# Supplementary material for: PmiRExAt: plant miRNA expression atlas database and web applications
Source: Database (Oxford). 2016 Apr 13;2016:baw060. doi: 10.1093/database/baw060 (PMC4830907; doi:10.1093/database/baw060)
Supplement: Supplementary Data [file supp_baw060_suppl_data.zip]

Archive with 11 entries (11 files):
- Figure S2.tif
- Figure S3.tif
- Figure S4.tif
- Supplementary doc file 1.docx
- supplementary_captions.docx
- Table S1.xlsx
- Table S2.xlsx
- Table S3.xlsb
- Table S4.xlsx
- Table S5.xlsx
- Figure S1.tif
