# Supplementary material for: PmiRExAt: plant miRNA expression atlas database and web applications
Source: Database (Oxford). 2016 Apr 13;2016:baw060. doi: 10.1093/database/baw060 (PMC4830907; doi:10.1093/database/baw060)
Supplement: Supplementary Data [file supp_baw060_suppl_data.zip › Table S1.xlsx]

## Sheet: Wheat Datasets Details
Wheat small RNA libraries investigated in this study
This table contains six sheets
GEO Accession	SRA_ID	reads	Organism, Cultivar, strain	Tissue	Developmental stage, treatment	Technique/Plateform	Datasets convention in PmiRExAt
Whole Plant
GSM723050	SRR203492	3064285	Triticum aestivum	whole plant(Polyploid BBAADD)	NA	Illumina Genome Analyzer	Wheat_SRR203492_wholeplantPolyploidBBAADD
GSM723049	SRR203491	5633938	Triticum aestivum	whole plant(Hybrid BAD)	NA	Illumina Genome Analyzer	Wheat_SRR203491_wholeplantHybridBAD
GSM723048	SRR203490	3458759	Aegilops tauschii, TQ113	whole plant (parent DD	NA	Illumina Genome Analyzer	Wheat_SRR203490_wholeplantparentDD
GSM723047	SRR203489	6421516	Triticum durum & Langdon TTR16	whole plant (parent BBAA)	NA	Illumina Genome Analyzer	Wheat_SRR203489_wholeplantparentBBAA
Leaf
GSM675617	SRR101432	5345419	Triticum aestivum(TAM (insensitive to heat stress))	wheat young leaf,Powdery mildew infection and heat stress (40°C)	age: two week old, time: 1 hours	Illumina Genome Analyzer	Wheat_SRR101432_youngleafstress40Cheatstress
GSM675616	SRR101431	4788035	Triticum aestivum(CK (insensitive to heat stress))	wheat young leaf(control)	age: two week old, time: 0 hours	Illumina Genome Analyzer	Wheat_SRR101431_youngleafControl
GSM675615	SRR101430	3561620	Triticum aestivum(pm30 (resistant to wheat powdery mildew also designed as R))	wheat young leaf(infection: powdery mildew)	age: two week old, time: 12 hours	Illumina Genome Analyzer	Wheat_SRR101430_youngleafinfectionpowderymildew
GSM675614	SRR101429	4247671	Triticum aestivum(pm30 (resistant to wheat powdery mildew also designed as R))	wheat young leaf(control)	age: two week old, time: 0 hours	Illumina Genome Analyzer	Wheat_SRR101429_youngleafControl
GSM675613	SRR101428	4475222	Triticum aestivum(8866 (susceptible to wheat powdery mildew,also designed as S))	wheat young leaf(infection: powdery mildew)	age: two week old, time: 12 hours	Illumina Genome Analyzer	Wheat_SRR101428_youngleafinfectionpowderymildew
GSM675612	SRR101427	3053266	Triticum aestivum(8866 (susceptible to wheat powdery mildew,also designed as S))	wheat young leaf(control)	age: two week old, time: 0 hours	Illumina Genome Analyzer	Wheat_SRR101427_youngleafControl
GSM548032	SRR057406	18118348	Triticum aestivum, Bobwhite	Flag-leaves, NAM-RNAi(rnai: no apical meristem (NAM))	developmental stage: 12 days after anthesis	Illumina Genome Analyzer	Wheat_SRR057406_FlagleafNAM_RNAi
Spike
GSM903670	SRR449370	11434861	Triticum aestivum	spike tissues(control)	developmental stage: anther length ~ 3.0 mm	Illumina Genome Analyzer	Wheat_SRR449370_spiketissuesControl
GSM903669	SRR449369	13474821	Triticum aestivum	spike tissues(control)	developmental stage: anther length ~ 2.2 mm	Illumina Genome Analyzer	Wheat_SRR449369_spiketissuesControl
GSM903668	SRR449368	11727937	Triticum aestivum	spike tissues(control)	developmental stage: anther length ~ 1.5 mm	Illumina Genome Analyzer	Wheat_SRR449368_spiketissuesControl
GSM903667	SRR449367	13108272	Triticum aestivum	spike tissues(Cold treatment)	developmental stage: anther length ~ 3.0 mm	Illumina Genome Analyzer	Wheat_SRR449367_spiketissuesColdtreatment
GSM903666	SRR449366	13151774	Triticum aestivum	spike tissues(Cold treatment)	developmental stage: anther length ~ 2.2 mm	Illumina Genome Analyzer	Wheat_SRR449366_spiketissuesColdtreatment
GSM903665	SRR449365	2218288	Triticum aestivum	spike tissues(Cold treatment)	developmental stage: anther length ~ 1.5 mm	Illumina Genome Analyzer	Wheat_SRR449365_spiketissuesColdtreatment
GSM903664	SRR449364	13542483	Triticum aestivum	spike tissues(control against cold stress)	developmental stage: anther length ~ 1.0 mm	Illumina Genome Analyzer	Wheat_SRR449364_spiketissuesControl
Generic Sample
SRX257225	SRR800158	87743861	Triticum aestivum, HD2985/HD2329	Generic sample	c	Illumina HiSeq 2000	Wheat_SRR800158_Genericsample
SRX257224	SRR800157	110896604	Triticum aestivum, HD2985	Generic sample	pollination stage/42degree heat stress	Illumina HiSeq 2000	Wheat_SRR800157_Genericsample
SRX005297	SRR017199	2636966	Triticum aestivum ,Chinese Spring	root, shoot, leaf, young spike	NA	Illumina Genome Analyzer II	Wheat_SRR017199_Genericsample
References
1. Bo Wei & Tao Cai & Rongzhi Zhang & Aili Li & Naxin Huo & Shan Li & Yong Q. Gu & John Vogel & Jizeng Jia & Yijun Qi & Long Mao (2009). Novel microRNAs uncovered by deep sequencing of small RNA transcriptomes in bread wheat (Triticum aestivum L.) and Brachypodium distachyon (L.) Beauv.
2. Dario Cantu, Leonardo S Vanzetti, Adam Sumner, Martin Dubcovsky, Marta Matvienko, Assaf Distelfeld, Richard W Michelmore and Jorge Dubcovsky (2010). RSmallrRNAs, DNA methylation and transposable elements in wheat.
3. Mingming Xin, Yu Wang, Yingyin Yao1, Na Song, Zhaorong Hu1, Dandan Qin, Chaojie Xie, Huiru Peng, Zhongfu Ni and Qixin Sun (2011). Identification and characterization of wheat long non-protein coding RNAs responsive to powdery mildew infection and heat stress by using microarray analysis and SBS sequencing.
4. Michal Kenan-Eichler, Dena Leshkowitz, Lior Tal, Elad Noor, Cathy Melamed-Bessudo, Moshe Feldman and Avraham A. Levy (2011). Wheat Hybridization and Polyploidization Results in Deregulation of Small RNAs.
5. Zhonghui Tang, Liping Zhang, Chenguang Xu, Shaohua Yuan, Fengting Zhang, Yonglian Zheng, and Changping Zhao(2012). Uncovering Small RNA-Mediated Responses to Cold Stress in a Wheat Thermosensitive Genic Male-Sterile Line by Deep Sequencing.

## Sheet: Rice Datasets Details
Rice small RNA libraries investigated in this study
GEO Accession	SRA_ID	Reads	Organism	Cultivar	Tissue	Dev. Stage/Treatment	Plateform/technique	Library	Datasets convention in PmiRExAt
Whole Plant
GSM417540	SRR037746	6148861	Oryza sativa	NA	All 8 tisssues	sample pooled from callus,seedling shoot,seedling root,tillering leaf,flowering panicle,flowering leaf,filling panicle and booting panicle	Illumina Genome Analyzer	sRNA	Rice_SRR037746_All8tisssues
Root
GSM1093499	SRR771495	22109226	Oryza sativa	Cultivar Nipponbare RRG	Root	NA	Illumina Genome Analyzer IIx	sRNA	Rice_SRR771495_Root_nipponbare
GSM1093498	SRR771494	21009952	Oryza sativa	Cultivar Nipponbare RRF	Root	NA	Illumina Genome Analyzer IIx	sRNA	Rice_SRR771494_Root_nipponbare
GSM960650	SRR521267	29963016	Oryza rufipogon	strain: dongxiang	root	4-leaf stage seedling	Illumina HiSeq 2000	sRNA	Rice_SRR521267_Root_4leafstageseedling
GSM701900	SRR172845	19551591	Oryza glaberrima	CG14	root	NA	Illumina Genome Analyzer II	O. glaberrima root sRNA library	Rice_SRR172845_RootCG14cultivar_sRNAlibrary
ERX013628	ERR035780	12663429	Oryza sativa	NA	seedling root	two-weeks	Illumina Genome Analyzer	sRNA	Rice_ERR035780_SeedlingRoot14days
Shoot
GSM1093501	SRR771497	25954323	Oryza sativa	Cultivar Nipponbare RSG	shoot	NA	Illumina Genome Analyzer IIx	sRNA	Rice_SRR771497_Shoot_NipponbareRSG
GSM1093500	SRR771496	24449511	Oryza sativa	Cultivar Nipponbare RSF	shoot	NA	Illumina Genome Analyzer IIx	sRNA	Rice_SRR771496_Shoot_NipponbareRSF
Leaf
GSM1081572	SRR711321	19781468	Oryza sativa	genotype: Spin1 RNAi,ecotype: Nipponbare	Leaf	NA	Illumina HiSeq 2000	T6-Spin1i-1-R smRNA-seq	Rice_SRR711321_leafT6-Spin1i-1-R
GSM1081571	SRR711320	20558370	Oryza sativa	genotype: Pi9, ecotype: Nipponbare	Leaf	NA	Illumina HiSeq 2000	T6-Pi9-R smRNA-seq	Rice_SRR711320_leafT6-Pi9-R
GSM1081570	SRR711319	17662028	Oryza sativa	genotype: PiZt 11, ecotype: Nipponbare	Leaf	NA	Illumina HiSeq 2000	T6-PiZt-11-R smRNA-seq	Rice_SRR711319_leafT6-PiZt-11-R
GSM1081569	SRR711318	29401724	Oryza sativa	genotype: PiZt 11, ecotype: Nipponbare	Leaf	NA	Illumina HiSeq 2000	T4-PiZt-11-S smRNA-seq	Rice_SRR711318_leafT4-PiZt-11-S
GSM1081568	SRR711317	25823875	Oryza sativa	genotype: PiZt 11, ecotype: Nipponbare	Leaf	NA	Illumina HiSeq 2000	T4-PiZt-11-R smRNA-seq	Rice_SRR711317_leafT4-PiZt-11-R
GSM1081567	SRR711316	23678769	Oryza sativa	genotype: PiZt 11, ecotype: Nipponbare	Leaf	NA	Illumina HiSeq 2000	T2-PiZt-11-S smRNA-seq	Rice_SRR711316_leafT2_PiZt11-R
GSM1081566	SRR711315	26509789	Oryza sativa	genotype: PiZt 11, ecotype: Nipponbare	Leaf	NA	Illumina HiSeq 2000	T2-PiZt-11-R smRNA-seq	Rice_SRR711315_leafT2_PiZt11-R
GSM1081565	SRR711314	20075564	Oryza sativa	genotype: wild type, ecotype: Nipponbare	Leaf	NA	Illumina HiSeq 2000	WT2011 smRNA-seq	Rice_SRR711314_leaf_Wildtype
GSM1081564	SRR711313	22206215	Oryza sativa	genotype: wild type, ecotype: Nipponbare	Leaf	NA	Illumina HiSeq 2000	WT2007 smRNA-seq	Rice_SRR711313_leaf_Wildtype
GSM1081563	SRR711312	27667984	Oryza sativa	genotype: wild type, ecotype: Nipponbare	Leaf	NA	Illumina HiSeq 2000	WT2003 smRNA-seq	Rice_SRR711312_leaf_Wildtype
GSM1059887	SRR643880	12112303	Oryza sativa	strain: control	Leaf	treatment Mock inoculated rice leaf	Illumina Genome Analyzer II	sRNA	Rice_SRR643880_leaf_Control
GSM960649	SRR521266	36137468	Oryza rufipogon	strain: dongxiang	Leaf	4-leaf stage seedling	Illumina HiSeq 2000	sRNA	Rice_SRR521266_rufi_leaf_unique
GSM701899	SRR172844	19746665	Oryza glaberrima	CG14	Leaf	NA	Illumina Genome Analyzer II	O. glaberrima leaf sRNA library	Rice_SRR172844_leaf_O_glaberrimaleafsRNAlibrary
ERX013630	ERR035779	28531082	Oryza sativa	NA	Leaf	two-weeks seedling	Illumina Genome Analyzer	small RNA sequencing in developing pollen of Oryza sativa	Rice_ERR035779_14dayseedlingleaf
SRX007338	SRR020462	6899410	Oryza sativa	strain:SARII-658	flag leaves	about 120 days-flowering stage/Leaf-Autotriploid	Illumina Genome Analyzer II	sRNA	Rice_SRR020462_leaf_floweringStage
SRX007337	SRR020461	7956301	Oryza sativa	strain:SARII-659	flag leaves	about 120 days-flowering stage/Leaf-Diploid	Illumina Genome Analyzer II	sRNA	Rice_SRR020461_leaf_floweringStage
Panicle
GSM701901	SRR172846	20605531	Oryza glaberrima	Cultivar: CG14	panicle	NA	Illumina Genome Analyzer II	O. glaberrima panicle sRNA library	Rice_SRR172846_O_glaberrimapaniclesRNAlibrary
SRX272936	SRR836262	6035812	Oryza sativa	strain:CL 161, CL 151	panicle	interaction/pathogenesis between rice and B. glumae	Illumina HiSeq 2000	Small RNA profile from rice panicles	Rice_SRX272936_4Runpanicle
SRX272936	SRR836263	4999318	Oryza sativa	strain:CL 161, CL 152	panicle	interaction/pathogenesis between rice and B. glumae	Illumina HiSeq 2000	Small RNA profile from rice panicles
SRX272936	SRR836265	7460139	Oryza sativa	strain:CL 161, CL 153	panicle	interaction/pathogenesis between rice and B. glumae	Illumina HiSeq 2000	Small RNA profile from rice panicles
SRX272936	SRR836267	8135056	Oryza sativa	strain:CL 161, CL 154	panicle	interaction/pathogenesis between rice and B. glumae	Illumina HiSeq 2000	Small RNA profile from rice panicles
Inflorescence
GSM722128	SRR203039	13702553	Oryza sativa	subspecies: Variety: Guichao No.2	Male gametophyte	tricellular pollen (TCP) stage	Illumina Genome Analyzer II	sRNA-Seq of TCP	Rice_SRR203039_Anther_TCP
ERX013629	ERR035782	6450464	Oryza sativa	NA	POLLEN(ANTHER)	uninucleate microspores released from tetrad	Illumina Genome Analyzer	small RNA sequencing in developing pollen of Oryza sativa	Rice_ERR035782_Anther_UNM
ERX013632	ERR035781	14952272	Oryza sativa	NA	POLLEN(ANTHER)	pollen granins after PMII but dehydroded( tricellular pollen (TCP))	Illumina Genome Analyzer	small RNA sequencing in developing pollen of Oryza sativa	Rice_ERR035781_Anther_TCP
ERX013633	ERR035777	13497446	Oryza sativa	NA	POLLEN(ANTHER)	pollen granins before PMII and after PMI(bicellular pollen (BCP))	Illumina Genome Analyzer	small RNA sequencing in developing pollen of Oryza sativa	Rice_ERR035777_Anther_BCP
ERX013631	ERR035778	14009265	Oryza sativa	NA	callus of seedling	one month seedling	Illumina Genome Analyzer		Rice_ERR035778_seedlingOnemonthCallus
Embryo
GSM1093510	SRR771506	140569462	Oryza sativa	F1 Cultivar Kitaake x Cultivar Nipponbare	Embryo	NA	Illumina HiSeq 2000	sRNA	Rice_SRR771506_Embryo_F1kitaake_nipponbare
GSM1093508	SRR771504	140806848	Oryza sativa	F1 Cultivar Kitaake x Cultivar Nipponbare	Embryo	NA	Illumina HiSeq 2000	sRNA	Rice_SRR771504_Embryo_F1kitaake_nipponbare
GSM1093505	SRR771501	26849384	Oryza sativa	Cultivar Kitaake KEA	Embryo	NA	Illumina Genome Analyzer IIx	sRNA	Rice_SRR771501_Embryo_Kitaake
GSM1093503	SRR771499	26233129	Oryza sativa	Cultivar Nipponbare (Genetic background-Kitaake	Embryo	NA	Illumina Genome Analyzer IIx	sRNA	Rice_SRR771499_Embryo_Kitaake
Endosperm
GSM1093511	SRR771507	129760391	Oryza sativa	F1 Cultivar Kitaake x Cultivar Nipponbare	enodsperm	NA	Illumina HiSeq 2000	sRNA	Rice_SRR771507_Endosperm_F1kitaake_nipponbare
GSM1093509	SRR771505	145223430	Oryza sativa	F1 Cultivar Kitaake x Cultivar Nipponbare	enodsperm	NA	Illumina HiSeq 2000	sRNA	Rice_SRR771505_Endosperm_F1kitaake_nipponbare
GSM1093504	SRR771500	25438641	Oryza sativa	Cultivar Kitaake KNA	Endosperm	NA	Illumina Genome Analyzer IIx	sRNA	Rice_SRR771500_Endosperm_KITAAKE
GSM1093502	SRR771498	22605850	Oryza sativa	Cultivar Nipponbare NNA	Endosperm	NA	Illumina Genome Analyzer IIx	sRNA	Rice_SRR771498_Endosperm_Nipponbare
Seedling
GSM571078	SRR062266	5992373	Oryza sativa	strain: indica 93-11,	seedlings	12day-old, H2O2-treated rice seedlings	Illumina Genome Analyzer	small RNAs in H2O2-treated rice seedlings	Rice_SRR062266_seedlingH2O212Day
GSM571077	SRR062265	6320531	Oryza sativa	strain: indica 93-11	seedlings	12day-old,control	Illumina Genome Analyzer	small RNAs in control	Rice_SRR062265_seedlingControl12Day
GSM455965	SRR032102	5906338	Oryza sativa	NA	seedling	NA	Illumina Genome Analyzer	Rice_Total	Rice_SRR032102_seedling_ProteinComplex_totalextreact
GSM455964	SRR032101	5785292	Oryza sativa	NA	seedling	NA	Illumina Genome Analyzer	Rice_AGO1c	Rice_SRR032101_seedling_proteinComplex_AGO1c
GSM455963	SRR032100	5743102	Oryza sativa	NA	seedling	NA	Illumina Genome Analyzer	Rice_AGO1b	Rice_SRR032100_seedling_ProteinComplex_AGO1b
GSM455962	SRR032099	5333429	Oryza sativa	NA	seedling	NA	Illumina Genome Analyzer	Rice_AGO1a	Rice_SRR032099_seedling_ProteinComplex_AGO1a
SRX272880	SRR836206	7041397	Oryza sativa	strain:CL 161, CL 151	seedling	Inoculation of B. glumae at the seedling stage	Illumina HiSeq 2000	Small RNA analysis from the interaction between rice seedlings and B. glumae	Rice_SRX272880_8Run_inoculationB_glumaeSeedlingstage
SRX272880	SRR836208	7123257	Oryza sativa	strain:CL 161, CL 152	seedling	Inoculation of B. glumae at the seedling stage	Illumina HiSeq 2000	Small RNA analysis from the interaction between rice seedlings and B. glumae
SRX272880	SRR836212	6149533	Oryza sativa	strain:CL 161, CL 153	seedling	Inoculation of B. glumae at the seedling stage	Illumina HiSeq 2000	Small RNA analysis from the interaction between rice seedlings and B. glumae
SRX272880	SRR836231	6002241	Oryza sativa	strain:CL 161, CL 154	seedling	Inoculation of B. glumae at the seedling stage	Illumina HiSeq 2000	Small RNA analysis from the interaction between rice seedlings and B. glumae
SRX272880	SRR836233	6284807	Oryza sativa	strain:CL 161, CL 155	seedling	Inoculation of B. glumae at the seedling stage	Illumina HiSeq 2000	Small RNA analysis from the interaction between rice seedlings and B. glumae
SRX272880	SRR836238	6523780	Oryza sativa	strain:CL 161, CL 156	seedling	Inoculation of B. glumae at the seedling stage	Illumina HiSeq 2000	Small RNA analysis from the interaction between rice seedlings and B. glumae
SRX272880	SRR836241	6326214	Oryza sativa	strain:CL 161, CL 157	seedling	Inoculation of B. glumae at the seedling stage	Illumina HiSeq 2000	Small RNA analysis from the interaction between rice seedlings and B. glumae
SRX272880	SRR836245	8036732	Oryza sativa	strain:CL 161, CL 158	seedling	Inoculation of B. glumae at the seedling stage	Illumina HiSeq 2000	Small RNA analysis from the interaction between rice seedlings and B. glumae
ERX014997	ERR037695	25417406	Oryza sativa	Sample-SKU-sd-L8	seedling	14 Days /normal	Illumina Genome Analyzer IIx	rice ssRNA-seq	Rice_ERR037695_seedlingControl14Day
ERX014994	ERR037691	24488555	Oryza sativa	Sample: SKU-DT-L4	seedling	14 Days /Draught stress	Illumina Genome Analyzer IIx	rice ssRNA-seq	Rice_ERR037691_seedlingDrought14Day_SKUDTl4
ERX014992	ERR037693	25619267	Oryza sativa	Sample: SKU-ST-L2	seedling	14 Days /Salt stress	Illumina Genome Analyzer IIx	rice ssRNA-seq	Rice_ERR037693_seedlingSalt14Day_SKUSTL2
ERX014991	ERR037692	23635005	Oryza sativa	Sample: SKU-ST-L1,Oryza sativa cv. Nipponbare seeds	seedling	14 Days /Salt stress	Illumina Genome Analyzer IIx	rice ssRNA-seq	Rice_ERR037692_seedlingSaltstress14Day
ERX014990	ERR037690	25704250	Oryza sativa	Oryza sativa cv. Nipponbare seeds, SKU-DT-L3,drought stress	seedling	14 Days /Draught stress	Illumina Genome Analyzer IIx	rice ssRNA-seq	Rice_ERR037690_seedlingDraught14Day
ERX014988	ERR037689	25705840	Oryza sativa	Oryza sativa cv. Nipponbare,Sample: SKU-CD-L6,cold stress	seedling	14 Days /Cold stress	Illumina Genome Analyzer IIx	rice ssRNA-seq	Rice_ERR037689_seedlingCold14Day
ERX014987	ERR037694	23265785	Oryza sativa	Oryza sativa cv. Nipponbare, SKU-sd-L7, 14 day,normal condition	seedling	14 Days /normal	Illumina Genome Analyzer IIx	rice ssRNA-seq	Rice_ERR037694_seedlingControl14Day
References
1	Wei L, Yan L, Wang T. (2011) Deep sequencing on genome-wide scale reveals the unique composition and expression patterns of microRNAs in developing pollen of Oryza sativa. Genome Biol;12:R53.
2	Lu T, Zhu C, Lu G et al. (2012) Strand-specific RNA-seq reveals widespread occurrence of novel cis-natural antisense transcripts in rice. BMC Genomics;13:721.
3	Peng H, Chun J, Ai TB et al. (2012) MicroRNA profiles and their control of male gametophyte development in rice. Plant Mol Biol;80:85–102.
4	Raman V, Simon S a, Romag A et al. (2013) Physiological stressors and invasive plant infections alter the small RNA transcriptome of the rice blast fungus, Magnaporthe oryzae. BMC Genomics;14:326.
5	Stroud H, Ding B, Simon S a. et al. (2013) Plants regenerated from tissue culture contain stable epigenome changes in rice. Elife;2013:1–14.
6	Rodrigues J a, Ruan R, Nishimura T et al. (2013) Imprinted expression of genes and small RNA is associated with localized hypomethylation of the maternal genome in rice endosperm. Proc Natl Acad Sci U S A;110:7934–9.
7	Zhang G, Guo G, Hu X et al. (2010) Deep RNA sequencing at single base-pair resolution reveals high complexity of the rice transcriptome. Genome Res;20:646–54.
8	Li YF, Zheng Y, Addo-Quaye C et al. (2010) Transcriptome-wide identification of microRNA targets in rice. Plant J;62:742–59.

## Sheet: Maize Datasets Details
Maize small RNA libraries investigated in this study
GEO Accession/Sample	SRA_ID	Reads	Species/Organism	Cultivar/strain	Tissue	Dev.stage/treatment	Technique/Plateform	Library source	Sequencing	Datasets convention in PmiRExAt
Whole Plant
GSM1161950	SRR899547	5572730	Zea mays	strain: UENF 506-9	whole plant	seven days cultivation, inoculated with diazothrophic bacteria	Illumina Genome Analyzer IIx	transcriptomic	small RNA	Maize_SRR899547_wholeplantInoculatedHerbaspirillumseropedicae
GSM1161949	SRR899546	3057004	Zea mays	strain: UENF 506-8	whole plant	seven days cultivation,control	Illumina Genome Analyzer IIx	transcriptomic	small RNA	Maize_SRR899546_wholeplant_Control
Seedling
GSM448856	SRR032090	3057004	Zea mays	STRAIN: B73	Total RNA from maize seedling tissues	NA	Illumina Genome Analyzer	transcriptomic	small RNA	Maize_SRR032090_seedlingB73
Root
SRX222265	SRR768487	14847590	Zea mays	subsp. mays	root tips	15 days seedling,low nitrate	Illumina HiSeq 2000	transcriptomic	small RNA	Maize_SRR768487_15DaySeedlingroottipLownitrate
SRX222267	SRR768485	42323839	Zea mays	subsp. mays	root tips	15 days seedling,optimal nitrate	Illumina HiSeq 2000	transcriptomic	small RNA	Maize_SRR768485_15DaySeedlingroottipOptimalnitrate
SRX066098	SRR218319	27034971	Zea mays	genotype: B73	primary root tip	3 days after germination	Illumina Genome Analyzer II	transcriptomic	small RNA	Maize_SRR218319_roottipB73
GSM448855	SRR032089	5572730	Zea mays	STRAIN: B73	Total RNA from maize root tissues	NA	Illumina Genome Analyzer	transcriptomic	small RNA	Maize_SRR032089_RootB73
Shoot
GSM918109	SRR488775	36449268	Zea mays	GENOTYPE: Mo17	seedling shoot apex,shoot apex	14 days after sowing (3-4 leaf stage)	Illumina HiSeq 2000	transcriptomic	Small RNAs from Mo17 shoot apex - 2011	Maize_SRR488775_seedlingshootapexMo17_14Day
GSM918108	SRR488774	1766118	Zea mays	genotype: B73	seedling shoot apex,shoot apex	14 days after sowing (3-4 leaf stage)	Illumina HiSeq 2000	transcriptomic	Small RNAs from B73 shoot apex - 2011	Maize_SRR488774_seedlingShootapexB73_14Day
GSM918107	SRR488773	1357875	Zea mays	genotype: B73xMo17	seedling shoot apex,shoot apex	11 days after sowing (3-4 leaf stage)	Illumina Genome Analyzer	transcriptomic	Small RNAs from Mo17xB73 shoot apex - 2007	Maize_SRR488773_seedlingShootapexMo17xB73_11Day
GSM918106	SRR488772	1157013	Zea mays	genotype: B73xMo17	seedling shoot apex,shoot apex	11 days after sowing (3-4 leaf stage)	Illumina Genome Analyzer	transcriptomic	Small RNAs from B73xMo17 shoot apex - 2007	Maize_SRR488772_seedlingShootapexB73xMo17_11Day
GSM918105	SRR488771	6595308	Zea mays	GENOTYPE: Mo17	seedling shoot apex,shoot apex	11 days after sowing (3-4 leaf stage)	Illumina Genome Analyzer	transcriptomic	Small RNAs from Mo17 shoot apex - 2007	Maize_SRR488771_seedlingShootapexMo17_11Day
GSM918104	SRR488770	8635395	Zea mays	genotype: B73	seedling shoot apex,shoot apex	11 days after sowing (3-4 leaf stage)	Illumina Genome Analyzer	transcriptomic	Small RNAs from B73 shoot apex - 2007	Maize_SRR488770_seedlingShootapexB73_11Day
Seedling leaf
GSM1178887	SRR924284	50282916	Zea mays	genotype/variation: wild type, background: B73	Seedling leaf(control)	seedlings at the five week stage	Illumina HiSeq 2000	transcriptomic	miRNAs hen1-1 control	Maize_SRR924284_SeedlingleafB73_hen1_1mutant
GSM1178886	SRR924283	36577453	Zea mays	genotype/variation: hen1-1, background: B73xW22	Seedling leaf	seedlings at the five week stage	Illumina HiSeq 2001	transcriptomic	miRNAs hen1-1 mutant	Maize_SRR924283_SeedlingleafB73xW22_hen1_1mutant
Leaf
GSM433620	SRR034096	11285708	Zea mays	variety: B73 (wild type)	leaf	age at harvest: 6-weeks-old seedlings	Illumina Genome Analyzer II	transcriptomic	small RNA	Maize_SRR034096_SeedlingleafB73
SRX222263	SRR768489	4312641	Zea mays	subsp. mays	leaves	15 days seedling,low nitrate	Illumina HiSeq 2000	transcriptomic	small RNA	Maize_SRR768489_15DaySeedlingleafLownitrate
SRX222261	SRR768492	4192917	Zea mays	subsp. mays	leaves	15 days seedling,optimal nitrate	Illumina HiSeq 2000	transcriptomic	small RNA	Maize_SRR768492_15DaySeedlingleafOptimalnitrate
Inflorescence/Ear
GSM918115	SRR488781	208981	Zea mays	genotype: B73xMo17	female inflorescence,developing ear	V12 growth stage	Illumina Genome Analyzer IIx	transcriptomic	small RNA	Maize_SRR488781_developingearB73xMo17LowN
GSM918114	SRR488780	196369	Zea mays	GENOTYPE: Mo17	female inflorescence,developing ear	V12 growth stage	Illumina Genome Analyzer IIx	transcriptomic	small RNA	Maize_SRR488780_developingearMo17LowN
GSM918113	SRR488779	142489	Zea mays	genotype: B73	female inflorescence, B73/developing ear	V12 growth stage	Illumina Genome Analyzer IIx	transcriptomic	small RNA	Maize_SRR488779_developingearB73LowN
GSM918112	SRR488778	102757	Zea mays	genotype: B73xMo17	female inflorescence,developing ear	V12 growth stage	Illumina Genome Analyzer IIx	transcriptomic	small RNA	Maize_SRR488778_developingearB73xMo17HighN
GSM918111	SRR488777	6410589	Zea mays	GENOTYPE: Mo17	female inflorescence,developing ear	V12 growth stage	Illumina Genome Analyzer IIx	transcriptomic	small RNA	Maize_SRR488777_developingearMo17HighN
GSM918110	SRR488776	4775285	Zea mays	genotype: B73	female inflorescence,developing ear	V12 growth stage	Illumina Genome Analyzer IIx	transcriptomic	small RNA	Maize_SRR488776_developingearB73HighN
GSM448853	SRR032087	50282916	Zea mays	STRAIN: B73	Total RNA from maize ear tissues	NA	Illumina Genome Analyzer	transcriptomic	small RNA	Maize_SRR032087_ear
SRX120259	SRR408793	66223397	Zea mays	inbred B73	unfertilized outer ear	NA	Illumina HiSeq 2001	transcriptomic	small RNA-seq	Maize_SRR408793_unfertilizedouterear
GSM433621	SRR034097	22090894	Zea mays	variety: B73 (wild type)	Female inflorescence (ears)	10- and 11-week old plants, post-meiotic stage	Illumina Genome Analyzer II	transcriptomic	small RNA	Maize_SRR034097_Femaleinflorescenceears_PoMS
Anther
GSM767915	SRR317194	28124721	Zea mays	cultivar: W23	anthers	2mm anthers, environment: field-grown	Illumina Genome Analyzer IIx	transcriptomic	small RNA	Maize_SRR317194_anthers2MM
GSM767914	SRR317193	28617970	Zea mays	cultivar: W23	anthers	1.5mm anthers, environment: field-grown	Illumina Genome Analyzer IIx	transcriptomic	small RNA	Maize_SRR317193_anthers1_5MM
GSM767913	SRR317192	6433541	Zea mays	cultivar: W23	anthers	1.0mm anthers, environment: field-grown	Illumina Genome Analyzer IIx	transcriptomic	small RNA	Maize_SRR317192_anthers1MM
Inflorescence/Tassel
GSM433622	SRR034098	13481331	Zea mays	variety: B73 (wild type)	Male inflorescence (tassels)	8-week old plants, pre-meiotic stage	Illumina Genome Analyzer IIx	transcriptomic	small RNA	Maize_SRR034098_Maleinflorescencetassels_PrMS
GSM448857	SRR032091	32561734	Zea mays	STRAIN: B73	Total RNA from maize tassel tissues	NA	Illumina Genome Analyzer	transcriptomic	small RNA	Maize_SRR032091_tassels
Silk
GSM1091767	SRR768251	8327428	Zea mays	inbred line: B73	pollinated silks	Silks with approximately 5 cm out of the bracts	Illumina Genome Analyzer IIx	transcriptomic	small RNA libraries	Maize_SRR768251_pollinatedsilks
GSM1091766	SRR768250	9173416	Zea mays	inbred line: B73	mature silks	Silks with approximately 5 cm out of the bracts	Illumina Genome Analyzer IIx	transcriptomic	small RNA libraries	Maize_SRR768250_maturesilks
Pollen
GSM1091765	SRR768249	11133002	Zea mays	inbred line: B73	in-vitro germinated pollens	Silks with approximately 5 cm out of the bracts	Illumina Genome Analyzer IIx	transcriptomic	small RNA libraries	Maize_SRR768249_invitrogerminatedpollens
GSM1091764	SRR768248	6433541	Zea mays	inbred line: B73	mature pollen	NA	Illumina Genome Analyzer IIx	transcriptomic	small RNA libraries	Maize_SRR768248_maturepollen
GSM448854	SRR032088	36577453	Zea mays	STRAIN: B73	Total RNA from maize pollen tissues	NA	Illumina Genome Analyzer	transcriptomic	small RNA	Maize_SRR032088_pollen
5 day old coleoptile
GSM958940	SRR521140	28617970	Zea mays	strain: Mo17	5-day-old coleoptyle	5-day-old	Illumina Genome Analyzer	transcriptomic	cDNA_3_Library1	Maize_SRR521140_5DOC_Mo17_smRNA_rep3
GSM958939	SRR521139	28124721	Zea mays	strain: Mo17	5-day-old coleoptyle	5-day-old	Illumina Genome Analyzer	transcriptomic	cDNA_2_Library1	Maize_SRR521139_5DOC_Mo17_smRNA_rep2
GSM958938	SRR521126	208981	Zea mays	strain: Mo17	5-day-old coleoptyle	5-day-old	Illumina Genome Analyzer	transcriptomic	cDNA_1_Library1	Maize_GSM958938_13run_5DOC_Mo17_smRNA_rep1
GSM958938	SRR521127	196369	Zea mays	strain: Mo17	5-day-old coleoptyle	5-day-old	Illumina Genome Analyzer	transcriptomic	cDNA_1_Library2
GSM958938	SRR521128	142489	Zea mays	strain: Mo17	5-day-old coleoptyle	5-day-old	Illumina Genome Analyzer	transcriptomic	cDNA_1_Library3
GSM958938	SRR521129	102757	Zea mays	strain: Mo17	5-day-old coleoptyle	5-day-old	Illumina Genome Analyzer	transcriptomic	cDNA_1_Library4
GSM958938	SRR521130	29154	Zea mays	strain: Mo17	5-day-old coleoptyle	5-day-old	Illumina Genome Analyzer	transcriptomic	cDNA_1_Library5
GSM958938	SRR521131	502516	Zea mays	strain: Mo17	5-day-old coleoptyle	5-day-old	Illumina Genome Analyzer	transcriptomic	cDNA_1_Library6
GSM958938	SRR521132	419583	Zea mays	strain: Mo17	5-day-old coleoptyle	5-day-old	Illumina Genome Analyzer	transcriptomic	cDNA_1_Library7
GSM958938	SRR521133	1766118	Zea mays	strain: Mo17	5-day-old coleoptyle	5-day-old	Illumina Genome Analyzer	transcriptomic	cDNA_1_Library8
GSM958938	SRR521134	1357875	Zea mays	strain: Mo17	5-day-old coleoptyle	5-day-old	Illumina Genome Analyzer	transcriptomic	cDNA_1_Library9
GSM958938	SRR521135	1157013	Zea mays	strain: Mo17	5-day-old coleoptyle	5-day-old	Illumina Genome Analyzer	transcriptomic	cDNA_1_Library10
GSM958938	SRR521136	6595308	Zea mays	strain: Mo17	5-day-old coleoptyle	5-day-old	Illumina Genome Analyzer	transcriptomic	cDNA_1_Library11
GSM958938	SRR521137	377420	Zea mays	strain: Mo17	5-day-old coleoptyle	5-day-old	Illumina Genome Analyzer	transcriptomic	cDNA_1_Library12
GSM958938	SRR521138	188811	Zea mays	strain: Mo17	5-day-old coleoptyle	5-day-old	Illumina Genome Analyzer	transcriptomic	cDNA_1_Library13
GSM958937	SRR521125	29152926	Zea mays	STRAIN: B73	5-day-old coleoptyle	5-day-old	Illumina Genome Analyzer	transcriptomic	smRNA_rep3	Maize_SRR521125_5DOC_B73_smRNA_rep3
GSM958936	SRR521124	28732589	Zea mays	STRAIN: B73	5-day-old coleoptyle	5-day-old	Illumina Genome Analyzer	transcriptomic	smRNA_rep2	Maize_SRR521124_5DOC_B73_smRNA_rep2
GSM958935	SRR521111	277098	Zea mays	STRAIN: B73	5-day-old coleoptyle	5-day-old	Illumina Genome Analyzer	transcriptomic	smRNA_rep1	Maize_GSM958935_13run_5DOC_B73_smRNA_rep1
GSM958935	SRR521112	166799	Zea mays	STRAIN: B73	5-day-old coleoptyle	5-day-old	Illumina Genome Analyzer	transcriptomic	smRNA_rep2
GSM958935	SRR521113	63336	Zea mays	STRAIN: B73	5-day-old coleoptyle	5-day-old	Illumina Genome Analyzer	transcriptomic	smRNA_rep3
GSM958935	SRR521114	35863	Zea mays	STRAIN: B73	5-day-old coleoptyle	5-day-old	Illumina Genome Analyzer	transcriptomic	smRNA_rep4
GSM958935	SRR521115	13287	Zea mays	STRAIN: B73	5-day-old coleoptyle	5-day-old	Illumina Genome Analyzer	transcriptomic	smRNA_rep5
GSM958935	SRR521116	486942	Zea mays	STRAIN: B73	5-day-old coleoptyle	5-day-old	Illumina Genome Analyzer	transcriptomic	smRNA_rep6
GSM958935	SRR521117	519332	Zea mays	STRAIN: B73	5-day-old coleoptyle	5-day-old	Illumina Genome Analyzer	transcriptomic	smRNA_rep7
GSM958935	SRR521118	1949898	Zea mays	STRAIN: B73	5-day-old coleoptyle	5-day-old	Illumina Genome Analyzer	transcriptomic	smRNA_rep8
GSM958935	SRR521119	1669859	Zea mays	STRAIN: B73	5-day-old coleoptyle	5-day-old	Illumina Genome Analyzer	transcriptomic	smRNA_rep9
GSM958935	SRR521120	1293477	Zea mays	STRAIN: B73	5-day-old coleoptyle	5-day-old	Illumina Genome Analyzer	transcriptomic	smRNA_rep10
GSM958935	SRR521121	7198356	Zea mays	STRAIN: B73	5-day-old coleoptyle	5-day-old	Illumina Genome Analyzer	transcriptomic	smRNA_rep11
GSM958935	SRR521122	405268	Zea mays	STRAIN: B73	5-day-old coleoptyle	5-day-old	Illumina Genome Analyzer	transcriptomic	smRNA_rep12
GSM958935	SRR521123	208821	Zea mays	STRAIN: B73	5-day-old coleoptyle	5-day-old	Illumina Genome Analyzer	transcriptomic	smRNA_rep13
References
1. Zhang L, Chia JM, Kumari S et al. (2009) A genome-wide characterization of microRNA genes in maize. PLoS Genet;5, DOI: 10.1371/journal.pgen.1000716.
2. Gent JI, Dong Y, Jiang J et al. (2012) Strong epigenetic similarity between maize centromeric and pericentromeric regions at the level of small RNAs, DNA methylation and H3 chromatin modifications. Nucleic Acids Res;40:1550–60.
3. Barber WT, Zhang W, Win H et al. (2012) Repeat associated small RNAs vary among parents and following hybridization in maize. Proc Natl Acad Sci;109:10444–9.
4. Zhai J et al., "Plant microRNAs display differential 3' truncation and tailing modifications that are ARGONAUTE1 dependent and conserved across species.", Plant Cell, 2013 Jul 9;25(7):2417-28
5a. Nobuta K, Lu C, Shrivastava R et al. (2008) Distinct size distribution of endogeneous siRNAs in maize: Evidence from deep sequencing in the mop1-1 mutant. Proc Natl Acad Sci U S A;105:14958–63.
5b. Wei F, Stein JC, Liang C et al. (2009) Detailed analysis of a contiguous 22-Mb region of the maize genome. PLoS Genet;5, DOI: 10.1371/journal.pgen.1000728.
6. Li XM, Sang YL, Zhao XY et al. (2013) High-Throughput Sequencing of Small RNAs from Pollen and Silk and Characterization of miRNAs as Candidate Factors Involved in Pollen-Silk Interactions in Maize. PLoS One;8, DOI: 10.1371/journal.pone.0072852.
7. Regulski M, Lu Z, Kendall J et al. (2013) The maize methylome influences mRNA splice sites and reveals widespread paramutation-like switches guided by small RNA. Genome Res;23:1651–62.
8. Thiebaut F, Rojas C a, Grativol C et al. (2014) Genome-wide identification of microRNA and siRNA responsive to endophytic beneficial diazotrophic bacteria in maize. BMC Genomics;15:766.

## Sheet: Wheat miR Sequences
1859miR_Ids	miR_sequence	database name
tae-miR1127	UCCUUCCGUUCGGAAUUAC	PMRD
tae-miR1131	UAGUACCGGUUCGUGGCUAACC	PMRD
tae-miR164	UGGAGAAGCAGGGCACGUGCA	PMRD
tae-miR5084	AUACAGUACUGCAGAGGAUCCUAA	PMRD
tae-miR1138	GCUUAGAUGUGACAUCCUUAAAA	PMRD
tae-miR444a	UUGCUGCCUCAAGCUUGCUGC	miRBase.V20
tae-miR395b	UGAAGUGUUUGGGGGAACUC	miRBase.V20
tae-miR156	UGACAGAAGAGAGUGAGCACA	miRBase.V20
tae-miR1118	CACUACAUUAUGGAAUGGAGGGA	PMRD
tae-miR160	UGCCUGGCUCCCUGUAUGCCA	PMRD
tae-miR398	UGUGUUCUCAGGUCGCCCCCG	PMRD
tae-miR159a	UUUGGAUUGAAGGGAGCUCUG	PMRD
tae-miR171b	CGAUUGAGCCGUGCCAAUAUC	PMRD
tae-miR1139	AGAGUAACAUACACUAGUAACA	PMRD
tae-miR1130	CCUCCGUCUCGUAAUGUAAGACG	PMRD
tae-miR1120	ACAUUCUUAUAUUAUGAGACGGAG	PMRD
tae-miR395a	GUGAAGUGUUUGGGGGAACUC	miRBase.V20
tae-miR399	UGCCAAAGGAGAAUUGCCC	PMRD
tae-miR171a	UGAUUGAGCCGUGCCAAUAUC	miRBase.V20
tae-miR1129	CAGCGAGCCAGCGGAGACCGGCAG	PMRD
tae-miR1133	CAUAUACUCCCUCCGUCCGAAA	PMRD
tae-miR408	CUGCACUGCCUCUUCCCUGGC	PMRD
tae-miR1125	AACCAACGAGACCAACUGCGGCGG	PMRD
tae-miR167a	UGAAGCUGCCAGCAUGAUCUA	miRBase.V20
tae-miR1128	UACUACUCCCUCCGUCCGAAA	PMRD
tae-miR1119	UGGCACGGCGUGAUGCUGAGUCAG	PMRD
tae-miR167b	UGAAGCUGACAGCAUGAUCUA	miRBase.V20
tae-miR5086	ACAUUGGUGGAAGGCGUGGUA	miRBase.V20
tae-miR1134	CAACAACAACAAGAAGAAGAAGAU	PMRD
tae-miR1123	UCCGUGAGACCUGGUCUCAUAGA	PMRD
tae-miR5085	AAGGACAUUUUUUGUGGCCUG	miRBase.V20
tae-miR1135	CUGCGACAAGUAAUUCCGAACGGA	PMRD
tae-miR1121	AGUAGUGAUCUAAACGCUCUUA	PMRD
tae-miR1122	UAGAUACAUCCGUAUCUAGA	PMRD
tae-miR1124	GCAGGACGUGAAGAGCGAGUCC	PMRD
tae-miR319	UUGGACUGAAGGGAGCUCCCU	miRBase.V20
tae-miR1117	UAGUACCGGUUCGUGGCACGAACC	PMRD
tae-miR169	GGGCAAGUCACCCUGGGCUACC	miRBase.V20
tae-miR1137	UAGUACAAAGUUGAGUCAUC	PMRD
tae-miR1136	UUGUCGCAGGUAUGGAUGUAUCUA	PMRD
tae-miR1126	UCCACUAUGGACUACAUACGGAG	PMRD
tae-miR1132	CAUUAUGGAACGGAAGGAG	PMRD
tae-miR156a	UGACAGAAGAGAGAGAGCAC	PMRD
tae-miR166	CCGGACCAGGCUUCAUUCCCA	PMRD
tae-miR171c	UAAUUGAGCCGCGCCCAUAUC	PMRD
tae-miR172a	AGAAUCCUGAUGAUGCUGCAG	PMRD
tae-miR172c	AGGAUCUUGAUGAUGCUGCAG	PMRD
tae-miR2001	CGCUCGCCGGAGCAGCGUGCA	PMRD
tae-miR2002	UGAGAUGAGAUUACCCCAUAC	PMRD
tae-miR2003	CGGUUGGGCUGUAUGAUGGCGA	PMRD
tae-miR2004	UUUGUUUUUAUGUUAUUUUGUGAA	PMRD
tae-miR2005	GGGUGUAUAGCUCAGUUGG	PMRD
tae-miR2006	UACCACGACUGUCAUUAAGCA	PMRD
tae-miR2007	CAAGAUAUUGGGUAUUUCUGUC	PMRD
tae-miR2008	GACUCCGUGGCCCAAUGGA	PMRD
tae-miR2009a	UGAGAAGGUAGAUCAUAAUAGC	PMRD
tae-miR2009b	UUAGAUGAGAAGGCAGAUCAUA	PMRD
tae-miR2009c	UCAGAUGAGAAGGCAGAUCAUAAUA	PMRD
tae-miR2010	UGUGCGCAAUAAGAUUUUGCUA	PMRD
tae-miR2011	UGCAGUGGCAUAUGCAACUCU	PMRD
tae-miR2012	UUGGACGAGGAUGUGCAACUG	PMRD
tae-miR2013	UUGAACGACCUCACCAUGUCG	PMRD
tae-miR2014	AGCAAACAUAUCUGAGCACA	PMRD
tae-miR2015	UGCAUCAUCUCGAACUCGUCG	PMRD
tae-miR2016	UGACCCUGAGGCACUCAUACCG	PMRD
tae-miR2017	CUUAUGCAACGUCUGAGGAU	PMRD
tae-miR2018	GCCCGUCUAGCUCAGUUGGU	PMRD
tae-miR2019	CGGGUCGGCGCUGCACGCGGC	PMRD
tae-miR2020	AUAGCAUCAUCCAUCCUACCA	PMRD
tae-miR2021	UUUUGUCACAUAUAAUACAUA	PMRD
tae-miR2022	UGGCCAAGGUCUCUUGAGGCU	PMRD
tae-miR2023a	UUUUGCCGGUUGAACGACCUCA	PMRD
tae-miR2023b	UUUUGCUGGUUGAACGACCUCA	PMRD
tae-miR2023c	UUUUGCCGGUUGAUCGACCUCA	PMRD
tae-miR2024a	GCAGUUGCUGUCUCAAGCUU	PMRD
tae-miR2024b	UGCAGUUGCUGCCUCAAGCUU	PMRD
tae-miR2025	GUGUUCUCAGGUCGCCCCCGC	PMRD
tae-miR9677a	UGGCCGUUGGUAGAGUAGGAGA	miRBase 21
tae-miR2027	GUAUUAGGUUGGUCAAAUUGACGA	PMRD
tae-miR2028	UAGCUGUGCUUUCAGCAAGAA	PMRD
tae-miR2029	UUGAGUGCAGCGUUGAUGAAC	PMRD
tae-miR2030	CAGGGCGGGGAACAGGUGGCC	PMRD
tae-miR2031	AUAAGCACCGGUGCUUAAGAA	PMRD
tae-miR2032	UGUAGAUACUCCCUAAGGCUU	PMRD
tae-miR2033a	UAUUUCUUUACAGAGGGAGUA	PMRD
tae-miR2033b	UAUUUCUUUACAGAAGGAGUA	PMRD
tae-miR319a	UUGGACUGAAGGGAGCUCCC	PMRD
tae-miR319b	UUGGAGUGAAGGGAGCUCCA	PMRD
tmo-miR1120	CUCUGUAAACUAAUAUAAG	PMRD
tmo-miR1122	UACUCCCUCCGUCCCAAAAUUGUU	PMRD
ttu-miR160b	UGCCUGGCUCCCUGUAUGCCU	PMRD
tur-miR1122	UACUCCUUUUGUCCUAAAAUUUGU	PMRD
ata-miR169	UAGCCAAGGAUGAAUUGCCAG	Tang, Z. et al. (2012)
ath-miR157a	UUGACAGAAGAUAGAGAGCAC	Tang, Z. et al. (2012)
ath-miR165a	UCGGACCAGGCUUCAUCCCCC	Tang, Z. et al. (2012)
ath-miR167d	UGAAGCUGCCAGCAUGAUCUGG	Tang, Z. et al. (2012)
ath-miR169a	CAGCCAAGGAUGACUUGCCGA	Tang, Z. et al. (2012)
ath-miR169b	CAGCCAAGGAUGACUUGCCGG	Tang, Z. et al. (2012)
ath-miR171a	UGAUUGAGCCGCGCCAAUAUC	Tang, Z. et al. (2012)
ath-miR172a	AGAAUCUUGAUGAUGCUGCAU	Tang, Z. et al. (2012)
ath-miR172e	GGAAUCUUGAUGAUGCUGCAU	Tang, Z. et al. (2012)
ath-miR394a	UUGGCAUUCUGUCCACCUCC	Tang, Z. et al. (2012)
ath-miR396a	UUCCACAGCUUUCUUGAACUG	Tang, Z. et al. (2012)
ath-miR399b	UGCCAAAGGAGAGUUGCCCUG	Tang, Z. et al. (2012)
bdi-miR319b-3p	UUGGACUGAAGGGUGCUCCCU	Tang, Z. et al. (2012)
cpa-miR160d	UGCCUGGCUCCCUGAAUGCCA	Tang, Z. et al. (2012)
cpa-miR167c	UGAAGCUGCCAGCAUGAUCUU	Tang, Z. et al. (2012)
cpa-miR167d	UGAAGCUGCCAGCAUGAUCUGA	Tang, Z. et al. (2012)
crt-miR166b	UCGGACCAGGCUUCAUUCCCUU	Tang, Z. et al. (2012)
csi-miR166a	UCGGACCAGGCUUCAUUCCCCC	Tang, Z. et al. (2012)
gma-miR167c	UGAAGCUGCCAGCAUGAUCUG	Tang, Z. et al. (2012)
gma-miR172f	AGAAUCUUGAUGAUGCUGCA	Tang, Z. et al. (2012)
gma-miR408d	UGCACUGCCUCUUCCCUGGC	Tang, Z. et al. (2012)
mtr-miR166b	UCGGACCAGGCUUCAUUCCUA	Tang, Z. et al. (2012)
mtr-miR166c	UCGGACCAGGCUUCAUUCCUC	Tang, Z. et al. (2012)
osa-miR1432-5p	AUCAGGAGAGAUGACACCGAC	Tang, Z. et al. (2012)
osa-miR1436	ACAUUAUGGGACGGAGGGAGU	Tang, Z. et al. (2012)
osa-miR160a-3p	GCGUGCAAGGAGCCAAGCAUG	Tang, Z. et al. (2012)
osa-miR164d	UGGAGAAGCAGGGCACGUGCU	Tang, Z. et al. (2012)
osa-miR166a-5p	GGAAUGUUGUCUGGUUCAAGG	Tang, Z. et al. (2012)
osa-miR166b-5p	GGAAUGUUGUCUGGCUCGGGG	Tang, Z. et al. (2012)
osa-miR166e-3p	UCGAACCAGGCUUCAUUCCCC	Tang, Z. et al. (2012)
osa-miR166k-3p	UCGGACCAGGCUUCAAUCCCU	Tang, Z. et al. (2012)
osa-miR166m	UCGGACCAGGCUUCAUUCCCU	Tang, Z. et al. (2012)
osa-miR168a-5p	UCGCUUGGUGCAGAUCGGGAC	Tang, Z. et al. (2012)
osa-miR169e	UAGCCAAGGAUGACUUGCCGG	Tang, Z. et al. (2012)
osa-miR2275a	UUUGGUUUCCUCCAAUAUCUCA	Tang, Z. et al. (2012)
osa-miR396c-3p	GGUCAAGAAAGCUGUGGGAAG	Tang, Z. et al. (2012)
osa-miR396e-3p	AUGGUUCAAGAAAGCCCAUGGAAA	Tang, Z. et al. (2012)
osa-miR396e-5p	UCCACAGGCUUUCUUGAACUG	Tang, Z. et al. (2012)
osa-miR444	UGUUGUCUCAAGCUUGCUGCC	Tang, Z. et al. (2012)
osa-miR444b	UGCAGUUGUUGUCUCAAGCUU	Tang, Z. et al. (2012)
osa-miR528-5p	UGGAAGGGGCAUGCAGAGGAG	Tang, Z. et al. (2012)
osa-miR827	UUAGAUGACCAUCAGCAAACA	Tang, Z. et al. (2012)
ppt-miR156a	UGACAGAAGAGAGUGAGCAC	Tang, Z. et al. (2012)
ppt-miR390a	AAGCUCAGGAGGGAUAGCGCC	Tang, Z. et al. (2012)
pta-miR166a	UCGGACCAGGCUUCAUUCCCC	Tang, Z. et al. (2012)
pta-miR396	UUCCACAGCUUUCUUGAACUU	Tang, Z. et al. (2012)
ptc-miR166n	UCGGACCAGGCUUCAUUCCUU	Tang, Z. et al. (2012)
ptc-miR166p	UCGGACCAGGCUCCAUUCCUU	Tang, Z. et al. (2012)
sbi-miR1432	CUCAGGAGAGAUGACACCGAC	Tang, Z. et al. (2012)
sbi-miR156e	UGACAGAAGAGAGCGAGCAC	Tang, Z. et al. (2012)
sbi-miR166k	UCGGACCAGGCUUCAUUCCU	Tang, Z. et al. (2012)
smo-miR156a	CGACAGAAGAGAGUGAGCAC	Tang, Z. et al. (2012)
sof-miR168b	UCGCUUGGGCAGAUCGGGAC	Tang, Z. et al. (2012)
vvi-miR156e	UGACAGAGGAGAGUGAGCAC	Tang, Z. et al. (2012)
vvi-miR167c	UGAAGCUGCCAGCAUGAUCUC	Tang, Z. et al. (2012)
zma-miR156l-3p	GCUCACUGCUCUAUCUGUCACC	Tang, Z. et al. (2012)
zma-miR160a-3p	GCGUGCAAGGGGCCAAGCAUG	Tang, Z. et al. (2012)
zma-miR166g-5p	GGAAUGUUGUCUGGUUGGAGA	Tang, Z. et al. (2012)
zma-miR2118e	UUCCUGAUGUCUCCCAUUCCUA	Tang, Z. et al. (2012)
zma-miR2275b-3p	UUCAGUUUCCUCUAAUAUCUCA	Tang, Z. et al. (2012)
zma-miR390a-3p	CGCUAUCUAUCCUGAGCUCCA	Tang, Z. et al. (2012)
zma-miR396b-3p	GUUCAAUAAAGCUGUGGGAAA	Tang, Z. et al. (2012)
osa-miR1318	UCAGGAGAGAUGACACCGAC	Tang, Z. et al. (2012)
tae_1	AAACUAAUAUAUGAGCGUUUA	Ritu Pandey et al. (2014)
tae_2	AAUUCGGGACGGAGGGAGUAA	Ritu Pandey et al. (2014)
tae_3	UUUCUGCGACGAGUAAUUCGG	Ritu Pandey et al. (2014)
tae_4	ACUUCCUCCGUUCGGAAUUAC	Ritu Pandey et al. (2014)
tae_5	AGACAAGUAAUUUCGAACGGA	Ritu Pandey et al. (2014)
tae_6	AGCGAUCUGCCGAAGCUGUU	Ritu Pandey et al. (2014)
tae_7	AGGCCCACUGGGCAGCGCCCC	Ritu Pandey et al. (2014)
tae_8	AGUAAUUUUGGACGGAGGGAG	Ritu Pandey et al. (2014)
tae_9	AUAAGCACCGGUGCUUAAGGA	Ritu Pandey et al. (2014)
tae_10	AUUAGUACUGGUUCGUGGCAC	Ritu Pandey et al. (2014)
tae_11	AUUUCUGGACGGAGGGAGUAA	Ritu Pandey et al. (2014)
tae_12	CAUCUAUUUUGGAACGGAGGG	Ritu Pandey et al. (2014)
tae_13	CCCUGGCAGAUAGCGCGAUCA	Ritu Pandey et al. (2014)
tae_14	CGCGCUGCCCUGUGAGCUUGC	Ritu Pandey et al. (2014)
tae_15	CGGUAGGGCUGUAUGAUGGCGA	Ritu Pandey et al. (2014)
tae_16	UUUGACCAAGUUUGUAGAGAA	Ritu Pandey et al. (2014)
tae_18	CUGACAUACGGGCGUGUGGGC	Ritu Pandey et al. (2014)
tae_19	GGGCGUUCGCGCGGGCCGACC	Ritu Pandey et al. (2014)
tae_20	GGUGAACGCGCCGCCGUCAAAC	Ritu Pandey et al. (2014)
tae_22	GUGCGCGGUCUGUUUUGGUCAG	Ritu Pandey et al. (2014)
tae_23	UAAUGUAAGACGCUUUUUGAC	Ritu Pandey et al. (2014)
tae_25	UAGCUCCACUAAAUUUGGAGCU	Ritu Pandey et al. (2014)
tae_26	UAUGGAUGAAGAUAUGCACUG	Ritu Pandey et al. (2014)
tae_27	UCCCGAAAGGCUUGAAGCAAAU	Ritu Pandey et al. (2014)
tae_29	UCUGUAAACUAACAUAAGAGC	Ritu Pandey et al. (2014)
tae_30	UCUGUAAACUAAUGUAAGAGC	Ritu Pandey et al. (2014)
tae_31	UCUGUGACAAGUAAUUCCGAA	Ritu Pandey et al. (2014)
tae_32	UCUUACAUUAUGGGACGGAGU	Ritu Pandey et al. (2014)
tae_33	UGAACGUGUGCUGAACGCGGA	Ritu Pandey et al. (2014)
tae_34	UGACAAAUAUUUUCGGACGGA	Ritu Pandey et al. (2014)
tae_35	UGACAACUAUUUUCGGACGGA	Ritu Pandey et al. (2014)
tae_36	UGACAAGUACUUUCGGACGGA	Ritu Pandey et al. (2014)
tae_37	UGACAAGUAUUCUCGGACGGA	Ritu Pandey et al. (2014)
tae_38	UGACAAGUAUUUCGGACGGA	Ritu Pandey et al. (2014)
tae_39	UGACAAGUAUUUUCGAACGGA	Ritu Pandey et al. (2014)
tae_40	UGAUAAGUAUUUUCGGACGGA	Ritu Pandey et al. (2014)
tae_42	UGGCGAGGGACAUACACUGU	Ritu Pandey et al. (2014)
tae_43	UUCCGAAAAGCUUGAAGCAAAU	Ritu Pandey et al. (2014)
tae_44	UUCCGAAAGGCUUGAAGCAAAU	Ritu Pandey et al. (2014)
tae_45	UUCCGAAAGGCUUGAAGCGAAU	Ritu Pandey et al. (2014)
tae_46	UUCGAUCGUAAUCGGAUGGUC	Ritu Pandey et al. (2014)
tae_47	UUCUGAAAGGCUUGAAGCAAAU	Ritu Pandey et al. (2014)
tae_48	UUGUCUUAGAUUCGUCUAGAUA	Ritu Pandey et al. (2014)
tae_49	UUUCGAAAGGCUUGAAGCAAAU	Ritu Pandey et al. (2014)
tae-miR3001a	AAAATTCAACTCGTTTGGACA	Sun,F. et al. (2014)
tae-miR3002a	AAATCCGGTTTATTTTTCTA	Sun,F. et al. (2014)
tae-miR3003a	AAATGAACAAAAGGGGATGTA	Sun,F. et al. (2014)
tae-miR3004b	AAATTTCAGATCATTTGGACA	Sun,F. et al. (2014)
tae-miR3005a	AACAATTGATATGGATCGGAG	Sun,F. et al. (2014)
tae-miR3006a	AACCAAAGCTGGCATACCTTT	Sun,F. et al. (2014)
tae-miR3007a	AACTATTTCGGTACAGAGGGA	Sun,F. et al. (2014)
tae-miR3008a	AACTGTGAACTCGCGGGGATG	Sun,F. et al. (2014)
tae-miR3009a	TGGTCTGTGTTTGTTTCAAAC	Sun,F. et al. (2014)
tae-miR3010a	AAGCGTAGTCGAACGAATCTG	Sun,F. et al. (2014)
tae-miR3010b	AAGCGTAGTCGAACGAATCT	Sun,F. et al. (2014)
tae-miR3011a	AATGCCATGTTGTTCTGAAGA	Sun,F. et al. (2014)
tae-miR3012a	AATTAATTTGGATTGGAGGGA	Sun,F. et al. (2014)
tae-miR3013a	TGTTGCATGACAAGTTGAGCA	Sun,F. et al. (2014)
tae-miR3014b	AATTTCGAACGGAGGGAGTAG	Sun,F. et al. (2014)
tae-miR3015a	ACAAGTAATTCGGAATGAAGG	Sun,F. et al. (2014)
tae-miR3016a	ACACTTATGTTGGGACGGAGG	Sun,F. et al. (2014)
tae-miR3017a	ACATCTGAGCAGCTCTCGGCA	Sun,F. et al. (2014)
tae-miR3017b	AGCATCTGAGAAGCTCTCGGCA	Sun,F. et al. (2014)
tae-miR3017c	AGCATCTGAGCAGCTCTCGGCA	Sun,F. et al. (2014)
tae-miR3018a	ACCTGCAGTTGGGCCAATGAC	Sun,F. et al. (2014)
tae-miR3019a	ACCTTCAGGAAGGACTGCATC	Sun,F. et al. (2014)
tae-miR3020a	TCGACAAGTATTTCCAGACGG	Sun,F. et al. (2014)
tae-miR3021a	ACGACACAAGCAGCAACTCTC	Sun,F. et al. (2014)
tae-miR3022a	ACGGCATAGAGGCACTGCAAA	Sun,F. et al. (2014)
tae-miR3023a	ACGGCGCGTCCGCGGTCGGAA	Sun,F. et al. (2014)
tae-miR3024a	AGAACAGCGGGGAGGTGCTAC	Sun,F. et al. (2014)
tae-miR3025a	AGAAGAGGGTCAAGAAAGCTGT	Sun,F. et al. (2014)
tae-miR3026a	AGACCCACAGGGCAGTGTGCC	Sun,F. et al. (2014)
tae-miR3026b	AGACCCACAGGGCAGTGCGCC	Sun,F. et al. (2014)
tae-miR3027a	AGACGAGGGTGATCATAAACT	Sun,F. et al. (2014)
tae-miR3028a	AGAGCAGCTCAGATGTCCAAA	Sun,F. et al. (2014)
tae-miR3029a	AGAGCGCACCGCCGTCGAGGG	Sun,F. et al. (2014)
tae-miR3030a	AGAGGCTAACCATGAAAGCGG	Sun,F. et al. (2014)
tae-miR3031a	AGAGGGCAGGCCTGGCGCAG	Sun,F. et al. (2014)
tae-miR3032a	TTAAGAACAGCAGGGCATTTT	Sun,F. et al. (2014)
tae-miR3033a	AGATTGATTAACGAAGATGGC	Sun,F. et al. (2014)
tae-miR3034a	AGCATGTGTTCAGAAGATTAGG	Sun,F. et al. (2014)
tae-miR3035a	AGGACTAGGGTTCCTACCGGC	Sun,F. et al. (2014)
tae-miR3036a	AGGCCCACAGGACAGCGCCCC	Sun,F. et al. (2014)
tae-miR3037a	AGGCCCACAGGGTAGCGTGCA	Sun,F. et al. (2014)
tae-miR3038a	TTACTCGTCGCGGAAATGGAT	Sun,F. et al. (2014)
tae-miR3039a	AGGTGGAATACTTGAAGAAGA	Sun,F. et al. (2014)
tae-miR3039b	AGGTGGAATACCTGAAGAAGA	Sun,F. et al. (2014)
tae-miR3040a	AGTAAATCGGAACAGAGGGAG	Sun,F. et al. (2014)
tae-miR3041a	AGTAGAATGAACGACCAGGCT	Sun,F. et al. (2014)
tae-miR3042a	AGTTGAAGATGAGATATTGAA	Sun,F. et al. (2014)
tae-miR3043a	ATAAAACCTTCAGCTATCCATC	Sun,F. et al. (2014)
tae-miR3044a	ATCATGCGATCCTTTTGGAAG	Sun,F. et al. (2014)
tae-miR3045a	ATCTAAGACAAGTAATTCGGG	Sun,F. et al. (2014)
tae-miR3046a	ATCTGGACAAATCTAAGACAA	Sun,F. et al. (2014)
tae-miR3047a	ATGACGAGTAAATCAGAACGG	Sun,F. et al. (2014)
tae-miR3048a	ATGGATGACACGTGGCATTTA	Sun,F. et al. (2014)
tae-miR3049a	ATGTAGAAGCACCAGGGTAAG	Sun,F. et al. (2014)
tae-miR3050a	ATTACTTGTCGCAGAAGTGGA	Sun,F. et al. (2014)
tae-miR3051a	ATTGCCATCCTTTAGTCTGCA	Sun,F. et al. (2014)
tae-miR3052a	ATTGTTCAGTGTTTCGAAGGA	Sun,F. et al. (2014)
tae-miR3053a	TTCGCCGGCTGCGCGTTCCCC	Sun,F. et al. (2014)
tae-miR3054a	CAAGGGAAGGAAGTAGCCAAC	Sun,F. et al. (2014)
tae-miR3055b	CATCTGAGAAGCTCTCGGCAA	Sun,F. et al. (2014)
tae-miR3056a	CCAGGAGAAGTACGTGGCGTG	Sun,F. et al. (2014)
tae-miR3057a	CGAATGTATTTTTTATGGCTTG	Sun,F. et al. (2014)
tae-miR3058a	CGAGTAATATGGAACGGAGGG	Sun,F. et al. (2014)
tae-miR3059a	CGATCCGAATTAATTGACGCA	Sun,F. et al. (2014)
tae-miR3060a	CGATTGGTGCTCGTCGGTGAC	Sun,F. et al. (2014)
tae-miR3061a	CGGTAGGACTGTTTGATGGCGA	Sun,F. et al. (2014)
tae-miR3061b	CGGTATGACTGTATGATGGCGA	Sun,F. et al. (2014)
tae-miR3062a	TTCTTCAAGTACTCCACTTTT	Sun,F. et al. (2014)
tae-miR3063a	CGGTTGGCTGTATGATGGCGA	Sun,F. et al. (2014)
tae-miR3064a	CTCCGTTCCAAAATAGACGAC	Sun,F. et al. (2014)
tae-miR3064b	CTCCGTTCCAGAATAGATGAC	Sun,F. et al. (2014)
tae-miR3064c	CTCCGTTCCAAAATAGATTAC	Sun,F. et al. (2014)
tae-miR3065a	TTCGCCGGAGCAGCGTGCAGA	Sun,F. et al. (2014)
tae-miR3066a	CTTGTTTGTCATTAAGCTTC	Sun,F. et al. (2014)
tae-miR3066b	CTTGTTTGTCATTAAGCTTCTG	Sun,F. et al. (2014)
tae-miR3067a	GAAACGTTGGGTGGTTGTGGC	Sun,F. et al. (2014)
tae-miR3068a	GAAGTACACTTATTCGCGGAC	Sun,F. et al. (2014)
tae-miR3069a	TTGAACATCCCAGAGCCACCG	Sun,F. et al. (2014)
tae-miR3070a	GCCTGCAAAAATTCGTCGTGA	Sun,F. et al. (2014)
tae-miR3071a	GCGAAGGATTTGCAGATACTC	Sun,F. et al. (2014)
tae-miR3072a	GCGGCGTCGTCGAACTCGCCC	Sun,F. et al. (2014)
tae-miR3134a	TTGAATTTGTCCATAGCATCA	Sun,F. et al. (2014)
tae-miR3073a	GCGTGCACGGATCCAAGCATA	Sun,F. et al. (2014)
tae-miR3074a	TTGAGACGAACACAGACCAAC	Sun,F. et al. (2014)
tae-miR3075a	GGCAAGTCCGTCCTTGGCTACA	Sun,F. et al. (2014)
tae-miR3076a	GGCGATTCTGGGAGAAGCTGG	Sun,F. et al. (2014)
tae-miR3077a	TTGAGCACACCTGAGTCCAGT	Sun,F. et al. (2014)
tae-miR3078b	GGTGAGCGCGCCGCCGTCGAA	Sun,F. et al. (2014)
tae-miR3079a	GTAGGATGGCTGGTGCTATGG	Sun,F. et al. (2014)
tae-miR3080a	TTGATGACACGTGCAACATGA	Sun,F. et al. (2014)
tae-miR3081a	TAAAGCGTAGTCGAACGAATC	Sun,F. et al. (2014)
tae-miR3082a	TAAGAAGCAAATAGCACATG	Sun,F. et al. (2014)
tae-miR3082b	TAAGAAGCAAAGAGCACATG	Sun,F. et al. (2014)
tae-miR3083b	TAAGACAAGTATTTCCGGACG	Sun,F. et al. (2014)
tae-miR3084a	TAATCTTCTGGATATATGCTTA	Sun,F. et al. (2014)
tae-miR3084b	TAATCTTCTGGATACATGCTTA	Sun,F. et al. (2014)
tae-miR3085a	TAATGCTGTCAGAGTTGGAAC	Sun,F. et al. (2014)
tae-miR3086a	TACGGCCTGATGACATCCACA	Sun,F. et al. (2014)
tae-miR3086b	TACGGCCTGATGACATCCACG	Sun,F. et al. (2014)
tae-miR3087a	TACTGTGGGCACTTATTTGACA	Sun,F. et al. (2014)
tae-miR3088a	TACTGTTCAGTGCTCACGGTT	Sun,F. et al. (2014)
tae-miR3089a	TAGAATGGCTGGTGCTATGGA	Sun,F. et al. (2014)
tae-miR3090a	TAGAGCTCCTCGGATGTCATA	Sun,F. et al. (2014)
tae-miR3091a	TAGCTCTCAGGCGCTGCACTAGT	Sun,F. et al. (2014)
tae-miR3092a	TATCTGGACAAATCTGAGACA	Sun,F. et al. (2014)
tae-miR3093a	TATGATGGCGATACCGATTGG	Sun,F. et al. (2014)
tae-miR3094a	TATTAGTTGTCGCTGAAACGG	Sun,F. et al. (2014)
tae-miR3095a	TTTTTAATGGCAACTTTAGT	Sun,F. et al. (2014)
tae-miR3096a	TCAGGAAGGACCGCATCATCT	Sun,F. et al. (2014)
tae-miR3097a	TCAGGACGTTGCAACATTAAC	Sun,F. et al. (2014)
tae-miR3098a	TCATCTGGCATTGCTTTCTCT	Sun,F. et al. (2014)
tae-miR3099a	TCATGAATTTTTGTACGCATG	Sun,F. et al. (2014)
tae-miR3100a	TCATTTGGAACTCGCCGGTGC	Sun,F. et al. (2014)
tae-miR3101a	TCGCAAATAATGGTGGCTCTC	Sun,F. et al. (2014)
tae-miR3102a	TCGGCTACTTCCTTTCCCTTGC	Sun,F. et al. (2014)
tae-miR3103a	TCGGGACATTCTATGTGCATG	Sun,F. et al. (2014)
tae-miR3104a	TCTCCTCGATGACCATGCTGA	Sun,F. et al. (2014)
tae-miR3105a	TCTGATTTACTCGTCGTGGTT	Sun,F. et al. (2014)
tae-miR3106a	TCTGCAAAGTTTGAAGTTCAT	Sun,F. et al. (2014)
tae-miR3107a	TCTGGAATTAGTTGACGCTCA	Sun,F. et al. (2014)
tae-miR3108b	TCTGTAACTAAATATAAGACG	Sun,F. et al. (2014)
tae-miR3109a	TCTGTCCCTGAATATAAGACG	Sun,F. et al. (2014)
tae-miR3110a	TCTGTTCACAAATGTAAGACG	Sun,F. et al. (2014)
tae-miR3111a	TCTGTTCACTTTTATAAGACG	Sun,F. et al. (2014)
tae-miR3112a	TTTTTGGTGACATGCATGAAC	Sun,F. et al. (2014)
tae-miR3113a	TGAAACACTGTGTGAGAGAAG	Sun,F. et al. (2014)
tae-miR3114a	TGAACATCCCAGAGCCACCGG	Sun,F. et al. (2014)
tae-miR3115a	TTTTTTGATCCTTAGGATGGC	Sun,F. et al. (2014)
tae-miR3116a	TGAACTCAGGTGTGCTCAACT	Sun,F. et al. (2014)
tae-miR3117b	TGAGAAAGGACTGCATCATCT	Sun,F. et al. (2014)
tae-miR3117a	TGAAGAAGGACTGCATCATCT	Sun,F. et al. (2014)
tae-miR3118a	TTTGTCTAGATACGGATATAT	Sun,F. et al. (2014)
tae-miR3119a	TGAAGTAGAGCAGGGACCTCA	Sun,F. et al. (2014)
tae-miR3119b	TGAAGTAGAGCAGAGACCTCA	Sun,F. et al. (2014)
tae-miR3120a	TGAATCTTGGGAAAAAGCTGCAT	Sun,F. et al. (2014)
tae-miR3121a	TGAATTTGTCCATAGCATCAT	Sun,F. et al. (2014)
tae-miR3121b	TGAATTTTTCCATAGCATCAG	Sun,F. et al. (2014)
tae-miR3121c	TTAATTTGTCCATAGCATCCG	Sun,F. et al. (2014)
tae-miR3122a	TGACATGTGGCATTCACAAATCA	Sun,F. et al. (2014)
tae-miR3122b	TGACATGTGGCATTCACAAAT	Sun,F. et al. (2014)
tae-miR3123a	TGAGACGAGATCTCCCCATAC	Sun,F. et al. (2014)
tae-miR3124b	TGAGCATCAACTAATTCCGGA	Sun,F. et al. (2014)
tae-miR3125a	TGCAGTCCTCGATGTCGTAG	Sun,F. et al. (2014)
tae-miR3125b	TTGCAGTCCTCGATGTCGTAG	Sun,F. et al. (2014)
tae-miR3126a	TGCGCCCTGCAGTACGTCAGA	Sun,F. et al. (2014)
tae-miR3127a	TTTTTTTGCCATATTTTCCAC	Sun,F. et al. (2014)
tae-miR3128a	TGGACATCCGAGCAGCTCTCA	Sun,F. et al. (2014)
tae-miR3129a	TGGACGAGGATGTGCAGCTGC	Sun,F. et al. (2014)
tae-miR3130a	TGGATGTCATCGTGGCCGTACA	Sun,F. et al. (2014)
tae-miR3131a	TGGCATTGAGGGAGTCAAGCA	Sun,F. et al. (2014)
tae-miR3132a	TGGGCAAGTCACCCTGGCTACC	Sun,F. et al. (2014)
tae-miR3133b	TTTTGATGACATGCATGGACA	Sun,F. et al. (2014)
tae-lmiR4001a	AAAGATTCTGGGAGAAGCTGGGTA	Sun,F. et al. (2014)
tae-lmiR4001b	AAAGATTCTGGAAGAAGCTGGGTA	Sun,F. et al. (2014)
tae-lmiR4002a	AAAGACGGTCTTAGAAAATGCATT	Sun,F. et al. (2014)
tae-lmiR4003a	AAAGTTAACCTCGAAAAACGCATT	Sun,F. et al. (2014)
tae-lmiR4004a	AGATAAGCTAGTAATAATGTCATA	Sun,F. et al. (2014)
tae-lmiR4004b	AGATAAGGTAGTAATAATGTCATA	Sun,F. et al. (2014)
tae-lmiR4005b	AAATTACTCGTCGTAGAAATGGAT	Sun,F. et al. (2014)
tae-lmiR4006a	AACATAGAGTAGTAACATGGGCAT	Sun,F. et al. (2014)
tae-lmiR4006b	AACATAGACTAGTAACATGGGCAT	Sun,F. et al. (2014)
tae-lmiR4007b	AACCACTAGTGCAGCGCCTGAGAG	Sun,F. et al. (2014)
tae-lmiR4007c	AACCACTAGTGCAGCGTCTGAGAG	Sun,F. et al. (2014)
tae-lmiR4008a	AACCTAGAACTACGCGAATGACTT	Sun,F. et al. (2014)
tae-lmiR4009a	AACGACCTAGGTACACATGCAAGA	Sun,F. et al. (2014)
tae-lmiR4010a	AAGACTTAGATGTGCAATACTTAT	Sun,F. et al. (2014)
tae-lmiR4010b	AGGACTTAGATGTGCAATACTTAG	Sun,F. et al. (2014)
tae-lmiR4011a	AAGCCCAGTCGGCCTGCAGTTGGC	Sun,F. et al. (2014)
tae-lmiR4012a	TAGGACAAGTATTTTCGGACGGAG	Sun,F. et al. (2014)
tae-lmiR4012e	TCGGACAAGTATTTCCGGACGGAG	Sun,F. et al. (2014)
tae-lmiR4013a	GAGGCCTTTAGTACCGGTTGGTGG	Sun,F. et al. (2014)
tae-lmiR4014a	AAGTACTTTGATCATCATAGGCTT	Sun,F. et al. (2014)
tae-lmiR4015b	AATATGCGGACTAAATAAAAACGG	Sun,F. et al. (2014)
tae-lmiR4016a	AATCATGTATGTGATCTATGGGAC	Sun,F. et al. (2014)
tae-lmiR4017a	AATGGACAAAAAGGGGTGTATCTA	Sun,F. et al. (2014)
tae-lmiR4018a	AATTGGCAACCTAGATATACGCGT	Sun,F. et al. (2014)
tae-lmiR4019a	AATTTAACCAACGAGACTGACTGC	Sun,F. et al. (2014)
tae-lmiR4020a	ACCCGGCAGTTGGGTAAAGTCACA	Sun,F. et al. (2014)
tae-lmiR4021a	ACCGGAAAGAAGCAAACCACACGG	Sun,F. et al. (2014)
tae-lmiR4022a	ACGAGGCTCCTCTGACGTACTGCA	Sun,F. et al. (2014)
tae-lmiR4023a	ACGGCGCAAAATGAGTGAATCTAC	Sun,F. et al. (2014)
tae-lmiR4024a	ACGTCTCTCCTGTAGAAATAGGCA	Sun,F. et al. (2014)
tae-lmiR4025a	ACTCGGCTCCCCTGACGTACTGCA	Sun,F. et al. (2014)
tae-lmiR4026b	ACTGATAGGATGGGTCATTTTGGT	Sun,F. et al. (2014)
tae-lmiR4027a	ACTGTGCCTTCTAAACTGTGACGG	Sun,F. et al. (2014)
tae-lmiR4028a	AGAAAAGTCTGGTTTATTTCTCTA	Sun,F. et al. (2014)
tae-lmiR4029b	AGAAGTACACTTATTCATGGACGG	Sun,F. et al. (2014)
tae-lmiR4029c	AGATGTACACTTATTCATGGACGG	Sun,F. et al. (2014)
tae-lmiR4029d	AGAAGTACACTTATTCACGGACGG	Sun,F. et al. (2014)
tae-lmiR4029e	AGAAGTACACTTATTCGCGGACGG	Sun,F. et al. (2014)
tae-lmiR4029f	AGATGTACACTTATTCACGGACGG	Sun,F. et al. (2014)
tae-lmiR4030a	AGACAAAAGCTAGAAGTACACTTA	Sun,F. et al. (2014)
tae-lmiR4031b	AGAGAAAACTGTCTACATCTACAA	Sun,F. et al. (2014)
tae-lmiR4032a	AGAGAAAAGTAGGTACATCTAGAA	Sun,F. et al. (2014)
tae-lmiR4033a	AGAGCTAGGCGCTGCACTGTATAG	Sun,F. et al. (2014)
tae-lmiR4034a	AGATAAGATAGTAATAATGTCAGT	Sun,F. et al. (2014)
tae-lmiR4034b	AGATAAGGTAGTAATAATGTTAGT	Sun,F. et al. (2014)
tae-lmiR4034c	AGATAAGGTAGTAATAATGTCAGT	Sun,F. et al. (2014)
tae-lmiR4035a	AGATAAGGTAGTAATAATGGCATA	Sun,F. et al. (2014)
tae-lmiR4036a	AGATGACACGTGGCATTCACAAAT	Sun,F. et al. (2014)
tae-lmiR4037a	TTGGAATCAGACGCACGGATGGCT	Sun,F. et al. (2014)
tae-lmiR4038a	AGATGTACACTCTTCACCGGACGG	Sun,F. et al. (2014)
tae-lmiR4039a	AGATTAATAGTACATGACATGCAT	Sun,F. et al. (2014)
tae-lmiR4040a	AGCAACCAGGGCAATTCTTCTGAG	Sun,F. et al. (2014)
tae-lmiR4041a	AGCAAGGCGCTGCACTCTACTGTG	Sun,F. et al. (2014)
tae-lmiR4042a	AGCACCATACGGTACTGCAGAGGA	Sun,F. et al. (2014)
tae-lmiR4043a	AGCACCGGTGCTTATTTGTACAAG	Sun,F. et al. (2014)
tae-lmiR4044a	AGCACTACCACCGCTGCCCGGACA	Sun,F. et al. (2014)
tae-lmiR4044c	AGCGCTACCGCCGCTGCCCGGACA	Sun,F. et al. (2014)
tae-lmiR4045a	AGCGCTACCGCCGCTGGCCGGACA	Sun,F. et al. (2014)
tae-lmiR4046a	AGCGCTACCGACGCTGCCCGGACA	Sun,F. et al. (2014)
tae-lmiR4047a	AGCGTCTCTCCTGTAGAAATAGGC	Sun,F. et al. (2014)
tae-lmiR4048a	AGGAAGTGGTGTAGACTGCACGGA	Sun,F. et al. (2014)
tae-lmiR4049a	AGGACGTGTGGGCATATTTGCTTC	Sun,F. et al. (2014)
tae-lmiR4050a	AGGACTTGTAAACTAAGACGGAGG	Sun,F. et al. (2014)
tae-lmiR4050b	AGGACTTGTAAACTGAGACGGAGG	Sun,F. et al. (2014)
tae-lmiR4050c	AGGACTTGTAAACTGAGATGGAGG	Sun,F. et al. (2014)
tae-lmiR4051a	AGGACTTGTAAACTGAAACAGAGG	Sun,F. et al. (2014)
tae-lmiR4052a	AGGATCCTCTGCAGTACTGTACGG	Sun,F. et al. (2014)
tae-lmiR4053a	AGGCATATTTTAGAGTGTAGATTC	Sun,F. et al. (2014)
tae-lmiR4054a	AGGCCTGAAGCTAAGCAACGTGCA	Sun,F. et al. (2014)
tae-lmiR4055a	AGTGGCAATTCTGGAAGAAGCTGG	Sun,F. et al. (2014)
tae-lmiR4055c	AGTGACAATTCTGGGAGAAGCTGG	Sun,F. et al. (2014)
tae-lmiR4056a	AGTGGCAATTCTGGGAGAAGCTGG	Sun,F. et al. (2014)
tae-lmiR4057a	AGTTTGACTTTCGGCAAAACCAAT	Sun,F. et al. (2014)
tae-lmiR4058a	TTAAGACAAGAATTTTGAGACGGA	Sun,F. et al. (2014)
tae-lmiR4059a	ATACGCGGACTAAATAAAAACGGA	Sun,F. et al. (2014)
tae-lmiR4060c	ATATGCAGACTAAAAAGAAATGGA	Sun,F. et al. (2014)
tae-lmiR4061a	ATATGCGGAGTAAAAAGAAACGGA	Sun,F. et al. (2014)
tae-lmiR4062b	ATCAAAATGGATAAAAGAAGATGT	Sun,F. et al. (2014)
tae-lmiR4063a	GTTTTGGATTTGTCTAGATACGGA	Sun,F. et al. (2014)
tae-lmiR4064a	ATGAAGATAGTAACTTAGACTAGT	Sun,F. et al. (2014)
tae-lmiR4065a	ATGATGTTAACTTGTATTTGATGT	Sun,F. et al. (2014)
tae-lmiR4066a	ATGGTATGTGTCACTGTAAAGGTT	Sun,F. et al. (2014)
tae-lmiR4067a	ATGTAGCTGCAGTAGATGCTCCGG	Sun,F. et al. (2014)
tae-lmiR4068a	ATTAACGATCTAGATACACGTGCA	Sun,F. et al. (2014)
tae-lmiR4069a	ATTCTGCACCCTGGATGATGAATA	Sun,F. et al. (2014)
tae-lmiR4070a	ATTGACGACCTAAGGATACGCGCA	Sun,F. et al. (2014)
tae-lmiR4070b	ATTGACGATCTAGGGATACGCGCA	Sun,F. et al. (2014)
tae-lmiR4071a	CAAGACAAGTAATTCAGAACGGAG	Sun,F. et al. (2014)
tae-lmiR4071c	TAAGACAAGTAATTCAGAACGGAG	Sun,F. et al. (2014)
tae-lmiR4072b	CACGACGAGTAATTTGAAACGGAG	Sun,F. et al. (2014)
tae-lmiR4073a	CACCAACCGGTACTAATGGGCATC	Sun,F. et al. (2014)
tae-lmiR4074a	CACCATACGGTACTGCAGAGGATC	Sun,F. et al. (2014)
tae-lmiR4075a	CAGCGACACTTATTTTGGGACGGA	Sun,F. et al. (2014)
tae-lmiR4076a	CAGCGCTACCGCCGCTGGCCGGAC	Sun,F. et al. (2014)
tae-lmiR4077a	CAGGCGCTGCACACTGACTTAGTA	Sun,F. et al. (2014)
tae-lmiR4078a	TATAGGAAATGAGATGACATGTAT	Sun,F. et al. (2014)
tae-lmiR4079a	CATATTCATTACCACCATATATAC	Sun,F. et al. (2014)
tae-lmiR4080a	CATCTCTCCTGTAGAAATAGGCAC	Sun,F. et al. (2014)
tae-lmiR4081a	TCTGGACAGCTGTGGTAGTGTTAC	Sun,F. et al. (2014)
tae-lmiR4081b	TCCGGACAGCTGTGGTAGTGTTAC	Sun,F. et al. (2014)
tae-lmiR4081c	CCCGGACAGCTGTGGTAGTGTTAC	Sun,F. et al. (2014)
tae-lmiR4081d	TCCGGACAGCTGTGGTAGTGTTAT	Sun,F. et al. (2014)
tae-lmiR4081e	TCCGGACAGCTATGGTAGTGTTAC	Sun,F. et al. (2014)
tae-lmiR4082a	CCGGATTTTTCTGAAGCACCGGTG	Sun,F. et al. (2014)
tae-lmiR4083a	CCGTTCGGAATTACTTGTCGCGGA	Sun,F. et al. (2014)
tae-lmiR4084a	CCTCCGTCACGGTTTAGAAGGCGC	Sun,F. et al. (2014)
tae-lmiR4085a	CGCGGACACGAGACGGACGCGCGC	Sun,F. et al. (2014)
tae-lmiR4086a	CGGGTTTTTCTGAAGCACCGGTGC	Sun,F. et al. (2014)
tae-lmiR4086b	CGGATTTTTCTGAAGCACCGGTGC	Sun,F. et al. (2014)
tae-lmiR4087a	CGGTCTTGATAGTTAAATTTACGG	Sun,F. et al. (2014)
tae-lmiR4088a	CTAATAAAATATTAATGCATGTCA	Sun,F. et al. (2014)
tae-lmiR4089a	CTAGAACTCATCTAGATGAGACAT	Sun,F. et al. (2014)
tae-lmiR4090b	CTCTGTTCACTTTTATAAGACGTT	Sun,F. et al. (2014)
tae-lmiR4091a	GAAGATAGTAACTTAGACTAGTGT	Sun,F. et al. (2014)
tae-lmiR4092a	GACAAGTAATTCGGAACGAAGGGA	Sun,F. et al. (2014)
tae-lmiR4092b	GACAAGTAATTCGGAACAGAGGGA	Sun,F. et al. (2014)
tae-lmiR4093d	GACAAGTATTTCTGAACGGAGGGA	Sun,F. et al. (2014)
tae-lmiR4094a	GACGACCTAGGGATACGCGCACGC	Sun,F. et al. (2014)
tae-lmiR4095a	GACGAGCACTGCAATATAGACTAG	Sun,F. et al. (2014)
tae-lmiR4096a	GACGAGTAATTTGGAACGGATGGA	Sun,F. et al. (2014)
tae-lmiR4097a	GACTTATAAGTTGGGTCTGTTTGG	Sun,F. et al. (2014)
tae-lmiR4098a	GAGCATCTGAGCAGCTCTCGGCAA	Sun,F. et al. (2014)
tae-lmiR4099a	GAGGCTCCTCTGACGTACTGCAGG	Sun,F. et al. (2014)
tae-lmiR4100a	GATAACACCCCTTAAGACCTTATT	Sun,F. et al. (2014)
tae-lmiR4101a	GATGTACACTTATTCGCGGACGGA	Sun,F. et al. (2014)
tae-lmiR4102a	GCAGGACTTGTAAACTGAAACGGA	Sun,F. et al. (2014)
tae-lmiR4102b	GTAGGACTTGTAAACTGAGACGGA	Sun,F. et al. (2014)
tae-lmiR4103a	GCATATTAGGTTTGTCTGAAGTCA	Sun,F. et al. (2014)
tae-lmiR4104a	GCATGCACATAGAATGTCCGGATA	Sun,F. et al. (2014)
tae-lmiR4105a	GCGCTACATTGTGGAACGGAGGGA	Sun,F. et al. (2014)
tae-lmiR4106a	GGCTCGAACCGGGACAGAAGGCTG	Sun,F. et al. (2014)
tae-lmiR4107a	GGGACGAACCAGGACCAATGGGCC	Sun,F. et al. (2014)
tae-lmiR4108a	GGGGATAAAGAGGATGCTTACAGC	Sun,F. et al. (2014)
tae-lmiR4109a	GGGTCCAGTCGGCCTGCAGTTGGC	Sun,F. et al. (2014)
tae-lmiR4110a	GTAGGACAAGTATTTCCGGACGGA	Sun,F. et al. (2014)
tae-lmiR4111a	GTCTCTCCTGTAGAAATAGGCATC	Sun,F. et al. (2014)
tae-lmiR4112a	GTCTTAGATTTGTGTAGATACGGA	Sun,F. et al. (2014)
tae-lmiR4113a	GTGAGACCCGCTCTGATGGATGAC	Sun,F. et al. (2014)
tae-lmiR4114a	GTTAAATTTATGATCAAAGTTGGA	Sun,F. et al. (2014)
tae-lmiR4115a	GTTCGGGCAGTTGCGGTAGTGCTG	Sun,F. et al. (2014)
tae-lmiR4116a	GTTTACAGACGGCAAAGTGAGCTC	Sun,F. et al. (2014)
tae-lmiR4117a	GTTTGATTGTTTAATAGTAGTGGA	Sun,F. et al. (2014)
tae-lmiR4118a	TAAGACTCTAGAGGGTGTTATCAT	Sun,F. et al. (2014)
tae-lmiR4119a	TAAGCATGTGTTCAGAAGATTAGG	Sun,F. et al. (2014)
tae-lmiR4120a	TAAGGTCTTAAGGGGTGTTATCAT	Sun,F. et al. (2014)
tae-lmiR4121a	TAGAGGGCAGAGCAATCTTCAACT	Sun,F. et al. (2014)
tae-lmiR4122a	TAGCTCTCAGGCGCTGCACTAGTG	Sun,F. et al. (2014)
tae-lmiR4123a	TAGCTGTAGCGGTTTCCTAGCCCC	Sun,F. et al. (2014)
tae-lmiR4124a	TAGGAACCAAACGGGAGGGACTTT	Sun,F. et al. (2014)
tae-lmiR4125a	TCGGGCAGACTGCTGAGCAGTCGG	Sun,F. et al. (2014)
tae-lmiR4126a	TCGTCATTCACGGTGTGCACGATC	Sun,F. et al. (2014)
tae-lmiR4127a	TCTGCGACAAGTAATTCCAAACGG	Sun,F. et al. (2014)
tae-lmiR4128a	TCTAGACAAATGTAAGACAAGAAT	Sun,F. et al. (2014)
tae-lmiR4129a	TCTCCTGTAGAAATAGGCACTGGT	Sun,F. et al. (2014)
tae-lmiR4130a	TCTGCAACAAGTAATTCCGAACGG	Sun,F. et al. (2014)
tae-lmiR4130c	TCTGAGACAAGTAATTCCGAACGG	Sun,F. et al. (2014)
tae-lmiR4131a	TCTGGCCAACCGCGACTAAAGGAC	Sun,F. et al. (2014)
tae-lmiR4132a	TCTGTCCCAGAATATAAGAACGTT	Sun,F. et al. (2014)
tae-lmiR4133a	TGAAGCACGTGGATAGAGGAAGCA	Sun,F. et al. (2014)
tae-lmiR4134a	TGACATGTGGCATTCACAAATCAC	Sun,F. et al. (2014)
tae-lmiR4134c	TGACACGTGGCATTCACAAATCAT	Sun,F. et al. (2014)
tae-lmiR4135a	TGAGACCCGCCCTGATGGATGACA	Sun,F. et al. (2014)
tae-lmiR4136b	TGATAGATGACACGTGGCATTCAC	Sun,F. et al. (2014)
tae-lmiR4136c	TGATGGATGACATGTGGCATTCAC	Sun,F. et al. (2014)
tae-lmiR4136d	TGATGGATAACACGTGGCATTCAC	Sun,F. et al. (2014)
tae-lmiR4137a	TGGATGACATGTGGCATTCACAAA	Sun,F. et al. (2014)
tae-lmiR4138a	TGGCAACTATAGTGTAAACATCAT	Sun,F. et al. (2014)
tae-lmiR4139a	TGGCACGAAGTAGCTGCGCCCACA	Sun,F. et al. (2014)
tae-lmiR4140a	TGTGTCAGTGACTCAAAGGTAGGC	Sun,F. et al. (2014)
tae-lmiR4141a	TTGAACTGTTTCCTCTGAAATTCC	Sun,F. et al. (2014)
tae-lmiR4142a	TTGAATTTCCTCTATAAGCGCATT	Sun,F. et al. (2014)
aau-miR2086	GACATGAATGCAGAACTGGAA	Mayer et al (2014)
ahy-miR159	TTTGGATTGAAGGGAGCTCTA	Mayer et al (2014)
ahy-miR167-3p	AGATCATGTGGCAGTTTCACC	Mayer et al (2014)
ahy-miR3513-5p	TTAATTTCTGAGTTTGTCATC	Mayer et al (2014)
ahy-miR398	TGTGTTCTCAGGTCACCCCT	Mayer et al (2014)
aly-miR156aQ	GCTCACTGCTCTTTCTGTCAGA	Mayer et al (2014)
aly-miR156bQ	GCTCACCTCTCTTTCTGTCAGT	Mayer et al (2014)
aly-miR156cQ	GCTCACTGCTCTATCTGTCAGA	Mayer et al (2014)
aly-miR156dQ	GCTCACTCTCTTTCTGTCATA	Mayer et al (2014)
aly-miR156eQ	GCTTACTCTCTCTCTGTCACC	Mayer et al (2014)
aly-miR156fQ	GCTCACTCTCTATCTGTCACC	Mayer et al (2014)
aly-miR156hQ	GCTCTCTTTCCTTCTGCCACC	Mayer et al (2014)
aly-miR157dQ	GCTCTCTATGCTTCTGTCATC	Mayer et al (2014)
aly-miR158aQ	CTTTGTCTACAATTTTGGAAA	Mayer et al (2014)
aly-miR158bQ	TTTGTCTACAATTTTGGAAA	Mayer et al (2014)
aly-miR159aQ	GAGCTCCTTGAAGTTCAAACG	Mayer et al (2014)
aly-miR159b	TTTGGATTGAAGGGAGCTCTT	Mayer et al (2014)
aly-miR159bQ	GAGCTCCTTGAAGTTCAATGG	Mayer et al (2014)
aly-miR159c	TTTGGATTGAAGGGAGCTCCT	Mayer et al (2014)
aly-miR160cQ	GCGTACAAGGAGCCAAGCATG	Mayer et al (2014)
aly-miR161_1Q	CCGGTTTAGTCACTTTCAC	Mayer et al (2014)
aly-miR164aQ	CACGTACTCCCCTTCTCCAAC	Mayer et al (2014)
aly-miR164c	TGGAGAAGCAGGGCACGTGCG	Mayer et al (2014)
aly-miR165a	TCGGACCAGGCTTCATCCCC	Mayer et al (2014)
aly-miR167c	TAAGCTGCCAGCATGATCTTG	Mayer et al (2014)
aly-miR167cQ	AGGTCATGCTGGTAGTTTCAC	Mayer et al (2014)
aly-miR167dQ	AGGTCATCCTGCAGCTTCAGT	Mayer et al (2014)
aly-miR168a	TCGCTTGGTGCAGGTCGGGAA	Mayer et al (2014)
aly-miR169aQ	GGCAAGTTGTCCTTGGCTACA	Mayer et al (2014)
aly-miR169bQ	GGCAAGTTGTCCTTCGGCTACA	Mayer et al (2014)
aly-miR169d	TGAGCCAAGGATGACTTGCCG	Mayer et al (2014)
aly-miR169h	TAGCCAAGGATGACTTGCCTG	Mayer et al (2014)
aly-miR169hQ	GGCAGTCTCCTTGGCTATT	Mayer et al (2014)
aly-miR169jQ	GGCAGTCTCCTTGGCTATC	Mayer et al (2014)
aly-miR169mQ	GGCAGTCTTCTTGGCTATC	Mayer et al (2014)
aly-miR169n	TAGCCAAAGATGACTTGCCTG	Mayer et al (2014)
aly-miR170	TGATTGAGCCGTGTCAATATC	Mayer et al (2014)
aly-miR171cQ	AGATATTGGTGCGGTTCAATC	Mayer et al (2014)
aly-miR172aQ	GTGGCATCATCAAGATTCACA	Mayer et al (2014)
aly-miR172bQ	GCAGCACCATCAAGATTCACA	Mayer et al (2014)
aly-miR172cQ	GGAGCATCATCAAGATTCACA	Mayer et al (2014)
aly-miR172e	GAATCTTGATGATGCTGCAT	Mayer et al (2014)
aly-miR172eQ	GCAGCACCATTAAGATTCAC	Mayer et al (2014)
aly-miR319aQ	AGAGCTTCCTTGAGTCCATTC	Mayer et al (2014)
aly-miR319c	TTGGACTGAAGGGAGCTCCTT	Mayer et al (2014)
aly-miR3434	TCAAAATCAGAGAATCAACCA	Mayer et al (2014)
aly-miR3437Q	CGGTGGATCTTGTTTTTTGT	Mayer et al (2014)
aly-miR3439Q	TTGGGGTTTCGAAATCAAGAG	Mayer et al (2014)
aly-miR3444	TTGGGAGCTCGATGAGATCGA	Mayer et al (2014)
aly-miR3448	TCTGAGGATTTTTTTTGTGGTC	Mayer et al (2014)
aly-miR390bQ	CGCTATCCATCCTGAGTTCCA	Mayer et al (2014)
aly-miR393a	TCCAAAGGGATCGCATTGATCC	Mayer et al (2014)
aly-miR393bQ	ATCATGCGATCTCTTTGGATT	Mayer et al (2014)
aly-miR395b	CTGAAGTGTTTGGGGGGACTC	Mayer et al (2014)
aly-miR395c	CTGAAGTGTTTGGGGGGACTT	Mayer et al (2014)
aly-miR395i	CTGAAGTGTTTGGAGGAACTC	Mayer et al (2014)
aly-miR396aQ	GTTCAATAAAGCTGTGGGAAG	Mayer et al (2014)
aly-miR396bQ	GCTCAAGAAAGCTGTGGGAAA	Mayer et al (2014)
aly-miR398a	TGTGTTCTCAGGTCACCCCTT	Mayer et al (2014)
aly-miR398b	TGTGTTCTCAGGTCACCCCTG	Mayer et al (2014)
aly-miR398cQ	GGGTCGACATGAGAACATATG	Mayer et al (2014)
aly-miR399a	TGCCAAAGGAGATTTGCCCGG	Mayer et al (2014)
aly-miR399bQ	GGGCGCCTCTCCATTGGCAGG	Mayer et al (2014)
aly-miR399d	TGCCAAAGGAGATTTGCCCCG	Mayer et al (2014)
aly-miR399e	TGCCAAAGGAGATTTGCCTCG	Mayer et al (2014)
aly-miR399f	TGCCAAAGGAGATTTGCCCTG	Mayer et al (2014)
aly-miR399fQ	GGGCAAGATCACCATTGGCAGA	Mayer et al (2014)
aly-miR399gQ	GGGCAAATACTCCATTGGCAGA	Mayer et al (2014)
aly-miR408Q	CAGGGAACAAGCAGAGCATGG	Mayer et al (2014)
aly-miR4232	TCACATTTATTAGGATGTGTGC	Mayer et al (2014)
aly-miR4233	CACATCATCAACATCAACTCC	Mayer et al (2014)
aly-miR4245	ACAAAGTTTTATACTGACAAT	Mayer et al (2014)
aly-miR4248a	ACATTTTATTTTTGGCAATCA	Mayer et al (2014)
aly-miR771Q	GGGCTCCTCAGATGTTCATG	Mayer et al (2014)
aly-miR774b	TGAGATGAAGATTTGGATGAC	Mayer et al (2014)
aly-miR825	TTCTCGAGAAGGTGCATGAAC	Mayer et al (2014)
aly-miR827	TTAGATGACCATCAACAAACG	Mayer et al (2014)
aly-miR828	TCTTGCTTAAATGAGTATTCCA	Mayer et al (2014)
aly-miR829	CAAATCAAATCTTCAAGGTAC	Mayer et al (2014)
aly-miR829Q	ACTTTGAATCTTTGATTTGAA	Mayer et al (2014)
aly-miR834	TGGTAGCAGTAGCGGTGGTAA	Mayer et al (2014)
aly-miR837-5p	CATTGTTTCTTGTTTTTTTCA	Mayer et al (2014)
aly-miR838	TTTTCTTCTTCTTCTTGCACA	Mayer et al (2014)
aly-miR845a	CGGCTCTGATACCAGTTGATG	Mayer et al (2014)
aly-miR845b	TCGCTCTGATACCAAATGATG	Mayer et al (2014)
aly-miR848Q	GGCAATCCCATGTCAAA	Mayer et al (2014)
aly-miR857	TTTTGTATGTTGAAGGTGTAT	Mayer et al (2014)
aly-miR859	TCTCTCCGTTGTAAAATCAAA	Mayer et al (2014)
aly-miR861-3p	GATGGATATATCTTCAAGAAC	Mayer et al (2014)
aly-miR862-3p	ACATGCTGGATCTACTTGAAG	Mayer et al (2014)
aqc-miR159	TTTGGACTGAAGGGAGCTCTA	Mayer et al (2014)
aqc-miR167	TCAAGCTGCCAGCATGATCTA	Mayer et al (2014)
aqc-miR169a	TAGCCAAGGATGACTTGCCTA	Mayer et al (2014)
aqc-miR171c	TAATTGAACCGCACTAATATC	Mayer et al (2014)
aqc-miR171f	TAATTGAGCCGTGCCAATATC	Mayer et al (2014)
aqc-miR398b	TGTGTTCTCAGGTCGCCCCTG	Mayer et al (2014)
aqc-miR399	TGCCAAAGGAGAGTTGCCCTA	Mayer et al (2014)
aqc-miR477c	CTCTCCCTCAAGTTCTTCTA	Mayer et al (2014)
ath-miR156i	TGACAGAAGAGAGAGAGCAG	Mayer et al (2014)
ath-miR169gQ	TCCGGCAAGTTGACCTTGGCT	Mayer et al (2014)
ath-miR406	TAGAATGCTATTGTAATCCAG	Mayer et al (2014)
ath-miR407	TTTAAATCATATACTTTTGGT	Mayer et al (2014)
ath-miR413	ATAGTTTCTCTTGTTCTGCAC	Mayer et al (2014)
ath-miR414	TCATCTTCATCATCATCGTCA	Mayer et al (2014)
ath-miR420	TAAACTAATCACGGAAATGCA	Mayer et al (2014)
ath-miR5015a	TTGGTGTTATGTGTAGTCTTC	Mayer et al (2014)
ath-miR5017	TTATACCAAATTAATAGCAAA	Mayer et al (2014)
ath-miR5019	TGTTGGGAAAGAAAAACTCTT	Mayer et al (2014)
ath-miR5020c	TGGCATGGAAGAAGGTGAGAC	Mayer et al (2014)
ath-miR5021	TGAGAAGAAGAAGAAGAAAA	Mayer et al (2014)
ath-miR5024-5p	ATGACAAGGCCAAGATATAACA	Mayer et al (2014)
ath-miR5631	TGGCAGGAAAGACATAATTTT	Mayer et al (2014)
ath-miR5639	TAGTCCACTGTGGTCTAAGGC	Mayer et al (2014)
ath-miR5650	TTGTTTTGGATCTTAGATACA	Mayer et al (2014)
ath-miR5652	TTGAATGTGAATGAATCGGGC	Mayer et al (2014)
ath-miR5658	ATGATGATGATGATGATGAAA	Mayer et al (2014)
ath-miR5660	CAGGTGGTTAGTGCAATGGAA	Mayer et al (2014)
ath-miR779_1	TTCTGCTATGTTGCTGCTCAT	Mayer et al (2014)
ath-miR827	TTAGATGACCATCAACAAACT	Mayer et al (2014)
ath-miR830	TAACTATTTTGAGAAGAAGTG	Mayer et al (2014)
ath-miR835-3p	TGGAGAAGATACGCAAGAAAG	Mayer et al (2014)
ath-miR838	TTTTCTTCTACTTCTTGCACA	Mayer et al (2014)
ath-miR845b	TCGCTCTGATACCAAATTGATG	Mayer et al (2014)
ath-miR854a	GATGAGGATAGGGAGGAGGAG	Mayer et al (2014)
ath-miR863-5p	TTATGTCTTGTTGATCTCAAT	Mayer et al (2014)
bdi-miR1122	TAGATACATCCGTATTTGGA	Mayer et al (2014)
bdi-miR1127	AACTACTCCCTCCGTCCGATA	Mayer et al (2014)
bdi-miR1135	TTTCGACAAGTAATTCCGACCGGA	Mayer et al (2014)
bdi-miR1139	GAGTAACATACACTAGTAACA	Mayer et al (2014)
bdi-miR159	CTTGGATTGAAGGGAGCTCT	Mayer et al (2014)
bdi-miR164f	TGGAGAAGAAGGGCACATGCA	Mayer et al (2014)
bdi-miR166e	CTCGGACCAGGCTTCATTCCC	Mayer et al (2014)
bdi-miR166f	TCTCGGACCAGGCTTCATTCC	Mayer et al (2014)
bdi-miR169d	TAGCCAAGAATGACTTGCCTA	Mayer et al (2014)
bdi-miR319	TGAGGGAGCTTTCTTCTGTCC	Mayer et al (2014)
bdi-miR393a	TCCAAAGGGATCGCATTGATC	Mayer et al (2014)
bdi-miR395d	AAGTGTTTGGGGAACTCTAGG	Mayer et al (2014)
bdi-miR399	TGCCAAAGGAGAATTACCCTG	Mayer et al (2014)
bdi-miR437	GAACTTAGAGAAGTTTGACTT	Mayer et al (2014)
bdi-miR5054	TCCCCACGGTCGGCGCCA	Mayer et al (2014)
bdi-miR5056	AGGAAGAACCGGTAATAAGCA	Mayer et al (2014)
bdi-miR5057	AAATTTCAAATCATTTTGACA	Mayer et al (2014)
bdi-miR5064	CGAATTTGTCCATAGCATCAG	Mayer et al (2014)
bdi-miR5066	AAGTGTATAAGTGGAGTGCCT	Mayer et al (2014)
bdi-miR5067	TCAGCGACAACTAATATGGAT	Mayer et al (2014)
bdi-miR5068	ATCGGGTAGAGCGGGTATGGGTAT	Mayer et al (2014)
bdi-miR5069	TAGGTTATTGATTTGACCAAC	Mayer et al (2014)
bdi-miR5070	AACTAAGTAGGGTCAGAGGGT	Mayer et al (2014)
bdi-miR5164	CGCAACTTTGTCTAGATACGC	Mayer et al (2014)
bdi-miR5169	TTTGACCAAGTTTGTAGAACA	Mayer et al (2014)
bdi-miR5171	ACTTAATATGGGACGGAAGAA	Mayer et al (2014)
bdi-miR5174	CTCCGTTCCATAAAGATTGGC	Mayer et al (2014)
bdi-miR5175a	AAGAATTTAGGAACGGAGGGA	Mayer et al (2014)
bdi-miR5175b	CCTCTGTTCCTAAATTCTTGT	Mayer et al (2014)
bdi-miR5176-3p	TGTGATGATGTGGCATAGAAT	Mayer et al (2014)
bdi-miR5180a	TAAGTGTCTCAGTTTTGAACT	Mayer et al (2014)
bdi-miR5181a	TGATCCATAATAAGTGTCAGG	Mayer et al (2014)
bdi-miR5181b	TCCGATCCATAATAAGTGTCG	Mayer et al (2014)
bdi-miR5182	TGATGATCTTGGAACACGTGC	Mayer et al (2014)
bdi-miR5183	TATTTGGACAAATTTGAGTCA	Mayer et al (2014)
bdi-miR5185a	TTCTAGTTCATTTTTCAAATC	Mayer et al (2014)
bdi-miR5198	GGGGAAAAGAGATTGAGGGAG	Mayer et al (2014)
bdi-miR5200	TGTAGATACTCTCTAAGGCTT	Mayer et al (2014)
bdi-miR5202	TTACGTGAGTTAAATCGTCGA	Mayer et al (2014)
bdi-miR5203	ACTTATTATGGACCGGAGGGA	Mayer et al (2014)
bna-miR169g	TAGCCAAGGATGACTTGCCTGC	Mayer et al (2014)
bna-miR169m	TGAGCCAAAGATGACTTGCCG	Mayer et al (2014)
bra-miR172bQ	GCAGCACCATTAAGATTCACA	Mayer et al (2014)
cme-miR168	TCGCTTGGTGCAGGTCGGGA	Mayer et al (2014)
cre-miR1166_2	AGGTCCATGACCTCATGGG	Mayer et al (2014)
cre-miR1167	GGGGTGTGATGATTTGAAAC	Mayer et al (2014)
cre-miR1171	TGGAGTGGAGTGGAGTGGAGTGG	Mayer et al (2014)
cre-miR905Q	AGGTCCCTGGATATGGCACC	Mayer et al (2014)
crt-miR166a	TCGGACCAGGCTTCATTCCCGT	Mayer et al (2014)
csi-miR166c	TCGGACCAGGCTTCATTCCC	Mayer et al (2014)
csi-miR169	GAGCCAAGAATGACTTGCCGA	Mayer et al (2014)
csi-miR171a	TTGAGCCGCGCCAATATCAC	Mayer et al (2014)
csi-miR172aQ	GCAGCGTCCTCAAGATTCACA	Mayer et al (2014)
csi-miR172b	AGAATCTTGATGATGCGGCAA	Mayer et al (2014)
csi-miR172c	TGGAATCTTGATGATGCTGCAG	Mayer et al (2014)
csi-miR319	TTTGGACTGAAGGGAGCTCCT	Mayer et al (2014)
csi-miR393	ATCCAAAGGGATCGCATTGATC	Mayer et al (2014)
csi-miR3951	TAGATAAAGATGAGAGAAAAA	Mayer et al (2014)
csi-miR396c	TTCAAGAAATCTGTGGGAAG	Mayer et al (2014)
csi-miR479	TGTGATATTGGTTCGGCTCATC	Mayer et al (2014)
csi-miR827	TTAGATGACCATCAACAAACA	Mayer et al (2014)
far-miR1134	CGACAACAACAACAAGAAGAAGAG	Mayer et al (2014)
far-miR164a	TGGAGAAGCAGGGCACTTGCT	Mayer et al (2014)
far-miR437	AAACATAGAGAAGTTTGACTT	Mayer et al (2014)
ghr-miR156c	TGTCAGAAGAGAGTGAGCAC	Mayer et al (2014)
ghr-miR393	TCCAAAGGGATCGCATTGATCT	Mayer et al (2014)
ghr-miR399c	TGCCAAAGGAGAGTTGGCCTT	Mayer et al (2014)
ghr-miR479	CGTGATATTGGTTCGGCTCATC	Mayer et al (2014)
ghr-miR482a	TCTTTCCTACTCCTCCCATACC	Mayer et al (2014)
gma-miR1507cQ	GAGGTGTTTGGGATGAGAGAA	Mayer et al (2014)
gma-miR1511	AACCAGGCTCTGATACCATG	Mayer et al (2014)
gma-miR1514a	TTCATTTTTAAAATAGGCATT	Mayer et al (2014)
gma-miR1514b	TTCATTTTTAAAATAGACATT	Mayer et al (2014)
gma-miR1516b	AGCTTCTCTACAGAAAATATA	Mayer et al (2014)
gma-miR1519	TAAGTGTTGCAAAATAGTCATT	Mayer et al (2014)
gma-miR1530	TTTTCACATAAATTAAAATAT	Mayer et al (2014)
gma-miR1533	ATAATAAAAATAATAATGA	Mayer et al (2014)
gma-miR1534	TATTTTGGGTAAATAGTCAT	Mayer et al (2014)
gma-miR159a-5p	GAGCTCCTTGAAGTCCAATTG	Mayer et al (2014)
gma-miR159c	ATTGGAGTGAAGGGAGCTCCG	Mayer et al (2014)
gma-miR159e-5p	GAGCTCCTTGAAGTCCAATT	Mayer et al (2014)
gma-miR164b	TGGAGAAGCAGGGCACGTGC	Mayer et al (2014)
gma-miR166j-3p	TCGGACCAGGCTTCATTCCCG	Mayer et al (2014)
gma-miR169c	AAGCCAAGGATGACTTGCCGA	Mayer et al (2014)
gma-miR169d	TGAGCCAAGGATGACTTGCCGGT	Mayer et al (2014)
gma-miR169e	AGCCAAGGATGACTTGCCGG	Mayer et al (2014)
gma-miR169j-3p	TTTCGACGAGTTGTTCTTGGC	Mayer et al (2014)
gma-miR169j-5p	TAGCCAAGAATGACTTGCCGG	Mayer et al (2014)
gma-miR169k	CAGCCAAGAATGACTTGCCGG	Mayer et al (2014)
gma-miR169n	CAGCCAAGGGTGATTTGCCGG	Mayer et al (2014)
gma-miR171i-5p	ATAAGAAAGCAATGCTCAAA	Mayer et al (2014)
gma-miR172b-5p	GTAGCATCATCAAGATTCAC	Mayer et al (2014)
gma-miR172c	GGAATCTTGATGATGCTGCAG	Mayer et al (2014)
gma-miR172d	GGAATCTTGATGATGCTGCAGCAG	Mayer et al (2014)
gma-miR172g	GCAGCACCATCAAGATTCAC	Mayer et al (2014)
gma-miR172h-5p	GCAGCAGCATCAAGATTCACA	Mayer et al (2014)
gma-miR2108a	TTAATGTGTTGTGTTTGTCGG	Mayer et al (2014)
gma-miR319c	TTGGACTGAAAGGAGCTCCT	Mayer et al (2014)
gma-miR319g	TTGGACTGAAGGGAGCTCCTTC	Mayer et al (2014)
gma-miR3522	AGACCAAATGAGCAGCTGA	Mayer et al (2014)
gma-miR390b	AAGCTCAGGAGGGATAGCACC	Mayer et al (2014)
gma-miR396a-3p	TTCAATAAAGCTGTGGGAAG	Mayer et al (2014)
gma-miR396b-3p	GCTCAAGAAAGCTGTGGGAGA	Mayer et al (2014)
gma-miR396h	TCCACAGCTTTCTTGAACTG	Mayer et al (2014)
gma-miR403a	TTAGATTCACGCACAAACTTG	Mayer et al (2014)
gma-miR4347	AAGCTTCTTACGGATCAAGTTGAT	Mayer et al (2014)
gma-miR4352a	ATTTCTAGGACATACTACGACGGT	Mayer et al (2014)
gma-miR4412-5p	TGTTGCGGGTATCTTTGCCTC	Mayer et al (2014)
gma-miR4413	AAGAGAATTGTAAGTCACTG	Mayer et al (2014)
gma-miR482b-3p	TCTTCCCTACACCTCCCATACC	Mayer et al (2014)
gma-miR5031	TTAATGATTAACATCTAATTT	Mayer et al (2014)
gma-miR5032	AGAGCCACTTTTGGGTTCCCTAT	Mayer et al (2014)
gma-miR5035	CTTCTAAACATTTTTTCCCTTA	Mayer et al (2014)
gma-miR5040	ATGATATATAACAAGCATGAG	Mayer et al (2014)
gma-miR530	TGCATTTGCACCTGCACTTT	Mayer et al (2014)
gma-miR530b	TGCATTTGCACCTGCACTTTA	Mayer et al (2014)
gma-miR5369	TGAGAAAAGGAGGATGTCA	Mayer et al (2014)
gma-miR5674	TAATTGTGTTGTACATTATCA	Mayer et al (2014)
gma-miR5675	TAGAGACGACAACAATGGAAA	Mayer et al (2014)
gma-miR5678	TTCCATGATAAGATCTTTGAC	Mayer et al (2014)
gso-miR3522a	TGAGACCAAATGAGCAGCTGA	Mayer et al (2014)
gso-miR482a	TCTTCCCTACACCTCCCATAC	Mayer et al (2014)
hvu-miR1120	ACATTCTTATATTATGGGACGGAG	Mayer et al (2014)
hvu-miR1126	TCAACTATGGACTACATACGGAA	Mayer et al (2014)
hvu-miR5048	TATTTGCAGGTTTTAGGTCTAA	Mayer et al (2014)
hvu-miR5049	TCCTAAATACTTGTTGTTGGG	Mayer et al (2014)
hvu-miR5050	TTGAGGTCGTTCAACCAGCAA	Mayer et al (2014)
mtr-miR1510bQ	CCATGGATCCCTACCATGTGG	Mayer et al (2014)
mtr-miR156j	TGACAGAAGAGGGTGAGCAC	Mayer et al (2014)
mtr-miR164d	TGGAGAAGCAGGGCACATGCT	Mayer et al (2014)
mtr-miR167bQ	GATCATGTTGGAGCTTCACC	Mayer et al (2014)
mtr-miR169d	AAGCCAAGGATGACTTGCCGG	Mayer et al (2014)
mtr-miR169e	GGAGCCAAGGATGACTTGCCG	Mayer et al (2014)
mtr-miR169f	AAGCCAAGGATGACTTGCCTA	Mayer et al (2014)
mtr-miR169h	GAGCCAAAGATGACTTGCCGG	Mayer et al (2014)
mtr-miR169m	GAGCCAAGGATGACTTGCCGG	Mayer et al (2014)
mtr-miR171	TGATTGAGTCGTGCCAATATC	Mayer et al (2014)
mtr-miR171c	TGATTGAGCCGTGCCAATATT	Mayer et al (2014)
mtr-miR171e	AGATTGAGCCGCGCCAATATC	Mayer et al (2014)
mtr-miR172cQ	GTAGCATCATCAAGATTCACA	Mayer et al (2014)
mtr-miR2592blQ	GAGTAATTCAAACTTGTTAAA	Mayer et al (2014)
mtr-miR2592s	AAATGCTTGAGTCATGTTGTT	Mayer et al (2014)
mtr-miR2593a	TTAAATGAATGAACCTAGAAT	Mayer et al (2014)
mtr-miR2607	ATGTGATTATGTGATAAGTGT	Mayer et al (2014)
mtr-miR2611	TATTTGTCAGTGTTTGATGAA	Mayer et al (2014)
mtr-miR2628	CATGAAAGAATGATGAGTAA	Mayer et al (2014)
mtr-miR2637	AAATACTTCCTCTGATCACTG	Mayer et al (2014)
mtr-miR2642	ATGAGTTTCATCAAATCATGT	Mayer et al (2014)
mtr-miR2643	TTTGGGATCAGAAATTAGAGA	Mayer et al (2014)
mtr-miR2645	TTTCTAGAGATGAGCATATAT	Mayer et al (2014)
mtr-miR2651	TTTGATTGGTATGCCTGCATT	Mayer et al (2014)
mtr-miR2652a	TATGCAGGGTGCATAAGGATT	Mayer et al (2014)
mtr-miR2656a	AAGTTGCATAATCGAGTTGG	Mayer et al (2014)
mtr-miR2661	TAGGTTTGAGAAAATGGGCAG	Mayer et al (2014)
mtr-miR2673a	CCTCTTCCTCTTCCTCTTCCAC	Mayer et al (2014)
mtr-miR395b	ATGAAGTATTTGGGGGAACTC	Mayer et al (2014)
mtr-miR395h	ATGAAGTGTTTGGGGGAACTT	Mayer et al (2014)
mtr-miR399a	TGCCAAAGGAGATTTGCCCAG	Mayer et al (2014)
mtr-miR399b	TGCCAAAGGAGAGCTGCCCTG	Mayer et al (2014)
mtr-miR399d	TGCCAAAGGAGAGCTGCCCTA	Mayer et al (2014)
mtr-miR399j	CGCCAAAGAAGATTTGCCCCG	Mayer et al (2014)
mtr-miR399k	TGCCAAAGAAGATTTGCCCTG	Mayer et al (2014)
mtr-miR399q	TGCCAAAGGAGAGCTGCTCTT	Mayer et al (2014)
mtr-miR399r	TGCCAAAGAAGATTTGCCCCG	Mayer et al (2014)
mtr-miR4414b	TGTGAATGATGCGGGAGCTAA	Mayer et al (2014)
mtr-miR5205a	CATACAATTTGGGACGGAGGGAG	Mayer et al (2014)
mtr-miR5205b	CTTATAATTAGGGACGGAGGGAGT	Mayer et al (2014)
mtr-miR5205c	CTTATAATTAGGGACGGAGGTAGT	Mayer et al (2014)
mtr-miR5212	TGGATTTCGTATTTCTTTGGTA	Mayer et al (2014)
mtr-miR5227	TGAAGAGAAGAAGATTGATGAA	Mayer et al (2014)
mtr-miR5235a	ATAAGGTCAATGATTGGCGTG	Mayer et al (2014)
mtr-miR5240	TTGAAAAAATTGTGGATTTGA	Mayer et al (2014)
mtr-miR5248	TTTTTAGTTGGCATGCATTCA	Mayer et al (2014)
mtr-miR5252	TGAGAGCTCACTGAAGTCTGC	Mayer et al (2014)
mtr-miR5254	AGGAGGTGGAAGCATTTGTGA	Mayer et al (2014)
mtr-miR5268a	CCAGAGTGGAATGAAGATATGGTT	Mayer et al (2014)
mtr-miR5281a	CTCTTGTAAATAGGATCGGAGGGA	Mayer et al (2014)
mtr-miR5281b	TCTTATAAATAGGACCGGAGGGAG	Mayer et al (2014)
mtr-miR5287b	TGCTTATAATAGTGATCGGAGGGT	Mayer et al (2014)
mtr-miR5293	GATGAAGAAGTGGAAGGAAGAAGA	Mayer et al (2014)
mtr-miR5298b	TGATGGAGATGATATGAAGATGAA	Mayer et al (2014)
mtr-miR5556Q	TGGAATTCTTCCGCCATCCAA	Mayer et al (2014)
mtr-miR5557Q	AACAAGTACTAAGGAAGCACA	Mayer et al (2014)
mtr-miR5561	CATTTGGAGAGACATAGACAA	Mayer et al (2014)
osa-miR1320	TGGAACGGAGGAATTTTATAG	Mayer et al (2014)
osa-miR1429-5p	GTAATATACTAATCCGTGCAT	Mayer et al (2014)
osa-miR1435	TTTCTTAAGTCAAACTTTTT	Mayer et al (2014)
osa-miR1439	TTTTGGAACGGAGTGAGTATT	Mayer et al (2014)
osa-miR1440	TGCTCAAATACCACTCTCCT	Mayer et al (2014)
osa-miR156l	CGACAGAAGAGAGTGAGCATA	Mayer et al (2014)
osa-miR159c	ATTGGATTGAAGGGAGCTCCA	Mayer et al (2014)
osa-miR159d	ATTGGATTGAAGGGAGCTCCG	Mayer et al (2014)
osa-miR159e	ATTGGATTGAAGGGAGCTCCT	Mayer et al (2014)
osa-miR159f	CTTGGATTGAAGGGAGCTCTA	Mayer et al (2014)
osa-miR164c	TGGAGAAGCAGGGTACGTGCA	Mayer et al (2014)
osa-miR164e	TGGAGAAGCAGGGCACGTGAG	Mayer et al (2014)
osa-miR169d	TAGCCAAGGATGAATTGCCGG	Mayer et al (2014)
osa-miR169p	TAGCCAAGGACAAACTTGCCGG	Mayer et al (2014)
osa-miR171h	GTGAGCCGAACCAATATCACT	Mayer et al (2014)
osa-miR171i	GGATTGAGCCGCGTCAATATC	Mayer et al (2014)
osa-miR172c	TGAATCTTGATGATGCTGCAC	Mayer et al (2014)
osa-miR1846d-3p	TATCCGGCGCCGCAGGGAGG	Mayer et al (2014)
osa-miR1847_2	TGGCCCACATGTTAGTGCCACAAC	Mayer et al (2014)
osa-miR1850_2	TTGTGTGTGAACTAAACGTGG	Mayer et al (2014)
osa-miR1853-3p	TAATTGGGGATGTTCGGTTGCT	Mayer et al (2014)
osa-miR1857-3p	TCATGCTCCAAGAAAACCAGG	Mayer et al (2014)
osa-miR1861h	CGGTCTTGAGGCAGGAACTGAG	Mayer et al (2014)
osa-miR1867	TTTTTTTTCTAGGACAGAGGGAGT	Mayer et al (2014)
osa-miR1884b-3p	AAAGTCAACGGTGTCATATATTTA	Mayer et al (2014)
osa-miR2092-5p	CAACTGAAGTCGGTGTTTACT	Mayer et al (2014)
osa-miR2095-3p	CTTCCATTTATGATAAGTAT	Mayer et al (2014)
osa-miR2118a	TTCTCGATGCCTCCCATTCCTA	Mayer et al (2014)
osa-miR2118c	TTCCCGATGCCTCCTATTCCTA	Mayer et al (2014)
osa-miR2118d	TTCCTGATGCCTCCCATGCCTA	Mayer et al (2014)
osa-miR2118e	TTCCCAATGCCTCCCATGCCTA	Mayer et al (2014)
osa-miR2118f	TTCCTGATGCCTCCCATTCCTA	Mayer et al (2014)
osa-miR2118l	TTCCTAATGCTTCCCATTCCTA	Mayer et al (2014)
osa-miR2120	AAAGATCTTTAGTCCCGGTTGTTC	Mayer et al (2014)
osa-miR2275c	AGAATTGGAGGAAAACAAACTGA	Mayer et al (2014)
osa-miR2275d	CTTGTTTTTCTCCAATATCTCA	Mayer et al (2014)
osa-miR2871a-3p	TATTTTAGTTTCTATGGTCAC	Mayer et al (2014)
osa-miR2905	TACATGTCAGTGACAAAGGCA	Mayer et al (2014)
osa-miR2919	AAGGGGGGGGGGGGAAAGA	Mayer et al (2014)
osa-miR2923	AGACAAAAATATAAATAACAAA	Mayer et al (2014)
osa-miR319a-3p_2	TTGGACTGAAGGGTGCTCCC	Mayer et al (2014)
osa-miR393b-3p	TCAGTGCAATCCCTTTGGAAT	Mayer et al (2014)
osa-miR395a	GTGAAGTGCTTGGGGGAACTC	Mayer et al (2014)
osa-miR395c	GTGAAGTGTTTGGAGGAACTC	Mayer et al (2014)
osa-miR395f	GTGAATTGTTTGGGGGAACTC	Mayer et al (2014)
osa-miR395o	ATGAAGTGTTTGGAGGAACTC	Mayer et al (2014)
osa-miR395t	GTGAAGTGTTTGGGGAAACTC	Mayer et al (2014)
osa-miR396f	TCTCCACAGGCTTTCTTGAACT	Mayer et al (2014)
osa-miR396g	TCCACAGGCTTTCTTGAACGG	Mayer et al (2014)
osa-miR3982-5p	GCGCTCCACGTAGGCAACAAT	Mayer et al (2014)
osa-miR399h	TGCCAAAGGAGACTTGCCCAG	Mayer et al (2014)
osa-miR399k	TGCCAAAGGAAATTTGCCCCG	Mayer et al (2014)
osa-miR413	CTAGTTTCACTTGTTCTGCAC	Mayer et al (2014)
osa-miR414	TCATCCTCATCATCATCGTCC	Mayer et al (2014)
osa-miR415	AACAGAACAGAAGCAGAGCAG	Mayer et al (2014)
osa-miR417	GAATGTAGTGAATTTGTTCCA	Mayer et al (2014)
osa-miR435	TTATCCGGTATTGGAGTTGA	Mayer et al (2014)
osa-miR437	AAAGTTAGAGAAGTTTGACTT	Mayer et al (2014)
osa-miR438	TTCCCACGCGTTATAGTGAAA	Mayer et al (2014)
osa-miR5079	TTTGGATCTGTTATTTTGGTAT	Mayer et al (2014)
osa-miR5083	AGACTACAATTATCTGATCA	Mayer et al (2014)
osa-miR5161	TCTGGATCAGAGGGAGTATA	Mayer et al (2014)
osa-miR5162	AAATGACCAAAATACCCCTAGAAC	Mayer et al (2014)
osa-miR529a	CTGTACCCTCTCTCTTCTTC	Mayer et al (2014)
osa-miR530-5p	TGCATTTGCACCTGCACCTA	Mayer et al (2014)
osa-miR5337	AAATTACTTGTCGTTCTAGCT	Mayer et al (2014)
osa-miR5340	TGATGACGTGGATGAATTTCAAA	Mayer et al (2014)
osa-miR5485	TGACAACTGGTAGCAGAGCAA	Mayer et al (2014)
osa-miR5496	CCAGCCGGTGGCATAGTTCTC	Mayer et al (2014)
osa-miR5532	ATGGAATATATGACAAAGGTGG	Mayer et al (2014)
osa-miR815a	AAGGGGATTGAGGAGATTGGG	Mayer et al (2014)
osa-miR816	GTGACATATTTTACTACAAC	Mayer et al (2014)
osa-miR818a	AATCCCTTATATTATGGGACGG	Mayer et al (2014)
osa-miR820a	TCGGCCTCGTGGATGGACCAG	Mayer et al (2014)
pab-miR3700	GACGCCCAAAACTGAAGGTCA	Mayer et al (2014)
pab-miR3706	TTTCGGAGAAATGGATAAGA	Mayer et al (2014)
pab-miR395	CTGAAGTGTTTGGAGGAACTT	Mayer et al (2014)
pab-miR396a	TTCCACAGCTTTCTTGAACTA	Mayer et al (2014)
pab-miR396b	TTCCACGGCTTTCTTGAACTT	Mayer et al (2014)
pab-miR482a	TCTTCCCTACTCCTCCCATTCC	Mayer et al (2014)
pab-miR482c	TCTTTCCTACTCCTCCCATTCC	Mayer et al (2014)
ppt-miR1023c-5p	CCACTCTCTCCGTTTCCCTTCC	Mayer et al (2014)
ppt-miR1025	TGCCACAACAAAGCTAATAAC	Mayer et al (2014)
ppt-miR1027a	TTTCTATCTTCTCTTCCAATC	Mayer et al (2014)
ppt-miR1028a-3p	TGACATTGTAGATCTACGTGC	Mayer et al (2014)
ppt-miR1029	TCTCTCTCAACCAACCATAC	Mayer et al (2014)
ppt-miR1030a	TCTGCATCTGCACCTGCACCA	Mayer et al (2014)
ppt-miR1030h	TCTGCATCTGCACCTGCACCG	Mayer et al (2014)
ppt-miR1030i	CCTGCATCTGCACCTGCACCG	Mayer et al (2014)
ppt-miR1030j	CCTGCATCTGCACCTGCACCA	Mayer et al (2014)
ppt-miR1044-3p	TTGTAGTGCATATTTGTTTT	Mayer et al (2014)
ppt-miR1046-3p	TGGTGAAAAATATGAAAAATC	Mayer et al (2014)
ppt-miR1046-5p	TGGATTTCATATTTTTCACG	Mayer et al (2014)
ppt-miR1049	TCTCTCTTAGCCAAACAGTCT	Mayer et al (2014)
ppt-miR1054	TAAACCCTCTCTCTATTCCTG	Mayer et al (2014)
ppt-miR1217-3p	AATTTGAAGCATGATGTCAAG	Mayer et al (2014)
ppt-miR1217-5p	TGGTATCATGTTGCAAATGGC	Mayer et al (2014)
ppt-miR160c	CGCCTGGCTCCCTGCATGCCA	Mayer et al (2014)
ppt-miR160g	TGCCTGGCTCCTTGTATGCCA	Mayer et al (2014)
ppt-miR160h	CGCCTGGCTCCTTGTATGCCA	Mayer et al (2014)
ppt-miR166j	TCCGGACCAGGCTTCATTCCC	Mayer et al (2014)
ppt-miR166m	TCGGACCAGGCATCATTCCTT	Mayer et al (2014)
ppt-miR167	GGAAGCTGCCAGCATGATCCT	Mayer et al (2014)
ppt-miR171b	TTGAGCCGCGCCAATATCACA	Mayer et al (2014)
ppt-miR2079	AGAGTTGATGTTGATGACGCA	Mayer et al (2014)
ppt-miR319a	CTTGGACTGAAGGGAGCTCC	Mayer et al (2014)
ppt-miR390c	GAGCTCAGGAGGGATAGCGCC	Mayer et al (2014)
ppt-miR414	TCATCCTCATCATCCTCGTCC	Mayer et al (2014)
ppt-miR534a	TATGTCCATTGCAGTTGCATAC	Mayer et al (2014)
ppt-miR536f	TTCGTGCCAAGCTGTGTGCA	Mayer et al (2014)
ppt-miR902d-3p	ATGAAGGTCTGCATCGTAGC	Mayer et al (2014)
ppt-miR902k-3p	ACGAAGGATCTGCAATATAAA	Mayer et al (2014)
pta-miR159a	TTGGATTGAAGGGAGCTCCA	Mayer et al (2014)
pta-miR159b	TTGGATTGAAGAGAGCTCCC	Mayer et al (2014)
pta-miR159c	CTTGGATTGAAGGGAGCTCCC	Mayer et al (2014)
pta-miR319	TTGGACTGAAGGGAGCTCC	Mayer et al (2014)
pta-miR390	AAGCCCAGGATGGATAGCGCC	Mayer et al (2014)
pta-miR482d	TCCTCCCTACTCCTCCCATT	Mayer et al (2014)
pta-miR783	ATGCTTTGCTGGTTCATTTTC	Mayer et al (2014)
pta-miR952b	AACTGAGAATGCCATTGGTG	Mayer et al (2014)
ptc-miR156k	TGACAGAAGAGAGGGAGCAC	Mayer et al (2014)
ptc-miR159d	CTTGGATTGAAGGGAGCTCCT	Mayer et al (2014)
ptc-miR159f	ATTGGAGTGAAGGGAGCTCGA	Mayer et al (2014)
ptc-miR160h	TGCCTGGCTCCCTGCATGCCA	Mayer et al (2014)
ptc-miR167h	TGAAGCTGCCAACATGATCTG	Mayer et al (2014)
ptc-miR169aa	GAGCCAAGAATGACTTGTCGG	Mayer et al (2014)
ptc-miR169ab	TAGCCAAGGACGACTTGCCCA	Mayer et al (2014)
ptc-miR169o	AAGCCAAGGATGACTTGCCTG	Mayer et al (2014)
ptc-miR169q	TAGCCAAGGACGACTTGCCTG	Mayer et al (2014)
ptc-miR169s	TCAGCCAAGGATGACTTGCCG	Mayer et al (2014)
ptc-miR169t	GAGCCAAGAATGACTTGCCGG	Mayer et al (2014)
ptc-miR169u	TAGCCAAGGACGACTTGCCTA	Mayer et al (2014)
ptc-miR169v	TAGCCAAGGATGACTTGCCCA	Mayer et al (2014)
ptc-miR169x	TAGCCAAGGATGACTTGCTCG	Mayer et al (2014)
ptc-miR169z	CAGCCAAGAATGATTTGCCGG	Mayer et al (2014)
ptc-miR171j	GGATTGAGCCGCGCCAATACT	Mayer et al (2014)
ptc-miR171k	GGATTGAGCCGCGCCAATATC	Mayer et al (2014)
ptc-miR172i	AGAATCCTGATGATGCTGCAA	Mayer et al (2014)
ptc-miR319e	TTGGACTGAAGGGAGCTCCT	Mayer et al (2014)
ptc-miR319i	TTGGGCTGAAGGGAGCTCCC	Mayer et al (2014)
ptc-miR394a-3p	CTGTTGGTCTCTCTTTGTAA	Mayer et al (2014)
ptc-miR396f	TTCCACGGCTTTCTTGAACTG	Mayer et al (2014)
ptc-miR397c	TCATTGAGTGGAGCTTTGATG	Mayer et al (2014)
ptc-miR399h	TGCCAAAGGAGAGTTTCCCTG	Mayer et al (2014)
ptc-miR399j	TGCCAAAGGAGATTTGTCCGG	Mayer et al (2014)
ptc-miR399l	CGCCAAAGGAGAGTTGCCCTC	Mayer et al (2014)
ptc-miR476a	TAGTAATCCTTCTTTGCAAAG	Mayer et al (2014)
ptc-miR482_1	CCTACTCCTCCCATTCC	Mayer et al (2014)
ptc-miR482_2	TCTTGCCTACTCCTCCCATT	Mayer et al (2014)
rgl-miR5138	AAAAATCGTTAGGCGCTA	Mayer et al (2014)
rgl-miR5139	AAACCTGGCTCTGATACCA	Mayer et al (2014)
sbi-miR1435a	TTTCTTAAGTCAAACTTTTC	Mayer et al (2014)
sbi-miR1435b	TTTCTTAAGTCAAACCTTTT	Mayer et al (2014)
sbi-miR169o	TAGCCAAGGATGATTTGCCTG	Mayer et al (2014)
sbi-miR171f	ATGAGCCGAACCAATATCACT	Mayer et al (2014)
sbi-miR172b	GGAATCTTGATGATGCTGCA	Mayer et al (2014)
sbi-miR172f	AGAATCCTGATGATGCTGCAC	Mayer et al (2014)
sbi-miR399k	TGCCAAAGGGGATTTGCCCGG	Mayer et al (2014)
sbi-miR5382	CCAATCTAAACAGGCCCT	Mayer et al (2014)
sbi-miR5387	TAACACGAACCGGTGCTAAAGGATC	Mayer et al (2014)
sbi-miR5387b	CGTGGCTCTGACCGGTGCTAAAGG	Mayer et al (2014)
sbi-miR5565e	TTGTTTGGATGTTGTCGGA	Mayer et al (2014)
sbi-miR5566	TCAGCATCACCTCCCTGTTGT	Mayer et al (2014)
sbi-miR5570	AAAAGACAAATCAGCATGTCA	Mayer et al (2014)
sly-miR1919a	ACGAGAGTCATCTGTGACAGG	Mayer et al (2014)
smo-miR1081	TGAGGCTTGCCTTTGATTCTC	Mayer et al (2014)
smo-miR1088-5p	CAGAAGAAAGAGAGCACGCAT	Mayer et al (2014)
smo-miR1090	TGAAAGCCATTCTCAACAAAA	Mayer et al (2014)
smo-miR1092	TGACAGGAATGCATTGGTGTT	Mayer et al (2014)
smo-miR1094b	TACTTCTCTGTTCCACAGTAC	Mayer et al (2014)
smo-miR1103-3p	TGGAAAAAGGAGGTGCATTCTTGT	Mayer et al (2014)
smo-miR396	TTCCACGGCTTTCTTGAACC	Mayer et al (2014)
sof-miR159e	TTTGGATTGAAAGGAGCTCTT	Mayer et al (2014)
ssl-miR1078	CTTGATTGATTCAATTGTGAT	Mayer et al (2014)
ssl-miR164a	TGGAGAAGYAGGGCACGTGCA	Mayer et al (2014)
ssl-miR171b	TTGAGCCGCGCCAATATCACT	Mayer et al (2014)
ssl-miR398	TGTGTTCTCAGGTCACCCCTC	Mayer et al (2014)
ssl-miR828	TCTTGCTCAAATGAGTATTCCA	Mayer et al (2014)
tcc-miR169f	AAGCCAAGAATGACTTGCCTG	Mayer et al (2014)
tcc-miR169g	TAGCCAGGGATGACTTGCCTA	Mayer et al (2014)
tcc-miR169i	TAGCCAAGGATGAGTTGCCTG	Mayer et al (2014)
tcc-miR169n	TGAGTCAAGAATGACTTGCCG	Mayer et al (2014)
tcc-miR172d	AGAATCCTGATGATGCTGCAT	Mayer et al (2014)
tcc-miR399a	CGCCAAAGGAGAGTTGCCCTG	Mayer et al (2014)
tcc-miR399c	TGCCAATGGAGATTTGCCCAG	Mayer et al (2014)
tcc-miR399e	CGCCAAAGGAGAATTGCCCTG	Mayer et al (2014)
tcc-miR399f	TGCCAGAGGAGATTTGCCCTG	Mayer et al (2014)
vun-miR164	TGGAGAAGGGGAGCACGTGCA	Mayer et al (2014)
vun-miR319b	CTTGGACTGAAGGGAGCTCCT	Mayer et al (2014)
vvi-miR156h	TGACAGAAGAGAGAGAGCAT	Mayer et al (2014)
vvi-miR159a	CTTGGAGTGAAGGGAGCTCTC	Mayer et al (2014)
vvi-miR166a	TCGGACCAGGCTTCATTCC	Mayer et al (2014)
vvi-miR169b	TGAGCCAAGGATGGCTTGCCG	Mayer et al (2014)
vvi-miR169i	GAGCCAAGGATGACTGGCCGT	Mayer et al (2014)
vvi-miR169l	GAGCCAAGGATGACTTGCCGT	Mayer et al (2014)
vvi-miR169o	GAGCCAAGGATGACTTGCCGC	Mayer et al (2014)
vvi-miR169r	TGAGTCAAGGATGACTTGCCG	Mayer et al (2014)
vvi-miR169t	CGAGTCAAGGATGACTTGCCG	Mayer et al (2014)
vvi-miR169v	AAGCCAAGGATGAATTGCCGG	Mayer et al (2014)
vvi-miR169y	TAGCGAAGGATGACTTGCCTA	Mayer et al (2014)
vvi-miR171g	TTGAGCCGAACCAATATCACC	Mayer et al (2014)
vvi-miR171h	TGGTTGAGCCGCGCCAATATC	Mayer et al (2014)
vvi-miR172a	TGAATCTTGATGATGCTACAT	Mayer et al (2014)
vvi-miR172b	TGAATCTTGATGATGCTACAC	Mayer et al (2014)
vvi-miR3632	TTTCCCAGACCCCCAATACCAA	Mayer et al (2014)
vvi-miR396b	TTCCACAGCTTTCTTGAACT	Mayer et al (2014)
vvi-miR399f	TGCCGAAGGAGATTTGTCCTG	Mayer et al (2014)
vvi-miR399g	TGCCAAAGGAGATTTGCCCCT	Mayer et al (2014)
vvi-miR479	TGTGGTATTGGTTCGGCTCATC	Mayer et al (2014)
vvi-miR845a	TAGCTCTGATACCAATTGATA	Mayer et al (2014)
zma-miR156aQ	GCTCACTTCTCTCTCTGTCAGT	Mayer et al (2014)
zma-miR156bQ	GCTCACCCTCTATCTGTCAGT	Mayer et al (2014)
zma-miR156dQ	GCTCACTTCTCTTTCTGTCAGC	Mayer et al (2014)
zma-miR156eQ	GCTCACTGCTCTCTCTGTCATC	Mayer et al (2014)
zma-miR156hQ	GCTCACTGCTCTTTCTGTCATC	Mayer et al (2014)
zma-miR156iQ	GCTCACTGCTCTATCTGTCATC	Mayer et al (2014)
zma-miR159bQ	GTGCTCCCTTCAAACCAATAA	Mayer et al (2014)
zma-miR159cQ	GAGCTCCCTTCGATCCAATCC	Mayer et al (2014)
zma-miR159e	ATTGGTTTGAAGGGAGCTCCA	Mayer et al (2014)
zma-miR159g	TTTGGAGTGAAGGGAGTTCTG	Mayer et al (2014)
zma-miR159h	TTTGGAGTGAAGGGAGCTCTG	Mayer et al (2014)
zma-miR160dQ	GCGTGCGTGGAGCCAAGCATG	Mayer et al (2014)
zma-miR164cQ	CATGTGCCCTTCTTCTCCATC	Mayer et al (2014)
zma-miR164dQ	CACGTGGTCTCCTTCTCCAT	Mayer et al (2014)
zma-miR164fQ	CACGTGCGCTCCTTCTCCAAC	Mayer et al (2014)
zma-miR164h	TGGAGAAGCAGGGCACGTGTG	Mayer et al (2014)
zma-miR166hQ	GGAATGACGTCCGGTCCGAAC	Mayer et al (2014)
zma-miR167bQ	GATCATGCTGTGACAGTTTCACT	Mayer et al (2014)
zma-miR167cQ	GATCATGCTGTGGCAGCCTCACT	Mayer et al (2014)
zma-miR167eQ	GATCATGCTGTGCAGTTTCATC	Mayer et al (2014)
zma-miR167hQ	GATCATGTTGCAGCTTCAC	Mayer et al (2014)
zma-miR167jQ	GATCATGTGGCAGTTTCATT	Mayer et al (2014)
zma-miR169aQ	GGCAAGTTGTTCTTGGCTACA	Mayer et al (2014)
zma-miR169cQ	GGCAAGTCTGTCCTTGGCTACA	Mayer et al (2014)
zma-miR169d	TAGCCAAGGAGACTGCCTATG	Mayer et al (2014)
zma-miR169e	TAGCCAAGGAGACTGCCTACG	Mayer et al (2014)
zma-miR169fQ	GGCATGTCTTCCTTGGCTACT	Mayer et al (2014)
zma-miR169l	TAGCCAGGGATGATTTGCCTG	Mayer et al (2014)
zma-miR169oQ	GGCAGGTCTTCTTGGCTAGC	Mayer et al (2014)
zma-miR171a	TGATTGAGCCGCGCCAATAT	Mayer et al (2014)
zma-miR171aQ	TATTGGCGAGGTTCAATCAGA	Mayer et al (2014)
zma-miR171b	TTGAGCCGTGCCAATATCAC	Mayer et al (2014)
zma-miR171bQ	GATATTGGCGCGGTTCAATC	Mayer et al (2014)
zma-miR171cQ	TATTGGTGCGGTTCAATCAGA	Mayer et al (2014)
zma-miR171dQ	TGTTGGCTCGGCTCACTCAGA	Mayer et al (2014)
zma-miR171fQ	CGATGTTGGCATGGCTCAATC	Mayer et al (2014)
zma-miR171hQ	TGGTATTGTTTCGGCTCATGT	Mayer et al (2014)
zma-miR171lQ	TATTGGCGTGCCTCAATCCGA	Mayer et al (2014)
zma-miR171mQ	TATTGGCGCGCCTCAATCCGA	Mayer et al (2014)
zma-miR172bQ	CAGCACCATCAAGATTCACA	Mayer et al (2014)
zma-miR172cQ	CAGCACCACCAAGATTCACA	Mayer et al (2014)
zma-miR2118g	TTCCTGATGCCTCCTATTCCTA	Mayer et al (2014)
zma-miR2275a-3p	TTTGTTTTCCTCCAATATCTCA	Mayer et al (2014)
zma-miR2275b-5p	AGGATTAGAGGCAACTGAACC	Mayer et al (2014)
zma-miR2275d-3p	TTTGTTTTCCTCTAATATCTCA	Mayer et al (2014)
zma-miR319aQ	GAGCTCTCTTCAGTCCACTC	Mayer et al (2014)
zma-miR319bQ	AGAGCGTCCTTCAGTCCACTC	Mayer et al (2014)
zma-miR393aQ	ATCAGTGCAATCCCTTTGGAAT	Mayer et al (2014)
zma-miR393bQ	ATCAATGCGATCCTTTTGGAGG	Mayer et al (2014)
zma-miR393cQ	GTCAGTGCAATCCCTTTGGAAT	Mayer et al (2014)
zma-miR395bQ	GTTCCCTACAAGCACTTCACAA	Mayer et al (2014)
zma-miR395cQ	GTTCCCTGCAAACACTTCACCA	Mayer et al (2014)
zma-miR395eQ	GTTCCCTTCAAGCACTTCACAT	Mayer et al (2014)
zma-miR395iQ	GTTCCCTACAAGCACTTCACGA	Mayer et al (2014)
zma-miR395k	GTGAAGTGTTTGAGGAAACTC	Mayer et al (2014)
zma-miR395kQ	GTTTCCTTCAAGCACTTCACAT	Mayer et al (2014)
zma-miR395lQ	GTTCCTTCCAAACACTTCACCA	Mayer et al (2014)
zma-miR395mQ	GTTCCTTTCAAACACTTCACAT	Mayer et al (2014)
zma-miR395nQ	GTTCTCTACAAGCACTTCACGA	Mayer et al (2014)
zma-miR395o	GTGAAGTGTTTGGGTGAACTC	Mayer et al (2014)
zma-miR395oQ	GTTCTCTTCAAGCACTTCACGA	Mayer et al (2014)
zma-miR396eQ	GGTCAAGAAAGCCGTGGGAAG	Mayer et al (2014)
zma-miR396g	TCCCACAGCTTTATTGAACTG	Mayer et al (2014)
zma-miR396gQ	GTTCAAGAAAGCTGTGGAAGA	Mayer et al (2014)
zma-miR398aQ	GGGGCGAACTGAGAACACATG	Mayer et al (2014)
zma-miR398bQ	GGGGCGGACTGGGAACACATG	Mayer et al (2014)
zma-miR399b	TGCCAAAGGAGAGCTGTCCTG	Mayer et al (2014)
zma-miR399fQ	GGGCAACTTCTCCTTTGGCAGA	Mayer et al (2014)
zma-miR399hQ	GTGCAGTTCTCCTCTGGCACG	Mayer et al (2014)
zma-miR827Q	TTTGTTGGTGGTCATTTAACC	Mayer et al (2014)
wheat-miR-201	AUUGGGCCAUACGGGAAUAGA	Xingli Ma et al (2015)
wheat-miR-202	GCCUUGAAGACUUUGGCCAUGU	Xingli Ma et al (2015)
wheat-miR-203	ACUUGUGUGUCUAUGGGGUGCC	Xingli Ma et al (2015)
wheat-miR-204	UUAUAUUUUGAUACAGAGGA	Xingli Ma et al (2015)
wheat-miR-205	ACAAUUAUCGUCAUAGAAGUGUCA	Xingli Ma et al (2015)
wheat-miR-206	UCCGUCCCAUAAUAUAAGAGC	Xingli Ma et al (2015)
wheat-miR-207	UUUGGAUCACGACGAGUACGAC	Xingli Ma et al (2015)
wheat-miR-208	AUAGAACUUGGCUUGUAUAUUCC	Xingli Ma et al (2015)
wheat-miR-209	GUUCAUGAACCGGGACUAAAGGCC	Xingli Ma et al (2015)
wheat-miR-211	ACGGCACCACAUACGAUGUAGAUA	Xingli Ma et al (2015)
wheat-miR-212	UCUGUAAAGAAAUAUAAGAGC	Xingli Ma et al (2015)
wheat-miR-213	UACCCAAGGACAUCUCUAGAAGA	Xingli Ma et al (2015)
wheat-miR-214	CCCCUACCUGGCGUGCCA	Xingli Ma et al (2015)
wheat-miR-215	GGUGAUCAUGAGGAGUAGA	Xingli Ma et al (2015)
wheat-miR-216	AUAUAAGAACGUUUUUGGCACU	Xingli Ma et al (2015)
wheat-miR-217	GUCCGGACAGCUGUGGUAGUGUU	Xingli Ma et al (2015)
wheat-miR-218	UAGCAGACGGCAAAGAAAGUGGCC	Xingli Ma et al (2015)
wheat-miR-219	AAACUGGAUCAAACACUUGGCAUU	Xingli Ma et al (2015)
wheat-miR-220	UUCUUAUAUUGUGGGAUAGAG	Xingli Ma et al (2015)
wheat-miR-221	UCUGUAAACUAAUAUAAGAGC	Xingli Ma et al (2015)
wheat-miR-222	UGAGCCGAACCAAUAUCACUC	Xingli Ma et al (2015)
wheat-miR-223	UGGGCACAACCCACCAGGGCG	Xingli Ma et al (2015)
wheat-miR-224	CUCCGUUCCAAAAUAGAUGAC	Xingli Ma et al (2015)
wheat-miR-225	AGGGAUGGAGCGCAGAUU	Xingli Ma et al (2015)
wheat-miR-226	AUGAUACGUCGACACGUGGCACGG	Xingli Ma et al (2015)
wheat-miR-227	UCUUCUAUAGAAAUAGGCACCA	Xingli Ma et al (2015)
wheat-miR-228	AGGACCUUAGGUAGGACGUAUAG	Xingli Ma et al (2015)
wheat-miR-229	UUCCUCGUCGGAAUCCGGAACCU	Xingli Ma et al (2015)
wheat-miR-230	CCAUGAUGAGGUCGUUCAACC	Xingli Ma et al (2015)
wheat-miR-231	UUCCAAAGGGAUCGCAUUGAU	Xingli Ma et al (2015)
wheat-miR-232	UCCGUCCGAAAAUACUUGUCA	Xingli Ma et al (2015)
wheat-miR-233	UCCGUAAACUAAUAUAAGAGC	Xingli Ma et al (2015)
wheat-miR-234	GAUCUUGAUCGUACACAUUUGCGU	Xingli Ma et al (2015)
wheat-miR-235	CCUCUGUAAACUAAUAUAAGA	Xingli Ma et al (2015)
wheat-miR-236	UAUAUUAGUUUACAGAGGGAG	Xingli Ma et al (2015)
wheat-miR-237	ACAAGUAUUUUCGGACGGAGG	Xingli Ma et al (2015)
wheat-miR-238	UGAAAGCAAUGUCGCAAGUUAGG	Xingli Ma et al (2015)
wheat-miR-239	ACAUAGUUCUCGAACCCGUAGGGU	Xingli Ma et al (2015)
wheat-miR-240	AAUGGUUUGUGAUUUGUGAAUGCC	Xingli Ma et al (2015)
wheat-miR-241	UCCGUAAACUAAUAUAAGAGU	Xingli Ma et al (2015)
wheat-miR-242	AGAGAAUUCCUUAUUUGACACUAC	Xingli Ma et al (2015)
wheat-miR-243	AAAACGUCUUACAUUAUGGGA	Xingli Ma et al (2015)
wheat-miR-244	AUCAGUACCCAGGGGACACGGUAC	Xingli Ma et al (2015)
wheat-miR-245	UCCGUCCCACAAUAUAAGAUC	Xingli Ma et al (2015)
wheat-miR-246	CGCCCCACGGUGGGCGCCA	Xingli Ma et al (2015)
wheat-miR-247	GCGGUUAUGCCUCUAAGUCGUGCC	Xingli Ma et al (2015)
wheat-miR-248	AUCUCCGCGUUGUAUUUUCUAGAA	Xingli Ma et al (2015)
wheat-miR-249	AUCUUAUAUUGUGGGACAGAG	Xingli Ma et al (2015)
wheat-miR-250	CGCGGCACCCACGAAUGUUAU	Xingli Ma et al (2015)
wheat-miR-251	GCCCCUACCGUCUCGUGG	Xingli Ma et al (2015)
wheat-miR-252	AAAUGGAUGUAUCUAGACGUAUU	Xingli Ma et al (2015)
wheat-miR-253	UACACCAACCGGGACAGAUGGGCC	Xingli Ma et al (2015)
wheat-miR-254	GAAGAAGGUUGUGUAGUAGACAUC	Xingli Ma et al (2015)
wheat-miR-255	CAUUAGUAACUCGCCACACAGAU	Xingli Ma et al (2015)
wheat-miR-256	UCUCCUGUAGAAAUAGGCACC	Xingli Ma et al (2015)
wheat-miR-257	AGGUAUGUCUGUGUAGUCCGAAUC	Xingli Ma et al (2015)
wheat-miR-258	CAAAUUUGAAGGGAGACAACUAG	Xingli Ma et al (2015)
wheat-miR-259	CCGUGGCCAAGGUCUCUUGAGGCUU	Xingli Ma et al (2015)
wheat-miR-260	ACUAAGAGUUAGCUGUAGCGCCU	Xingli Ma et al (2015)
wheat-miR-261	GACCGCGUGGCCUAAUGG	Xingli Ma et al (2015)
wheat-miR-262	AAAAAUUGUUAGUAGUGGCGCACC	Xingli Ma et al (2015)
wheat-miR-263	AUCUAUUUUGGAACGGAGGGA	Xingli Ma et al (2015)
wheat-miR-264	AUCGAGAUUAGGAUUUGUCACUCC	Xingli Ma et al (2015)
wheat-miR-265	CUUGCCGGCGCGUGCGUGCAUCCG	Xingli Ma et al (2015)
wheat-miR-266	AUGACGAGAACCACUUAGUAGUAG	Xingli Ma et al (2015)
wheat-miR-267	AGUAAAGUUACCGAUGAACGAAG	Xingli Ma et al (2015)
wheat-miR-268	UUAUAAUUUGGGACAGAGGA	Xingli Ma et al (2015)
wheat-miR-269	UUGGGUCAUCUAUUUUGGAAC	Xingli Ma et al (2015)
wheat-miR-270	UUUGCAUGACCGAGGAGCCGC	Xingli Ma et al (2015)
wheat-miR-271	AUGAAUACCGGAGUCCUGUUAGCC	Xingli Ma et al (2015)
wheat-miR-272	GAUGCGGGGUCUGCUAGAGUUGCU	Xingli Ma et al (2015)
wheat-miR-273	GUGCCGGAGUUGAACUAUAGCUUCU	Xingli Ma et al (2015)
wheat-miR-274	UCCAAACCUGUAUGCGGACG	Xingli Ma et al (2015)
wheat-miR-275	AGAGCAGAGAUUGAAGAAGCACGA	Xingli Ma et al (2015)
wheat-miR-276	UCCGUAAAGAAAUAUAAGAGC	Xingli Ma et al (2015)
wheat-miR-277	UAGUGAUCUAAACGCUCU	Xingli Ma et al (2015)
wheat-miR-278	AUCGGGAUUUGUCGGCACAUC	Xingli Ma et al (2015)
wheat-miR-279	CCCGGGACAUGCCAUAGUAGUAG	Xingli Ma et al (2015)
wheat-miR-280	AUUCCGAGAACUUUUAUUUCUGCA	Xingli Ma et al (2015)
wheat-miR-281	UCCGUUCCUAAAUAUUUGUCU	Xingli Ma et al (2015)
wheat-miR-282	ACGAAGACCGAAGACUGCACCCGU	Xingli Ma et al (2015)
wheat-miR-283	AGAACAGCGGGGAGGUGCUGC	Xingli Ma et al (2015)
wheat-miR-284	AUAAUAUAAGAGCGUUUUUGACAC	Xingli Ma et al (2015)
wheat-miR-285	ACUCCCGGAUACCGUAGGAAUGCU	Xingli Ma et al (2015)
wheat-miR-286	GCUAUGGUGUUGAUGUAGAAGCCC	Xingli Ma et al (2015)
wheat-miR-287	ACAUUCGUGGAAGUCGUGGCA	Xingli Ma et al (2015)
wheat-miR-288	AAAACAUCCUAGCUCAACUG	Xingli Ma et al (2015)
wheat-miR-289	ACGUUACUUGCCCGAGAUUCGAUC	Xingli Ma et al (2015)
wheat-miR-290	AAGGCAGGUGCCUUAAGGCAC	Xingli Ma et al (2015)
wheat-miR-291	AUGGGGUAAUCUCAUCUCAAC	Xingli Ma et al (2015)
wheat-miR-293	UGCAUGCCGUCGUCUGUACUCCCU	Xingli Ma et al (2015)
wheat-miR-294	CAGAUCCGAGACCGUGGAAGACG	Xingli Ma et al (2015)
wheat-miR-295	GCACACAUUGGACUGGAAGGCUG	Xingli Ma et al (2015)
wheat-miR-296	AAAGAAUCUUUGCCGUCUGCUGGCA	Xingli Ma et al (2015)
wheat-miR-297	AAAUUGUAGCCAAGAGAUUCAACG	Xingli Ma et al (2015)
wheat-miR-298	UGCCCUACCCAAACGGACAGAAUC	Xingli Ma et al (2015)
wheat-miR-299	UUCUAGGACUCUUCUUUU	Xingli Ma et al (2015)
wheat-miR-300	GUUCCAGAACCGGUACUAAAGGUC	Xingli Ma et al (2015)
wheat-miR-301	UUCCGCGAGAGGCACGGUUGUGAU	Xingli Ma et al (2015)
wheat-miR-302	CAUCAACCGUGGUAACCU	Xingli Ma et al (2015)
wheat-miR-303	UUAUGGAACGGAGGGAGUACU	Xingli Ma et al (2015)
wheat-miR-304	UUACAUUAUGGGACGGAGGGAGU	Xingli Ma et al (2015)
wheat-miR-305	UAUAGUGACCUAUCAUGGCAAUU	Xingli Ma et al (2015)
wheat-miR-306	AUGUCAAGUGAACUCGGUGGCGCC	Xingli Ma et al (2015)
wheat-miR-307	GACAUCCGGAGUCCUGCCUAGCCU	Xingli Ma et al (2015)
wheat-miR-308	AAUAUGGACAUUAAUGGCGCACCA	Xingli Ma et al (2015)
wheat-miR-309	CCCAGACAACCAGUCGGAAGCGGC	Xingli Ma et al (2015)
wheat-miR-310	AAUGGAGCAGUUGGUAGUCUCGCU	Xingli Ma et al (2015)
wheat-miR-311	GAUAAGAUAGUGAUUGAUAGAGU	Xingli Ma et al (2015)
wheat-miR-312	GUGAAGUGCUUGGGGGAACU	Xingli Ma et al (2015)
wheat-miR-313	AUAUUCGGACAUCGGAAAGGUUCC	Xingli Ma et al (2015)
wheat-miR-314	ACAAGUAUUUCCGGACGGAGG	Xingli Ma et al (2015)
wheat-miR-315	ACAUCAAUCGACAAACCUGAGGCAU	Xingli Ma et al (2015)
wheat-miR-316	UCACUGAAUGGUCACUGUUU	Xingli Ma et al (2015)
wheat-miR-317	UGUCUACCGUGAAGUUGUGCACUC	Xingli Ma et al (2015)
wheat-miR-318	AGUUUGGACCAACACUCAGAGGAG	Xingli Ma et al (2015)
wheat-miR-319	CACGAGAUCGUAAUGGCUAAACCC	Xingli Ma et al (2015)
wheat-miR-320	AUGAUACGUCGACACGUGGCACG	Xingli Ma et al (2015)
wheat-miR-321	GCUUAGGCUUUUGGUUGUCCU	Xingli Ma et al (2015)
wheat-miR-322	ACUUGUGCACGGGCAGUCAGAGCC	Xingli Ma et al (2015)
wheat-miR-323	AAAGGCUGCAGCGGUACUACC	Xingli Ma et al (2015)
wheat-miR-324	CACCUCCCCGGCAACGGCGCCA	Xingli Ma et al (2015)
wheat-miR-325	AUUUGACGGUAUGCUUUGUGUAAC	Xingli Ma et al (2015)
wheat-miR-326	AUCCGAGUGGCGGCAGCA	Xingli Ma et al (2015)
wheat-miR-327	UUGUGGUGGCCUUCGGGA	Xingli Ma et al (2015)
wheat-miR-328	AAGGAAGUCACCUCGGUCUCGAGA	Xingli Ma et al (2015)
wheat-miR-329	AAUUAGAGCACGUGGCUG	Xingli Ma et al (2015)
wheat-miR-330	AACUGAAUUUGAAAUGAU	Xingli Ma et al (2015)
wheat-miR-331	AGAGGAGAACCCAAAACA	Xingli Ma et al (2015)
wheat-miR-332	UGGGAAGCUGCAUCUGCA	Xingli Ma et al (2015)
wheat-miR-333	GCACCCUAGAACACACAAGUUGAU	Xingli Ma et al (2015)
wheat-miR-334	AUAAAUACAUGGGUAUGGGCACUC	Xingli Ma et al (2015)
wheat-miR-335	CACGUGGGAGAUAUAGCCGCA	Xingli Ma et al (2015)
wheat-miR-336	AACGCUUGUGUCUGUACUGAUGCU	Xingli Ma et al (2015)
wheat-miR-337	AUUCCAGAACCGGGACUAAAGGCC	Xingli Ma et al (2015)
wheat-miR-338	GCCAAAUUGGAAGGGUGUUGGGCU	Xingli Ma et al (2015)
wheat-miR-340	UGGACCUGCCUCGACGUCAUCU	Xingli Ma et al (2015)
wheat-miR-341	UCUAGUCUAGUCCCUGUAACCAAA	Xingli Ma et al (2015)
wheat-miR-342	GGGCCCAUGUAGGUGGCAUGACAA	Xingli Ma et al (2015)
wheat-miR-343	UUUCCCGGCUAGUGCACC	Xingli Ma et al (2015)
wheat-miR-344	AUCUAUUUUGGAACGAAGGGA	Xingli Ma et al (2015)
wheat-miR-345	UCGGACCCGGCGUCAUUCCCC	Xingli Ma et al (2015)
wheat-miR-346	UUGGUGGCUUGAACCGGGACC	Xingli Ma et al (2015)
wheat-miR-347	CCCCCCUGACUGCUGGGACC	Xingli Ma et al (2015)
wheat-miR-349	ACAUGUCAGUGACCCAAAGGC	Xingli Ma et al (2015)
wheat-miR-350	UGUGUUUCGUUGGCUCCC	Xingli Ma et al (2015)
wheat-miR-351	UUACAGACGGCAAAGUGAGCUCUU	Xingli Ma et al (2015)
wheat-miR-352	AUCCGUAUUUAGACAAAUCUAAGA	Xingli Ma et al (2015)
wheat-miR-353	GGGACCUUUCUUUGGAUA	Xingli Ma et al (2015)
wheat-miR-354	UGUUGACUAAGUUGACAAAGCCCU	Xingli Ma et al (2015)
wheat-miR-355	GCUGGCUCUGUUACCGGCGUGAAC	Xingli Ma et al (2015)
wheat-miR-356	AAACGUUCUUAUAUUAUGGGA	Xingli Ma et al (2015)
wheat-miR-357	AUUAACGGGCCAGAUCUGGCUUCG	Xingli Ma et al (2015)
wheat-miR-358	UUUUGUCACGGCAGAUGUCCUAG	Xingli Ma et al (2015)
wheat-miR-359	UUGCAACUGGGACAACAACAA	Xingli Ma et al (2015)
wheat-miR-360	GUUUGAGAAACGGAUGACCGAGAC	Xingli Ma et al (2015)
wheat-miR-361	UUCCUCAGACCCAAUACCCAUU	Xingli Ma et al (2015)
wheat-miR-362	UAGUUCAAGGAGAAUACGGUGAGG	Xingli Ma et al (2015)
wheat-miR-363	UCCCCAGCGGAGUCGCCA	Xingli Ma et al (2015)
wheat-miR-364	AAGAUAUGACUCUAUAUGAAUGCC	Xingli Ma et al (2015)
wheat-miR-365	UCGACCACAGUCUCGGGGACU	Xingli Ma et al (2015)
wheat-miR-366	AGCCCAGCAGCCGCACCA	Xingli Ma et al (2015)
wheat-miR-367	CCCUUCGGCCGUAGUACCGCA	Xingli Ma et al (2015)
wheat-miR-368	ACGGGUGCGCUGCGACCGGCC	Xingli Ma et al (2015)
wheat-miR-369	GACAAGUAUUUUCGGACGGAGGGA	Xingli Ma et al (2015)
wheat-miR-370	AAAAAUUGUUACUAGUGGCGCACC	Xingli Ma et al (2015)
wheat-miR-371	CGAGUGCUUGUAACCUGAG	Xingli Ma et al (2015)
wheat-miR-372	AGCCUUUGUUGGGCAUGUCGAGAA	Xingli Ma et al (2015)
wheat-miR-373	AUCCUACUUGGGGCGCCU	Xingli Ma et al (2015)
wheat-miR-374	AAUUAACUGAUGCUGAAAUG	Xingli Ma et al (2015)
wheat-miR-375	ACGGUAUAUGUGGAUUGCACUAGC	Xingli Ma et al (2015)
wheat-miR-376	UUCGCCGGAGCAGCGUGCUGUGA	Xingli Ma et al (2015)
wheat-miR-377	AAUUUCCGUGCCAAAAACUAUACA	Xingli Ma et al (2015)
wheat-miR-378	AGUCCCGAGGCACCCACGAG	Xingli Ma et al (2015)
wheat-miR-379	AAUGUAAGACGUUUUUUGACACUA	Xingli Ma et al (2015)
wheat-miR-380	CCUCCGUCCCAUAAUGUAAGA	Xingli Ma et al (2015)
wheat-miR-381	GAGUGUAUGCGCGUGUAUAUGAGC	Xingli Ma et al (2015)
wheat-miR-382	UCCGUCCGGAAAUACUUGUCC	Xingli Ma et al (2015)
wheat-miR-383	CUCAGCCCCUCUUAUAGCGU	Xingli Ma et al (2015)
wheat-miR-384	AUGAACCGGGACUAAAGGGCAGCC	Xingli Ma et al (2015)
wheat-miR-385	AAUGUAAGACGUUUUUUGACACU	Xingli Ma et al (2015)
wheat-miR-386	GGGGGCCGCAGUGACCAGGCCCGGG	Xingli Ma et al (2015)
wheat-miR-387	UUGAAACUGUAGAUGUGCGGU	Xingli Ma et al (2015)
wheat-miR-388	GUUUUUUGUUCGUUUGGAUCGGCC	Xingli Ma et al (2015)
wheat-miR-389	AGGUUUCACUAUAGACCACAUACG	Xingli Ma et al (2015)
wheat-miR-390	GACCUGUAUGGGGCACCA	Xingli Ma et al (2015)
wheat-miR-391	AAAACGGACAAACCAGACAGCCC	Xingli Ma et al (2015)
wheat-miR-392	UCGUCUCUGAAUCGUCCAAGA	Xingli Ma et al (2015)
wheat-miR-393	GGUGGCUGUAGUUCGGUGGU	Xingli Ma et al (2015)
wheat-miR-394	AAAUAUUGGCUAGAGAUUGGUUGC	Xingli Ma et al (2015)
wheat-miR-395	AGGGUUUAGUCCGUAGAGGCAAUC	Xingli Ma et al (2015)
wheat-miR-396	UCCCGACUGCCAGGCACUUCC	Xingli Ma et al (2015)
wheat-miR-397	AAUUAAUAUGGAUCGGAGGGA	Xingli Ma et al (2015)
wheat-miR-398	AGCCCAGAGAUCGAGGAGAAGUCU	Xingli Ma et al (2015)
wheat-miR-399	UCCGUUCCUAAAUGUAAGUCU	Xingli Ma et al (2015)
wheat-miR-400	AGACACUUAUUUUGGGACGGA	Xingli Ma et al (2015)
wheat-miR-401	CGGAUUGUGACUGAACGCCG	Xingli Ma et al (2015)
wheat-miR-402	AACUAACUCUAACCCAUGGAUCCA	Xingli Ma et al (2015)
wheat-miR-403	AAUAGAUGACCCAACUUUGU	Xingli Ma et al (2015)
wheat-miR-404	GAGGAAACGGACUUGUGUUGGAGC	Xingli Ma et al (2015)
wheat-miR-405	UUCGCCGGUGACGCGUUUCCCU	Xingli Ma et al (2015)
wheat-miR-406	AAACGUCUGGGCUGACCGGCACCC	Xingli Ma et al (2015)
wheat-miR-407	AUAUUAUGGGACGGAGGGAGU	Xingli Ma et al (2015)
wheat-miR-408	UAAACCGGAUUUUUCUGAAGCACC	Xingli Ma et al (2015)
wheat-miR-409	AUAUACUAAUGGCGCAUCUGAGGU	Xingli Ma et al (2015)
wheat-miR-410	AAAAGUCCCUGUAAACAAACACCC	Xingli Ma et al (2015)
wheat-miR-411	AUGUAGAACCACCCCGAUU	Xingli Ma et al (2015)
wheat-miR-412	GCCCGGGCAGUUAGGUAAAGUCACA	Xingli Ma et al (2015)
wheat-miR-413	UCGUAAACUGAAAUUAACGACCU	Xingli Ma et al (2015)
wheat-miR-414	UCCAUGACUGAAUAAUAAAUACG	Xingli Ma et al (2015)
wheat-miR-416	AUUCUUGUCUUAGAUUUGUCUAGA	Xingli Ma et al (2015)
wheat-miR-417	AGCGUGACUGGGAGCUAGGUCGCC	Xingli Ma et al (2015)
wheat-miR-418	AGUAGAACCAAGUCGACUGCC	Xingli Ma et al (2015)
wheat-miR-419	GCGACUGGGCCGAUUUUUUGGCGC	Xingli Ma et al (2015)
wheat-miR-420	UCACCGGCGCUGCACACAAUG	Xingli Ma et al (2015)
wheat-miR-421	UAUCCUGUACAAAUAAGCACC	Xingli Ma et al (2015)
wheat-miR-422	ACGAUGUGGUAGAUGCAU	Xingli Ma et al (2015)
wheat-miR-423	AAAAAAAGUUACUAAUGGCGCACC	Xingli Ma et al (2015)
wheat-miR-424	AGAUAUCAUGACCAAGGGCUUGCC	Xingli Ma et al (2015)
wheat-miR-425	CACCAAGAUGUACGAGUUCAGGCC	Xingli Ma et al (2015)
wheat-miR-426	GCCGGACUCAUCGUCAUUGAAGCC	Xingli Ma et al (2015)
wheat-miR-427	GAAAUGUUGGGUGGCUGUGGCACA	Xingli Ma et al (2015)
wheat-miR-428	AAUUACUUGUCGCAGAAAUUAAUG	Xingli Ma et al (2015)
wheat-miR-429	AGGAUAUUUUACUGCCGGCGCCCA	Xingli Ma et al (2015)
wheat-miR-430	AGUGAAAUCUCUCCAAAGACU	Xingli Ma et al (2015)
wheat-miR-431	AACCUAGAGACUCGUAGUAGCACG	Xingli Ma et al (2015)
wheat-miR-432	UCCGCGAUCAUCAUGACCAAA	Xingli Ma et al (2015)
wheat-miR-433	AGACACAACAAUUGAUCG	Xingli Ma et al (2015)
wheat-miR-434	GAUCCGGUCGGUCUUGAGCUCGCC	Xingli Ma et al (2015)
wheat-miR-435	CGGGGAGCUUUGUCCCAUU	Xingli Ma et al (2015)
wheat-miR-437	CAAGAAUAAAGUUGCGUAGUAGAC	Xingli Ma et al (2015)
wheat-miR-438	AGGGCACCAAUAGUGGAAUCACGG	Xingli Ma et al (2015)
wheat-miR-439	ACAUAUCUGGUUGUUGCCUGCUGA	Xingli Ma et al (2015)
wheat-miR-440	AGUAGUAUACUUUUGACAUGCACC	Xingli Ma et al (2015)
wheat-miR-441	AACGCGGUUGAUGUAGUCG	Xingli Ma et al (2015)
wheat-miR-442	UCCGUCCCAAAAUAAUUGUCU	Xingli Ma et al (2015)
wheat-miR-443	GUUUCUACGGCCCGUAGAAGGCCC	Xingli Ma et al (2015)
wheat-miR-444	UGAAGCAGUCUGGACCGACAUU	Xingli Ma et al (2015)
wheat-miR-445	UGCGUCAUUAGUGUGAACUAAGA	Xingli Ma et al (2015)
wheat-miR-446	GCAGGCACACCAUCAUCACC	Xingli Ma et al (2015)
wheat-miR-447	AGUGGAACUCUCAAUGAAAGCACCA	Xingli Ma et al (2015)
wheat-miR-448	CGGGUUCAGUUAGAGCCAACGCCU	Xingli Ma et al (2015)
wheat-miR-449	CACCCCCUACCUGGCGCGCCA	Xingli Ma et al (2015)
wheat-miR-450	ACUGGGCUCAGUCGGCCUGCAGCG	Xingli Ma et al (2015)
wheat-miR-451	GUUCACUAGUUCGGCUGCGGUGUG	Xingli Ma et al (2015)
wheat-miR-452	UGACAGAAAAGAGAGAGCAC	Xingli Ma et al (2015)
wheat-miR-453	AAAGAUCGAUAUAUUGGACGACU	Xingli Ma et al (2015)
wheat-miR-454	UUUCGUCGACUCCCCUAGGGUUUC	Xingli Ma et al (2015)
wheat-miR-455	AUAGCCGGUAUCAUGCACUCGGGA	Xingli Ma et al (2015)
wheat-miR-456	UGCAGAUGAGGAGACAUG	Xingli Ma et al (2015)
wheat-miR-457	AAAAAGUCCCUAGGAACCAAACG	Xingli Ma et al (2015)
wheat-miR-458	AACGGUAGUACCGUAGGCAUCCA	Xingli Ma et al (2015)
wheat-miR-459	CUUCGCCGGCUGCGCGUUCGCCU	Xingli Ma et al (2015)
wheat-miR-460	GGGCACCGCACACGGCUAAGGAA	Xingli Ma et al (2015)
wheat-miR-461	CUCUUAUAUUAUGGGACGGA	Xingli Ma et al (2015)
wheat-miR-462	CGAAAUGGACUUUUCGGCCUUGCC	Xingli Ma et al (2015)
wheat-miR-463	ACUGAUGUGAUGGGUCAUUGUAAA	Xingli Ma et al (2015)
wheat-miR-464	GCACCCCAUGACACACAAGUUGAU	Xingli Ma et al (2015)
wheat-miR-465	AUGUAUAUUGUAUAGCCUGGCCCA	Xingli Ma et al (2015)
wheat-miR-466	AAAUCGUGUCCGCCUGGCGUCCGC	Xingli Ma et al (2015)
wheat-miR-467	AAAAAUUGUUAGCAGUGGCACACC	Xingli Ma et al (2015)
wheat-miR-468	UGGUUAGAGGGACUGUGGUAUCCC	Xingli Ma et al (2015)
wheat-miR-469	GCCCCUCGCGUCUAGUGG	Xingli Ma et al (2015)
wheat-miR-470	UUUGUAACCGACCUUGUGUAACCC	Xingli Ma et al (2015)
wheat-miR-471	UCCUCAGUAGCUCAGUGG	Xingli Ma et al (2015)
wheat-miR-472	UCGGUUGGCCACCGUGGCACC	Xingli Ma et al (2015)
wheat-miR-473	GAUUUUUUGUCAUAGAAGUAGGAG	Xingli Ma et al (2015)
wheat-miR-474	ACCCACUGGGUGUAGCCCCCGAGA	Xingli Ma et al (2015)
wheat-miR-475	CACUAGUAGAAAAAGGGCCUAAUG	Xingli Ma et al (2015)
wheat-miR-476	AUAUCCAAUCCGCAUGUUUGUGCU	Xingli Ma et al (2015)
wheat-miR-477	AAAAAAUAUUGAGCCGAGU	Xingli Ma et al (2015)
wheat-miR-478	AUACGUCCUACCCAAGGUCACU	Xingli Ma et al (2015)
wheat-miR-479	AAAUAGAUGACUCAACUUUGUACU	Xingli Ma et al (2015)
wheat-miR-480	AGGGCACUGCAUGCUCUGGCCUGC	Xingli Ma et al (2015)
wheat-miR-481	GCCCGAUCCUCUGGUAGAUCAGA	Xingli Ma et al (2015)
wheat-miR-482	UCAUUGUCCUGCUGCUCACUGU	Xingli Ma et al (2015)
wheat-miR-483	AGAGACCACUUAGUAGUAGCGAGG	Xingli Ma et al (2015)
wheat-miR-484	GGGGUUGUAGCUCAGAUGGUAGAA	Xingli Ma et al (2015)
wheat-miR-485	UUACCACGAGUGAUUGGGCGAG	Xingli Ma et al (2015)
wheat-miR-486	AUAUAAGAGCGUUUAGAUCAC	Xingli Ma et al (2015)
wheat-miR-487	ACGAGAAGGGAGUAGUUCACCCUC	Xingli Ma et al (2015)
wheat-miR-488	UGGCCCAGAGGUUGUCUGACAGAC	Xingli Ma et al (2015)
wheat-miR-489	UGAGGAAGGACUUCAUCAUCA	Xingli Ma et al (2015)
wheat-miR-490	UAGCCGUCGGCAUACCUGCGC	Xingli Ma et al (2015)
wheat-miR-491	UAUGUUACUCCCACUAUGACC	Xingli Ma et al (2015)
wheat-miR-492	AAAAACCACUGAUCGGCGGAUUUG	Xingli Ma et al (2015)
wheat-miR-493	CCAACCGGGACUAAAGGUUAGACC	Xingli Ma et al (2015)
wheat-miR-494	CACAUCUUGCCAAUUUUGGACAGCA	Xingli Ma et al (2015)
wheat-miR-495	CGACCGAGUUUGGUGAAUUGUGUG	Xingli Ma et al (2015)
wheat-miR-496	UUUACUUGUGCAUGGGCAGUCAG	Xingli Ma et al (2015)
wheat-miR-497	AGAUACCUUAAGCUUCUGACC	Xingli Ma et al (2015)
wheat-miR-498	UUGGAGUCGGUGCUGUGCUCGAGCA	Xingli Ma et al (2015)
wheat-miR-499	GGGGCUGUAGCUCCGUGGA	Xingli Ma et al (2015)
wheat-miR-500	ACGGACGCGUCGGGUCUACACGG	Xingli Ma et al (2015)
wheat-miR-501	AUGUGAUAGAUCUUCCAAGCGAUA	Xingli Ma et al (2015)
wheat-miR-503	AUGUCACCUAGAUACUCCAAUGUC	Xingli Ma et al (2015)
wheat-miR-504	UCACUGAAAGGUCGCUGUUU	Xingli Ma et al (2015)
wheat-miR-505	AUUGGACCCGGUUCGUGAGCC	Xingli Ma et al (2015)
wheat-miR-506	AAGUCUGUGUUGGAUGGCAAACCG	Xingli Ma et al (2015)
wheat-miR-507	CGUUCAACUCGAUGACGUCCC	Xingli Ma et al (2015)
wheat-miR-509	CAGCCCGCUGUGGAAGCGCCU	Xingli Ma et al (2015)
wheat-miR-510	AUACGGAUGUAUCUAGACA	Xingli Ma et al (2015)
wheat-miR-511	CAUAGUUACUCUGAUAGGG	Xingli Ma et al (2015)
wheat-miR-512	AUGUGAUCACGGACAUGACGAGGA	Xingli Ma et al (2015)
wheat-miR-513	AAAAAUUGUUAGUAAUGGCGCACC	Xingli Ma et al (2015)
wheat-miR-514	UAUUAGAGCGGAAAGGACCCGCGGA	Xingli Ma et al (2015)
wheat-miR-515	ACACUGUAUAGUGUGGCGC	Xingli Ma et al (2015)
wheat-miR-516	ACACCGCAUUUGUCGAUAGACGGG	Xingli Ma et al (2015)
wheat-miR-517	CCGAACUGUGCGUCUAGGCGGAUG	Xingli Ma et al (2015)
wheat-miR-518	AGGUCCUGUUGAUCGGGAGGGGUG	Xingli Ma et al (2015)
wheat-miR-519	UCGCUUCGGGACCCCAAAAC	Xingli Ma et al (2015)
wheat-miR-520	GAAACGGACGCGCGCGGACGGCCA	Xingli Ma et al (2015)
wheat-miR-521	UCCUACGAUCGAAACGGGGGUCCU	Xingli Ma et al (2015)
wheat-miR-522	UCCUCCCCGGCAACGGCGCCA	Xingli Ma et al (2015)
wheat-miR-523	GUGCAUCAGAAUUGUAACU	Xingli Ma et al (2015)
wheat-miR-524	UUGCCUCCGCCUCGGCAUCG	Xingli Ma et al (2015)
wheat-miR-525	GAUCCGGCCCGACUGCUCAGCAGU	Xingli Ma et al (2015)
wheat-miR-526	CCGCUGAGGAGUCACAAGCGGCAG	Xingli Ma et al (2015)
wheat-miR-527	GCAUAGGAGGUGAGCUAGAGCACC	Xingli Ma et al (2015)
wheat-miR-528	CCCUGGUGGGUUAUGCUCACC	Xingli Ma et al (2015)
wheat-miR-529	AGGUGGGGCUGUGACAUGUUGAUC	Xingli Ma et al (2015)
wheat-miR-530	CGGGAUCCCAAGUCUGAUCGGAU	Xingli Ma et al (2015)
wheat-miR-531	GAAAUGUUGGGCGGCUGUGGCACA	Xingli Ma et al (2015)
wheat-miR-532	AGCAAAACCGUGCCUCUCGAGGAA	Xingli Ma et al (2015)
wheat-miR-533	AAUUUGUCUUUUUUGCUGAGAGCU	Xingli Ma et al (2015)
wheat-miR-534	UCGGGGGGCAUUCCGAUUUC	Xingli Ma et al (2015)
wheat-miR-535	CUUAUAUUAUGGAACGGAGGGAG	Xingli Ma et al (2015)
wheat-miR-536	AUGGCACCAACCGGUACUAAAGCC	Xingli Ma et al (2015)
wheat-miR-537	CAUUCAUGCCCGGCCAGAGCGGAC	Xingli Ma et al (2015)
wheat-miR-538	CACGCCUGUUUGGUUGUCACCUG	Xingli Ma et al (2015)
wheat-miR-539	CUAUAUCACUUGACUGAGACU	Xingli Ma et al (2015)
wheat-miR-540	GAGUCCCUGAUCUUGAUCGUACAC	Xingli Ma et al (2015)
wheat-miR-541	AGUGAUCGUCCGUGUCUUUGGUCC	Xingli Ma et al (2015)
wheat-miR-543	UUCCAAAUUACUCGUCGUGGU	Xingli Ma et al (2015)
wheat-miR-544	GGAAAAUAAGAAACUACCAGGAA	Xingli Ma et al (2015)
wheat-miR-545	UAUCUCGUUCUCAGGGCACAC	Xingli Ma et al (2015)
wheat-miR-546	AGUCACUUGUUGAAAUCUCUAGA	Xingli Ma et al (2015)
wheat-miR-547	GCUCGAUGAUGGCUACUU	Xingli Ma et al (2015)
wheat-miR-548	UCUUCUUGUAGACGUUGUUGGGCC	Xingli Ma et al (2015)
wheat-miR-549	UAGGACUAGGGUUCCUACCG	Xingli Ma et al (2015)
wheat-miR-550	CUCUGGGCGUUAAUGUUACAACAU	Xingli Ma et al (2015)
wheat-miR-551	AAUACUUGUCGGAGAAAUGG	Xingli Ma et al (2015)
wheat-miR-552	UUAUAUUAUGGGACCGAGGG	Xingli Ma et al (2015)
wheat-miR-554	UUAGUACCGGUUCGUGGCACCAAC	Xingli Ma et al (2015)
wheat-miR-555	AUCUUAUAUCAUGGGACGGAG	Xingli Ma et al (2015)
wheat-miR-556	AUGUUACUAGUCUAUGUUACUACC	Xingli Ma et al (2015)
wheat-miR-557	AGGACAACGCUAACGCCCACACGU	Xingli Ma et al (2015)
wheat-miR-558	GUGAUUCACUUCGUUCCUGU	Xingli Ma et al (2015)
wheat-miR-559	UGGUUUGGUCAGGGCUGGAAUAU	Xingli Ma et al (2015)
wheat-miR-560	AGAACUAUGUAGACAUGACCGAGA	Xingli Ma et al (2015)
wheat-miR-561	AAAGUUAGUAAUGGCGCACCGUGG	Xingli Ma et al (2015)
wheat-miR-562	AGCCAGUGACUGUAUAAUCAUGAC	Xingli Ma et al (2015)
wheat-miR-563	UCGUCCCCGGCAAUGGAGCCA	Xingli Ma et al (2015)
wheat-miR-564	AAGAAUAACUAUUCCUCACCCAG	Xingli Ma et al (2015)
wheat-miR-565	AGUCUCUGCCAAUUCUUCGUG	Xingli Ma et al (2015)
wheat-miR-566	UUGGAUUCCAGUCGGCCUACAGCU	Xingli Ma et al (2015)
wheat-miR-567	AACUGCAGUUGCCAUCCACAACGU	Xingli Ma et al (2015)
wheat-miR-568	AUGCGGGGUCUGCUAGAGAUGCU	Xingli Ma et al (2015)
wheat-miR-569	AUUCCUUCGCUACUGCUGCUAACU	Xingli Ma et al (2015)
wheat-miR-570	AUCUCGUGGUAGAUCAACUCUUGU	Xingli Ma et al (2015)
wheat-miR-571	UCUUAUAUUAUUGGACGGAGA	Xingli Ma et al (2015)
wheat-miR-572	UCUUAUACUGUGGAACGGAGG	Xingli Ma et al (2015)
wheat-miR-573	AAUGGACUCGUAUAAAAGGAUAUU	Xingli Ma et al (2015)
wheat-miR-574	AUCGGAUUGUCUUGGGAGAAGGAAU	Xingli Ma et al (2015)
wheat-miR-575	CCGGUUUUGACACCGACAUUGGU	Xingli Ma et al (2015)
wheat-miR-576	CCGUUCCGAAUUACUUGUCGC	Xingli Ma et al (2015)
wheat-miR-577	UUCGGUUGAGAAUCGGGCACC	Xingli Ma et al (2015)
wheat-miR-578	UUGGGGAACGUUGCAGAAAAUUA	Xingli Ma et al (2015)
wheat-miR-579	AAGGAAGUGAGGAGGCUGGA	Xingli Ma et al (2015)
wheat-miR-580	GCUCCCCCGUCGAGCGUGGCU	Xingli Ma et al (2015)
wheat-miR-581	GCGGGGAUCGGAUUGCAGU	Xingli Ma et al (2015)
wheat-miR-582	AGACGCCCGACUGUGGCAUGCUU	Xingli Ma et al (2015)
wheat-miR-583	ACAAACCGGGACUAAAGAGAGGCC	Xingli Ma et al (2015)
wheat-miR-584	UAUUCCAAUGAUGGGCUUCCUCAA	Xingli Ma et al (2015)
wheat-miR-585	UCAAAACUACUAAUGGCGCACCGU	Xingli Ma et al (2015)
wheat-miR-586	AUUUUGGCCCGGUACUAAUGGUAC	Xingli Ma et al (2015)
wheat-miR-587	GUGUCUACGACUGUGGCCGGCGGC	Xingli Ma et al (2015)
wheat-miR-588	AGAUGAUGGUAGCAACUACACG	Xingli Ma et al (2015)
wheat-miR-589	GCGGACCCAGGCCGAACCCGGCGC	Xingli Ma et al (2015)
wheat-miR-590	UACGGCAAAGCCGUCGGCAUA	Xingli Ma et al (2015)
wheat-miR-591	GUUGAAGUGUAUAUGUGGAUUGCC	Xingli Ma et al (2015)
wheat-miR-592	UCGUGGCCGCCUUGGAGACCCC	Xingli Ma et al (2015)
wheat-miR-593	AAGGAGAACUACUGCGAUUGUGAC	Xingli Ma et al (2015)
wheat-miR-594	CCAGUCUGGACCGCAUAC	Xingli Ma et al (2015)
wheat-miR-595	AAUGGGUAGGGUAUGGGCGGGUAC	Xingli Ma et al (2015)
wheat-miR-596	ACUAGGCCCAGUCGGCCUGCAGCG	Xingli Ma et al (2015)
wheat-miR-597	AAUGGAGCAGUUGGUGAAUAGUCC	Xingli Ma et al (2015)
wheat-miR-598	GCCGAAGAAGCCUGUGCUCGAAAU	Xingli Ma et al (2015)
wheat-miR-599	ACUGGAAUCCAAUCGGCCUGCUGU	Xingli Ma et al (2015)
wheat-miR-600	AACAAAUGGGGCUCAAAGAUU	Xingli Ma et al (2015)
wheat-miR-601	CCUACGUCACGCAGGCGCCCGACA	Xingli Ma et al (2015)
wheat-miR-602	AAAUACGAUGUCAACUACAUGAUC	Xingli Ma et al (2015)
wheat-miR-603	ACAGACAAUCUAGCUCGACAACCC	Xingli Ma et al (2015)
wheat-miR-604	AGCGUACGUAGCGUUGUCAUUCU	Xingli Ma et al (2015)
wheat-miR-605	GCCUUUGGUCCCGGUUGGUGGCAC	Xingli Ma et al (2015)
wheat-miR-606	UCUUUAGUCAGGGGUGCUUGGAAC	Xingli Ma et al (2015)
wheat-miR-607	ACAGACCUCGGUCGUCGUGGCACC	Xingli Ma et al (2015)
wheat-miR-608	AAAGGGACUGGUCACUGGAAGCGG	Xingli Ma et al (2015)
wheat-miR-609	CGUGAUGUAGCUCAGAUG	Xingli Ma et al (2015)
wheat-miR-611	AAAAAAGAUUGAGCCGAAU	Xingli Ma et al (2015)
wheat-miR-612	GAGGACCCCUUAGUCCAGG	Xingli Ma et al (2015)
wheat-miR-613	AUUGUGCAAGAGCUUGGCAAC	Xingli Ma et al (2015)
wheat-miR-614	GACAAGUAAUUCCGAACGGAGGGA	Xingli Ma et al (2015)
wheat-miR-615	UCACUGAAAGGUCAUUGUUU	Xingli Ma et al (2015)
wheat-miR-617	AGACCCAUAGGGCAGUGCGCC	Xingli Ma et al (2015)
wheat-miR-618	UCACUCCCCGGCAACGGCGCCA	Xingli Ma et al (2015)
wheat-miR-619	UCUUAUAUUGUGGGACGGAGG	Xingli Ma et al (2015)
wheat-miR-620	AAUAGUGGUCCACUGAGGAUAGAU	Xingli Ma et al (2015)
wheat-miR-621	ACGGAACUUGACAGGUGGUCUACC	Xingli Ma et al (2015)
wheat-miR-622	UGGGCUCUAUAUUAUGAG	Xingli Ma et al (2015)
wheat-miR-623	UUUUUGUAGUUUGCAAAAGCACCC	Xingli Ma et al (2015)
wheat-miR-624	UCACUUUAGAUAGGUUGGGAAUGC	Xingli Ma et al (2015)
wheat-miR-625	AGGACUCCGCCGACACCG	Xingli Ma et al (2015)
wheat-miR-626	UUGAAUUUCCUCUAUAAGCGCAUC	Xingli Ma et al (2015)
wheat-miR-627	AUCUUCCCGUGAGUCCUUGAUCU	Xingli Ma et al (2015)
wheat-miR-628	UUCGUCGGACGAGCGUGCCUA	Xingli Ma et al (2015)
wheat-miR-629	UUCAUGAACCGGGACUAAUGGGUC	Xingli Ma et al (2015)
wheat-miR-630	GAGAGUCCUAAAGGGGGAAGGCAC	Xingli Ma et al (2015)
wheat-miR-631	UUCGAGCACAGGCUUCUUCGGUA	Xingli Ma et al (2015)
wheat-miR-632	GAACCGUAUGCUGUAUAUUGCACA	Xingli Ma et al (2015)
wheat-miR-633	AAACGAGAGAACUUAAUGUUUAU	Xingli Ma et al (2015)
wheat-miR-634	GACCCCAUUGCCCUACCCAAACGG	Xingli Ma et al (2015)
wheat-miR-635	AAAGGAUACUAAUGGCGCAUCACC	Xingli Ma et al (2015)
wheat-miR-636	CGUUUGGGGGUACGUAGG	Xingli Ma et al (2015)
wheat-miR-637	AAGUGCUCGUGUUGCAUUCCC	Xingli Ma et al (2015)
wheat-miR-638	UCACGAGGAGUUCCGGAAUGGUCC	Xingli Ma et al (2015)
wheat-miR-639	UGUGAAACACUGUGUGAGAGA	Xingli Ma et al (2015)
wheat-miR-640	UGACACAACAUAGAGGAAGUAGU	Xingli Ma et al (2015)
wheat-miR-641	AUGUUGUAGUCCAUUUGAAAUGUC	Xingli Ma et al (2015)
wheat-miR-642	UGGAACUCUCAAUGAAAGCACCA	Xingli Ma et al (2015)
wheat-miR-643	UGCAUUCAAGUUUAACCGG	Xingli Ma et al (2015)
wheat-miR-644	AGCUCUUGUCGCUCAGUGUGUACC	Xingli Ma et al (2015)
wheat-miR-645	ACGAGUUUUGGCUUGAGAGCAAACU	Xingli Ma et al (2015)
wheat-miR-646	GAUGCUUUGUGAUUUGUGAAUGCC	Xingli Ma et al (2015)
wheat-miR-647	GUUUAUACUGGUUCGGCCCCUU	Xingli Ma et al (2015)
wheat-miR-648	AAGACGGCAAAAUGAGCUCUUUGC	Xingli Ma et al (2015)
wheat-miR-649	AUUUCCUCUAUAGGUGCAUCUAUU	Xingli Ma et al (2015)
wheat-miR-650	UCACUGUUUGGAAUGGUAGGAC	Xingli Ma et al (2015)
wheat-miR-651	UUGUCGCAACCUGAGAGUU	Xingli Ma et al (2015)
wheat-miR-652	CUGGGUGUAGUCCCCAAGGCU	Xingli Ma et al (2015)
wheat-miR-653	AUUCAAUUGUCUCACUCAUGA	Xingli Ma et al (2015)
wheat-miR-654	UCAUCUAUUUUGGAACGGAGG	Xingli Ma et al (2015)
wheat-miR-655	CCCUGGUGGGUUAUGCCCUCC	Xingli Ma et al (2015)
wheat-miR-656	GAGAGCUUUGUGGUGCUCUAGCU	Xingli Ma et al (2015)
wheat-miR-657	GCGCCACUUGUCGCAACCUGAGAA	Xingli Ma et al (2015)
wheat-miR-658	UAUUCUGGUGUGCUAGGCGC	Xingli Ma et al (2015)
wheat-miR-659	CAUUACCCAUGUACUCUGCGGGU	Xingli Ma et al (2015)
wheat-miR-660	AUUCCACGACAGUUGGCGCCCACC	Xingli Ma et al (2015)
wheat-miR-661	UGGCCGUAGGCAUAGCCCUG	Xingli Ma et al (2015)
wheat-miR-662	AUUGGACCCGGUUCGUGAGCCCCG	Xingli Ma et al (2015)
wheat-miR-663	AGAGAUUCCACUAUGAACCACAUA	Xingli Ma et al (2015)
wheat-miR-664	UGCGUUUGAACUUUGAAC	Xingli Ma et al (2015)
wheat-miR-665	GAUUUUGUGUGCCACGUAGGACA	Xingli Ma et al (2015)
wheat-miR-666	AUGUGACUUUACUUAACUGCC	Xingli Ma et al (2015)
wheat-miR-667	AACCUAGAUAUGUGUGAUGUUACU	Xingli Ma et al (2015)
wheat-miR-668	GCUCACCGGGCUUCGAGGUACCUU	Xingli Ma et al (2015)
wheat-miR-669	UAAGGGGAUUGUUGCGUA	Xingli Ma et al (2015)
wheat-miR-670	AAACGCUCGGACUGACCGGCACCC	Xingli Ma et al (2015)
wheat-miR-671	AAGGGCAGCCCGGUGCAUGUAGCU	Xingli Ma et al (2015)
wheat-miR-672	ACUAAAGGGUCGUUACUAAAGCCU	Xingli Ma et al (2015)
wheat-miR-673	UUUAGUCCCGGUUGGUAACACCAA	Xingli Ma et al (2015)
wheat-miR-674	UCUCCCCGGCAACGGCGCCA	Xingli Ma et al (2015)
wheat-miR-675	AGAGGAACUUCCUUGUAGAAGUG	Xingli Ma et al (2015)
wheat-miR-676	AUGAGCACCUUCGAGAGACUGAGC	Xingli Ma et al (2015)
wheat-miR-677	ACAUUUGGACCGUCUAUUGGAGA	Xingli Ma et al (2015)
wheat-miR-678	UUAGCACGACGACUUCCCGACUGU	Xingli Ma et al (2015)
wheat-miR-679	AUAGCCUAGUGGUGGGAAGGGGUU	Xingli Ma et al (2015)
wheat-miR-680	AAGUUAUCUUAUCGGAUUGAGUCU	Xingli Ma et al (2015)
wheat-miR-681	UAAAAAGUCCCUGAACCAAACACC	Xingli Ma et al (2015)
wheat-miR-682	UCACCCUUUAGUCCCGGUUCAUAC	Xingli Ma et al (2015)
wheat-miR-683	GCCCCACGGUGGGCGCCA	Xingli Ma et al (2015)
wheat-miR-684	AAAGGCCUGCUAGUGGCGCACCUG	Xingli Ma et al (2015)
wheat-miR-685	AUCCUACUUGGGGAGCCC	Xingli Ma et al (2015)
wheat-miR-686	AUAGCAUCAUCCAUCCUGCCA	Xingli Ma et al (2015)
wheat-miR-687	GUAAAAUCAUCAUUGGCUAGAGGA	Xingli Ma et al (2015)
wheat-miR-688	UAUCAUGACCAAGGGCUUGCC	Xingli Ma et al (2015)
wheat-miR-689	AGUCUAGUUGGCAUGCAUGAUACC	Xingli Ma et al (2015)
wheat-miR-690	UUCAUGUCGGGUUCACCA	Xingli Ma et al (2015)
wheat-miR-691	AUUGUCAUCAAUUACCAAAACCA	Xingli Ma et al (2015)
wheat-miR-692	CCUGUUUGUCAUUAAGUUUCU	Xingli Ma et al (2015)
wheat-miR-693	CAUCAAACUUCACAUCUACCGUCU	Xingli Ma et al (2015)
wheat-miR-694	AUGAACCGGGACUAAUGUGAGCAU	Xingli Ma et al (2015)
wheat-miR-695	UAAUGUCACAGAGCAACACU	Xingli Ma et al (2015)
wheat-miR-696	UCUUAGCAGUAGCGCGGGAGC	Xingli Ma et al (2015)
wheat-miR-697	UACCGAAAUACUUGUAGUUGGG	Xingli Ma et al (2015)
wheat-miR-698	GCGCCAUUAGUAUGUUUGGACAG	Xingli Ma et al (2015)
wheat-miR-699	AUUUUGCUUCGUAUGUAGUCACU	Xingli Ma et al (2015)
wheat-miR-700	UGCAGCAUCAUCAAGAUUCU	Xingli Ma et al (2015)
wheat-miR-701	ACGAUUGUACGAGGGUUUACU	Xingli Ma et al (2015)
wheat-miR-702	UUUUUUCAGUAGUAAUUC	Xingli Ma et al (2015)
wheat-miR-703	AGGGAUGUAGGGCUGCACCA	Xingli Ma et al (2015)
wheat-miR-704	GGGACUGUAGUACUGUGAAGA	Xingli Ma et al (2015)
wheat-miR-705	CGCGGCUCCGUCGAACUCGCCC	Xingli Ma et al (2015)
wheat-miR-706	AAUCGAGCACUGCCUUCAAA	Xingli Ma et al (2015)
wheat-miR-707	AACGAUUUGAAAUUUGAACGC	Xingli Ma et al (2015)
wheat-miR-708	CAUUACGGUCACUGUAUACGCG	Xingli Ma et al (2015)
wheat-miR-709	AUCCUUCUGGCUCUGGUAGCAAUC	Xingli Ma et al (2015)
wheat-miR-710	AACCGUUUUUACGGGCUGGCUCAG	Xingli Ma et al (2015)
wheat-miR-711	AUAGGACUUAGAUGUGCAAUAACU	Xingli Ma et al (2015)
wheat-miR-712	UGGUCGUUGGUAGAGUAGGAGA	Xingli Ma et al (2015)
wheat-miR-713	CAGAGGAUUAAGAGCCAUUAGAUC	Xingli Ma et al (2015)
wheat-miR-714	AUUGGCACCCUGUAUGUUUAAGCA	Xingli Ma et al (2015)
wheat-miR-715	ACCCAUUACCGCCUUAAACGAACG	Xingli Ma et al (2015)
wheat-miR-716	AGUAAUGACGCACCUGUGGACAGU	Xingli Ma et al (2015)
wheat-miR-717	AGUGCAGAACCGGGCUUUAGCGCC	Xingli Ma et al (2015)
wheat-miR-718	AAACUAGUGAACUUGGUCAGACCG	Xingli Ma et al (2015)
wheat-miR-719	UGUUGAGUUGAGAUUACCCCA	Xingli Ma et al (2015)
wheat-miR-721	AAGCAUGCGACGCCUGCGCCA	Xingli Ma et al (2015)
tae-miR9666c-5p	GCCAUCAUACGUCCAACCGUG	miRBase 21
tae-miR9657c-3p	CGUGCUUCCUCGUCGAACGGU	miRBase 21
tae-miR118a_npr	AAAAAAUAUGGGUUCAAGAUU	PNRD
tae-miR2058a_npr	AAAAUAAGUGACUCAAUUUUGUAC	PNRD
tae-miR175a_npr	AAAAUAAGUGUCGCAGUUUU	PNRD
tae-miR185a_npr	AAAAUUAUGGAACGGAGGGAA	PNRD
tae-miR164a_npr	AAACCACUUCACUUAUUUAUG	PNRD
tae-miR141a_npr	AAAGAAGUUGAACUAAGGCUA	PNRD
tae-miR139a_npr	AAAGAUAAAAAGUUUGAGUGG	PNRD
tae-miR078a_1_npr	AAAUAAGUGUCGUGGUUUUA	PNRD
tae-miR9667-5p	AAAUAUGGCAAACAAUGAAUG	PNRD
tae-miR046a_npr	AACAAAUAUAAGAGCGUUUAG	PNRD
tae-miR011b_npr	AACAUUGACGAAUACUCAACA	PNRD
tae-miR158a_npr	AAGACAACUAAUUUGGGACGG	PNRD
tae-miR2056a_npr	AAGACAAGUAAUUCAGAACGGAUG	PNRD
tae-miR2039a_npr	AAGCGACGAGUAAUAUGGAACGGA	PNRD
tae-miR9652-3p	AAGCUUAAUGAGAACAUGUG	PNRD
tae-miR072b_npr	AAGUUUGACCAUAUUUAUAUA	PNRD
tae-miR009a_1_npr	AAUAAGUGUCGUGGUUUUAGU	PNRD
tae-miR051a_npr	AAUAAGUGUGUGAUUGCUACU	PNRD
tae-miR038a_1_npr	AAUACUUGUCGGAGAAAUGGA	PNRD
tae-miR048a_npr	AAUAGGCACCGGUGCUUCAGA	PNRD
tae-miR2054a_npr	AAUAUGGAACGGAGGGAGCAA	PNRD
tae-miR030a_npr	AAUAUGGAUCAGAGGAGGUAA	PNRD
tae-miR5049-3p	AAUAUGGAUCGGAGGGAGUAC	PNRD
tae-miR011a_1_npr	AAUGAACUUUGCACGCAUGUAGA	PNRD
tae-miR024a_npr	AAUGGAUAAAAAAAGAUGUAUCU	PNRD
tae-miR2071a_npr	AAUUAGUUGACACUCAAACGG	PNRD
tae-miR179a_npr	AAUUAUUGUCGUGGUUUUAGU	PNRD
tae-miR163a_npr	AAUUCUUGUCUUAGAUUCGUC	PNRD
tae-miR085a_npr	ACAAAUGAUGAUAGCAAGACAG	PNRD
tae-miR1127b-3p	ACAAGUAUUUCUGGACGGAGG	PNRD
tae-miR049a_npr	ACAAGUAUUUGGGAACGGAGG	PNRD
tae-miR157a_npr	ACAAGUUUUUUCGGACAGAG	PNRD
tae-miR027a_npr	ACAAUUAAUUUGGAUCGGAGG	PNRD
tae-miR184a_npr	ACACUCUUACUUAUCGAAAGGAC	PNRD
tae-miR2020a_2_npr	ACACUUAUUUUGGACGGAGGG	PNRD
tae-miR015a_npr	ACAGAGUCGAAUUAGAGGGUA	PNRD
tae-miR055a_npr	ACAUUUGAGGAGCUCGUGGCA	PNRD
tae-miR116a_npr	ACCCUUAUUAUGGAUCGGAGG	PNRD
tae-miR134a_npr	ACUGGACGCGUCGGGCGCGU	PNRD
tae-miR146a_npr	ACUUAUAUUUGGGAACAGAGGG	PNRD
tae-miR182a_npr	ACUUAUUUUGGAUCAGAGGGA	PNRD
tae-miR104a_1_npr	ACUUAUUUUGGGAUGGAGGGA	PNRD
tae-miR007a_npr	AGAAGAUUAGAAGAUUAAGCA	PNRD
tae-miR2010a_npr	AGACAAAUAUUUAGGAACGGA	PNRD
tae-miR2031a_npr	AGACAAAUAUUUAGGAACGGAGG	PNRD
tae-miR160a_npr	AGACAAGAAUUUUGGAACGGA	PNRD
tae-miR010a_npr	AGACACUUACUUUGGGACGGA	PNRD
tae-miR1122b-3p	AGACUUAUAUGUAGGAACGGA	PNRD
tae-miR013a_npr	AGACUUAUAUUUAGAAACGGA	PNRD
tae-miR2008a_2_npr	AGACUUAUAUUUAGGAACGGA	PNRD
tae-miR126a_npr	AGAGAGAAGGAAGGAGAGGAGA	PNRD
tae-miR161a_npr	AGAGAUUUCACUAUGGACUACA	PNRD
tae-miR098a_npr	AGAUGAUUUUCGAUAUUAUACU	PNRD
tae-miR169a_npr	AGAUGGAUGGAUGGAUGGAUGGA	PNRD
tae-miR2021a_npr	AGCAUGAGGCGACAACUGCAU	PNRD
tae-miR020a_npr	AGGACAAGUAUUUCCGGACGG	PNRD
tae-miR043a_npr	AGGAGGAAGGAGGAAGAAGAG	PNRD
tae-miR035a_npr	AGGAGGGGAGGGAAGGGAAGG	PNRD
tae-miR2064a_npr	AGGAUUGUAAAACAAAUGGGGC	PNRD
tae-miR034a_npr	AGGGGGCAAUCUCACCUCAAC	PNRD
tae-miR053a_npr	AGGUGGUUAGGAUACUCGGCU	PNRD
tae-miR178a_npr	AGUAGUUUUAUGCUAUUUACU	PNRD
tae-miR083a_npr	AGUCUGUUCAGAUCGGAGGGG	PNRD
tae-miR095a_npr	AGUGUUGGAUGGGACCAAAUC	PNRD
tae-miR021a_1_npr	AGUUUAUGUCCCCGGCAGACG	PNRD
tae-miR003a_1_npr	AUAAAAGGGGAUGUAUCUAGA	PNRD
tae-miR008a_npr	AUACUUGUCGAAGAAAUGGAU	PNRD
tae-miR142a_npr	AUAGAUAAGUUGGAAUACAGUA	PNRD
tae-miR9674b-5p	AUAGCAUCAUCCAUCCUACCC	PNRD
tae-miR181a_npr	AUAUAAGACGUUUUAGAUCA	PNRD
tae-miR176a_npr	AUAUAAGAGCAUUUUUGACAC	PNRD
tae-miR188a_npr	AUAUAAGUCUUUGUAGAGAUUUC	PNRD
tae-miR029a_npr	AUAUUAGUUUACGGAGGGAAU	PNRD
tae-miR099a_npr	AUAUUAUGCAGAUUGAAGAU	PNRD
tae-miR9658-3p	AUCGUUCUGGGUGAAUAGGCC	PNRD
tae-miR100a_npr	AUCUGGGACGCCUUCGCGGCC	PNRD
tae-miR111a_npr	AUCUUCUAUCGUGGGACGAAG	PNRD
tae-miR032a_npr	AUCUUGCUUAAGGCGUUACU	PNRD
tae-miR086a_npr	AUGACUCAACUUUAUACUAAC	PNRD
tae-miR120b_npr	AUGUCCUAUUUUUAGCAAAG	PNRD
tae-miR064a_npr	AUUAAUAUGAAUCGGAGGGAG	PNRD
tae-miR136a_npr	AUUAAUAUGGAUCGAAGGGAG	PNRD
tae-miR070a_npr	AUUAAUAUGGAUCUGAGGGAG	PNRD
tae-miR2052a_npr	AUUAGUUUACAGAGGGAGUAU	PNRD
tae-miR2055a_npr	AUUAUGGAAAGGAGGGAGUA	PNRD
tae-miR077a_npr	AUUAUGGGACAGAGGGAGUAA	PNRD
tae-miR077b_npr	AUUAUGGGACAGAGGGAGUAG	PNRD
tae-miR077c_1_npr	AUUAUGGGACAGAGGGAGUAU	PNRD
tae-miR137a_npr	AUUCGAGAAUCAUUGGACGAU	PNRD
tae-miR054a_npr	AUUUCUGGACAGAGGGAGUAU	PNRD
tae-miR147a_npr	CAAAUGUUGGCUAGUGAUUGGUU	PNRD
tae-miR2028a_2_npr	CAAGAAUUUUGGGACGGAGGU	PNRD
tae-miR073a_1_npr	CAAUAACGUUCCUAUAUUAUG	PNRD
tae-miR2068a_npr	CACUUAUUAUGGAUCGGAGGU	PNRD
tae-miR2067_npr	CACUUAUUUUGAGACGGAGGG	PNRD
tae-miR9679-5p	CAGAACCAGAAUGAGUAGCUC	PNRD
tae-miR088b_npr	CAGCGUUGAUGAACCGUCCGG	PNRD
tae-miR091a_npr	CAGGAGGUCGCCGCAGACGCU	PNRD
tae-miR069a_npr	CAGGGAUGGAGCAGAGCAAGG	PNRD
tae-miR037a_npr	CAUCAAAAUGGACAAAAAGG	PNRD
tae-miR151a_npr	CAUCGUUCUGAUGCAGAGACCGG	PNRD
tae-miR2038a_npr	CAUCUAUUUUAGAACGGAGGGAGU	PNRD
tae-miR123a_npr	CAUGGCCAAGGCCUCUGAGGUUC	PNRD
tae-miR9668-5p	CCAAUGACAAGUAUUUUCGGA	PNRD
tae-miR9672a-3p	CCACGACUGUCAUUAAGCAUC	PNRD
tae-miR106a_npr	CCAUCCCUCAACUCCGCCGCC	PNRD
tae-miR082a_npr	CCCCCUCUGGUACUUAUUGGCU	PNRD
tae-miR100b_1_npr	CCGCGUCGGCGUACCAGGUGG	PNRD
tae-miR111b_npr	CCGUCCCACAAUAGAAGAUUG	PNRD
tae-miR067b_npr	CCUGCGGGGUCGAACUGGGAA	PNRD
tae-miR9652-5p	CCUGUUUGUCAUUAAGUUUCUU	PNRD
tae-miR089a_npr	CGCAAAACUGUAACCAUAGAG	PNRD
tae-miR093a_npr	CGGGCGCGGCCGAGGCGGUGGA	PNRD
tae-miR081a_npr	CGGGCUUGAUGUCGUAGUGCACG	PNRD
tae-miR106b_npr	CGGUGGAGCUGGUUGAUGGAC	PNRD
tae-miR180a_npr	CGGUGGCGGCAAAGGGGACCA	PNRD
tae-miR160b_npr	CGUCCCAAAAUUCUUGUCUUA	PNRD
tae-miR068b_npr	CUCUCUCGGGAGGGCUGAUC	PNRD
tae-miR076a_npr	CUGCUGAAGUUACUCCCAUUG	PNRD
tae-miR007b_npr	CUUAAUUUUGUAAUCUUCUGG	PNRD
tae-miR142b_npr	CUUAUUUUGAUGAAUCUAUGA	PNRD
tae-miR101a_npr	CUUAUUUUGGGAUGGAGGGAG	PNRD
tae-miR9656-3p	CUUCGAGACUCUGAACAGCGG	PNRD
tae-miR103a_npr	CUUGGGACAAGCUUUUUCGGA	PNRD
tae-miR073c_npr	GAAUAACGUUCCUAUAUUAUG	PNRD
tae-miR189b_npr	GACACGAGGCGCAGGACCUACAAG	PNRD
tae-miR088a_npr	GAGCGGUUCACCGGCGCUGCA	PNRD
tae-miR006a_npr	GAGGCAUCAUUAGGAAUACU	PNRD
tae-miR2062a_npr	GAGUCAUCUAUUUUGGAACGGA	PNRD
tae-miR9674a-5p	GCAUCAUCCAUCCUACCAUUC	PNRD
tae-miR122a_npr	GCCCGGUCAUAGUCAGGUAUC	PNRD
tae-miR122b_npr	GCCCGGUCAUAGUCAGGUAUCU	PNRD
tae-miR135a_npr	GCGAGGUGAUGAUGUUAUGUAUG	PNRD
tae-miR9665-3p	GCUAGCAGUGUAAACUCAAAUCA	PNRD
tae-miR170b_npr	GGAAUAAUAAAAUAGGACG	PNRD
tae-miR154b_npr	GGCGAGGGACAUACACUGUACA	PNRD
tae-miR145a_npr	GGUGUUUCGUCAAUAUGCAAC	PNRD
tae-miR020b_npr	GUCCGGAAAUACUUGUCCUAG	PNRD
tae-miR128a_npr	GUGGAUGAUGAGAUCACAAGUAA	PNRD
tae-miR074a_npr	UAAAAACAUUCUUAUAUUUUC	PNRD
tae-miR2033a_2_npr	UAAACUGAGAGAGAGGGAGUA	PNRD
tae-miR102a_npr	UAAGCGCGUUGGCGUCGAACG	PNRD
tae-miR131a_npr	UAAGUUUCUUAGAUACUGGUA	PNRD
tae-miR1120c-5p	UAAUAUAAGAACGUUUUUGAC	PNRD
tae-miR074b_npr	UAAUAUAAGAACGUUUUUUAC	PNRD
tae-miR153b_npr	UAAUAUAAGAGUGUUUAGAUA	PNRD
tae-miR073b_1_npr	UAAUAUAGGAACGUUAUUGAC	PNRD
tae-miR154a_npr	UACAGUUUAUGUCCCCGGCAG	PNRD
tae-miR148a_npr	UACUCCUAAUGGAGCAGUUGGUA	PNRD
tae-miR9669-5p	UACUGUGGGCACUUAUUUGAC	PNRD
tae-miR017a_npr	UAGCCAAGGAUGAUUUGCCU	PNRD
tae-miR132a_npr	UAUAAACUUGGUCAAAGUUUG	PNRD
tae-miR072a_1_npr	UAUAAAUUUGGUCAAACUUUA	PNRD
tae-miR164b_npr	UAUAUAAGUGACGUGGUUUUA	PNRD
tae-miR2049a_npr	UAUAUUCUGGGACAGAGGGAG	PNRD
tae-miR125a_npr	UAUGGAUGAAGAUAUGCACU	PNRD
tae-miR041a_npr	UAUGGGACAGAGGGAGUAGUAG	PNRD
tae-miR2048a_npr	UAUUAGUUUACAGAGGGAGUA	PNRD
tae-miR155a_1_npr	UAUUUCGGUACAGAGGGAGUA	PNRD
tae-miR155b_npr	UAUUUCGGUACAGAGGGAGUAA	PNRD
tae-miR173a_npr	UAUUUGAACGACAAGUAGUAU	PNRD
tae-miR033a_npr	UCAAAGGAUGAGCAAAUACU	PNRD
tae-miR031a_npr	UCAAUUAAUUUGGAUCGGAGG	PNRD
tae-miR004a_1_npr	UCACAAAUAUAAGAUGUUCU	PNRD
tae-miR2009b_npr	UCAGAUGAGAAGGCAGAUCAUA	PNRD
tae-miR2012a_npr	UCAUCUAUUUUGGAACGGAGG	PNRD
tae-miR9659-3p	UCCAAUGGUUGUUCACGGCAUC	PNRD
tae-miR2017a_npr	UCCGUCCGGAAAUACUUGUCA	PNRD
tae-miR1137b-5p	UCCGUUCCAGAAUAGAUGACC	PNRD
tae-miR023a_npr	UCGCAAAUAAUGGUGGCCCU	PNRD
tae-miR023b_npr	UCGCAAAUAAUGGUGGCCCUCG	PNRD
tae-miR075a_npr	UCGCUGUAGUACGCGCAGUCC	PNRD
tae-miR068a_npr	UCGGGGCUCCGGAGAGGGGG	PNRD
tae-miR1122c-3p	UCUAAUAUUAUGGGACGGAGG	PNRD
tae-miR079a_1_npr	UCUAUCUCAAAAUGUAAGACA	PNRD
tae-miR2022a_npr	UCUAUUUUAGAACGGAGGGAG	PNRD
tae-miR9678-3p	UCUGGCGAGGGACAUACACUGU	PNRD
tae-miR6197-5p	UCUGUAAACAAAUGUAGGACG	PNRD
tae-miR109a_npr	UCUGUAAACUUGUAUAAGAGC	PNRD
tae-miR186a_npr	UCUGUACCGAAAUACUUGUAG	PNRD
tae-miR1130b-3p	UCUUAUAUUAUGGGACGGAGG	PNRD
tae-miR5062-5p	UGAACCUUAGGGAACAGCCGCAU	PNRD
tae-miR045a_npr	UGAAGACUAGUUUAUUACAU	PNRD
tae-miR167c-5p	UGAAGCUGCCAGCAUGAUCUGC	PNRD
tae-miR2059a_npr	UGACAAGUAUUUCCGGACGGAGG	PNRD
tae-miR032b_npr	UGACAGUAGGGGUAGCGAGGC	PNRD
tae-miR152a_npr	UGACCAAGUUUGUAGAGAAAA	PNRD
tae-miR9671-5p	UGACUUUACACAACUGUCCGGC	PNRD
tae-miR2005a_2_npr	UGAGAAGGCAGAUCAUAAUAGC	PNRD
tae-miR5384-3p	UGAGCGCGCCGCCGUCGAAUG	PNRD
tae-miR165a_npr	UGAUGCCUGAAGAUUGCACUG	PNRD
tae-miR001a_1_npr	UGCAGCGCCGGUGAACCGCUC	PNRD
tae-miR012a_1_npr	UGCAGGGUGAGGGUGGGAUUC	PNRD
tae-miR444c_1_npr	UGCAGUUGCUGUCUCAAGCUU	PNRD
tae-miR138a_1_npr	UGGACAUGUAUAACAUGGUGG	PNRD
tae-miR113a_npr	UGGCUACUUCCUUUCCCUUGCC	PNRD
tae-miR056a_npr	UGGCUGUUGGUAGAGUGGAAG	PNRD
tae-miR2035a_npr	UGGGCACAACCCACCAGGGCGCGC	PNRD
tae-miR190a_npr	UGGGGGCGCGGCUGGAGAUG	PNRD
tae-miR159a_npr	UGUAGAAAUAGGCACCGGUGC	PNRD
tae-miR9657a-3p	UGUGCUUCCUCGUCGAACGGU	PNRD
tae-miR108a_npr	UGUGUCUCAACUGCGGGUCGC	PNRD
tae-miR044c_npr	UGUUAUGAUCUGCUUCUCAUC	PNRD
tae-miR044b_npr	UGUUAUGAUCUGCUUCUCAUU	PNRD
tae-miR042a_npr	UGUUGGCUCGACUCACUCAGA	PNRD
tae-miR025a_npr	UUAAUUGACGCAGCCUCUAUA	PNRD
tae-miR187a_npr	UUACUUGUUUUAGAUUUGUCU	PNRD
tae-miR065a_npr	UUAGGAAACAUGUAGUUUAGA	PNRD
tae-miR189a_npr	UUAGGCACUCGUCAGUGACCA	PNRD
tae-miR2046a_npr	UUAUAUUAGUUUACAGAGGGA	PNRD
tae-miR094a_1_npr	UUCAGUUUUCUCCAACAUCUUA	PNRD
tae-miR057a_npr	UUCCACUCUACCAACAGCCACG	PNRD
tae-miR050b_npr	UUCGCCGGAGAAGCAUGUUGC	PNRD
tae-miR102b_npr	UUCGCCGGUAGCGCGUUUUCC	PNRD
tae-miR9657b-5p	UUCGUCGGAGAAGCAUGUUGC	PNRD
tae-miR170a_npr	UUCUAUUUUGUUGGUUUCUA	PNRD
tae-miR035b_npr	UUCUCUUCUCUUCUCUCCUCU	PNRD
tae-miR9654a-3p	UUCUGAAAGGCUUGAAGCGAAU	PNRD
tae-miR1120b-3p	UUCUUAUAUUGUGGGACAGAG	PNRD
tae-miR2014a_npr	UUCUUAUAUUUUGGGACGGAG	PNRD
tae-miR133a_npr	UUCUUCCAGGAUCGUUCAUUA	PNRD
tae-miR127a_npr	UUGACGCUCAAACGGAUGUAU	PNRD
tae-miR112a_1_npr	UUGAGACAUUUAUUUUGGGAC	PNRD
tae-miR047a_npr	UUGAGGUGGAUUUGAAGGGGAU	PNRD
tae-miR022a_npr	UUGCACUACAGAGGACAUCAA	PNRD
tae-miR9660-5p	UUGCGAGCAACGGAUGAAUC	PNRD
tae-miR120a_npr	UUGCUAAAAAUAGGACAUAU	PNRD
tae-miR028a_npr	UUGCUGGAAGAGUUUUAUUCAA	PNRD
tae-miR076b_npr	UUGGGACAUGUGAUGUUACAGUA	PNRD
tae-miR058a_npr	UUGUACAAUGGGAGAUGCUUA	PNRD
tae-miR117a_npr	UUUAGACUAGAAAUAGAGCAG	PNRD
tae-miR9675-3p	UUUAUGAUCACUCUCGUUUUG	PNRD
tae-miR2034a_npr	UUUGACCAAAGCUAAUAUGCGGAC	PNRD
tae-miR9653a-3p	UUUGAGACUUUGGCCAUGGCC	PNRD
tae-miR5048-5p	UUUGCAGGUUUUAGGUCUAAGU	PNRD
tae-miR2275-3p	UUUGGUUUCCUCCAAUAUCUCG	PNRD
tae-miR129a_npr	UUUGUAAACUUUCAUAAGACG	PNRD
tae-miR191a_npr	UUUUUGUAUCUCGAGCAAUGU	PNRD

## Sheet: Rice miR Sequences
Rice_2330miR_IDs	miR_sequence	database name
osa-miR156a	UGACAGAAGAGAGUGAGCAC	miRBase.V20
osa-miR156b-3p	GCUCACUCUCUAUCUGUCAGC	miRBase.V20
osa-miR156c-3p	GCUCACUUCUCUCUCUGUCAGC	miRBase.V20
osa-miR156f-3p	GCUCACUUCUCUUUCUGUCAGC	miRBase.V20
osa-miR156j-3p	GCUCGCUCCUCUUUCUGUCAGC	miRBase.V20
osa-miR160a-5p	UGCCUGGCUCCCUGUAUGCCA	miRBase.V20
osa-miR160a-3p	GCGUGCAAGGAGCCAAGCAUG	miRBase.V20
osa-miR160c-3p	GCGUGCACGGAGCCAAGCAUA	miRBase.V20
osa-miR160d-3p	GCGUGCGAGGAGCCAAGCAUG	miRBase.V20
osa-miR162a	UCGAUAAACCUCUGCAUCCAG	miRBase.V20
osa-miR164a	UGGAGAAGCAGGGCACGUGCA	miRBase.V20
osa-miR166a-5p	GGAAUGUUGUCUGGUUCAAGG	miRBase.V20
osa-miR166a-3p	UCGGACCAGGCUUCAUUCCCC	miRBase.V20
osa-miR166b-5p	GGAAUGUUGUCUGGCUCGGGG	miRBase.V20
osa-miR166c-5p	GGAAUGUUGUCUGGUCCGAG	miRBase.V20
osa-miR166d-5p	GGAAUGUUGUCUGGCUCGAGG	miRBase.V20
osa-miR166e-3p	UCGAACCAGGCUUCAUUCCCC	miRBase.V20
osa-miR167a-5p	UGAAGCUGCCAGCAUGAUCUA	miRBase.V20
osa-miR167a-3p	AUCAUGCAUGACAGCCUCAUUU	miRBase.V20
osa-miR167c-3p	GGUCAUGCUGCGGCAGCCUCACU	miRBase.V20
osa-miR169a	CAGCCAAGGAUGACUUGCCGA	miRBase.V20
osa-miR171a	UGAUUGAGCCGCGCCAAUAUC	miRBase.V20
osa-miR393a	UCCAAAGGGAUCGCAUUGAUC	miRBase.V20
osa-miR394	UUGGCAUUCUGUCCACCUCC	miRBase.V20
osa-miR395b	GUGAAGUGUUUGGGGGAACUC	miRBase.V20
osa-miR395t	GUGAAGUGUUUGGGGAAACUC	miRBase.V20
osa-miR395c	GUGAAGUGUUUGGAGGAACUC	miRBase.V20
osa-miR395a	GUGAAGUGCUUGGGGGAACUC	miRBase.V20
osa-miR395f	GUGAAUUGUUUGGGGGAACUC	miRBase.V20
osa-miR395u	GUGAAGCGUUUGGGGGAAAUC	miRBase.V20
osa-miR396a-5p	UUCCACAGCUUUCUUGAACUG	miRBase.V20
osa-miR396a-3p	GUUCAAUAAAGCUGUGGGAA	miRBase.V20
osa-miR396c-5p	UUCCACAGCUUUCUUGAACUU	miRBase.V20
osa-miR396c-3p	GGUCAAGAAAGCUGUGGGAAG	miRBase.V20
osa-miR397a	UCAUUGAGUGCAGCGUUGAUG	miRBase.V20
osa-miR397b	UUAUUGAGUGCAGCGUUGAUG	miRBase.V20
osa-miR398a	UGUGUUCUCAGGUCACCCCUU	miRBase.V20
osa-miR398b	UGUGUUCUCAGGUCGCCCCUG	miRBase.V20
osa-miR399a	UGCCAAAGGAGAAUUGCCCUG	miRBase.V20
osa-miR399d	UGCCAAAGGAGAGUUGCCCUG	miRBase.V20
osa-miR399e	UGCCAAAGGAGAUUUGCCCAG	miRBase.V20
osa-miR399h	UGCCAAAGGAGACUUGCCCAG	miRBase.V20
osa-miR399i	UGCCAAAGGAGAGCUGCCCUG	miRBase.V20
osa-miR399j	UGCCAAAGGAGAGUUGCCCUA	miRBase.V20
osa-miR399k	UGCCAAAGGAAAUUUGCCCCG	miRBase.V20
osa-miR156k	UGACAGAAGAGAGAGAGCACA	miRBase.V20
osa-miR156l-5p	CGACAGAAGAGAGUGAGCAUA	miRBase.V20
osa-miR159a.2	UUGCAUGCCCCAGGAGCUGCA	miRBase.V20
osa-miR159a.1	UUUGGAUUGAAGGGAGCUCUG	miRBase.V20
osa-miR159c	AUUGGAUUGAAGGGAGCUCCA	miRBase.V20
osa-miR159d	AUUGGAUUGAAGGGAGCUCCG	miRBase.V20
osa-miR159e	AUUGGAUUGAAGGGAGCUCCU	miRBase.V20
osa-miR159f	CUUGGAUUGAAGGGAGCUCUA	miRBase.V20
osa-miR319a-5p	AGCUGCCGAAUCAUCCAUUCA	miRBase.V20
osa-miR319a-3p	ACUGGAUGACGCGGGAGCUAA	miRBase.V20
osa-miR319a-3p.2-3p	UUGGACUGAAGGGUGCUCCC	miRBase.V20
osa-miR160e-5p	UGCCUGGCUCCCUGUAUGCCG	miRBase.V20
osa-miR160e-3p	GCGUGCGAGGUGCCAAGCAUG	miRBase.V20
osa-miR160f-5p	UGCCUGGCUCCCUGAAUGCCA	miRBase.V20
osa-miR160f-3p	GCAUUGAGGGAGUCAUGCAGG	miRBase.V20
osa-miR162b	UCGAUAAGCCUCUGCAUCCAG	miRBase.V20
osa-miR164c	UGGAGAAGCAGGGUACGUGCA	miRBase.V20
osa-miR164d	UGGAGAAGCAGGGCACGUGCU	miRBase.V20
osa-miR164e	UGGAGAAGCAGGGCACGUGAG	miRBase.V20
osa-miR166k-5p	GGUUUGUUGUCUGGCUCGAGG	miRBase.V20
osa-miR166k-3p	UCGGACCAGGCUUCAAUCCCU	miRBase.V20
osa-miR166l-5p	GGAUUGUUGUCUGGUUCAAGG	miRBase.V20
osa-miR167d-5p	UGAAGCUGCCAGCAUGAUCUG	miRBase.V20
osa-miR167d-3p	GAUCAUGCUGUGCAGUUUCAUC	miRBase.V20
osa-miR167e-3p	AGAUCAUGUUGCAGCUUCACU	miRBase.V20
osa-miR167h-3p	AGGUCAUGCUGUAGUUUCAUC	miRBase.V20
osa-miR168a-5p	UCGCUUGGUGCAGAUCGGGAC	miRBase.V20
osa-miR168a-3p	GAUCCCGCCUUGCACCAAGUGAAU	miRBase.V20
osa-miR168b	AGGCUUGGUGCAGCUCGGGAA	miRBase.V20
osa-miR169b	CAGCCAAGGAUGACUUGCCGG	miRBase.V20
osa-miR169d	UAGCCAAGGAUGAAUUGCCGG	miRBase.V20
osa-miR169e	UAGCCAAGGAUGACUUGCCGG	miRBase.V20
osa-miR169f.2	UGAGGACAAGAGCUGAUUCGG	miRBase.V20
osa-miR169f.1	UAGCCAAGGAUGACUUGCCUA	miRBase.V20
osa-miR169h	UAGCCAAGGAUGACUUGCCUG	miRBase.V20
osa-miR169i-5p.2	UGGUGAUAAGGGUGUAGCUCUG	miRBase.V20
osa-miR169i-3p	UGAGUCGCUCUUAUCACUCAUG	miRBase.V20
osa-miR169n	UAGCCAAGAAUGACUUGCCUA	miRBase.V20
osa-miR169p	UAGCCAAGGACAAACUUGCCGG	miRBase.V20
osa-miR169q	UAGCCAAGGAGACUGCCCAUG	miRBase.V20
osa-miR171b	UGAUUGAGCCGUGCCAAUAUC	miRBase.V20
osa-miR171c-5p	GGAUAUUGGUGCGGUUCAAUC	miRBase.V20
osa-miR171d-5p	UGUUGGCCCGGCUCACUCAGA	miRBase.V20
osa-miR171e-5p	UGUUGGCUCGGCUCACUCAGA	miRBase.V20
osa-miR171f-5p	UGUUGGCAUGGUUCAAUCAAA	miRBase.V20
osa-miR171g	GAGGUGAGCCGAGCCAAUAUC	miRBase.V20
osa-miR172a	AGAAUCUUGAUGAUGCUGCAU	miRBase.V20
osa-miR172b	GGAAUCUUGAUGAUGCUGCAU	miRBase.V20
osa-miR172c	UGAAUCUUGAUGAUGCUGCAC	miRBase.V20
osa-miR166g-5p	AAUGGAGGCUGAUCCAAGAUC	miRBase.V20
osa-miR166g-3p	UCGGACCAGGCUUCAUUCCUC	miRBase.V20
osa-miR166h-5p	GGAAUGUUGGCUGGCUCGAGG	miRBase.V20
osa-miR166i-5p	AAUGCAGUUUGAUCCAAGAUC	miRBase.V20
osa-miR166i-3p	UCGGAUCAGGCUUCAUUCCUC	miRBase.V20
osa-miR171h	GUGAGCCGAACCAAUAUCACU	miRBase.V20
osa-miR393b-5p	UCCAAAGGGAUCGCAUUGAUCU	miRBase.V20
osa-miR393b-3p	UCAGUGCAAUCCCUUUGGAAU	miRBase.V20
osa-miR408-5p	CAGGGAUGAGGCAGAGCAUGG	miRBase.V20
osa-miR408-3p	CUGCACUGCCUCUUCCCUGGC	miRBase.V20
osa-miR172d-5p	GCAGCACCAUCAAGAUUCAC	miRBase.V20
osa-miR171i-5p	AGGUAUUGGCGUGCCUCAAUC	miRBase.V20
osa-miR171i-3p	GGAUUGAGCCGCGUCAAUAUC	miRBase.V20
osa-miR166m	UCGGACCAGGCUUCAUUCCCU	miRBase.V20
osa-miR166j-5p	GAAUGACGUCCGGUCUGAAGA	miRBase.V20
osa-miR413	CUAGUUUCACUUGUUCUGCAC	miRBase.V20
osa-miR414	UCAUCCUCAUCAUCAUCGUCC	miRBase.V20
osa-miR415	AACAGAACAGAAGCAGAGCAG	miRBase.V20
osa-miR416	UGUUCGUCCGUACACUGUUCA	miRBase.V20
osa-miR417	GAAUGUAGUGAAUUUGUUCCA	miRBase.V20
osa-miR418	UAAUGUGAUGAUGAAAUGACG	miRBase.V20
osa-miR419	UGAUGAAUGCUGACGAUGUUG	miRBase.V20
osa-miR426	UUUUGGAAGUUUGUCCUUACG	miRBase.V20
osa-miR435	UUAUCCGGUAUUGGAGUUGA	miRBase.V20
osa-miR437	AAAGUUAGAGAAGUUUGACUU	miRBase.V20
osa-miR438	UUCCCACGCGUUAUAGUGAAA	miRBase.V20
osa-miR390-5p	AAGCUCAGGAGGGAUAGCGCC	miRBase.V20
osa-miR390-3p	CGCUAUCUAUCCUGAGCUCC	miRBase.V20
osa-miR439a	UGUCGAACCGCGGUUGUUCGA	miRBase.V20
osa-miR440	AGUGUCUCCUGAUGAUCGGGACAA	miRBase.V20
osa-miR396e-5p	UCCACAGGCUUUCUUGAACUG	miRBase.V20
osa-miR396e-3p	AUGGUUCAAGAAAGCCCAUGGAAA	miRBase.V20
osa-miR443	AUCACAAUACAAUAAAUCUGGA	miRBase.V20
osa-miR444a-5p	GCUAGAGGUGGCAACUGCAUA	miRBase.V20
osa-miR444a-3p.2	UGCAGUUGCUGCCUCAAGCUU	miRBase.V20
osa-miR444a-3p.1	UUGCUGCCUCAAGCUUGCUGC	miRBase.V20
osa-miR528-5p	UGGAAGGGGCAUGCAGAGGAG	miRBase.V20
osa-miR528-3p	CCUGUGCUUGCCUCUUCCAUU	miRBase.V20
osa-miR529a	CUGUACCCUCUCUCUUCUUC	miRBase.V20
osa-miR530-5p	UGCAUUUGCACCUGCACCUA	miRBase.V20
osa-miR530-3p	AGGUGCAGAGGCAGAUGCAAC	miRBase.V20
osa-miR531a	CUCGCCGGGGCUGCGUGCCGCCAU	miRBase.V20
osa-miR535-5p	UGACAACGAGAGAGAGCACGC	miRBase.V20
osa-miR535-3p	GUGCUUUCUCCCGUUGUCACU	miRBase.V20
osa-miR395o	AUGAAGUGUUUGGAGGAACUC	miRBase.V20
osa-miR395v	GUGAAGUAUUUGGCGGAACUC	miRBase.V20
osa-miR395w	GUGAAGUGUUUGGGGGAUUCUC	miRBase.V20
osa-miR810a	UCAUAAGCCCACCACAUGUGG	miRBase.V20
osa-miR812a	GACGGACGGUUAAACGUUGGAC	miRBase.V20
osa-miR814a	CACUUCAUAGUACAACGAAUCU	miRBase.V20
osa-miR815a	AAGGGGAUUGAGGAGAUUGGG	miRBase.V20
osa-miR816	GUGACAUAUUUUACUACAAC	miRBase.V20
osa-miR817	UCCAACUUGAGGCCCGAUUGA	miRBase.V20
osa-miR818a	AAUCCCUUAUAUUAUGGGACGG	miRBase.V20
osa-miR820a	UCGGCCUCGUGGAUGGACCAG	miRBase.V20
osa-miR821a	AAGUCAUCAACAAAAAAGUUGAAU	miRBase.V20
osa-miR529b	AGAAGAGAGAGAGUACAGCUU	miRBase.V20
osa-miR1423-5p	AGGCAACUACACGUUGGGCGCUCG	miRBase.V20
osa-miR1423-3p	AGCGCCCAAGCGGUAGUUGUC	miRBase.V20
osa-miR1424	AUGCACACUGAUGCUGAUUGU	miRBase.V20
osa-miR1425-5p	UAGGAUUCAAUCCUUGCUGCU	miRBase.V20
osa-miR1425-3p	CAGCAAGAACUGGAUCUUAAU	miRBase.V20
osa-miR1426	AGAAUCUUGAUGAUGAUUAAA	miRBase.V20
osa-miR1427	UGCGGAACCGUGCGGUGGCGC	miRBase.V20
osa-miR1428a-5p	CGUUUUGCAAAUUCGCAGGCC	miRBase.V20
osa-miR1428a-3p	UAAGAUAAAGCCGUGAAUUUG	miRBase.V20
osa-miR1429-5p	GUAAUAUACUAAUCCGUGCAU	miRBase.V20
osa-miR1429-3p	GUUGCACGGGUUUGUAUGUUG	miRBase.V20
osa-miR1430	UGGUGAGCCUUCCUGGCUAAG	miRBase.V20
osa-miR1431	UUUGCGAGUUGGCCCGCUUGC	miRBase.V20
osa-miR1432-5p	AUCAGGAGAGAUGACACCGAC	miRBase.V20
osa-miR1432-3p	CAGGUGUCAUCUCCCCUGAAC	miRBase.V20
osa-miR169r-5p	UAGCCAAGGAUGAUUUGCCUG	miRBase.V20
osa-miR169r-3p	UGGCAAGUCUCCUCGGCUACC	miRBase.V20
osa-miR444b.2	UGCAGUUGUUGUCUCAAGCUU	miRBase.V20
osa-miR444b.1	UGUUGUCUCAAGCUUGCUGCC	miRBase.V20
osa-miR444d.3	UUGUGGCUUUCUUGCAAGUUG	miRBase.V20
osa-miR444f	UGCAGUUGUUGCCUCAAGCUU	miRBase.V20
osa-miR810b.1	UGAACACCGAUAUGCGUCAUC	miRBase.V20
osa-miR810b.2	AAGUGAUUUAAUUAUGCCGUU	miRBase.V20
osa-miR1435	UUUCUUAAGUCAAACUUUUU	miRBase.V20
osa-miR1436	ACAUUAUGGGACGGAGGGAGU	miRBase.V20
osa-miR1437	UCCGGCGCCGCACUAGGCACUG	miRBase.V20
osa-miR1438	AGGGUAAUUUUAUCAUUUUUAA	miRBase.V20
osa-miR1440a	UGCUCAAAUACCACUCUCCU	miRBase.V20
osa-miR1441	ACCGGAUGUCGGAAAAGGUUU	miRBase.V20
osa-miR1442	AUUCAUAGUACUAGAUGUGU	miRBase.V20
osa-miR1439	UUUUGGAACGGAGUGAGUAUU	miRBase.V20
osa-miR531b	CUCGCCGGGGCUGCGUGCCG	miRBase.V20
osa-miR1846d-5p	UCCCACCGAGCAGCCGGAUCUC	miRBase.V20
osa-miR1846d-3p	UAUCCGGCGCCGCAGGGAGG	miRBase.V20
osa-miR1847.1	UGCAGUUUGCAGUUGUGGCAC	miRBase.V20
osa-miR1847.2	UGGCCCACAUGUUAGUGCCACAAC	miRBase.V20
osa-miR1848	CCUCGCCGGCGCGCGCGUGCA	miRBase.V20
osa-miR1849	UAUCGUAUCCUAGGUUGGUUU	miRBase.V20
osa-miR1850.1	UGGAAAGUUGGGAGAUUGGGG	miRBase.V20
osa-miR1850.2	UUGUGUGUGAACUAAACGUGG	miRBase.V20
osa-miR1850.3	CUGUUUAGUUCACAUCAAUCUU	miRBase.V20
osa-miR1851	CGUCUGGGAUGGCAUUUUGGC	miRBase.V20
osa-miR1852	AUAUGGAUUCAGAAUGCAGGU	miRBase.V20
osa-miR1853-5p	AGCAUUCAAACAUUCCCAAUUACC	miRBase.V20
osa-miR1853-3p	UAAUUGGGGAUGUUCGGUUGCU	miRBase.V20
osa-miR1854-5p	UGGUGAAAUUUGUAGAUUGGA	miRBase.V20
osa-miR1854-3p	UCCAAUUUGGGGAUUUGCUGAU	miRBase.V20
osa-miR1855	AGCACUGGAGUAGCCAAGAGA	miRBase.V20
osa-miR1856	UAUGCGUAAGACGGAUUCGUA	miRBase.V20
osa-miR1857-5p	UGGUUUUUUUGGAGCAUGAGG	miRBase.V20
osa-miR1857-3p	UCAUGCUCCAAGAAAACCAGG	miRBase.V20
osa-miR1428b	UAAGAUAAUGCCAUGAAUUCG	miRBase.V20
osa-miR1428e-5p	AAUUCACAGGCCCUAUCUUGUG	miRBase.V20
osa-miR1428e-3p	UAAGAUAAUGCCAUGAAUUUG	miRBase.V20
osa-miR1858a	GAGAGGAGGACGGAGUGGGGC	miRBase.V20
osa-miR1846a-5p	AGUGAGGAGGCCGGGGCCGCU	miRBase.V20
osa-miR1846a-3p	UGACCCCGUUCUCCUCGCCGG	miRBase.V20
osa-miR1859	UUUCCUAUGACGUCCAUUCCAA	miRBase.V20
osa-miR1860-5p	AGAAAACCAGCUUCCAGAUCU	miRBase.V20
osa-miR1860-3p	AUCUGGAAGCUAGGUUUUCUCU	miRBase.V20
osa-miR1861a	UGAUCUUGAGGCAGAAACUGAG	miRBase.V20
osa-miR1861b	CGAUCUUGAGGCAGGAACUGAG	miRBase.V20
osa-miR1861c	CGAUCUUGUAGCAAGAACUGAG	miRBase.V20
osa-miR1861d	UGGUCUUGAGGCAGGAACUGAG	miRBase.V20
osa-miR1861e	CGGUCUUGUGGCAAGAACUGAG	miRBase.V20
osa-miR1861g	CAGUCUUGUGGCAAGAACUGAG	miRBase.V20
osa-miR1861h	CGGUCUUGAGGCAGGAACUGAG	miRBase.V20
osa-miR1861n	CGAUCUUGUGGCAGGAGCUGAG	miRBase.V20
osa-miR1862a	ACGAGGUUGGUUUAUUUUGGGACG	miRBase.V20
osa-miR1863a	AGCUCUGAUACCAUGUUAGAUUAG	miRBase.V20
osa-miR1864	UUGUAGUAACGUGAUGGUCAAUGU	miRBase.V20
osa-miR1865-5p	UGCUAGUGAUGGUGAUUCUUCGAC	miRBase.V20
osa-miR1865-3p	CGAAGAAUCGCAGUCACUAGUUGU	miRBase.V20
osa-miR1866-5p	GAGGGAUUUUGCGGGAAUUUCACG	miRBase.V20
osa-miR1866-3p	UGAAAUUCCUGUAAAAUUCUUG	miRBase.V20
osa-miR1868	UCACGGAAAACGAGGGAGCAGCCA	miRBase.V20
osa-miR812f	ACGGAUGAUUAAAGUUGGACACGG	miRBase.V20
osa-miR1869	UGAGAACAAUAGGCAUGGGAGGUA	miRBase.V20
osa-miR1870-5p	UGCUGAAUUAGACCUAGUGGGCAU	miRBase.V20
osa-miR1870-3p	UUUAGGGCUAAUUCAGCAUGAACA	miRBase.V20
osa-miR1871	AUGGCUCUGAUAUCAUGUUGGUUU	miRBase.V20
osa-miR1872	GAACUGUAAGUCUGUGACGGGUAA	miRBase.V20
osa-miR1873	UCAACAUGGUAUCAGAGCUGGAAG	miRBase.V20
osa-miR1874-5p	UAGGGCUACUACACCAUCCAUAAG	miRBase.V20
osa-miR1874-3p	UAUGGAUGGAGGUGUAACCCGAUG	miRBase.V20
osa-miR1875	ACAAUGGAGUGAAGUGCAACAGAA	miRBase.V20
osa-miR1862d	ACUAGGUUUGUUUAUUUUGGGACG	miRBase.V20
osa-miR1876	AUAAGUGGGUUUGUGGGCUGGCCC	miRBase.V20
osa-miR1862e	CUAGAUUUGUUUAUUUUGGGACGG	miRBase.V20
osa-miR1877	AGAUGACAUGUGAAUGAUGAGGGG	miRBase.V20
osa-miR1878	ACUUAAUCUGGACACUAUAAAAGA	miRBase.V20
osa-miR1879	GUGUUUGGUUUAGGGAUGAGGUGG	miRBase.V20
osa-miR1880	UUCCAAGCGGGCCACUUAAGCAUU	miRBase.V20
osa-miR1881	AAUGUUAUUGUAGCGUGGUGGUGU	miRBase.V20
osa-miR1882a	AGAUUGCUUUCAAGGUCAUUUCUU	miRBase.V20
osa-miR1882e-3p	GAAAUGAUCUUGGACGUAAUCUAG	miRBase.V20
osa-miR812g	AAGACGGAUGAUUAAAGUUGGACA	miRBase.V20
osa-miR1883a	ACCUGUGACGGGCCGAGAAUGGAA	miRBase.V20
osa-miR1319a	AACCGGCAUCUGUAAUAUAUUAUA	miRBase.V20
osa-miR1320-5p	UGGAACGGAGGAAUUUUAUAG	miRBase.V20
osa-miR1320-3p	UGUAAAAUUCAUUCGUUCCAA	miRBase.V20
osa-miR1846c-3p	UGACCCCGGUCUGCUCGCUGG	miRBase.V20
osa-miR2055	UUUCCUUGGGAAGGUGGUUUC	miRBase.V20
osa-miR827	UUAGAUGACCAUCAGCAAACA	miRBase.V20
osa-miR1846e	CAACGAGGAGGCCGGGACCA	miRBase.V20
osa-miR2090	AACUCUGAUUCUAGAAUUUUUG	miRBase.V20
osa-miR2091-5p	UCAACCGAGCCGAGGAGGAGG	miRBase.V20
osa-miR2091-3p	CAUACAUUGCCUCCUAGGCUUG	miRBase.V20
osa-miR2092-5p	CAACUGAAGUCGGUGUUUACU	miRBase.V20
osa-miR2092-3p	ACCAGCAUUCCAUUGGCAGAGG	miRBase.V20
osa-miR2093-5p	GUGCAUUAAUUGGAAGAACA	miRBase.V20
osa-miR2093-3p	ACAUCUUCCAAUUAAUGCAU	miRBase.V20
osa-miR2094-5p	UGGCUGCUAGGCUCCUGGGUG	miRBase.V20
osa-miR2094-3p	CAGAGCUGUGGCAUCCACGUCG	miRBase.V20
osa-miR2095-5p	CUGAUAAUUUUACGAUGAAUAG	miRBase.V20
osa-miR2095-3p	CUUCCAUUUAUGAUAAGUAU	miRBase.V20
osa-miR2096-5p	UGCCGAUUUCCCCCUCGGGCG	miRBase.V20
osa-miR2096-3p	CCUGAGGGGAAAUCGGCGGGA	miRBase.V20
osa-miR2097-5p	AGAGAUGGGACGGGCAGGGAAG	miRBase.V20
osa-miR2097-3p	UUCUCUUCUUCGUGUCGCAUUU	miRBase.V20
osa-miR2098-5p	UCCCGUGGAGGCAGCCGAUG	miRBase.V20
osa-miR2098-3p	CGGUUUGUCAAGCGGAGUGC	miRBase.V20
osa-miR2099-5p	UGAAUAUGUUUGUACAAGCUUU	miRBase.V20
osa-miR2099-3p	ACAAAGCUGUAGCGUUAUUC	miRBase.V20
osa-miR2100-5p	UUCUCUCAAGUUGCCAAACAAG	miRBase.V20
osa-miR2100-3p	AACCGCUGUUUAGGCGGAGUGG	miRBase.V20
osa-miR2101-5p	ACAUGUUUACAAGUUAAAAUGU	miRBase.V20
osa-miR2101-3p	AUUUAACUCAAGUGAGCAUUGU	miRBase.V20
osa-miR2102-5p	GGGCAAGCCGCCGCCGCCAC	miRBase.V20
osa-miR2102-3p	CAUGGUGCCGGUUCCGGUGGCG	miRBase.V20
osa-miR396f-5p	UCUCCACAGGCUUUCUUGAACU	miRBase.V20
osa-miR396f-3p	AUAGUUCAAGAAAGUCCUUGGAAA	miRBase.V20
osa-miR2103	UUUCCCUCUCCGUGCGCGCUCG	miRBase.V20
osa-miR2104	GCGGCGAGGGGAUGCGAGCGUG	miRBase.V20
osa-miR2105	UUGUGAUGUGAAUGAUUCAU	miRBase.V20
osa-miR2106	CCGAGGUUUUCUGGAUACAUU	miRBase.V20
osa-miR2120	AAAGAUCUUUAGUCCCGGUUGUUC	miRBase.V20
osa-miR2121a	AAAACGGAGCGGUCCAUUAGCGCG	miRBase.V20
osa-miR2122	UUUCAAAAAUAACCUUUUGUUC	miRBase.V20
osa-miR2118a	UUCUCGAUGCCUCCCAUUCCUA	miRBase.V20
osa-miR2118b	UUCCCGAUGCCUCCCAUUCCUA	miRBase.V20
osa-miR2118c	UUCCCGAUGCCUCCUAUUCCUA	miRBase.V20
osa-miR2118d	UUCCUGAUGCCUCCCAUGCCUA	miRBase.V20
osa-miR2118e	UUCCCAAUGCCUCCCAUGCCUA	miRBase.V20
osa-miR2118f	UUCCUGAUGCCUCCCAUUCCUA	miRBase.V20
osa-miR2118g	UUCCUAAUGCCUCCCAUUCCUA	miRBase.V20
osa-miR2118h	UUCCUGAUGCCUCUCAUUCCUA	miRBase.V20
osa-miR2118i	UUCCUAGUGCCUCCCAUUCCUA	miRBase.V20
osa-miR2118l	UUCCUAAUGCUUCCCAUUCCUA	miRBase.V20
osa-miR2118o	CUCCUGAUGCCUCCCAAGCCUA	miRBase.V20
osa-miR2118p	UUCCCGAUGCCUCCCAUGCCUA	miRBase.V20
osa-miR2275a	UUUGGUUUCCUCCAAUAUCUCA	miRBase.V20
osa-miR2863a	UUGUCCCAUUCUAGUUUAGCU	miRBase.V20
osa-miR2864.1	UUUUGCUGCCCUUGUUUUGCA	miRBase.V20
osa-miR2864.2	UUGUUUUGCAUUGUAUAGGUA	miRBase.V20
osa-miR2865	CUCAGCAGUCGACUGUACCGUG	miRBase.V20
osa-miR2866	UCUAGUUUGUGUUCAGCAUC	miRBase.V20
osa-miR2867-5p	UGUGCCAUCCCACACAUCCCGA	miRBase.V20
osa-miR2867-3p	CCAGGACGUGUGGGAUGGCA	miRBase.V20
osa-miR2868	UUGGUUUUGUGUAGUAGAAA	miRBase.V20
osa-miR2869	UCCCGACAUUAAAUUCUGGGC	miRBase.V20
osa-miR2870	UAAUCAGUUUGGGGAGACAAA	miRBase.V20
osa-miR2863b	UUCGUUUAUUUGGACUAGAGU	miRBase.V20
osa-miR2905	UACAUGUCAGUGACAAAGGCA	miRBase.V20
osa-miR2871a-5p	GACCGUAGAAACUAGCAUAGAAAA	miRBase.V20
osa-miR2871a-3p	UAUUUUAGUUUCUAUGGUCAC	miRBase.V20
osa-miR2872	UGGGGUUCUACAAACCGAACU	miRBase.V20
osa-miR2873a	AAGUUUGGACUUAAAUUUGGUAAC	miRBase.V20
osa-miR2874	AUGUGAACAGUGUCAAACAGUGUC	miRBase.V20
osa-miR2875	AUUUACAGUCAUAUACAGUUUAUA	miRBase.V20
osa-miR2876-5p	AAUUGCUGGCAGCACUGUUUA	miRBase.V20
osa-miR2876-3p	UUCCUAUAUGAACACUGUUGC	miRBase.V20
osa-miR2877	UUGCAUCCUCUGCACUUUGGGCCU	miRBase.V20
osa-miR2878-5p	UACAUGUAUAAAAUUCUGAGGAUG	miRBase.V20
osa-miR2878-3p	CAGGAUUUUAUACAUGUAAAGAAU	miRBase.V20
osa-miR1863c	UAGAAACUUGGCUGAUGCAUUACU	miRBase.V20
osa-miR2879	GCCAGAUGUGUUAAAAUAAUGACC	miRBase.V20
osa-miR2880	ACGGUAUCCCGUUCGGACAGGAUG	miRBase.V20
osa-miR396g	UCCACAGGCUUUCUUGAACGG	miRBase.V20
osa-miR1863b	AGCUCUGAUACCAUGUUAACUGUU	miRBase.V20
osa-miR1863b.2	AGAGACUUGGCUGAUGCAUUACU	miRBase.V20
osa-miR2907a	GGCAGCCGAGCGAGGGCCUCGG	miRBase.V20
osa-miR2918	AUCCGUGUUGUCUGCGCUUUA	miRBase.V20
osa-miR2919	AAGGGGGGGGGGGGAAAGA	miRBase.V20
osa-miR2920	AAACAACAAUAUAACAUUUCAAA	miRBase.V20
osa-miR2921	AAGAACUUAAUAUAACUUUAAAGC	miRBase.V20
osa-miR2922	AAUAAGUGAUUACCGAAAUU	miRBase.V20
osa-miR2923	AGACAAAAAUAUAAAUAACAAA	miRBase.V20
osa-miR2924	CUCGCUUGCUCCGGCCGCCAC	miRBase.V20
osa-miR2925	UGGCGGCCGCGGGCUUCGU	miRBase.V20
osa-miR2926	AGGUCGUCGACGUUGGUGCU	miRBase.V20
osa-miR2927	UGUCGUCGUCGAUGGAGCCCAUG	miRBase.V20
osa-miR2928	AAGAAGACGACAUUUUGUUG	miRBase.V20
osa-miR2929	CUCAAGGGUGUUUGUGAAAUA	miRBase.V20
osa-miR2930	UUCUCUUCUCUCGCGCGUGGCC	miRBase.V20
osa-miR2931	CUUUAUUGUUGAUGUCAAAA	miRBase.V20
osa-miR2932	AGUAUGCCCACUACCUAUC	miRBase.V20
osa-miR395x	GUGAAGUGUUUGGAGUAGCUC	miRBase.V20
osa-miR812k	ACGAACGGUUAAAGUUGGACGCGG	miRBase.V20
osa-miR1862f	AUGAGGUUGGUUUAUUUUGG	miRBase.V20
osa-miR3979-5p	UCUCUCUCUCCCUUGAAGGC	miRBase.V20
osa-miR3979-3p	CUUCGGGGGAGGAGAGAAGC	miRBase.V20
osa-miR3980a-5p	AAUCGACGGCCUCAGUCAGGG	miRBase.V20
osa-miR3980a-3p	CUGGCCGAGGCCGUCGAUUCU	miRBase.V20
osa-miR812n-5p	AAGUGCAGCCAUGAGUUUCCGUGC	miRBase.V20
osa-miR812n-3p	ACGGAAAAUCAUGGCUGCACUUAA	miRBase.V20
osa-miR812o-5p	CGUGUUCAACGUUUGACUGUC	miRBase.V20
osa-miR812o-3p	GAACGGUCAAAUGUUAGACACGGA	miRBase.V20
osa-miR3981-5p	UGGGACGUAUCCUAUUACUAU	miRBase.V20
osa-miR3981-3p	AGUAUUAGGAUACGUCUCAUC	miRBase.V20
osa-miR2873b	UUGGACUUGAGAUUUGGUAUG	miRBase.V20
osa-miR3982-5p	GCGCUCCACGUAGGCAACAAU	miRBase.V20
osa-miR3982-3p	AGUUGCCUACAUGGAGCGCCA	miRBase.V20
osa-miR5071	UCAAGCAUCAUAUCGUGGACA	miRBase.V20
osa-miR5072	CGAUUCCCCAGCGGAGUCGCCA	miRBase.V20
osa-miR5073	GUUUGGUGAAUCGGAAACUAUUU	miRBase.V20
osa-miR5074	GAAGGCCACCGUCGGGAUCGC	miRBase.V20
osa-miR5075	UUCUCCGUCGCCGCCGUCCGC	miRBase.V20
osa-miR5076	GAAAUGGGAGCAGAGCAGGUUU	miRBase.V20
osa-miR5077	GUUCGCGUCGGGUUCACCA	miRBase.V20
osa-miR5078	CCUCGUUCGACCGUGGCAUUU	miRBase.V20
osa-miR5079a	UUUGGAUCUGUUAUUUUGGUAU	miRBase.V20
osa-miR5080	AAAAGGAUCAUACCGUGACAG	miRBase.V20
osa-miR5081	UAAUUUGUAGCAAAUUGAUAGU	miRBase.V20
osa-miR5082	UGCGAUGAUGGCCGCGCGGGUUCA	miRBase.V20
osa-miR5083	AGACUACAAUUAUCUGAUCA	miRBase.V20
osa-miR5143a	UGUGGUAUGUUGGCAAUGUAGGAA	miRBase.V20
osa-miR5144-5p	UUCUUGUGCUGCUGAAGAGAC	miRBase.V20
osa-miR5144-3p	UCUCCUCAGCAGCACAAGAAG	miRBase.V20
osa-miR5145	ACCUGUUUGGAUUCUUGAGGGCUA	miRBase.V20
osa-miR5146	UUUAACUAAUGAACCGGCACCUAU	miRBase.V20
osa-miR5147	ACAACUCUUGUGGAUGGAGGG	miRBase.V20
osa-miR2863c	UUAGUAGGACUAGAAUGGGCCAAA	miRBase.V20
osa-miR5148a	UGAGGGGUAGAAAUGUCAUAUCAU	miRBase.V20
osa-miR5149	GAGGAGCUGUGACGAUUUGGGA	miRBase.V20
osa-miR5150-5p	AGCUUCUGACAGCUGCAGUUUCUC	miRBase.V20
osa-miR5150-3p	AGAAGCUGCAGCUGUCAGAAGCUC	miRBase.V20
osa-miR5151	UAAUGAUGUGGGUACGAAUGAA	miRBase.V20
osa-miR5152-5p	GUAGGGAUAGGCAUGAUCUCU	miRBase.V20
osa-miR5152-3p	AGACCAUGCCUAUACCUACCA	miRBase.V20
osa-miR5153	UGGAUUCCACUGACACGUAGACGU	miRBase.V20
osa-miR5154	AGCACCAGUUGACGUGACGCUGAG	miRBase.V20
osa-miR5155	ACUUUAAUACCAUUGGAAGAUUGC	miRBase.V20
osa-miR5156	AGCCUGUAAAACUGCAAAAAGGAA	miRBase.V20
osa-miR5157a-5p	AACUUUUUAAUAGCUACAACUUCU	miRBase.V20
osa-miR5157a-3p	AGAAGUUGUGGCUAUCAAAAAGUU	miRBase.V20
osa-miR5158	UGAGCCACUGGGAUGAGGAUGAAU	miRBase.V20
osa-miR5159	AACUAGAGUGGGUCAACGGGUACC	miRBase.V20
osa-miR5160	CGAGAUCGAUGGUAUAUUUCUG	miRBase.V20
osa-miR5161	UCUGGAUCAGAGGGAGUAUA	miRBase.V20
osa-miR5162	AAAUGACCAAAAUACCCCUAGAAC	miRBase.V20
osa-miR5337a	AAAUUACUUGUCGUUCUAGCU	miRBase.V20
osa-miR5338	UGAAGCUUCAGUUGGUUGUAU	miRBase.V20
osa-miR5339	CAGAUAGAGAAUCUUCUCAGA	miRBase.V20
osa-miR5340	UGAUGACGUGGAUGAAUUUCAAA	miRBase.V20
osa-miR5484	AACCGAGCGCGCUGUUGAUUA	miRBase.V20
osa-miR5485	UGACAACUGGUAGCAGAGCAA	miRBase.V20
osa-miR5486	AGGGGCUUGCAUAUUCUACCA	miRBase.V20
osa-miR5487	AAAGAUGUGCAUGUAGUUCCG	miRBase.V20
osa-miR5488	UGAAGGCGACUGAUGAUUUCA	miRBase.V20
osa-miR5489	CAGGUGUUCUCGAUGGCUUCC	miRBase.V20
osa-miR5490	UUGGAUUUUUAUUUAGGACGG	miRBase.V20
osa-miR5491	UGAAAUGGAGGCUCGUUGUAC	miRBase.V20
osa-miR5492	AGAAGGAGAAUAGAUAUGGUU	miRBase.V20
osa-miR5493	AGCCGGGCUCGGUCGCGCGUG	miRBase.V20
osa-miR5494	UUAUAGGAGGUAUAGACGGUA	miRBase.V20
osa-miR5495	AGAGGUCCGGAUCGAACGUAG	miRBase.V20
osa-miR5496	CCAGCCGGUGGCAUAGUUCUC	miRBase.V20
osa-miR5497	CAGAAUAUCUGGGACGAGCAU	miRBase.V20
osa-miR5498	UGAGCUGUAACACUUGAAGAC	miRBase.V20
osa-miR5499	GAAGGAAGAAUCGUUAUGGAA	miRBase.V20
osa-miR5500	AUCACUGAUGAAAUCUUGCGGC	miRBase.V20
osa-miR5501	UCUUGUGGCUAGAAGGGUGAG	miRBase.V20
osa-miR5502	UACGGAUACGGAUACGCGAUAC	miRBase.V20
osa-miR5503	UUCGGAUCUUUCUAGAGGCAUU	miRBase.V20
osa-miR5504	AGUGACGGGAGGACUGCAAGG	miRBase.V20
osa-miR5505	GAGGAUUCGGUAUUGAUCGCUA	miRBase.V20
osa-miR5506	UGGAUCGCUUCGUCUGAUGGU	miRBase.V20
osa-miR5507	AAUGAGAAUGAUGACCCGGUG	miRBase.V20
osa-miR5508	UAGAUGGCUGAUCUGGUGUGG	miRBase.V20
osa-miR5509	UAGGCAUUUUCUCUUGGCAUG	miRBase.V20
osa-miR5510	AGGCUGAUCCACUCCAGAGGA	miRBase.V20
osa-miR5511	CAUAUCCCAGCUGUUUCGGCC	miRBase.V20
osa-miR5512a	UAGGAUAUGGUAAUGCUAAAA	miRBase.V20
osa-miR5513	UAACAAAGGACAACAGACUGA	miRBase.V20
osa-miR2275c	AGAAUUGGAGGAAAACAAACUGA	miRBase.V20
osa-miR5514	UCCCAGAGCUUUGGCCGUCGC	miRBase.V20
osa-miR5515	CCGAUGGUUGUUCUACAGGUG	miRBase.V20
osa-miR5516a	CUCAUUGCUUCGGUAGGCUGG	miRBase.V20
osa-miR5517	UGCAUCACGGCGCAUAUGUAG	miRBase.V20
osa-miR5518	AUACUCAAACAGGGCAUUGCA	miRBase.V20
osa-miR5519	UGGCAGAAGUACUGGACUUAG	miRBase.V20
osa-miR5521	AGUGGCUGCAUAUCUGAUGAG	miRBase.V20
osa-miR5522	AACAAUAGGAAUGGGAGGCAU	miRBase.V20
osa-miR5523	UGAGGAGGAACAUAUUUACUAG	miRBase.V20
osa-miR2275d	CUUGUUUUUCUCCAAUAUCUCA	miRBase.V20
osa-miR5524	UGGAAAAUGUGUUCAUGACGG	miRBase.V20
osa-miR5525	UGAACCUUGGGAGCGAUCUGAA	miRBase.V20
osa-miR5526	AAAGGUAGAGUCAGGUAUGAG	miRBase.V20
osa-miR5527	UCUCAGCCAGGGCAGUAACAG	miRBase.V20
osa-miR5528	AAGACGGUUUUAGAUGUUGCC	miRBase.V20
osa-miR5529	GUUUCAUCCAUGGACACCGCA	miRBase.V20
osa-miR5530	AGUGGUGUCGUAUUACCUGCC	miRBase.V20
osa-miR5531	ACUGACUGCCUUGAGCUCCGGG	miRBase.V20
osa-miR5532	AUGGAAUAUAUGACAAAGGUGG	miRBase.V20
osa-miR5533	CUUUGCCAGAAGCCCUCAUGG	miRBase.V20
osa-miR5534a	UGACGACAACAGCUAGAAUGG	miRBase.V20
osa-miR5534b	CGAUGACAACAGCUAGAAUGG	miRBase.V20
osa-miR5535	UCUGCGUGAUUGAAGUCUGCAU	miRBase.V20
osa-miR5536	AAUGGUAGUGACAUUAUGGUAG	miRBase.V20
osa-miR5537	AAUGUUUGUAUGGAUCGUUUGU	miRBase.V20
osa-miR5538	ACUGAACUCAAUCACUUGCUGC	miRBase.V20
osa-miR5539a	AAGAAAACGGAUGCGCGUGCUA	miRBase.V20
osa-miR5540	UUGUGCGAGAUCGACGGUAUA	miRBase.V20
osa-miR5541	UCAAGUGGUGUACUCUAAAGA	miRBase.V20
osa-miR5542	UUUGAGAAGGUAUCAUGAGAU	miRBase.V20
osa-miR5543	UAUGAAUGGUAUAUUUUCUUG	miRBase.V20
osa-miR5544	AGAACACGGAGUAGAAGUUGGU	miRBase.V20
osa-miR5788	UGGAUGUGACAUACUCUAGUA	miRBase.V20
osa-miR812p	GACGGACGAUUAAAGUUGGGCAUG	miRBase.V20
osa-miR812q	ACGUUGGGUACGAAUAUCUACGGC	miRBase.V20
osa-miR5789	UGACUGAGCUUCGUUCGGUAU	miRBase.V20
osa-miR5790	AAGACGAUCCUAGCAGAGCUUCAU	miRBase.V20
osa-miR5791	UUGCAGGAGACUAGAGACCAG	miRBase.V20
osa-miR5792	GAUGACAGCGGUGGUUCGGACAUC	miRBase.V20
osa-miR5793	CGAGGACGAGAUACAGUGCAG	miRBase.V20
osa-miR5794	UGAGGAAUCACUAGUAGUCGU	miRBase.V20
osa-miR812r	ACGUUAGACACGAAUUUCUACGGC	miRBase.V20
osa-miR5795	AUGUCGAGGUCGAGUUCCCGGC	miRBase.V20
osa-miR5796	UCAUUCAGGAUUGAAGCCGCC	miRBase.V20
osa-miR5797	UCGUGGGAUUUAUGCAGUUAA	miRBase.V20
osa-miR5798	CUGGACUACAAGAUCCCGGAU	miRBase.V20
osa-miR812s	AAGACGGACAAUCAAACGUUGGAC	miRBase.V20
osa-miR5799	AAGACGAAUAAUCAAACGUUGGAC	miRBase.V20
osa-miR5800	CCCGGCUAUCGGAACGGCUGC	miRBase.V20
osa-miR5801	ACCAAAUCGUUUUCGAUCGUUGGA	miRBase.V20
osa-miR5802	AUGGACUGUACUUUGUAAAGCGGA	miRBase.V20
osa-miR5803	ACCACUGUAGACGCUACGUGUGAG	miRBase.V20
osa-miR5804	UGCGAAGUAGAGAUGCCGACU	miRBase.V20
osa-miR5805	ACGAGUGAUGGCGGCGUAUACCUG	miRBase.V20
osa-miR5806	ACAGGCAAAGACAAUGACGGC	miRBase.V20
osa-miR812v	AUGGCUGCACUUAAAAUGGGACGG	miRBase.V20
osa-miR5807	AGGAGGUCUGGAGAGUUAUGUGGC	miRBase.V20
osa-miR5808	ACUAAAUCGUUUCUGAUCGUUGGA	miRBase.V20
osa-miR5809	UCGUCGCCGGCGACCACAGC	miRBase.V20
osa-miR5810	ACGGAACCCUAAUGGCGAUGGCAU	miRBase.V20
osa-miR5811	CCUAACCUAGGAGUUCGAUGGGAC	miRBase.V20
osa-miR5812	AGCAACGAUUUUAAGAUUGUGGCA	miRBase.V20
osa-miR5813	AAGCAGCGACUCUGGUCAUGGA	miRBase.V20
osa-miR5814	AAUCAAGUUAGGAACCAUGCAAGU	miRBase.V20
osa-miR5815	AAUGUUAUGGACACUAGAUGACAU	miRBase.V20
osa-miR5816	UAGGAGUGUUUGUAGGAGCGCCAC	miRBase.V20
osa-miR5817	AUCGAAUUUGAAAGAAAAAGGUAU	miRBase.V20
osa-miR5818	UCGAACUAGAAGGGCCAGGUU	miRBase.V20
osa-miR5819	AGGACGAGGGGAACGGCGGCG	miRBase.V20
osa-miR5820	UGGCAGAGAUUGAUCGAGGAA	miRBase.V20
osa-miR5821	UGGACGGAGCGAUGGUGGGCG	miRBase.V20
osa-miR5822	UGUCUGCUCGAUGUCAGGUUG	miRBase.V20
osa-miR5823	AAGGAAUUGGGUCUAAUCUCUUCC	miRBase.V20
osa-miR5824	AGUCUGAUAAGAAGUCAAUGGCGU	miRBase.V20
osa-miR1319b	CCUUUAAUAUAUUAUAGGUGUCGG	miRBase.V20
osa-miR5825	AAAACAUCUGAUAACCUGAAACGG	miRBase.V20
osa-miR5826	UAGCCCAAAGUGAGAAGAGUGGGU	miRBase.V20
osa-miR5827	UUUGUUGCAAUUUGGACUACC	miRBase.V20
osa-miR5828	UUACGGCAUUAAAAGUAAAUC	miRBase.V20
osa-miR5829	AUCAGGACCAGUAGGCGAUGGUAA	miRBase.V20
osa-miR5830	AUGUAGAUGAGGUGAUGUUACACA	miRBase.V20
osa-miR5831	UAGUCAAACUUAGAAUAGUUGGAC	miRBase.V20
osa-miR5179	UUUUGCUCAAGACCGCGCAAC	miRBase.V20
osa-miR5832	UUGGCGGAGCGGUUGCUGUCA	miRBase.V20
osa-miR5833	UCCUCCUCGGGCUCAUCGGGC	miRBase.V20
osa-miR5834	ACGGAUGUAGAAAUUGGUGAU	miRBase.V20
osa-miR5835	ACGAAACCAUAGGGAUUUUGGCAU	miRBase.V20
osa-miR2873c	CAAAUGAAGUUGAGUUUGGAC	miRBase.V20
osa-miR5836	UGAGCAGCCGGACCAUGGGAU	miRBase.V20
osa-miR5837.2	GGUGAUGUGGAGCGUUCGGCA	miRBase.V20
osa-miR5837.1	AUGUUGGAAUGACAUGCAGCU	miRBase.V20
osa-miR6245	AGUAUAGGUGUCGGCUCUAUU	miRBase.V20
osa-miR1440b	UUUAGGAGAGUGGUAUUUGAG	miRBase.V20
osa-miR6246	UUGGGGAUUUCCUGCCGGAGGAA	miRBase.V20
osa-miR6247	UGGCUGAUUGACCUAAUGGCA	miRBase.V20
osa-miR6248	UAUUUGAGGAUGGAGGUAGUA	miRBase.V20
osa-miR5337b	CUAGAACGGCAAGCAAUUUGA	miRBase.V20
osa-miR6249a	CGUGAAGAGCUCGCCGGCGGC	miRBase.V20
osa-miR6250	GGGGAUAGAUCGACGCGUCAAG	miRBase.V20
osa-miR6251	UGUGUAGCCACAUUGUAAGGG	miRBase.V20
osa-miR6252	AUUCGUUGUAUUAAGAGAGGGUU	miRBase.V20
osa-miR6253	GAGGAAAGUGGGCAGUUGGGUU	miRBase.V20
osa-miR6254	UGCUCCGGAUAUUAUGGCAUG	miRBase.V20
osa-miR6255	UGGGAAAAAUGGGCAGUUGAGU	miRBase.V20
osa-miR6256	GUAGUACUCGGUUGUAGGUGUA	miRBase.V20
osa-miR818f	GGGAGCAUGUAGGAUGGCCAU	miRBase.V20
osa-miR1437b-5p	GGGAGGAAACAGUGCCUAGUG	miRBase.V20
osa-miR1437b-3p	GUGCUGGCGAGCUCCGGUGCCGCA	miRBase.V20
osa-miR7692-5p	GAUCCAAAAAAGUGCCACGUGAGC	miRBase.V20
osa-miR7692-3p	UGACUUGGCAUGCUUACGUGGCAC	miRBase.V20
osa-miR7693-5p	GUUUCCGCUCUUCAUCGAUGGCUG	miRBase.V20
osa-miR7693-3p	GACGUCCAUCGAUGAAGAGCGA	miRBase.V20
osa-miR7694-5p	AACCUAGUACUGGAUUAGUCACCA	miRBase.V20
osa-miR7694-3p	CCAUAUUCGUAGUGCUAGGUGG	miRBase.V20
osa-miR7695-5p	UGCCUAUGUGGCACGCCACGUGAA	miRBase.V20
osa-miR7695-3p	ACGUGAUGUGCCACGUAGGCA	miRBase.V20
osa-miR1317	UAGGGAACCCCAUUCCCAUAAA	PMRD
osa-miR1318	UCAGGAGAGAUGACACCGAC	PMRD
osa-miR1423-3p.2	AGCGCCCAAGCGGUAGUUGUCUCC	PMRD
osa-miR1423b	CAACUACACGUUGGGCGCUCGA	PMRD
osa-miR1429-3p.2	GUUGCACGGGUUUGUAUGUUGCAG	PMRD
osa-miR1429-5p.2	GUAAUAUACUAAUCCGUGCAUCCA	PMRD
osa-miR156o	UGACAGAAGAGAGUGAGCAU	PMRD
osa-miR156p	UGACAGAAGAGAGUGAGCUC	PMRD
osa-miR156q	UGACAGAACAGAGUGAGCAC	PMRD
osa-miR156r	UGACAGAAGAGAGAGAGCAC	PMRD
osa-miR163m	UGAAGAGGACUUGGAACGUUC	PMRD
osa-miR168aQ	CCCGCCUUGCACCAAGUGAAU	PMRD
osa-miR172m	AGAAUCCUGAUGAUGCUGCAG	PMRD
osa-miR1849.2	AAUGCCCUAUCGUAUCCUAGGUUG	PMRD
osa-miR1857-5p.2	UGGAGCAUGAGGUUAUCUCUC	PMRD
osa-miR1867	UUUUUUUUCUAGGACAGAGGGAGU	PMRD
osa-miR1868.2	AAGCGUGCUCACGGAAAACGAGGG	PMRD
osa-miR1873.2	ACCUCAACAUGGUAUCAGAGCUGG	PMRD
osa-miR1873Q	UCUAGCUCUGAUACCAUGUUGAGU	PMRD
osa-miR1884a	UGUGACGCCGUUGACUUUUCAU	PMRD
osa-miR1884b	AAUGUAUGACGCUGUUGACUUUUA	PMRD
osa-miR2123a	UAAAAAGUCAACGGUGUCAAAC	PMRD
osa-miR2124a	ACUUUAAAUGUGUGUCCGUAUAUU	PMRD
osa-miR2125	UUUUUCUCUAUAGACUAUCUCCAG	PMRD
osa-miR2862	UCCAACAGCUUAGAUUCGUCC	PMRD
osa-miR2876.2	UCCUAUAUGAACACUGUUGCCAGC	PMRD
osa-miR2906a	AACGGGCCGCCGCACUGCUGG	PMRD
osa-miR395a.2	UGAAGUGCUUGGGGGAACUC	PMRD
osa-miR396eQ	GUUCAAGAAAGCCCAUGGAAA	PMRD
osa-miR396fQ	GUUCAAGAAAGUCCUUGGAAA	PMRD
osa-miR397a.2	UUGAGUGCAGCGUUGAUGAAC	PMRD
osa-miR420	UAAAUUAAUCACGGAAAUGAU	PMRD
osa-miR437-3p.2	AAAGUUAGAGAAGUUUGACUUAGG	PMRD
osa-miR437-3p.3	AGAAGUUUGACUUAGGACAAAACU	PMRD
osa-miR441a	UACCAUCAAUAUAAAUGUGGGAAA	PMRD
osa-miR442	UGACGUGUAAAUUGCGAGACGAAU	PMRD
osa-miR445a	UAAAUUAGUGUAUAAACAUCCGAU	PMRD
osa-miR446	CAUCAAUAUGAAUAUGGGAAAUGG	PMRD
osa-miR5520	GGCUAGUACAUUGGGUAGGCA	PMRD
osa-miR806a	AUGUGCUAAAAAGUCAACGGUG	PMRD
osa-miR807a	CGUCAUCUCACAGGUGAAUCC	PMRD
osa-miR808	AUGAAUGUGGGAAAUGUAAGAA	PMRD
osa-miR809a	UGAAUGUGAGAAAUGUUAGAAU	PMRD
osa-miR811a	ACCGUUAGAUCGAGAAAUGGACGU	PMRD
osa-miR813	GGGUUAUGGAAUGGGUUUUACC	PMRD
osa-miR819a	UCAGGUUAUAAGACUUUCUAGC	PMRD
osa-miR820a-5p.2	UCGGCCUCGUGGAUGGACCAGGAG	PMRD
osa-miRf10000-akr	AGAGGAUAUCCCCUCGAGGGAUGA	PMRD
osa-miRf10001-akr	GAGGGGAUAUUCCCUCAAGG	PMRD
osa-miRf10002-akr	AGGAUGCCACAUUCUCAUCC	PMRD
osa-miRf10003-akr	GAUCUUUAGUCCCGGUUGGUAA	PMRD
osa-miRf10004-akr	AACUUUAGUCCCGGUUGGUGUUA	PMRD
osa-miRf10005-akr	UCCCGGUUGGACAACCGGGACUAAA	PMRD
osa-miRf10006-akr	AGUCCCGGUUGGUAAUACCAACCGG	PMRD
osa-miRf10007-akr	CAUCUUUAGUCCCGGUUCGA	PMRD
osa-miRf10008-akr	GAUAUCUUUACUCCUGGUUG	PMRD
osa-miRf10009-akr	CUCUUAAGACGCUGCUUGCA	PMRD
osa-miRf10010-akr	UCCCGGUUGUUGAGAACAACCGGGA	PMRD
osa-miRf10012-akr	ACGGGCUCACCAUUGCAGGAGGAAUG	PMRD
osa-miRf10013-akr	GGAGUUGGCCGUUUGCCUGC	PMRD
osa-miRf10014-akr	AGUCCCGAUUGGUAACACCAACCGG	PMRD
osa-miRf10015-akr	CCGGUUGGUGUUACCAAUCGGGACU	PMRD
osa-miRf10016-akr	GGCUCACCAUUGCAGGAGGAA	PMRD
osa-miRf10017-akr	AGUCAUCUGUGACGGGUUAG	PMRD
osa-miRf10018-akr	UAGGAUGUGUCAUAUCCCAC	PMRD
osa-miRf10019-akr	AAGAGAGGGGUUUCCUCGGAG	PMRD
osa-miRf10020-akr	CAGCGCCAGUUGACAUGGCGCUGA	PMRD
osa-miRf10021-akr	UCAGCGCCAUGCUAUUUGGCGC	PMRD
osa-miRf10022-akr	AUAAGGGAUCUUGGGUGGAUGU	PMRD
osa-miRf10023-akr	UCCCGGUUUUUUAUACCAACCGGGA	PMRD
osa-miRf10024-akr	UUGUACUAGGAUGUGUCCCAUCC	PMRD
osa-miRf10025-akr	GUACUAGGAUGUGUCCUAUC	PMRD
osa-miRf10026-akr	GUACUAGGAAAUGUCACAUCC	PMRD
osa-miRf10027-akr	AUGGCCAAAUGCUUUGGCUG	PMRD
osa-miRf10029-akr	UGCUUUGGCUGAUCAGCCAU	PMRD
osa-miRf10030-akr	AACUUUAGUCCCGGUUGGUGUU	PMRD
osa-miRf10031-akr	CGCAGGCGGACCAGUUGUCC	PMRD
osa-miRf10032-akr	GCUGGAGCUCAGUCAAACAG	PMRD
osa-miRf10033-akr	GUGUUCGGCUGCAGCAGUGC	PMRD
osa-miRf10034-akr	UCGGUUGGUGUUACGAACCGG	PMRD
osa-miRf10035-akr	CCUGUGAAGAUGGAUCUUCGCAGG	PMRD
osa-miRf10036-akr	UUUGCAGGCGGACAGCUGGUCC	PMRD
osa-miRf10037-akr	UGGACCAGUUGUCCGCCUGU	PMRD
osa-miRf10038-akr	CCGGUUGGUAUUACCAACCGGGA	PMRD
osa-miRf10039-akr	AUUACCAACCGGGACUAAAGAU	PMRD
osa-miRf10040-akr	CUGCAGCUACAGACAAGUUGC	PMRD
osa-miRf10041-akr	GACCUCUUAAGUGGUCUGCG	PMRD
osa-miRf10043-akr	UCAGCGCCACGCUAUUUGGCGCUG	PMRD
osa-miRf10044-akr	UGUCGAACUGCGUCAGUUCGACAGG	PMRD
osa-miRf10045-akr	GUCGAACUGCGGUAGUUCGACAGGU	PMRD
osa-miRf10046-akr	UGAUACCUGAUAGGUAUCAC	PMRD
osa-miRf10047-akr	AGUCCCGGUUGGUAACACAAACUGG	PMRD
osa-miRf10048-akr	CGAUCUUUAGUCCCGGUUGG	PMRD
osa-miRf10049-akr	UCAUCAUCGCCGCCGAGUCCUC	PMRD
osa-miRf10050-akr	UAGUCCCGGUUGAAAAACCGG	PMRD
osa-miRf10053-akr	AAAACACGCUUUCGGGUAUGC	PMRD
osa-miRf10054-akr	GGUGUUACUAACCGGGACUA	PMRD
osa-miRf10055-akr	CGGUUGGUGUUACUAACCGGGA	PMRD
osa-miRf10056-akr	UGGUAACUCCAACCGGGACUAAAGUU	PMRD
osa-miRf10058-akr	AUAGUCCCGGUUGGACAACCGGGA	PMRD
osa-miRf10059-akr	AACUUUAGUCCCGGUUGGUG	PMRD
osa-miRf10060-akr	GAAGACGAGGUUGGCGAUGCCGA	PMRD
osa-miRf10061-akr	UAUCGCUCCGUUUUCCGUGC	PMRD
osa-miRf10062-akr	CUCGAUCUUCGCUUGAAUGGCC	PMRD
osa-miRf10063-akr	UUGCCGCUGCUACCGCCUUCG	PMRD
osa-miRf10065-akr	CUGGUGCAGGAUGGCGCCGAUGC	PMRD
osa-miRf10066-akr	UCCCGGUUGGUAAUACCAACCGG	PMRD
osa-miRf10067-akr	CAAUGGUCGUAUCCAUAGUAGCCAUG	PMRD
osa-miRf10068-akr	CCGUAGUAGCCAUGGUCACAUCAGUUC	PMRD
osa-miRf10069-akr	AGUAGCCAUGGUCACAUCAGU	PMRD
osa-miRf10070-akr	UGAUGUGAUCAUGGCUACUA	PMRD
osa-miRf10071-akr	ACUCACAUGUUACGUGUGAGG	PMRD
osa-miRf10072-akr	ACUCACACGUUACGUGUGAGG	PMRD
osa-miRf10073-akr	GAUGAGUCAUCUGUGACGGGC	PMRD
osa-miRf10074-akr	CCUGUCGAACUGCGGUAGUUCGACAGG	PMRD
osa-miRf10075-akr	UCGAACUGCGGUAGUUCGACAGGU	PMRD
osa-miRf10076-akr	UCCAGGAGUUGGGUUUGAAGU	PMRD
osa-miRf10077-akr	CCCGGUUGUUUAUACCAACC	PMRD
osa-miRf10079-akr	CUUCUUCCCGGUCAUGGGGU	PMRD
osa-miRf10080-akr	GAUCUUUAGUCCCGGUUGGUAAU	PMRD
osa-miRf10082-akr	CCCACGUGGGUUCUACGCUGAGUCA	PMRD
osa-miRf10083-akr	UAGGACCCACGUAGGCCCCACAUGU	PMRD
osa-miRf10084-akr	UUAGGGUUCCGUCCAUUCCA	PMRD
osa-miRf10085-akr	GGAUCUCUUAAGUGGUCCGCCUG	PMRD
osa-miRf10086-akr	CACGGCUGGCCUAUUAUGCCGCCG	PMRD
osa-miRf10089-akr	UCCGUCCCAUAAUGUUGCAAC	PMRD
osa-miRf10090-akr	GAUGAUCUUUAGUCCCGGUUG	PMRD
osa-miRf10091-akr	UAGUCCCGGGUGGUAACACCAAC	PMRD
osa-miRf10092-akr	CAUGGUACCUUCUCAAGGAC	PMRD
osa-miRf10093-akr	CUCGGGUCCACAUGUCAGCC	PMRD
osa-miRf10094-akr	ACAUGUGGACCCGAGUGCCA	PMRD
osa-miRf10095-akr	UGACGUGGCGCUGAGGUGUCUAA	PMRD
osa-miRf10096-akr	CUUAGACACCUCAGCGCCAAA	PMRD
osa-miRf10097-akr	CACAGUUGCCAGAAGCUUUU	PMRD
osa-miRf10098-akr	AGGUGGGCCCCACGGGUCAGUGA	PMRD
osa-miRf10099-akr	UAGUACUCCCUCCGUCCCAAAAU	PMRD
osa-miRf10100-akr	AGGUAUCAGGACCUGAUAUCU	PMRD
osa-miRf10101-akr	GGUCUACAUGUCAGCCUCAC	PMRD
osa-miRf10103-akr	ACCUGGGUCCACAUGUCAGCCUC	PMRD
osa-miRf10104-akr	CAGCCGCAUGCGAAAAUAGG	PMRD
osa-miRf10105-akr	UUGGCCUCGUCGAAGAAGGAGA	PMRD
osa-miRf10106-akr	CCGGUUGGUGUUACUAACCGGGA	PMRD
osa-miRf10107-akr	CCGCAUGCGAAGAUCGAUUUUCGC	PMRD
osa-miRf10108-akr	CUAAUGCCCGUCACUGAUGAG	PMRD
osa-miRf10109-akr	UCAUCUUUAGUCCCGGUUCG	PMRD
osa-miRf10110-akr	AACUUUAGUCCCGGUUGGUA	PMRD
osa-miRf10111-akr	GGUGACAGAAGAGAGUGAGCA	PMRD
osa-miRf10112-akr	CCCGGUUGGUAACACCAACCGGGAA	PMRD
osa-miRf10113-akr	UUGGUGUUACUAACCGGGACUAAA	PMRD
osa-miRf10114-akr	GAUCUUUAGUCCCGGUUGGUGU	PMRD
osa-miRf10115-akr	UAACACCAACCGGGACUAAAG	PMRD
osa-miRf10116-akr	GAAGGUCCCUCAACUUGUCAUCG	PMRD
osa-miRf10117-akr	UUAGUCCCGGUUGGUGUUACC	PMRD
osa-miRf10118-akr	UACAUUCCUUGAGGAGGUACCAUG	PMRD
osa-miRf10119-akr	ACAGUCCUUGAGGAGGUACCAUGAG	PMRD
osa-miRf10120-akr	UGGUACCUCCUCAAGGACUG	PMRD
osa-miRf10121-akr	UCCUUGAGGAGGUACCAUGAGGUAC	PMRD
osa-miRf10122-akr	ACCACGUGGGCCCCACAAGUC	PMRD
osa-miRf10123-akr	CGGUGAUCCCUGUCAGAGGUAA	PMRD
osa-miRf10124-akr	GGCGCCGUUUAAGUGGUCCACCCG	PMRD
osa-miRf10126-akr	AACCUGAUCUUGCGUUAGCCGAUUC	PMRD
osa-miRf10127-akr	UGUUGCCGACUGGUUUCCAGUCGGCGGC	PMRD
osa-miRf10128-akr	GAGUGGCACGGUUCCAAUUUCC	PMRD
osa-miRf10129-akr	GGUUGGUGUUAUCAACCGGGA	PMRD
osa-miRf10130-akr	GUGGCAAUGCCACAUGGACAUG	PMRD
osa-miRf10131-akr	UUAGUCCCGGUUGGUAACACCAACC	PMRD
osa-miRf10132-akr	GCGAGCUUCUCGAAGAUGUCGUUGA	PMRD
osa-miRf10133-akr	GGUGUUACCAACCGGGACUA	PMRD
osa-miRf10134-akr	CCGUUUGGUGUUACCAACCAGGA	PMRD
osa-miRf10135-akr	UCUCCCUCUGAAUGCAGUGU	PMRD
osa-miRf10136-akr	CAGCAAGUGCAGCUACUGCA	PMRD
osa-miRf10137-akr	GUAGCUGCACUUGCUGCAUAG	PMRD
osa-miRf10138-akr	AGUCCCGGUUAGUAACACCAACCGG	PMRD
osa-miRf10139-akr	AGAGAGGCUGGCACUGUCCU	PMRD
osa-miRf10140-akr	UAUGGUGGUGUUCAGCAGCAGCAU	PMRD
osa-miRf10141-akr	AUGCCCCUGUCCAGAUUCGU	PMRD
osa-miRf10142-akr	GGACAUGCCCCUGUCCAGAU	PMRD
osa-miRf10143-akr	CAUGCGGUUGCCCCAACCGCAU	PMRD
osa-miRf10144-akr	GGCGAGCUUCUCGAAGAUGUCGU	PMRD
osa-miRf10145-akr	CGUGAUACUCACGAGGUAUCAUG	PMRD
osa-miRf10146-akr	AUGUGGGCAAUGCUAGAAAGU	PMRD
osa-miRf10147-akr	CAUGGUACCUGUAGGUACCAG	PMRD
osa-miRf10148-akr	UGAUACCUGAUAGGUAUCACA	PMRD
osa-miRf10149-akr	UCUGAUACCUAACAGGUAUCAC	PMRD
osa-miRf10150-akr	UCGUUGCCACUUGCCAGUUC	PMRD
osa-miRf10151-akr	UGGCUAUAUUUUGGGACGGAG	PMRD
osa-miRf10152-akr	CUUGUCCGCCUGCGAAAAUAUG	PMRD
osa-miRf10153-akr	UGCUGCUGCUGCAUGACGAG	PMRD
osa-miRf10154-akr	AAUGACUUACGUUGUGAAACGGAGG	PMRD
osa-miRf10155-akr	AUACUCCCUUCGUCCCAAAAAA	PMRD
osa-miRf10156-akr	GGUGUUACAAACCGGGACUA	PMRD
osa-miRf10157-akr	UAGUCCCGGUUUGUAACACC	PMRD
osa-miRf10158-akr	GCUGCCAAAGGAGAUUUGCC	PMRD
osa-miRf10159-akr	UCUGAUACCUCGCGGGUAUCACGUGAU	PMRD
osa-miRf10160-akr	GGUUGGUAACACCAACCGGGA	PMRD
osa-miRf10161-akr	UCUCGGACGUCUAUUUCUCGAUCCAAC	PMRD
osa-miRf10162-akr	CACAUGUCAGUGACCACGUC	PMRD
osa-miRf10163-akr	GUCAUGUCCUCGUCCUAGGUGAAAC	PMRD
osa-miRf10164-akr	UCUUCUCUUCUUCAGUGAGGGAGGC	PMRD
osa-miRf10165-akr	UGCUAGAAGCUCACCCAAACAG	PMRD
osa-miRf10166-akr	CUGCUAGAAGCUCCCCCAAAUAG	PMRD
osa-miRf10167-akr	GCUGUUUGGGUGAGCUUCUAGC	PMRD
osa-miRf10168-akr	AGCUGGAGCUCAGCCAAACAG	PMRD
osa-miRf10169-akr	AUCGAUCUUCGCAUGCGGCUGGG	PMRD
osa-miRf10170-akr	AGUCCCGGUUGAUAACACCAACCGG	PMRD
osa-miRf10171-akr	AGAAGAAGAUGUGACCCCUC	PMRD
osa-miRf10172-akr	UGUCCAGAUUCGUAGUGCUA	PMRD
osa-miRf10173-akr	CUUACAUUGUGAAACGGAGGGAGUAG	PMRD
osa-miRf10174-akr	UCUCGCGCAAUGGUUAUGCGA	PMRD
osa-miRf10175-akr	AAAAAACUUAACCUAGGAGGGG	PMRD
osa-miRf10176-akr	UAGGUAUCAGGUAUCAGGUACCAG	PMRD
osa-miRf10177-akr	UAACGAGCCAGCUCGGGUCG	PMRD
osa-miRf10178-akr	AGCACUGCAGCAGCUAUAGG	PMRD
osa-miRf10179-akr	UACUACUUCCUCCGUCCCAAAAUAU	PMRD
osa-miRf10180-akr	ACUACUUCCUCCGUCCCAAGAUAU	PMRD
osa-miRf10181-akr	GAAGAUGUAGUUGCUGCUCCCU	PMRD
osa-miRf10182-akr	AUGUAGUUGCUGCUCCCUAA	PMRD
osa-miRf10183-akr	UCCCGGUUGAAAAACCGGGACUA	PMRD
osa-miRf10184-akr	GUCCUCGUCCUAGGUGAAAC	PMRD
osa-miRf10185-akr	CGUUGGUGUUGAGCACGGCGA	PMRD
osa-miRf10186-akr	UGGCCCACAUGUCAAUGGCAAAA	PMRD
osa-miRf10187-akr	CCGGUUGGUGUUACCAAUCGGGA	PMRD
osa-miRf10188-akr	UAGUCCCGAUUGGUAACACCAACCGGGA	PMRD
osa-miRf10189-akr	UUACUCCCGGUUGGUGUUACC	PMRD
osa-miRf10190-akr	UUUUUCCCGGUUGGUGUUACC	PMRD
osa-miRf10191-akr	GGUUGGUAACACCAACCGGGAA	PMRD
osa-miRf10193-akr	GCAUGUGUCCAAAGAUUCGAUGU	PMRD
osa-miRf10194-akr	CAUGUGUCCAAACAUUCGAUGUGAAA	PMRD
osa-miRf10195-akr	GCGUGUCACAUCAGGUAUAC	PMRD
osa-miRf10197-akr	UUAGUUCCGGUUGGUGUUACC	PMRD
osa-miRf10198-akr	UAACUUUAGUCCCGGUUGGUG	PMRD
osa-miRf10199-akr	CACAGGUGAGUCAUCUGUGA	PMRD
osa-miRf10200-akr	GGUGAUACCUGUAAGGUAUCA	PMRD
osa-miRf10201-akr	AUGAAUGUGGGCAAUGCUAGAA	PMRD
osa-miRf10202-akr	GUACCUCGAGGUACCGGUACC	PMRD
osa-miRf10203-akr	CGUGAGGUACCGAUACCUCGAG	PMRD
osa-miRf10204-akr	GGGUAUGACAUGUGAGUCCCACCGAU	PMRD
osa-miRf10205-akr	GUAUGACAUGUGAGUCCCAC	PMRD
osa-miRf10206-akr	CUACGCUGCCGGUCGAAGACCAGUC	PMRD
osa-miRf10207-akr	GACGAGUGGUCAAACAGCGC	PMRD
osa-miRf10208-akr	ACGAUGGCUUGGGAGAUUUGC	PMRD
osa-miRf10209-akr	UGGGAACAGCUCUUGCGAACA	PMRD
osa-miRf10210-akr	CAAUAGCAGGCUAUAAGCCAGCU	PMRD
osa-miRf10211-akr	CUGUUUGGCACAGCUCCAGCUC	PMRD
osa-miRf10212-akr	AAAUCCCUUGUAUUAGGGGACGGAG	PMRD
osa-miRf10213-akr	GUAGUUGCUAGAAGCUCCUU	PMRD
osa-miRf10214-akr	GCAGCUGGCUACAUAUCUGUAGCC	PMRD
osa-miRf10215-akr	CUUGAGGAGGUAUCAUGAGGUAC	PMRD
osa-miRf10216-akr	CUUGAGGAGGUACCAUGAGGUAC	PMRD
osa-miRf10218-akr	UAUACUCCCUCCGUCCCAAAAAA	PMRD
osa-miRf10219-akr	UGAGGGACCUUCGGUGUACU	PMRD
osa-miRf10220-akr	UAGGAUGUGUCUCAUCCACCCA	PMRD
osa-miRf10221-akr	ACAGCUGGCCUAUUAUGCCGCUGUU	PMRD
osa-miRf10222-akr	GCCGCCUCGACUCCUCUCUA	PMRD
osa-miRf10223-akr	CGACGUCGACGAUGAUGUCGUCG	PMRD
osa-miRf10224-akr	GGCUUCUUCAAGAAGGCCAG	PMRD
osa-miRf10226-akr	CCGGCGACCACCUCUUCUUCUC	PMRD
osa-miRf10227-akr	AUAGAGAGUGAGCACGCACA	PMRD
osa-miRf10228-akr	GCAUCUCUCAACUGCAAAACCGGGU	PMRD
osa-miRf10229-akr	GGCUGCACUUAUUUUGGGACGGAG	PMRD
osa-miRf10230-akr	GCGGGUCGUACGAAUCCGUCGU	PMRD
osa-miRf10231-akr	GAGAAACCAUCUUUCGUCGGUCG	PMRD
osa-miRf10232-akr	GAGAAACCAUCUUUGGUCGGUCG	PMRD
osa-miRf10235-akr	GUAGUGCUACGAUGUGUCACAUC	PMRD
osa-miRf10236-akr	GGCGUCAGCUAGGUUUGGGG	PMRD
osa-miRf10237-akr	UGCGGUCGCUUAAGUGGACCGCA	PMRD
osa-miRf10238-akr	AAGGUCCCUCAACUUGGCAUCGAG	PMRD
osa-miRf10239-akr	GUACGCUGAAGGUCCCUCAACUUG	PMRD
osa-miRf10240-akr	CUCAAAAGAUUCGUCUCGCGGUUU	PMRD
osa-miRf10241-akr	CCGGUUGGAGUUACCAACCGGGA	PMRD
osa-miRf10242-akr	GACCGUGCCAUUGAUGCCGGU	PMRD
osa-miRf10243-akr	GGUUCGUGGCUAACCCACUUACACC	PMRD
osa-miRf10245-akr	UCCUUGAGGUACCAUGAGGUA	PMRD
osa-miRf10246-akr	UAAGACUUUCUAGCAUUGUCC	PMRD
osa-miRf10247-akr	CGGUUGGUGUUAUCAACCGGGA	PMRD
osa-miRf10248-akr	UCCGGUUGGUGUUAUCAACC	PMRD
osa-miRf10249-akr	CUUGCAUGCAUGCAGGCUAU	PMRD
osa-miRf10250-akr	CUGUCGAACUGGGGCAGUUCGACAGG	PMRD
osa-miRf10251-akr	GGAUUUUGGAGGGAUGUGAC	PMRD
osa-miRf10252-akr	CCGGUUGGUGUUACCAACCGGGA	PMRD
osa-miRf10253-akr	AGUCCCGGUUAGUAACACCAACCGGGA	PMRD
osa-miRf10254-akr	CUCGUUAUCCUAACGAGCUU	PMRD
osa-miRf10255-akr	GGUGUUCUACACCUGGAGGUUC	PMRD
osa-miRf10256-akr	UAGCCCGCAGCUCUCCUCUC	PMRD
osa-miRf10257-akr	GGUAUCGGGUACCUGGUACCU	PMRD
osa-miRf10259-akr	GGAUAUACGGACACACAUUU	PMRD
osa-miRf10260-akr	CUUGAGGAGGUAACAUGAGGUAC	PMRD
osa-miRf10261-akr	UUACCUCUGUCGUCACCUCC	PMRD
osa-miRf10262-akr	UGCAAUCGCCACAUCACGUC	PMRD
osa-miRf10263-akr	GAUCUUUAGUCCCGGUUGGUA	PMRD
osa-miRf10264-akr	CCUCACCUUUGACGGGUUCC	PMRD
osa-miRf10265-akr	CCGGUUAGUGUUACCAACCGGGA	PMRD
osa-miRf10266-akr	CCCGGUUGGUGUUAACAACCG	PMRD
osa-miRf10267-akr	GGCUGCUCUACAAGCUGCCU	PMRD
osa-miRf10268-akr	CUUGCAUGGAGUGCCAAACA	PMRD
osa-miRf10269-akr	CGAUCUUUAGUCCCGGUUGGU	PMRD
osa-miRf10270-akr	GGGUCUAGAACCGGCACCUU	PMRD
osa-miRf10271-akr	UGACCUCAAAACCGGCACCU	PMRD
osa-miRf10272-akr	UCGACGAUGACGACGUCGUCGUCG	PMRD
osa-miRf10273-akr	UCGACGAUGACGACGUCGUC	PMRD
osa-miRf10274-akr	UUAUGGCCCGUCACAGAUGAG	PMRD
osa-miRf10275-akr	CCGGUGUUCUAGGACAGGAACUU	PMRD
osa-miRf10277-akr	CUGACGGUGGACACGAUGGUG	PMRD
osa-miRf10278-akr	AGGUAUCAUCCCGUCUGAACG	PMRD
osa-miRf10279-akr	GAUCUUUAGUCCCGGUUGUU	PMRD
osa-miRf10280-akr	GGUUAAGCGUGCUUGGCCUG	PMRD
osa-miRf10281-akr	GCACGCGUGGUUAGAUGACC	PMRD
osa-miRf10282-akr	CCCUGUCACAUCGAAUGUUUGG	PMRD
osa-miRf10283-akr	AAAGUGCACCGAAGGUCCCUCAA	PMRD
osa-miRf10284-akr	AAGGUCCCUUAACUUGUCAUCGAG	PMRD
osa-miRf10285-akr	CCGGUUGGUAACACUAACCGGGA	PMRD
osa-miRf10286-akr	CGUGUCCAGGUUCAUAGCCAGGAUU	PMRD
osa-miRf10287-akr	ACUUUAGUCCCGGUUGGUGUU	PMRD
osa-miRf10288-akr	CCGACAUAUGGAGCCCACAUGUC	PMRD
osa-miRf10289-akr	GCCCACAUGUCAUCCCCUCUCU	PMRD
osa-miRf10290-akr	UGCUGAUGCUGCUGCACAGCG	PMRD
osa-miRf10291-akr	CCCGGUUGGUAACACCAACCGG	PMRD
osa-miRf10292-akr	GCCUGCUAUUGUACCUGCUC	PMRD
osa-miRf10293-akr	GGUGUUUGGGAACAGGGACUAAA	PMRD
osa-miRf10294-akr	UUACCAACCGGGACUAAAGA	PMRD
osa-miRf10295-akr	GGUUGGUAACAUCAACCGGGA	PMRD
osa-miRf10296-akr	UCCCGGUUGGUAGUAACAACCGGGA	PMRD
osa-miRf10297-akr	CAAUGUCGUUGGCGCCGAGGA	PMRD
osa-miRf10298-akr	GAUGAUACCUAGAGGUAUCGC	PMRD
osa-miRf10300-akr	UGGUCCAUCAACAUCUCCU	PMRD
osa-miRf10301-akr	AUGCUGCAUCAGCAAACGCU	PMRD
osa-miRf10302-akr	GAAUACUCCCUCCGUCCCAAAA	PMRD
osa-miRf10303-akr	CGAUCUUUAGUCCCGGUUGGUGU	PMRD
osa-miRf10304-akr	GUCGCGAACUUGACGUCGUGCG	PMRD
osa-miRf10305-akr	UGGUACCUCCUCAAGGACAGU	PMRD
osa-miRf10306-akr	CUGUCCUUGAGGAGGUACCAU	PMRD
osa-miRf10307-akr	UGUCCAGCUUACAGUCUUCCU	PMRD
osa-miRf10308-akr	AGCGCCAAUAGCAUUGGCGCUGAG	PMRD
osa-miRf10309-akr	CUUGAGGAGGUACCAUGAGGUA	PMRD
osa-miRf10310-akr	UCUCGCAAAAUAGCCUCGAGG	PMRD
osa-miRf10311-akr	AAGCUCCUCUAAACAGGCCC	PMRD
osa-miRf10312-akr	UCAUGGUACCUCCUCAAGGACC	PMRD
osa-miRf10313-akr	CUUGAGAAGGUACCAUGAGA	PMRD
osa-miRf10315-akr	CGAGUAGUCCUUCGUAUUCUGC	PMRD
osa-miRf10317-akr	AAAUAAACGGGUGGACGUCCACUCGA	PMRD
osa-miRf10318-akr	AGCUCGAGUGGACGUCCACC	PMRD
osa-miRf10319-akr	GGUCGACGGCGUCGACGAUCCC	PMRD
osa-miRf10320-akr	GGCUUGUCCGCCUGCGAAAAUA	PMRD
osa-miRf10321-akr	UUAUACUCCCUCCGUCCCAAAAUAU	PMRD
osa-miRf10322-akr	GUAGUUAUACUCCCUCCGUCCCAAA	PMRD
osa-miRf10323-akr	CUGAUACCUGAUAGGUAUCAC	PMRD
osa-miRf10324-akr	CACGGCUGGCCUAUUAUGCCACCGU	PMRD
osa-miRf10325-akr	AAAACCGGGUAUAACACCUCCCC	PMRD
osa-miRf10326-akr	AAACCGGGAAUAACACCUCCCC	PMRD
osa-miRf10327-akr	GGGUAUAACACCUCCCCUAUC	PMRD
osa-miRf10328-akr	UUAGCCCCGGUUGGUGCUACC	PMRD
osa-miRf10329-akr	AGCUCCAACUCUAGCUCCAC	PMRD
osa-miRf10330-akr	GAAUAAGUUCACCGGAGGUCCCU	PMRD
osa-miRf10331-akr	CUGCUGGUCAGACCGGCCUUAU	PMRD
osa-miRf10332-akr	UUGUCGCGUCCCAAAACGACUCUA	PMRD
osa-miRf10333-akr	UUGUCGCGUCCCAAAACGAC	PMRD
osa-miRf10334-akr	CCAACGUUUGACUGUCCGUCUUA	PMRD
osa-miRf10335-akr	GAAGACUUGAUCAAGUCCCCCUA	PMRD
osa-miRf10336-akr	UUCUAGCAUUUCCCACAUUC	PMRD
osa-miRf10337-akr	UAGGUAUCAGGCCUGGUACCU	PMRD
osa-miRf10338-akr	CCUGCAGUAGGUGUCACUGA	PMRD
osa-miRf10339-akr	CCCUCUAAUUUGGGACGGAGGGA	PMRD
osa-miRf10340-akr	UCAAUCCUGCGAUUCAAAGGGG	PMRD
osa-miRf10341-akr	CCUGCGAUUCAAAGGGGGCCUUAG	PMRD
osa-miRf10342-akr	UUGGUGUUACCAACCAGGACUA	PMRD
osa-miRf10343-akr	CGGUUGGUGUUACCAACCGGGA	PMRD
osa-miRf10344-akr	CAUCUAGGACGAGGAUGUGG	PMRD
osa-miRf10345-akr	AGGAUGAGGACGUGGCAUCCU	PMRD
osa-miRf10346-akr	AGUCCCGGUUGGUAACACCAACCGGGAA	PMRD
osa-miRf10347-akr	UCCCGGUUGGUGUUACCAACCG	PMRD
osa-miRf10348-akr	AGCGCCAAAUGGAUUGGCGCUG	PMRD
osa-miRf10349-akr	CAUCCGACUGGUUUCCAGUCGGGGGCUC	PMRD
osa-miRf10350-akr	UGCUCACCACGGCUUGCUUC	PMRD
osa-miRf10351-akr	GCCCAUCACAGGUAUCCCCUCA	PMRD
osa-miRf10352-akr	UGAGGGGAUACCUGUGAUGGGCC	PMRD
osa-miRf10353-akr	AGUCCCAGUUGGUAACACCAACCGGGA	PMRD
osa-miRf10354-akr	CACCAACCGGGACUAAAGAUC	PMRD
osa-miRf10356-akr	CGGUCCUUGAGGAGGUACCAUGAGGUAC	PMRD
osa-miRf10357-akr	GUUCUUGAGGAGGUACCAUGAGGUAC	PMRD
osa-miRf10358-akr	UUCUUGAGGAGGUACCAUGA	PMRD
osa-miRf10360-akr	GGCUUAAGACGGCCACCAGC	PMRD
osa-miRf10361-akr	ACAUCGUCGGCGUCAUCGUCGGCAC	PMRD
osa-miRf10362-akr	GCUGGAGGAUGCGACGGUGCU	PMRD
osa-miRf10363-akr	UGGCACGGUGCCAGUUUCCCU	PMRD
osa-miRf10364-akr	UUGUUAGGGUUCCGUCCAUU	PMRD
osa-miRf10365-akr	AGCGCCAAUUUAUUUGGCGCUGA	PMRD
osa-miRf10367-akr	UUUCGGUCCCUCAAGUUGUC	PMRD
osa-miRf10368-akr	UUAGUCCCGGUUGGUAACACCAAC	PMRD
osa-miRf10369-akr	CGGUUGGUGUUACCAACCGGG	PMRD
osa-miRf10370-akr	GAUUGGUAACACCAACCGGGACUAAA	PMRD
osa-miRf10372-akr	UCCCGGUUGGUGUUACUAACCGGGA	PMRD
osa-miRf10373-akr	GCGUGUCGCAUCGGAUAUACGGA	PMRD
osa-miRf10374-akr	UCUCCUUAUCGGCACCACUU	PMRD
osa-miRf10376-akr	AUCUUUAGUCCCGGUUGGUA	PMRD
osa-miRf10377-akr	UGCUAGAAGCUCCCCCAAACAGUC	PMRD
osa-miRf10378-akr	GAGGUGUCUAAGUUCAGCGC	PMRD
osa-miRf10379-akr	AGAGCAGGUACAAUAGCAGGCUAU	PMRD
osa-miRf10380-akr	GGUCUGACCGGUGUCCGGUCUGACCG	PMRD
osa-miRf10381-akr	CCUCCGUCCCAAAAUAAGUGCAG	PMRD
osa-miRf10382-akr	GGUUGGUAAGAUCAACCGGGA	PMRD
osa-miRf10383-akr	UCCCUGUUGGUACUACCAACCGG	PMRD
osa-miRf10384-akr	CUGACCACAGUGUAGUGGCCAG	PMRD
osa-miRf10385-akr	AUGGUUUCGGCAGGUCCGGCCGAAAGG	PMRD
osa-miRf10386-akr	CCGGUGUUGUAGGACAGGAACUU	PMRD
osa-miRf10387-akr	UUCGCCGCGCGAGUCAUGAA	PMRD
osa-miRf10388-akr	GGGUGUAAGUGGCUAACCCGCGAAACC	PMRD
osa-miRf10389-akr	UACCGGUUGGUAACACCAACCGGGACU	PMRD
osa-miRf10391-akr	CUAUUUUUGCAUGCGGGUGGC	PMRD
osa-miRf10393-akr	GGAAGUUCCGGUACAAGAACACCGG	PMRD
osa-miRf10394-akr	UCCAGGUUCGUAGCUAGAAGUUG	PMRD
osa-miRf10395-akr	UAAUGCCCGAUUGAGAUGAC	PMRD
osa-miRf10396-akr	CGCGCUUUGAGUGAGCGAGA	PMRD
osa-miRf10399-akr	CAGCUGCUAGAAGCUCCCCCAAACA	PMRD
osa-miRf10400-akr	UAGUACUAGGAUGUGUCCCAUC	PMRD
osa-miRf10401-akr	UUACUCCCUCCGUCCCAAUA	PMRD
osa-miRf10402-akr	CUGCACCAUCCGCUUGUGGCUGUG	PMRD
osa-miRf10403-akr	UAGUCCCGGUUGGUAACACC	PMRD
osa-miRf10404-akr	CCCUAUCUUUAGUCCCGGUUGG	PMRD
osa-miRf10405-akr	UACCAACCGGGACUAAAGAUCU	PMRD
osa-miRf10406-akr	UAUGGGACGGAGGGAGUACAA	PMRD
osa-miRf10407-akr	CCGGUUGGUGUUACCAACCGGGACAA	PMRD
osa-miRf10408-akr	UUCCGGUUGGUGUUACCAACCG	PMRD
osa-miRf10409-akr	UCCCGGUUGGUAACACCAAUCGG	PMRD
osa-miRf10410-akr	CCGAUUGGUGUUACCAACCGGGA	PMRD
osa-miRf10411-akr	AAUCCCGGUUGGUAACACCAA	PMRD
osa-miRf10412-akr	UGGGAUGGGUUGGUUCCAUCC	PMRD
osa-miRf10413-akr	GUGGUCCGUCUGCGAAAAUC	PMRD
osa-miRf10414-akr	AAGUACCGGUACCUCGAGAUA	PMRD
osa-miRf10415-akr	UCCCGGUUGGAAAACCGGGACUA	PMRD
osa-miRf10416-akr	CCUCCGUCCCAAUAUGUAGCAAC	PMRD
osa-miRf10417-akr	AUCUUUAGUCCCGGUUGGUAU	PMRD
osa-miRf10418-akr	GGAUCUUUAGUCCCGGUUGAUA	PMRD
osa-miRf10419-akr	AUCCACUCGUCACAGGUGUCAA	PMRD
osa-miRf10420-akr	GUGGGGAUGUGACACCACCU	PMRD
osa-miRf10421-akr	UGUAUACUCCCUCCGUCCAA	PMRD
osa-miRf10422-akr	UAUAUGUAUACUCCCUCCGU	PMRD
osa-miRf10423-akr	GCCAGCCAGAUGGCUUGGCCAU	PMRD
osa-miRf10424-akr	UUUGGCCAGCCAGAUGGCUUGG	PMRD
osa-miRf10425-akr	GCUCCUUAAGUGGUCCACAUG	PMRD
osa-miRf10426-akr	GUUGGUAACACCAACCGGGACU	PMRD
osa-miRf10427-akr	GCAUGCGGUUGUGUUGCCCGC	PMRD
osa-miRf10428-akr	GGUUGGUAACAUCAAUCGGGA	PMRD
osa-miRf10429-akr	UACUUCCUCCGUUUCAUAGUGUAAG	PMRD
osa-miRf10430-akr	UGGUGACGUCACCGCUGACGUCAUCGU	PMRD
osa-miRf10431-akr	AGAUUCGUUGUACUAGGAUGUGUC	PMRD
osa-miRf10433-akr	CCGGUUGAUAACACCAACCGG	PMRD
osa-miRf10434-akr	CCCGGUUGGUAACACCAACCG	PMRD
osa-miRf10435-akr	UCCCGGUUGGUAACACUAACCGG	PMRD
osa-miRf10436-akr	CGGUUGGUAACACCAACCAGGA	PMRD
osa-miRf10437-akr	GCUCAAAAGAUUCGUCUCGCGGUUU	PMRD
osa-miRf10438-akr	UCCCGGUUGUUUAUACCAACCA	PMRD
osa-miRf10439-akr	CCGGUUGAUGUUACCAACCGGGA	PMRD
osa-miRf10441-akr	GAGCUGGAGCUGUGCCAAACG	PMRD
osa-miRf10442-akr	AUGAGCCGAGCUCGAGUAGC	PMRD
osa-miRf10443-akr	AGUCUACUCCCUCCGUCCCAAA	PMRD
osa-miRf10445-akr	UUGAGUCACUGACAUGUGGGACCCAC	PMRD
osa-miRf10446-akr	GUAGCUAGCUAGCAAGCUCAUGG	PMRD
osa-miRf10447-akr	GCGUAGCUAGCUAGCAAGCUC	PMRD
osa-miRf10448-akr	UGGCGCUGAACUUAGAUACCUCA	PMRD
osa-miRf10449-akr	AGCUGCUCGAGCUUGGCUCG	PMRD
osa-miRf10450-akr	GUGUGUGUAUGACAGGUUGA	PMRD
osa-miRf10451-akr	UACUGCAUGUGCACUACUGCA	PMRD
osa-miRf10452-akr	CUGUCGAACUGCCCCUGUUCGACAGG	PMRD
osa-miRf10453-akr	CCUGGCCUCCAUGUAGCCGGU	PMRD
osa-miRf10454-akr	UGAUACCUCAGAGGUAUCGUC	PMRD
osa-miRf10455-akr	UGUUUGGUUGGAGGGACUAA	PMRD
osa-miRf10456-akr	UGAGGGGAUGUGACUCCUCCU	PMRD
osa-miRf10457-akr	UGUCCCAUCCUUGUCUAGGUUUU	PMRD
osa-miRf10458-akr	UCGUCGUCAUCGCCAUUGCCGCUG	PMRD
osa-miRf10459-akr	UCGGUUGGUAUUACCAACCGGGA	PMRD
osa-miRf10461-akr	UUGAGCCGUGCCAAUAUCAC	PMRD
osa-miRf10462-akr	GAUGAUGACGUUGUCGGUGAUG	PMRD
osa-miRf10463-akr	AGGAUGUGUCACAUCUAGUC	PMRD
osa-miRf10464-akr	GCCACGUCAGGGUCCAUGGC	PMRD
osa-miRf10465-akr	GAUGUCGAGGUUGAGCUCUGCCUC	PMRD
osa-miRf10466-akr	GGUUGGUGUUACUAACCGGGA	PMRD
osa-miRf10467-akr	AACACCAACCGGGAGUAAAGUU	PMRD
osa-miRf10468-akr	AGUCCCGGUUGAUAACACCAACCGGGA	PMRD
osa-miRf10469-akr	UCCCAUGUCAUCGUCCACGUCGU	PMRD
osa-miRf10471-akr	UGAGUAGCAAGGAACAGGUC	PMRD
osa-miRf10472-akr	UUGAGGAGGUACCAUGAGGUAC	PMRD
osa-miRf10473-akr	GUAGUACUAGGAUGUGUCCCAUCC	PMRD
osa-miRf10474-akr	CGGUCCUUGAGGAGGUACCAUGA	PMRD
osa-miRf10475-akr	CAGUCCUUGAGGAGGUACCAUGA	PMRD
osa-miRf10476-akr	GACGAAUCUCAGACAUCCAU	PMRD
osa-miRf10477-akr	GCAGCUUCAUCUUCUCAUGGCAG	PMRD
osa-miRf10478-akr	GCCAUGAGAAGAUGAAGCUGC	PMRD
osa-miRf10479-akr	AGUGUCACAUCCCGUACUGAG	PMRD
osa-miRf10480-akr	CCGGUUGGUGUUAUCAACCGGGA	PMRD
osa-miRf10481-akr	UCGAUGGUGGCGUCGUAGUCCUUG	PMRD
osa-miRf10482-akr	UCCCGGUUGGUAACUCCAACCGGGAC	PMRD
osa-miRf10483-akr	ACGUGGGUCCCACUGGUCAGCG	PMRD
osa-miRf10485-akr	CCGGCCUGUACUUAUUGGGC	PMRD
osa-miRf10487-akr	UUUAGUCCCGGUUGGUAACACCAACCGG	PMRD
osa-miRf10488-akr	CCGGUUGGUGUUACCAACCG	PMRD
osa-miRf10490-akr	GGAGCUGGAGCUCAGCCAAACAG	PMRD
osa-miRf10491-akr	GAGAGCGAGACGGUGCCGCA	PMRD
osa-miRf10492-akr	GUGAUACUUGCGAGGUAUCAU	PMRD
osa-miRf10493-akr	GCGUGAUACUUGCGAGGUAUCAGGU	PMRD
osa-miRf10494-akr	AGUACUAGCUAGUACUACCA	PMRD
osa-miRf10495-akr	AGCUCUAGCUCCAGCUUCAC	PMRD
osa-miRf10496-akr	CGAUGAGCGCGAACAUGGUGGA	PMRD
osa-miRf10497-akr	CUCCGUCCCUAAAUAUAAGGGAUU	PMRD
osa-miRf10498-akr	CACGGUUACCACGGUUACCGCG	PMRD
osa-miRf10500-akr	AUCCUUUGAAUCAAAGGGCC	PMRD
osa-miRf10502-akr	GCUCGUUAUCCUAACGAGCUAGA	PMRD
osa-miRf10503-akr	AACUCGUCGGCGAUGAUGUGAUC	PMRD
osa-miRf10504-akr	GAUACCUCGUUGGUGUCAUG	PMRD
osa-miRf10505-akr	UUUGGCCAGCCGGAUGGCUUGGC	PMRD
osa-miRf10506-akr	GAACUGCCCCUGUUCGACAGGG	PMRD
osa-miRf10507-akr	UUGGUGUUCCCAACCGGGAC	PMRD
osa-miRf10508-akr	ACGAUGACGUAGCUGCCGUU	PMRD
osa-miRf10509-akr	CCGGUUGGUGUUACUAACCGGGACUA	PMRD
osa-miRf10510-akr	CAUGCGGUUGCCCCAACCGCAUG	PMRD
osa-miRf10511-akr	AUUAGGGCACCCACAAUGGUUAUCUGUA	PMRD
osa-miRf10512-akr	GAUAACCAUUGCAGGUGCCCUUA	PMRD
osa-miRf10513-akr	AUUAGGGCACCCACAAUGGUUAU	PMRD
osa-miRf10514-akr	CCAACGUUUGACUGUCCGUCUUAU	PMRD
osa-miRf10515-akr	CUGCUAGAAGCUCCCCAAAACAG	PMRD
osa-miRf10516-akr	GGACUGUUUGGGGGAGCUUCUGGCA	PMRD
osa-miRf10517-akr	CUCAAUGCCAACGUUAUUGGCGC	PMRD
osa-miRf10518-akr	CGCGAGACGAAUCUUUUGAG	PMRD
osa-miRf10519-akr	CUGCUAUUGCAGCAGCAGUA	PMRD
osa-miRf10520-akr	GUGCGCACAAUUUUGUCGGCG	PMRD
osa-miRf10521-akr	GUCAUCGAUGACAGGCUCAA	PMRD
osa-miRf10522-akr	UCUUUAGUCCCGGUUGGUGA	PMRD
osa-miRf10523-akr	GGUUGGUGAUACCAACCGGGA	PMRD
osa-miRf10524-akr	UUGACCCGUCUCAGGUGACU	PMRD
osa-miRf10525-akr	UCACAGGUGGGUCACCUGUG	PMRD
osa-miRf10526-akr	AACCGGGACUAAAGAUCAUC	PMRD
osa-miRf10528-akr	CCAGUCAGGGGCUCGUUGCUGG	PMRD
osa-miRf10529-akr	AGGCGAUGACCCAUGUAUACA	PMRD
osa-miRf10530-akr	GAAUCGACGAUGACCCAUGUAUAC	PMRD
osa-miRf10531-akr	GAAUCGACGAUGACCCAUGU	PMRD
osa-miRf10532-akr	GACUGGUUCGAGAACCAGCGAG	PMRD
osa-miRf10533-akr	ACCGGCCGUGCAAUGCCGGU	PMRD
osa-miRf10534-akr	UCUUUAGUCCCGGUUGGUGC	PMRD
osa-miRf10535-akr	AGCCGGUCUGACCGGUCGCCGGUCUGA	PMRD
osa-miRf10536-akr	GGUCUGACCGGUCGCCGGUCUGACCA	PMRD
osa-miRf10537-akr	UUCCGACUGGUUUCCAGUCGGUGGCU	PMRD
osa-miRf10539-akr	GAGACCUCUUCCUAGGCCUU	PMRD
osa-miRf10541-akr	UCAGCGCCAAAUACAUUGGCGCUGA	PMRD
osa-miRf10543-akr	UCCCGGUUGGUAACAACAACCGGAA	PMRD
osa-miRf10544-akr	GGCACCGUGGUAUAAACCGGGAA	PMRD
osa-miRf10545-akr	GGUUGGUGAUACCAACCGGGAGU	PMRD
osa-miRf10546-akr	UUUCAACCGGGGCUAAAGAUC	PMRD
osa-miRf10547-akr	AAGGCAACCUAGGAGGGGAUGUGA	PMRD
osa-miRf10549-akr	GUCAUCUCAAUCGGGCCUAAA	PMRD
osa-miRf10551-akr	CGCCUGCGAAAAUCGAUCUUCGCA	PMRD
osa-miRf10552-akr	UUUAGUCCCGGUUGGUGAGA	PMRD
osa-miRf10553-akr	AAAGAUGGUUUCUCCACCAGUGU	PMRD
osa-miRf10554-akr	AUGGUUUCUCCACCAGUGUAC	PMRD
osa-miRf10555-akr	UCCGGUUGGUAUCACCAACC	PMRD
osa-miRf10556-akr	CGGCUCGUUAUCUAAACGAGC	PMRD
osa-miRf10557-akr	ACUCAUCUGUGACGGGCAUU	PMRD
osa-miRf10558-akr	GAGCCUCAUAGUUGCCGGCU	PMRD
osa-miRf10559-akr	CGGUCAGACCAGCCUGAUGGC	PMRD
osa-miRf10560-akr	ACUUUAGUCCCGGUUGGUGUUAU	PMRD
osa-miRf10562-akr	AGCGCGGCAAGCUCUAGCUU	PMRD
osa-miRf10563-akr	CGAAGCCACGAAGGUUGAGCU	PMRD
osa-miRf10564-akr	UGCCGACUGGUUUCCAGUCGGGGGCUG	PMRD
osa-miRf10565-akr	GUUCCGGUUGGUAUUACCAACCGGGA	PMRD
osa-miRf10566-akr	GAUGAGUCAUCAGUGACGGGCU	PMRD
osa-miRf10568-akr	ACUUACUCCCUCCGUCCCAAAAUAAAU	PMRD
osa-miRf10569-akr	GAACUUACUCCCUCCGUCCCAAAAU	PMRD
osa-miRf10570-akr	AAGCGUGUUUACGGAAAACGAG	PMRD
osa-miRf10571-akr	AUAUUUACUCCCUCCGUCCCAUAA	PMRD
osa-miRf10572-akr	UUACUCCCUCCGUCCCAUAA	PMRD
osa-miRf10573-akr	CCAAGGUCCCUCAACUUGUCAUCA	PMRD
osa-miRf10574-akr	AAGGUCCCUCAUCUUGUCAUC	PMRD
osa-miRf10575-akr	GUUGAGGGACCUUGGUGUACUU	PMRD
osa-miRf10576-akr	CUUGUCCUGCGGGAGCUGCUGGUU	PMRD
osa-miRf10577-akr	CAUCUCUACUUCGCAGCCGC	PMRD
osa-miRf10578-akr	CAUCUCUACUCUGCAGCCGC	PMRD
osa-miRf10580-akr	UCCCGGUUGGUGUUACCAACCGGGA	PMRD
osa-miRf10581-akr	AGAUCAUCUUUAGUCCCGGUUCGA	PMRD
osa-miRf10583-akr	AUCUUUAGUCUCGGUUGGUGUUACC	PMRD
osa-miRf10584-akr	CCGGUUGGUAACACCAACCGAGA	PMRD
osa-miRf10585-akr	UUAGUCUCGGUUGGUGUUACC	PMRD
osa-miRf10586-akr	GUCCCAUCCGAUCCUAGGUUG	PMRD
osa-miRf10587-akr	CAGCAUAGCUGGCGCCUCCUCCU	PMRD
osa-miRf10589-akr	AACGAGGGGAUAUCCCAUCGAG	PMRD
osa-miRf10590-akr	CGGUUGAUGUUACCAACCGGGA	PMRD
osa-miRf10591-akr	UGAUACGUGAUAGGAAUCGCCU	PMRD
osa-miRf10592-akr	GGGUGAUACUUGCGAGGUAUCAU	PMRD
osa-miRf10593-akr	UCCUUGAGGAGAUACUAUGAGGUAU	PMRD
osa-miRf10595-akr	AUCCUGGCGACGUUGCUGAA	PMRD
osa-miRf10596-akr	CUGGCGGACCAGUUAAGAGGU	PMRD
osa-miRf10597-akr	AUGAUACCUGAUAGGUAUCAC	PMRD
osa-miRf10598-akr	UGUUACCAACCGGGACUAAAGAU	PMRD
osa-miRf10599-akr	UUACCAACCGGGACUAAAGAUC	PMRD
osa-miRf10600-akr	AGAUCGAUCUUUAGUCCCGGUUGGUA	PMRD
osa-miRf10602-akr	GGAUGCCACGUCCACAUCCUAG	PMRD
osa-miRf10603-akr	GGUACUCUCUCCGUCCCAAAA	PMRD
osa-miRf10604-akr	UGGCCUUCUACAUCUUCGUC	PMRD
osa-miRf10605-akr	GCGAGCUGCUUGAGCUCGGCU	PMRD
osa-miRf10606-akr	GGAUCUUUAGUCCCGGUUGGU	PMRD
osa-miRf10607-akr	UUAGACACCUCAGCGCCAAA	PMRD
osa-miRf10608-akr	GUUGGUGUUAUCAACCGGGA	PMRD
osa-miRf10609-akr	AGUCCCGGUUGAUAACACCAAC	PMRD
osa-miRf10611-akr	UACCGGUUGGUAACACCAACCGG	PMRD
osa-miRf10612-akr	UCCCGGUUGGUGUUACCAACCGG	PMRD
osa-miRf10614-akr	AUGAUGCAUGCAUCCUCUCUU	PMRD
osa-miRf10615-akr	AAGAGAGGAUGCAUGCAUCA	PMRD
osa-miRf10616-akr	CAUGAUACCUGAUAGGUAUCAC	PMRD
osa-miRf10617-akr	UUGCAUCAAAGUGAACAGGCCCC	PMRD
osa-miRf10618-akr	GCAUCAAAGUGAACAGGACC	PMRD
osa-miRf10619-akr	GCCGUUCCGCUGUUGCAUGC	PMRD
osa-miRf10620-akr	CGAUGCCGUAGUCCAUGAGC	PMRD
osa-miRf10621-akr	UUGCACUUUGGACCACCCCA	PMRD
osa-miRf10622-akr	GUAUCAUCCCGUCCGAACGG	PMRD
osa-miRf10623-akr	CGUGGCGCUGAGGUGUCUAAGU	PMRD
osa-miRf10625-akr	UAGACACCUCAGCGCCACGU	PMRD
osa-miRf10626-akr	GGUUGGUAAUACCAACCGGAA	PMRD
osa-miRf10627-akr	ACUUUAGUCCCGGUUGGUGG	PMRD
osa-miRf10628-akr	UGGCGCUGAACUUAGACAUCUCA	PMRD
osa-miRf10629-akr	UGUCAGUGAGCUGUACUGCA	PMRD
osa-miRf10630-akr	GUAGCCAAGGACAGACUUGCCG	PMRD
osa-miRf10632-akr	CCGGCGAACUCCUCUUCUUCU	PMRD
osa-miRf10633-akr	AUCUUUAGUCCCGGUUGGUGU	PMRD
osa-miRf10636-akr	UCGAACUGCCUCCGUUCGACAGG	PMRD
osa-miRf10637-akr	GACAUCGUCUUCCCCGUCAG	PMRD
osa-miRf10638-akr	UCCCGGUUGUUUAUACCAACCGGGA	PMRD
osa-miRf10640-akr	CCGGACCCACAUGUCAGCCUCAC	PMRD
osa-miRf10641-akr	UGAGGCUGACAUGUGGGUCCG	PMRD
osa-miRf10642-akr	CCGGGCCCACAUGUCAGUCUCAC	PMRD
osa-miRf10643-akr	ACGGCUGGCCUAUUAUGCCACCGUU	PMRD
osa-miRf10644-akr	GAGCUCCACCCAACUCCACU	PMRD
osa-miRf10645-akr	AUGGCGCCCAUCACGGAUGA	PMRD
osa-miRf10646-akr	CUGGUUGGUGUUACCAACCG	PMRD
osa-miRf10648-akr	GGUUUUGGUCUACGUGGUGUACACG	PMRD
osa-miRf10649-akr	GUGAGACCCUUCUACCAGAC	PMRD
osa-miRf10650-akr	GUGGUAUGUCAUGAAACCCU	PMRD
osa-miRf10651-akr	AAGUUGGUGCCCGUCACAGAUGA	PMRD
osa-miRf10652-akr	CGUCACGGAUGAGUCAUCUGU	PMRD
osa-miRf10653-akr	CUGGACCCACAUGUCAGCCUCA	PMRD
osa-miRf10654-akr	UGAGUGAGGCUGACAUGUGGGUCC	PMRD
osa-miRf10655-akr	CCCACGUGUCAGCCUCACUUUC	PMRD
osa-miRf10656-akr	GUCAUCUCAAUCGGGCCUAA	PMRD
osa-miRf10658-akr	CUUUAGUCCCGGUUGGUAACACCAA	PMRD
osa-miRf10660-akr	UGGGUUUCCGUGUCCAACGUUUGAC	PMRD
osa-miRf10661-akr	CCGGUUGGUAACACCAACCGG	PMRD
osa-miRf10662-akr	CGAUGGAGUGGCACUGUUCC	PMRD
osa-miRf10663-akr	UCCGACUGGUUUCCAGUCGGGG	PMRD
osa-miRf10664-akr	ACCGCCGGUUCAUCUGCGGUUUGAC	PMRD
osa-miRf10666-akr	CAACCGGGACUAAAGAUCGA	PMRD
osa-miRf10667-akr	AGUUGGGGCCCGUCACAGAUGAC	PMRD
osa-miRf10668-akr	AGGACAGCGCCAAUAUCGUUG	PMRD
osa-miRf10669-akr	CCUGUCCCAAGACCGAGUCU	PMRD
osa-miRf10671-akr	UCCCGGUUGUUUAUACCAACCGG	PMRD
osa-miRf10672-akr	AACUCGUGGUGAUGUGGACUAAU	PMRD
osa-miRf10673-akr	CCGGUUGAUAACACCAACCGGGA	PMRD
osa-miRf10674-akr	UUUCGGCAGGUCCGGCCGAAG	PMRD
osa-miRf10675-akr	UUGGGGCCAGUUUUGGUUCGGCC	PMRD
osa-miRf10676-akr	CCAUGUCCUCGUCCUAGUUG	PMRD
osa-miRf10677-akr	CUAGGUGCAGAGGCAGAUGC	PMRD
osa-miRf10678-akr	ACCACUUUGAUGAGGAGUUGG	PMRD
osa-miRf10679-akr	AGGGUGUCGAGAAGGGUGAUCG	PMRD
osa-miRf10680-akr	UAUCAGCUAGCUAGCUGGCUUAU	PMRD
osa-miRf10681-akr	CCUGUCGAACAGGGGCAGUUCGAC	PMRD
osa-miRf10682-akr	UGCCGACUGGUUUCCAGUCGGCGGC	PMRD
osa-miRf10683-akr	UGCCGACUGGUCUCCAGUUGG	PMRD
osa-miRf10684-akr	UUUGGUACUGUGAGGUACCAGU	PMRD
osa-miRf10685-akr	AGCAGCGACUCUGGUCAUGGAA	PMRD
osa-miRf10686-akr	UGACCAGGUCACUGCUUGCC	PMRD
osa-miRf10687-akr	GGUCACUGCUUGCCUUUGCAG	PMRD
osa-miRf10688-akr	GGAUGCCAUGUCCUCAUCCUA	PMRD
osa-miRf10689-akr	UGCCAUUUCCUCGUCCUAGG	PMRD
osa-miRf10690-akr	UCUCGGUUGGUAUUACCAACCGGGA	PMRD
osa-miRf10691-akr	AACUUUAGUCCCGGUUGGUAA	PMRD
osa-miRf10692-akr	UUCUUGCAUUGCCCACAUUC	PMRD
osa-miRf10693-akr	CCCGGUUGGUAACACCAACCGGGA	PMRD
osa-miRf10694-akr	CUUUGCAUGCAGUUGCGCCA	PMRD
osa-miRf10695-akr	AGUCCCGGUUGGUAACACGAACCG	PMRD
osa-miRf10696-akr	GCCAACGUUUGACCGUCCGUC	PMRD
osa-miRf10698-akr	GGAUGCCAUGUCCUCAUCCUAG	PMRD
osa-miRf10699-akr	GGAUGAGGAUGUGGCAUCCU	PMRD
osa-miRf10700-akr	CCGGUUGGUAACACCAACCGGGA	PMRD
osa-miRf10701-akr	GCCCGUCACAGAUGAGUCAUCCGU	PMRD
osa-miRf10702-akr	UGUAGGGACCCAAAGUGAACUUA	PMRD
osa-miRf10703-akr	UUACCAACCGGGACUAAAGUU	PMRD
osa-miRf10705-akr	CACGGCUGGCCUAUUAUGCCACCGUU	PMRD
osa-miRf10707-akr	GGAUCUUUAGUCCCGGUUGGUG	PMRD
osa-miRf10708-akr	UUGAUGCCCGUCACAGAUGACUC	PMRD
osa-miRf10709-akr	AUGGUGCGCUGCAGUGGAUU	PMRD
osa-miRf10710-akr	UUACUCCCUCCGUCCUAGAAUAU	PMRD
osa-miRf10711-akr	UUAUCCGGGCCCACAUGUCAGCC	PMRD
osa-miRf10713-akr	CAGGGAGGGGAGAGUCGUGUUU	PMRD
osa-miRf10714-akr	AGCUCGAGCAGCUCACGAGC	PMRD
osa-miRf10715-akr	CGAGCUCGAAUAGUUCGUCGAG	PMRD
osa-miRf10717-akr	UCUUUAGUCCCGGUUGGUGU	PMRD
osa-miRf10718-akr	CUUAGACACCUUAGCGCCAC	PMRD
osa-miRf10719-akr	GGCAUGAGGAUGUCAAAAGG	PMRD
osa-miRf10720-akr	CGGUUGGUGUUACCAAUCGGGA	PMRD
osa-miRf10721-akr	UCCCGAUUGGUAACACCAACCG	PMRD
osa-miRf10723-akr	ACCCACAUGUCAGUGGCUCAA	PMRD
osa-miRf10724-akr	CCCCACAUGUCAGUGGCUCA	PMRD
osa-miRf10726-akr	CCCAGUUGGAAACACCAAUCGG	PMRD
osa-miRf10727-akr	UAGUCCUGGUUGGUGUAACCAACU	PMRD
osa-miRf10728-akr	GGGUGAUACUUGCGAGGUAUCAG	PMRD
osa-miRf10729-akr	AGUCCCGGUUGGUAAUACCAACCGGGA	PMRD
osa-miRf10730-akr	GGUUGGUAAUACCAACCGGGA	PMRD
osa-miRf10734-akr	UAGGUGUUCGACGAAAUGCCU	PMRD
osa-miRf10735-akr	UAGUACUCCCUCCGUCCCUAAAUAUAA	PMRD
osa-miRf10736-akr	GUGCCGAGAGGCUGGAGUAUGAC	PMRD
osa-miRf10737-akr	GAGGGACCUUCGGUGCACUUUUUCC	PMRD
osa-miRf10738-akr	GAAAAAGUGCACCGAAGGUCC	PMRD
osa-miRf10739-akr	UGAGGUGCCUGAGCUCAGCG	PMRD
osa-miRf10741-akr	GAGGAUCUUUAGUCCCGGUUGGU	PMRD
osa-miRf10742-akr	AAUGACUACUCCCUCCGUCCCAAA	PMRD
osa-miRf10743-akr	UGCAUACUCCCUCCGUCCCAAA	PMRD
osa-miRf10745-akr	CCUACAUCCGACUGGUUUCCAGUCGGGG	PMRD
osa-miRf10747-akr	CUUGAGGAGGUACAAUGAGGUAC	PMRD
osa-miRf10748-akr	GUACUAGGAUACAUCACAUC	PMRD
osa-miRf10749-akr	CUGCCGACUGGUUUCCAGUCGGCGGUU	PMRD
osa-miRf10750-akr	CUGCUGCCGACUGGUUUCCAGUCGG	PMRD
osa-miRf10751-akr	CCCGGUCCCACAUGUCAGCCUCAC	PMRD
osa-miRf10752-akr	GUCCCACAUGUCAGCCUCAC	PMRD
osa-miRf10753-akr	UCAUGGUAACGUGGACGAAU	PMRD
osa-miRf10755-akr	GGUACCUCCUGAAAGACCGU	PMRD
osa-miRf10756-akr	CGGUCUUUCAGGAGGUACCA	PMRD
osa-miRf10757-akr	AUUUCGGGAUGGGUGACCGA	PMRD
osa-miRf10758-akr	GGAUUUUCGCAUGCGGUUGCCC	PMRD
osa-miRf10760-akr	AAGCUGCUGUUGUGCGACGCCGA	PMRD
osa-miRf10761-akr	AAUGUGGGCAAUGCUAGAAAGUCUUAU	PMRD
osa-miRf10762-akr	AUGUGGGCAAUGCUAGCAAGU	PMRD
osa-miRf10763-akr	CGUGGACGAAUCUCGGACGUCC	PMRD
osa-miRf10764-akr	UCCCGGUUGGUAACACCAACCGA	PMRD
osa-miRf10765-akr	AGAGAUUUGCUCUGGUCCAA	PMRD
osa-miRf10766-akr	AGGUAUCAGCUGAUACCUGAUA	PMRD
osa-miRf10767-akr	UAGGUAUCAGGACCUGAUACCUCG	PMRD
osa-miRf10768-akr	AGUUGAGCUCUGGGUGCCAUC	PMRD
osa-miRf10769-akr	CGUGCGCACGCUUCCCAAACUACUA	PMRD
osa-miRf10770-akr	CCGGAGUACGAUGAUGAUGA	PMRD
osa-miRf10771-akr	AUGAGCCCAUCACGGAUAAU	PMRD
osa-miRf10772-akr	GCUCGAGCUUCUAACGAGCC	PMRD
osa-miRf10773-akr	CGGUGAACUCCUCUUCUUCUCC	PMRD
osa-miRf10774-akr	CCGUCACGGAUGACACUUAU	PMRD
osa-miRf10775-akr	AAGUGUCAUCCGUGACGGGC	PMRD
osa-miRf10776-akr	CGUAGGGCCUGUCACAGAUGA	PMRD
osa-miRf10777-akr	AGCAGGCUACAGAUCUGUAGCC	PMRD
osa-miRf10778-akr	UUGGAGCUAGUAGUGGGCUAUACUA	PMRD
osa-miRf10779-akr	UCCAUGUCACAUCGGAUGUUUG	PMRD
osa-miRf10780-akr	AUGGUGUCCCAUCCCCAUCU	PMRD
osa-miRf10781-akr	GUUUUCCGGCUUCAAGUCACG	PMRD
osa-miRf10782-akr	UUCAAUGACAAGUUGAGGGACCUUCG	PMRD
osa-miRf10783-akr	GUUUAGUCCCUCUCUCCCAAA	PMRD
osa-miRf10784-akr	GAUUCGUCCACGUCAUCACGAG	PMRD
osa-miRf10786-akr	CGCCGUUAGGGUUCCGUCCA	PMRD
osa-miRf10787-akr	UAAGACUUUCUAGCAUUGCCCACAU	PMRD
osa-miRf10789-akr	GCUCGUUAUCCUAGCGAGCUA	PMRD
osa-miRf10790-akr	GAUCUUUAGUCCCGGUUGGUAACAC	PMRD
osa-miRf10791-akr	UAUGAUCUUUAGUCCCGGUUGGUA	PMRD
osa-miRf10792-akr	AGGUGGUGUCCCAUCCCCACC	PMRD
osa-miRf10793-akr	CUAUCUGAUCAAUCUCUGCCA	PMRD
osa-miRf10794-akr	GAGGAGACCGGCGCUGAGUGA	PMRD
osa-miRf10795-akr	GGUUUCGCGGGUUAGCCACUUACA	PMRD
osa-miRf10797-akr	UCAUGGUACCUCCUUAAGGACCGUA	PMRD
osa-miRf10798-akr	UGACCUGGCACUGAGGUGGC	PMRD
osa-miRf10799-akr	GGUUGGUAACACCAACCGAGA	PMRD
osa-miRf10800-akr	ACGUCAGAGGAUCCCUUUCCU	PMRD
osa-miRf10801-akr	CAUGUGGGUCCGGGUGGCAAAU	PMRD
osa-miRf10803-akr	AUAGCAUCAAAGUGAACAGGUCC	PMRD
osa-miRf10804-akr	GCAUCAAAGUGAACAGGUCCUUAA	PMRD
osa-miRf10805-akr	AUGACUUACAUUGUGAAACGGAGGAA	PMRD
osa-miRf10806-akr	UUAGGCUUAAAAGAUUCGUCUCGC	PMRD
osa-miRf10807-akr	AAUAUAUUGGGACGGAGGGAGUAGUA	PMRD
osa-miRf10808-akr	CUGCUCCCUCCGUCCCAAUAUAU	PMRD
osa-miRf10809-akr	UACUGCUCCCUCCGUCCCAA	PMRD
osa-miRf10810-akr	UACUACUCCCUCCGUCCCAAUAUAU	PMRD
osa-miRf10811-akr	AUAUAUUGGGACGGAGGGAGCAGUA	PMRD
osa-miRf10812-akr	CGAGCUCGAAUAGCUCGUCGA	PMRD
osa-miRf10813-akr	UCGCGAGCUGCUUGAGCUCGGCU	PMRD
osa-miRf10814-akr	CUACUCCUUCCGUCCCAAUAUA	PMRD
osa-miRf10815-akr	UUUCCGUGUCCAACUUUGACUGUC	PMRD
osa-miRf10817-akr	UGAGGGGCCUAAAGUGAACUUUUU	PMRD
osa-miRf10818-akr	AAGUUCACUUUAGGCCCCUC	PMRD
osa-miRf10819-akr	UCUUCCUCUCGUCGCCGGAGG	PMRD
osa-miRf10820-akr	AUUGGACCGGAGCAAAUCUCUUGC	PMRD
osa-miRf10821-akr	CGCCGGGUUGUAGAACGACGCGA	PMRD
osa-miRf10822-akr	GGUGUGGAAUUAAUCCCCUCCAA	PMRD
osa-miRf10823-akr	GGGGCUAAACUUUAGUCCCU	PMRD
osa-miRf10824-akr	AUAGGUAUCAGACCUGAUACC	PMRD
osa-miRf10826-akr	GCCCGUCACAGAUGAGUCAUCC	PMRD
osa-miRf10827-akr	UGGAACCCUAACGGCGAUGGC	PMRD
osa-miRf10828-akr	UUUGCAGGCGGCCUCCUCCUGG	PMRD
osa-miRf10829-akr	AGAUUUACUCCCUCCGUCCCAUA	PMRD
osa-miRf10830-akr	UUACUCCCUCCGUCCCAUAGAAA	PMRD
osa-miRf10831-akr	AGGCUCGGGUUCGGCUCGUUU	PMRD
osa-miRf10832-akr	AUACCCGGUUUUGUAGUUCGGGGG	PMRD
osa-miRf10833-akr	CCCCUGAACUACAAAACCGG	PMRD
osa-miRf10834-akr	UGCCCACCAUGGUGACCGUAGA	PMRD
osa-miRf10836-akr	GUCCUUGAGGACGUACCAUG	PMRD
osa-miRf10838-akr	UCCUUGAGGACGUACCAUGAGGUAC	PMRD
osa-miRf10839-akr	CCUGUGACGUUGGUGAAGGUG	PMRD
osa-miRf10840-akr	CUGUUUGGGAAGCUUCUGGCA	PMRD
osa-miRf10842-akr	UGUUUGGGACGGAUGGAGUACGUA	PMRD
osa-miRf10843-akr	GUCAGCGCCAGAACAAUUGGCGCUG	PMRD
osa-miRf10844-akr	UGGGCGGCAAGCUGACGUGGCA	PMRD
osa-miRf10846-akr	UCCCGGUUGGUGGUACCAACCGAGA	PMRD
osa-miRf10847-akr	GUUGGUGAGACCAACCGGGA	PMRD
osa-miRf10848-akr	CCUGGUUGGCAUGGCCAAAA	PMRD
osa-miRf10849-akr	UGGACUGUUUGGGGGAGCUUCU	PMRD
osa-miRf10850-akr	UGCUGGUUCGAGAACCAGCGAG	PMRD
osa-miRf10851-akr	AGUCCCGGUUGGUAAAACCAACCGG	PMRD
osa-miRf10853-akr	GUCAUCUCAAUCGGGUCUAA	PMRD
osa-miRf10855-akr	UUACAUUGUGAAACGGAGGGAGU	PMRD
osa-miRf10856-akr	UCCCGGUUGGUAUUACUAACCGGGA	PMRD
osa-miRf10857-akr	GUGUUACCAACCGGGACUAAAGAU	PMRD
osa-miRf10858-akr	UCCCGGUUGAUGUUACCAACCGG	PMRD
osa-miRf10860-akr	CCAAUGAUAUUGGCGUCGUC	PMRD
osa-miRf10861-akr	UCCCGGUUGAAUAACCGGGACUA	PMRD
osa-miRf10862-akr	UCCCGGUUUGUAACACCAACCGG	PMRD
osa-miRf10863-akr	GCGGCUGCGGCUGCAGUUGUGC	PMRD
osa-miRf10864-akr	AGGAUGGGGACGUGGCAUCCUG	PMRD
osa-miRf10865-akr	GGUGGAUGUGACACAUCCUA	PMRD
osa-miRf10867-akr	UGGAUGAAUCUCGGACGUCU	PMRD
osa-miRf10868-akr	UUGGUGUUACUAACCGGGAUUAAA	PMRD
osa-miRf10870-akr	UGUCUAAGUUUAGCGCCACA	PMRD
osa-miRf10871-akr	UGAGGUACCGGUACCUCGAG	PMRD
osa-miRf10872-akr	UUUGGUACCAUGAGGUACCGGUA	PMRD
osa-miRf10873-akr	CGGUACCUCACGGUACCAAAU	PMRD
osa-miRf10874-akr	GAUUUGGUACCAUGAGGUACC	PMRD
osa-miRf10875-akr	GUCACGUAGGCGCCACCUCAGU	PMRD
osa-miRf10876-akr	AGUUGGAGCUGUGCCAAACAG	PMRD
osa-miRf10877-akr	CCCAACCGGGACUAAAGAUCGAU	PMRD
osa-miRf10878-akr	CGGCCGUCCGUCUGCGAAGAUAG	PMRD
osa-miRf10879-akr	UCAGCGCCAUGCUAUUUGGCGCUG	PMRD
osa-miRf10881-akr	CCUAAGAGCCCUCCAGUGAA	PMRD
osa-miRf10882-akr	GGCCUCCUAAGAGCUCGCCAGCGA	PMRD
osa-miRf10883-akr	CUGGUUGGUGUUACCAACCGAGA	PMRD
osa-miRf10885-akr	CCGCCGACUGGUUUUCAGUCGGAGGAU	PMRD
osa-miRf10886-akr	UGCCGCCGACUGGUUUUCAGUCGG	PMRD
osa-miRf10888-akr	AAAGCUGCCAGGAAGUUCCGGAC	PMRD
osa-miRf10889-akr	CUUCCGGAGUUCUUCCUAGG	PMRD
osa-miRf10890-akr	AGCACUUUGCUCUUGACGAG	PMRD
osa-miRf10891-akr	CCGGUUUGUGUUACCAACCGGGA	PMRD
osa-miRf10892-akr	GUUCGAUAGGACCUGUCGAAC	PMRD
osa-miRf10894-akr	AUCUUUAGUCCCGGUUGUUG	PMRD
osa-miRf10895-akr	UGUCGAAUUGCGUCAGUUCGACAG	PMRD
osa-miRf10896-akr	UAUCUUUAGUCCCGGUUGUU	PMRD
osa-miRf10897-akr	GCCGUUCGACAGGACCUGUCGAAC	PMRD
osa-miRf10898-akr	GGGAAAUUGGAACCAUGCCACUUC	PMRD
osa-miRf10899-akr	ACAAGUUGAAGGACCUUGGG	PMRD
osa-miRf10900-akr	GGACCUUGGGUGUACUUUUUCCUUC	PMRD
osa-miRf10901-akr	AGUCAUCUGUGACGGGCAUUAA	PMRD
osa-miRf10902-akr	UGUGACCCCACAUGUCAGUUACAUGA	PMRD
osa-miRf10903-akr	AGCUCGAGUAGCUCACGAGU	PMRD
osa-miRf10905-akr	UGCGCCAUAGAAUAAUGGCUUGGCU	PMRD
osa-miRf10906-akr	UGCCGCCCAAGUAGAGGGCGGCAA	PMRD
osa-miRf10907-akr	UCCCGGUUGGUGUUAUCAACC	PMRD
osa-miRf10909-akr	GGGUGAUACUUGUGAGGUAUCAGGU	PMRD
osa-miRf10911-akr	GUGGUGGCGAUGUGCCAAGUGA	PMRD
osa-miRf10912-akr	UCUUUAGUCCCGGUUUGUAACACC	PMRD
osa-miRf10914-akr	CCCGCCAGAUCUAGCUGAGG	PMRD
osa-miRf10915-akr	CAGCGGCAAAACUGUUCUUG	PMRD
osa-miRf10916-akr	GUUCCUCACGUUGUCGUCGAG	PMRD
osa-miRf10917-akr	GGAUCUUUAGUCCCGGUUGGUA	PMRD
osa-miRf10919-akr	CCCGGUUGGUAAAACCAACUGGG	PMRD
osa-miRf10921-akr	CCCGGUUAGUAACACCAACCG	PMRD
osa-miRf10923-akr	UGCGCCAUAGUAUAAUGGCAUGGC	PMRD
osa-miRf10924-akr	UAGCUACAUUUGGGGACAGAG	PMRD
osa-miRf10926-akr	GGGGAUCUUUAGUCCCGGUUA	PMRD
osa-miRf10927-akr	UCUUUAGUCCCGGUUGGUGGG	PMRD
osa-miRf10928-akr	AGGUAUCAGGCCUGGUACCCG	PMRD
osa-miRf10929-akr	CUCUUAAGUGACUGCUAGCG	PMRD
osa-miRf10930-akr	AAUGCCCGAUUGAGAUGACA	PMRD
osa-miRf10931-akr	AGGUUAAGCAUGCUUGGCCU	PMRD
osa-miRf10932-akr	UCCGGUGGGACCCACAUGUCAUU	PMRD
osa-miRf10933-akr	GAUGACUCAUAUGUGACGGGC	PMRD
osa-miRf10934-akr	CAUCUUGCGAUUUCCUGGCA	PMRD
osa-miRf10935-akr	AUCUUUAGUCUCGGUUGGUA	PMRD
osa-miRf10937-akr	UUGGUGUUACCAACCGGGACUAAA	PMRD
osa-miRf10938-akr	CUGAUGGACGGUCCUCCACUU	PMRD
osa-miRf10939-akr	AGUGGAGGACCGUCCAUCAGA	PMRD
osa-miRf10940-akr	AUUAGGCUCAGAAGAUUCGUCUUCU	PMRD
osa-miRf10941-akr	GACAUGGAGUUGAGUUGGUU	PMRD
osa-miRf10943-akr	GCCACAUCAGCGAAACCGUCC	PMRD
osa-miRf10944-akr	GCGGUUUUGCUGACGUGGCGCC	PMRD
osa-miRf10945-akr	UUUUGCUGACGUGGCGCCUACGU	PMRD
osa-miRf10946-akr	UUUCGCUGAUGUGGCGCCUACGU	PMRD
osa-miRf10947-akr	GACGAUGGCGACAACGGCGAUGA	PMRD
osa-miRf10951-akr	UCCCGGUUGGCAUUACCAACCGG	PMRD
osa-miRf10953-akr	AUAAGUCAUCUGUGACGGGCUCUA	PMRD
osa-miRf10954-akr	UAGGCUCGAUUUGAGCUCGGC	PMRD
osa-miRf10957-akr	UUGGUGCCCGUCACAGAUGAC	PMRD
osa-miRf10960-akr	GGUGUUACCAACCGGGAUUA	PMRD
osa-miRf10961-akr	UGCCAUGUUCUCGUCCUAGG	PMRD
osa-miRf10962-akr	UACCAACCGGGACUAAAGUUACG	PMRD
osa-miRf10963-akr	UUACCAACCGGGACUAAAGU	PMRD
osa-miRf10964-akr	CUUUAGUCCCGGUUGGUGGGA	PMRD
osa-miRf10968-akr	UCGAGCUGAGAUCGAGCUUC	PMRD
osa-miRf10970-akr	CGAGCCGAGCUCGAGCUUCU	PMRD
osa-miRf10971-akr	UGAACCCAUGACCUCUUGGGUAA	PMRD
osa-miRf10972-akr	GGAGACUUGAACCCAUGACC	PMRD
osa-miRf10974-akr	CCACGAGGUCAUGGGUUCAA	PMRD
osa-miRf10975-akr	GACUUGAACCCAUGACCUCGU	PMRD
osa-miRf10976-akr	UCCCGGUUGGUGUUACCAACUGG	PMRD
osa-miRf10977-akr	GGUGAUCUUUAGUCCCGGUUAUU	PMRD
osa-miRf10978-akr	CUGCCAAAGGAGAAUUGCCC	PMRD
osa-miRf10979-akr	UGCCCUUUAGGGCUAAUUCA	PMRD
osa-miRf10981-akr	UGGGUUCGCGGCUGACCCACUUA	PMRD
osa-miRf10982-akr	CGUGCGGUCCUCUUAAGUCGACC	PMRD
osa-miRf10983-akr	UCUUUAGUCCCGGUUGGUGUU	PMRD
osa-miRf10984-akr	CAGUAGCGGCAAUCUCAUCU	PMRD
osa-miRf10985-akr	UGUGGGCAAUGCUAGAAAGUCUUA	PMRD
osa-miRf10987-akr	UAAUGCCCGUCACAGAUGAGU	PMRD
osa-miRf10988-akr	CCCCGGGAUCUUUAGUCCCGGUU	PMRD
osa-miRf10989-akr	UUUCCAGUCGGAGGUUGGUCACU	PMRD
osa-miRf10990-akr	UGCUGCCGACUAGUUUCCAGUCGGAGG	PMRD
osa-miRf10991-akr	AGUCUCGGUUGGUAACACCAACCGG	PMRD
osa-miRf10992-akr	GCCGGUUGGUAUUACCAACCGGGA	PMRD
osa-miRf10993-akr	UCCCGCACUUCCAUUCUGCGCGA	PMRD
osa-miRf10994-akr	UGGCCCACAUAUCAGUGGCACA	PMRD
osa-miRf10995-akr	GUCUUGCCCAAGUCGCCGCUGG	PMRD
osa-miRf10997-akr	GUCCCGGUUGGUAACACCAA	PMRD
osa-miRf10998-akr	GCUCUUUAGUCUCGGUUGGU	PMRD
osa-miRf10999-akr	GUCCGGUUGGUGUUACCAACC	PMRD
osa-miRf11000-akr	CGUCCCAAAAUGUAGCUACCU	PMRD
osa-miRf11001-akr	AGCUACAUUUUGGGACGGAGGAA	PMRD
osa-miRf11002-akr	CCUCCGUCCCAAAAUGUAGCUAC	PMRD
osa-miRf11003-akr	GAGCUGGAGCUCAGCCAAACAG	PMRD
osa-miRf11005-akr	CCAUGAGGUAGCAGUACCUCG	PMRD
osa-miRf11006-akr	UCCCGGUUGGUAGUACCAACCGG	PMRD
osa-miRf11007-akr	CCCAGUUGGUAGCACCAACCGGG	PMRD
osa-miRf11008-akr	UUGGUAGCACCAACCGGGGCUA	PMRD
osa-miRf11009-akr	AUUUGGUACCGUGAGGUACC	PMRD
osa-miRf11010-akr	CCCGGAGGUUCUGGCCAGAAC	PMRD
osa-miRf11011-akr	AAGUUCUGGCCAGAACCUCCGGGUA	PMRD
osa-miRf11012-akr	GGAAGUUCUGGCCAGAACCUCC	PMRD
osa-miRf11013-akr	GGUUUGCCGGAGUUGGAGGAGA	PMRD
osa-miRf11014-akr	CUGGAUGAUGCGGUCGAGGAUGCC	PMRD
osa-miRf11015-akr	UUCUGGAUGAUGCGGUCGAGGA	PMRD
osa-miRf11016-akr	CGAGUCGAGCUCGAGCAGCUCGCG	PMRD
osa-miRf11017-akr	AGGACGAGUCGAGCUCGAGCAGCU	PMRD
osa-miRf11018-akr	UUAGUCCCGGUUGGUAUUACC	PMRD
osa-miRf11019-akr	AGUACUCCCUCCGUCCCAAAAAA	PMRD
osa-miRf11020-akr	UUAUUCCCGGUUGGUGUUACC	PMRD
osa-miRf11021-akr	AGUCCCGGUUGGUGACACCAAC	PMRD
osa-miRf11023-akr	GUUGGUGUCACCAACCGGGACUA	PMRD
osa-miRf11024-akr	AGAGCUUCUGAUUCUGGGAGA	PMRD
osa-miRf11025-akr	GUCGUCGUCGGUGGUCAGCU	PMRD
osa-miRf11026-akr	AGUGGCAGUGGCAGUUGCAGUU	PMRD
osa-miRf11028-akr	UCGAGCUAGCUCGCGAGCCAAA	PMRD
osa-miRf11029-akr	AAUGCCAUGUCCUCGUCCUAGGUG	PMRD
osa-miRf11032-akr	UUCUUGAGGAGGUAUCAUGAGGUAC	PMRD
osa-miRf11033-akr	CUUGAGAAGGUACCAUGAGGUAC	PMRD
osa-miRf11034-akr	UGUUACCAACCGGGACUAAAAA	PMRD
osa-miRf11035-akr	UCGUGAGGUACCGGUACCUCGAG	PMRD
osa-miRf11036-akr	CGUGCCAACGUUUGACUGUC	PMRD
osa-miRf11037-akr	CCAACGUUUGACUGUCCGUCUUAUAU	PMRD
osa-miRf11038-akr	CCAACGUUUGACUGUCCGUC	PMRD
osa-miRf11040-akr	CCUCCUCUUCGCGAACGUCACCUGCCG	PMRD
osa-miRf11041-akr	AGAGGGAUAUGGGUCGCUGA	PMRD
osa-miRf11042-akr	GUAUGUGGGCAAUGCUAGAAAGUCUUA	PMRD
osa-miRf11043-akr	GUAUGUGGGCAAUGCUAGAAAGU	PMRD
osa-miRf11044-akr	GUUGCUAUAUUGUGGGACGGAGU	PMRD
osa-miRf11045-akr	GCGCUCCUCCAUCUUCUUCGA	PMRD
osa-miRf11047-akr	CUGCUGUUGCAUCAGCAGUAU	PMRD
osa-miRf11048-akr	GCAGUACUGCUGAUGCAAUAG	PMRD
osa-miRf11049-akr	AGUCAUCUGUGACGGGCAUUA	PMRD
osa-miRf11050-akr	CUUACAUUGUGAAACGGAGGAA	PMRD
osa-miRf11051-akr	GGCCCACAUGUCAGUGACACAAAA	PMRD
osa-miRf11052-akr	UUGUGUCACUGACAUGUGGGCC	PMRD
osa-miRf11053-akr	GCGUGCACUUUGAGCGCCAUG	PMRD
osa-miRf11054-akr	CCGGUUGAUAACACCAAUCGG	PMRD
osa-miRf11055-akr	CGGUUGGUGUUACAAACCGGGA	PMRD
osa-miRf11056-akr	GGUGUUACGAACCGGGAUUAAA	PMRD
osa-miRf11057-akr	CUGGUUGGUGUUACCAACCGGGA	PMRD
osa-miRf11058-akr	UUAGUCCUGGUUGGUGUUACC	PMRD
osa-miRf11059-akr	CUUAUAUCAUGGGACGGAGGGAGUA	PMRD
osa-miRf11060-akr	UAUCAUGGGACGGAGGGAGUACUAG	PMRD
osa-miRf11062-akr	UUCUUGAGGAGGUAACAUGAGGUAC	PMRD
osa-miRf11064-akr	UGAGGUACCAUGAGGUACCAAAU	PMRD
osa-miRf11065-akr	UACUACUGCUGGUGGUGGCGGCG	PMRD
osa-miRf11066-akr	AGUCCCGGUUGGUAACACUAACCGGGA	PMRD
osa-miRf11067-akr	CUAGGUCCGCCUGCGAAAAUAG	PMRD
osa-miRf11069-akr	CUGCCGACUGGUUUCCAGUCGGCGGCU	PMRD
osa-miRf11072-akr	UCCCGGUUAGUAUUACCAACCG	PMRD
osa-miRf11073-akr	GAUGAUGACGUCGUCGGUGA	PMRD
osa-miRf11074-akr	UCAAGCUCGAACGAGCUCGA	PMRD
osa-miRf11076-akr	AUCAAGCUCGAGCAGCUUGC	PMRD
osa-miRf11077-akr	CCGGUUGGUGUUACCAACCGAGA	PMRD
osa-miRf11078-akr	UUUCGCGCAACGGUUGUGCGAGA	PMRD
osa-miRf11079-akr	AGAUGGCUGAUGCUCGAACUC	PMRD
osa-miRf11082-akr	CGAUUUGGUACCAUGAGGUACC	PMRD
osa-miRf11083-akr	UACUGUCCUUGAGGAGGUAUCAU	PMRD
osa-miRf11085-akr	GCAGGCCCAGCUGUCAGUCA	PMRD
osa-miRf11086-akr	GAGCUGGUACAGGCCGGUGUA	PMRD
osa-miRf11087-akr	ACCUCGGAGUGCUUCUACGGCU	PMRD
osa-miRf11089-akr	UUACUCCCGGUUGUUACUACCAACC	PMRD
osa-miRf11090-akr	UUUUGGGACAGAGGGAGUAUGU	PMRD
osa-miRf11091-akr	CACCGGUCAGACCGGUCAUGCAAUGC	PMRD
osa-miRf11093-akr	AGGCGGUUUUGCCCUUCUUU	PMRD
osa-miRf11095-akr	UCGUCGAGGUCGACAUCGACGGC	PMRD
osa-miRf11096-akr	UGACGCUGCACCCGCAACAA	PMRD
osa-miRf11097-akr	GGGAUAAUCGAUUAUCCCGUGC	PMRD
osa-miRf11098-akr	CAGCUGCUGCAGCUUUUCCC	PMRD
osa-miRf11100-akr	UAGUUUGUGUUGUAGCUGGCUA	PMRD
osa-miRf11101-akr	AUCUUUAGUCCCGGUUGGUG	PMRD
osa-miRf11105-akr	CCUCUUAAGGGUCCGCAUGC	PMRD
osa-miRf11107-akr	UUUCCGUGCGGUCCUCUUAA	PMRD
osa-miRf11110-akr	GGUGUUACCAAUCGGGACUAAAGAU	PMRD
osa-miRf11112-akr	UUGGUGUUACCAACCGGGACUAAAGAU	PMRD
osa-miRf11114-akr	AGGGUUCGGCUGAACCCUUGGUUU	PMRD
osa-miRf11115-akr	AACCAAGGGUUCAGCCGAACCCU	PMRD
osa-miRf11116-akr	AGUCGGUCUAGAUGAGCCGA	PMRD
osa-miRf11117-akr	UCAGCGCCAACCUCUUUGGCGCUGA	PMRD
osa-miRf11118-akr	UCAGCGCCAAGUGCAUUGGCGCUGA	PMRD
osa-miRf11119-akr	GUAGUACUAGGAUAUGUCACAUCCA	PMRD
osa-miRf11120-akr	CCCAGUUGGUAGUAACAACCGGGA	PMRD
osa-miRf11121-akr	GUGUCCGGUCUGACCGAGGCACAGU	PMRD
osa-miRf11122-akr	UAGGUCUGGAGUAGAGUUGUGGAGC	PMRD
osa-miRf11123-akr	CCGGUGUUUUAGGACAGGAACUU	PMRD
osa-miRf11125-akr	GGCUCACCAUUGCAGGAGGA	PMRD
osa-miRf11126-akr	CAUACAGGCCACUUAAGAAG	PMRD
osa-miRf11128-akr	CGUACCGUGAGGUACCGGUACAUC	PMRD
osa-miRf11129-akr	GGUACCGUGAGGUACCGAUA	PMRD
osa-miRf11131-akr	UCCCGGUUGAUGAUACCAAC	PMRD
osa-miRf11132-akr	ACUUACAUUGUGAAACGGAGGG	PMRD
osa-miRf11133-akr	CUUACAUUGUGAAAUGGAGG	PMRD
osa-miRf11135-akr	CGUCCGACUGGUUUCCAGUCGGGGGCUC	PMRD
osa-miRf11136-akr	CUACGUCCGACUGGUUUCCAGUCGGGG	PMRD
osa-miRf11138-akr	GUCCGGUUGUUGAGAACAAC	PMRD
osa-miRf11140-akr	UUUUGGCCCAUCACAGGUAA	PMRD
osa-miRf11141-akr	GAUGACCCUCAUCUGUGACGGG	PMRD
osa-miRf11143-akr	GAGCUCAGCUCGGGCUUGGU	PMRD
osa-miRf11144-akr	CCCACAUGUCAGUGACUCAA	PMRD
osa-miRf11145-akr	CAGCCCUUGCUUGCCGAACAGG	PMRD
osa-miRf11147-akr	CAGAUUCGUUGUACUAGGAGG	PMRD
osa-miRf11148-akr	AUGGUACCUCCUGAAGGACC	PMRD
osa-miRf11152-akr	UCAGCACCAUGCUAUUUGGCGCUG	PMRD
osa-miRf11153-akr	UGACAUGGGUGGCCCAUGGUUG	PMRD
osa-miRf11154-akr	AGAUUUUGGGUGGAUGUGAC	PMRD
osa-miRf11155-akr	UGGACCCACACGUCAUCCUCGA	PMRD
osa-miRf11156-akr	AGGUAUCGCAUGAUACCUCGU	PMRD
osa-miRf11157-akr	UUGAGGAGGUACCAUGAGGUA	PMRD
osa-miRf11158-akr	GCACCACCAACAUUGGUGUC	PMRD
osa-miRf11159-akr	GCCAAUGUAGUUGGUGCCGU	PMRD
osa-miRf11160-akr	GCAGCAUCAGCAUCCAAGCU	PMRD
osa-miRf11163-akr	ACGGUCCUUAAGGAGGUACCAUGA	PMRD
osa-miRf11164-akr	GUCCUUGAGGAGGUACCAUGA	PMRD
osa-miRf11166-akr	UUAGUCCCGGUUGGUGUUAC	PMRD
osa-miRf11167-akr	GAGCUCGACACGAGCUCGAG	PMRD
osa-miRf11168-akr	GGAUGCCAUGACCUCGUCCUAG	PMRD
osa-miRf11169-akr	ACCAACCGGGACUAAAGAUC	PMRD
osa-miRf11170-akr	UGCAUGCAUCUGCAUGUGCC	PMRD
osa-miRf11171-akr	CGAUGACAAGUUGAGGGACCUUCG	PMRD
osa-miRf11172-akr	AAAAGUGCACCAAAGGUCCCUCAA	PMRD
osa-miRf11173-akr	UCCCACCCAGAGGUUUCGCCCGGU	PMRD
osa-miRf11174-akr	GUUGGUGUUACUAACCGGGACUAAA	PMRD
osa-miRf11175-akr	AUCUUUAGUCCCGGUUGGUGUUA	PMRD
osa-miRf11176-akr	UAACGCCCGUCACAGAUGAGU	PMRD
osa-miRf11177-akr	UCCCUCAACUUGUCAUCGGGA	PMRD
osa-miRf11178-akr	CCGUUGACAAGUUGAGGGACCUU	PMRD
osa-miRf11179-akr	UGACAAGUUGAGGGACCUUCG	PMRD
osa-miRf11180-akr	CACCGAAGGUCCCUCAACUUGU	PMRD
osa-miRf11181-akr	UCUGCUCCAGUGGAGAAGCA	PMRD
osa-miRf11182-akr	GUACUCCCUCCGUCCCAUGAAAAA	PMRD
osa-miRf11183-akr	ACGUCGGAGGAUCCUCUUCC	PMRD
osa-miRf11184-akr	UUGCAUCUAGGUCCCUUGCC	PMRD
osa-miRf11185-akr	GUGGAUGGAUGCGGAGACAA	PMRD
osa-miRf11186-akr	CUUGGGUGGACGUCCACCCAUUU	PMRD
osa-miRf11187-akr	AACGGGUGGACGUCCACCCGAG	PMRD
osa-miRf11188-akr	CAGCUGCUAGAAGCUCCCCAAA	PMRD
osa-miRf11189-akr	UGCCAGAAGCUCCCCCAAACA	PMRD
osa-miRf11191-akr	UGCCGACUGGUUUCCAGUCGGCGG	PMRD
osa-miRf11192-akr	CGGGACUGAAGAUCAUCUUUAGUC	PMRD
osa-miRf11193-akr	AGAUGAUCUUCAGUCCCGGUUGGUG	PMRD
osa-miRf11194-akr	GAGUUGCUCGAGCUCGGCUCGUCUC	PMRD
osa-miRf11195-akr	GGUUCGCGGGUCAACCCACUUG	PMRD
osa-miRf11199-akr	ACUGCACGUGGUCUCCUUCUCCAUC	PMRD
osa-miRf11200-akr	GAUGUGUCCUAACCAGUCAA	PMRD
osa-miRf11201-akr	CCGGUUGGUGUUACUAACCGG	PMRD
osa-miRf11202-akr	UCCCUCUGUCCCAGAAUAAG	PMRD
osa-miRf11203-akr	UAGGGCCUGUUCACUUUGAUGCCA	PMRD
osa-miRf11204-akr	AGAGAUCCCUGACUUUGUGC	PMRD
osa-miRf11205-akr	UGCCGACUGAUUUCUAGUCGGCGG	PMRD
osa-miRf11207-akr	ACCAUGAGGUAUCGGUACCCCGA	PMRD
osa-miRf11208-akr	UGUCCAACGUUUGACUGUCCGUC	PMRD
osa-miRf11209-akr	UGCAGUUUCAUCUGCUUGUGG	PMRD
osa-miRf11210-akr	AUCAUGCUGUGCAGUUUCAU	PMRD
osa-miRf11211-akr	GGUAAUGUCCCAUCCCCAACU	PMRD
osa-miRf11212-akr	AUACUCCCUCCGUCCCUAAA	PMRD
osa-miRf11213-akr	GUACUCCUUUCGUCCCAAAA	PMRD
osa-miRf11215-akr	UAGAUACUCCCUCCGUCCCA	PMRD
osa-miRf11216-akr	AUUGUACUCCCUCCGUCCCAUUAAAAA	PMRD
osa-miRf11217-akr	AGAGCUGGAGCUGUGCCAAACGG	PMRD
osa-miRf11218-akr	ACUACUCUCUCCGUCCCAAAAAAAC	PMRD
osa-miRf11219-akr	UUACUCCCUCCGUCCCAAAAAA	PMRD
osa-miRf11220-akr	CCGGUUGGUAACACCAACCGGGAA	PMRD
osa-miRf11221-akr	GUUGCAGCAGCAGGGACAGU	PMRD
osa-miRf11223-akr	CGUCCGCCUGCGAAGAUAAU	PMRD
osa-miRf11224-akr	UUACCAACCGGGACUAAAGAUCA	PMRD
osa-miRf11226-akr	AUCUUUAGUCCCGGUUGGUGUU	PMRD
osa-miRf11227-akr	UAGUCCUGGUUGGUAACACCAACCGGGA	PMRD
osa-miRf11229-akr	AGUCCCGGUUGGUAACACGAACCGG	PMRD
osa-miRf11230-akr	CCGGUUGGUAACACGAACCGG	PMRD
osa-miRf11231-akr	GUCCGCUUGCGAAAAUCGAUUUUCGC	PMRD
osa-miRf11234-akr	GGUUGGUGUUACCAACUGGGA	PMRD
osa-miRf11235-akr	GGUGUUACCAACUGGGACUA	PMRD
osa-miRf11236-akr	AGUCCCAGUUGGUAACACCAACC	PMRD
osa-miRf11237-akr	GGUAUUACGAACCGGGACUA	PMRD
osa-miRf11238-akr	CAUGUGCAGCACAGCAGAGGAUU	PMRD
osa-miRf11239-akr	UCUGCUGUGCUGCACAUGCA	PMRD
osa-miRf11240-akr	GAUGGUGUACUUGGGCAGCGA	PMRD
osa-miRf11241-akr	GCCGAUUUUCGCUGGCGGAC	PMRD
osa-miRf11242-akr	CGUCUUCCUGUUCCUGCAGCUGG	PMRD
osa-miRf11243-akr	CCCACAUGUCAGUGACUCUAA	PMRD
osa-miRf11244-akr	UCCCGGUUGAUGUUACCAACCGGGA	PMRD
osa-miRf11245-akr	AGUCCCGGUUGGUAACAUCAACCGGGA	PMRD
osa-miRf11246-akr	CCGGUUGGUGUUACCUACCGGGA	PMRD
osa-miRf11247-akr	GGUGUUACCUACCGGGACUAAAGAU	PMRD
osa-miRf11248-akr	CGCCGUUAGGGUUCCAUCCU	PMRD
osa-miRf11251-akr	CCGUCACUGAUGACUCAUCU	PMRD
osa-miRf11252-akr	UUCCGGUGUUCUUCACCAGGAGG	PMRD
osa-miRf11253-akr	UGUCCAACGUUUGACUGUCCGU	PMRD
osa-miRf11254-akr	AAGCUUAGCUGCGACGUUGCC	PMRD
osa-miRf11256-akr	GAUCUUUAGUCCCGGUUGGUAAC	PMRD
osa-miRf11258-akr	UUAUCCUAACGAGCCGAGCUG	PMRD
osa-miRf11259-akr	GUGUCAGUGGGGACUCACAUG	PMRD
osa-miRf11260-akr	AUAUCAUCCCCUCCUAGGUUGU	PMRD
osa-miRf11263-akr	CCGGUUGGUAACACCAACCGGGAGU	PMRD
osa-miRf11267-akr	GACGACGACGAACUUGCCCUU	PMRD
osa-miRf11268-akr	ACUGUUUGGCACAGCUCCAGCUC	PMRD
osa-miRf11269-akr	GGGAUAUCUUCACGAUCACU	PMRD
osa-miRf11270-akr	GUACUCCUUUCGUCCCAAAAAAAA	PMRD
osa-miRf11271-akr	GCCACCAACCGGGACUAAAGAUCA	PMRD
osa-miRf11272-akr	UUGGUGUUACCAACCAGGAC	PMRD
osa-miRf11273-akr	UGCCAUCGCCAUUAGGGUUC	PMRD
osa-miRf11274-akr	GUUGGCAUGCCACGUGGACA	PMRD
osa-miRf11275-akr	CUACGUGGCAUGCCAAGGUGGC	PMRD
osa-miRf11276-akr	CCACGUGGCAUGCCAACGUGG	PMRD
osa-miRf11277-akr	GGCCCGUCACAGGUGACUUGAUACC	PMRD
osa-miRf11278-akr	GGAUCCUGCCGGUCAGACCG	PMRD
osa-miRf11279-akr	UAACUUUAGUCCCGGUUGGUA	PMRD
osa-miRf11281-akr	UCGGCAGAUUUGGUCGAAGG	PMRD
osa-miRf11282-akr	AAAAUGAUCUUCGUAGGCGGAC	PMRD
osa-miRf11283-akr	GUGGUGUUGACUCGGUCUUC	PMRD
osa-miRf11285-akr	CAUGUCCUCGUCCUAGGUGAAAC	PMRD
osa-miRf11287-akr	CUGUCGAACUGGGGCAGUUCGACA	PMRD
osa-miRf11288-akr	UGUCCAACGUUUGACUGUCCGUUUUAU	PMRD
osa-miRf11289-akr	AGAAGGGGUCAUAUUCCCUU	PMRD
osa-miRf11290-akr	GUGACACCAACCGGGAGUAAA	PMRD
osa-miRf11292-akr	UUAAGUGGUCCGCCUGCGAA	PMRD
osa-miRf11293-akr	GGCUCGUACUCCUGCUUGUCGACGU	PMRD
osa-miRf11294-akr	GGUUGGUACUACCAACCGGGA	PMRD
osa-miRf11295-akr	UGACGGGCCCUAGUUGUGGCUC	PMRD
osa-miRf11297-akr	UCCCGGUUGGUAACACGAACCGGGA	PMRD
osa-miRf11298-akr	AUCUUUAGUCCCGGUUGGUAGC	PMRD
osa-miRf11299-akr	GUGUAUUCCAUGUCGACGGC	PMRD
osa-miRf11300-akr	CAGGGAGCUCUUGAUGUUUGUGA	PMRD
osa-miRf11301-akr	GGUUACUGUAGCACUUAUGG	PMRD
osa-miRf11302-akr	GCGUCGCUUAUAUGGUCCGC	PMRD
osa-miRf11303-akr	GGCAUGUGGGUCCCACAUGUUU	PMRD
osa-miRf11305-akr	GACCUCUUAAGUGGUCCACCUG	PMRD
osa-miRf11306-akr	UUUCAACCGGGACUAAAGAU	PMRD
osa-miRf11307-akr	GAUCUUUAGUCCCGGUUGGU	PMRD
osa-miRf11308-akr	UGGGCAAUGCUAGAAAGUCUUA	PMRD
osa-miRf11309-akr	GAUCUUUAGCCCUGGUUGGU	PMRD
osa-miRf11310-akr	UAGCAAGUUCGAGUGGGAUA	PMRD
osa-miRf11312-akr	CGGUUGGUGUUACCAAUCAG	PMRD
osa-miRf11314-akr	GAAGAGGUGCUCCACAUCUUC	PMRD
osa-miRf11315-akr	UUGGUACUGUGGGGUACCGGU	PMRD
osa-miRf11316-akr	GGUACUCCCUCCGUUCCUAAAUA	PMRD
osa-miRf11318-akr	UAUCAACCGGGACUAAAGAUCCC	PMRD
osa-miRf11319-akr	GGAGCUAGAGCUGUGCCAAACGGG	PMRD
osa-miRf11320-akr	GAGCUCGAGCUCGAGCCAAGC	PMRD
osa-miRf11321-akr	AUAGGCUUGGCUCGAGCUCGA	PMRD
osa-miRf11322-akr	CCCGGUUGGUGCUACCAACCGAGA	PMRD
osa-miRf11323-akr	AUCAAGCUCGAGCAGCUUGCGA	PMRD
osa-miRf11325-akr	CUCCAACCGGGACUAAAGUU	PMRD
osa-miRf11326-akr	CGGUUGGUAACUCCAACCGG	PMRD
osa-miRf11327-akr	AAUCCAACAGCUAUCUUGGCA	PMRD
osa-miRf11329-akr	AACUUUAGUCCCGGUUGGUAUU	PMRD
osa-miRf11330-akr	CCGGUUAGUGUUACUAACCAGGA	PMRD
osa-miRf11333-akr	ACGUGAUACUCGCGAGGUAUC	PMRD
osa-miRf11336-akr	UGAUACCGGUAAGGUAUCAGGAC	PMRD
osa-miRf11337-akr	CGCGAUACCAGAUAGGUAUCAC	PMRD
osa-miRf11338-akr	UUAGUCCCGGUUGGUGACACC	PMRD
osa-miRf11339-akr	UCCCGAUUGGUAACACCAACC	PMRD
osa-miRf11341-akr	CGCGCCGACGAUGACGGUGGAGU	PMRD
osa-miRf11343-akr	CUCGUCGCUGACGAGUGGGGCCA	PMRD
osa-miRf11344-akr	AUCUUUUGGCCACGCCAGCC	PMRD
osa-miRf11345-akr	CCUGGUUGGCAUUGAGGGAG	PMRD
osa-miRf11346-akr	CUGGUGUGGCAAAACAACGC	PMRD
osa-miRf11347-akr	CGGCGUCGUCUUCCCUCCCCAUGA	PMRD
osa-miRf11348-akr	AAGAACCUAGGACUGGAUGGGAUAU	PMRD
osa-miRf11349-akr	UCAGCGCCGUGCUAUUUGGC	PMRD
osa-miRf11352-akr	AGGGAUUUUGGAAGGAGGUGACA	PMRD
osa-miRf11353-akr	GUGGAUGCCUUAACACGAAG	PMRD
osa-miRf11354-akr	GUAGCUGUCCUUCCACGCCA	PMRD
osa-miRf11355-akr	GGUGGAGGUGGAGCUGUGCCAAA	PMRD
osa-miRf11356-akr	AGGGUCUGCUUGGCACAGCU	PMRD
osa-miRf11357-akr	UGGAGCUGUGCCAAAUAGGCCCUG	PMRD
osa-miRf11358-akr	AAGGCACCUACCUUUGACGG	PMRD
osa-miRf11359-akr	CCGUGAGGUACCGGUAUUUCGAGAUA	PMRD
osa-miRf11360-akr	CCGUGAGGUAUCGGUAUCUCGAG	PMRD
osa-miRf11363-akr	CGCCAAGUGCAUUGGCGCUG	PMRD
osa-miRf11364-akr	AUGUGUCAUCCGUGACGGACCUG	PMRD
osa-miRf11366-akr	AUGAGGUACCAUGAGGUACCA	PMRD
osa-miRf11368-akr	CCGGUUGGUAACACAAACCGG	PMRD
osa-miRf11370-akr	AAGUUGGUUCCCAGCCCGGA	PMRD
osa-miRf11371-akr	AUCCAUGGCCGCUCCCAUGGCUG	PMRD
osa-miRf11372-akr	UGUUACUCCCUCCGUCCCAUAAUA	PMRD
osa-miRf11373-akr	GGGUGUAAGUGGCUAACCCGCGAAAC	PMRD
osa-miRf11374-akr	AUUCUGGCCCGUCACAGGUGA	PMRD
osa-miRf11375-akr	CCGGUUGAUGUUACCAACCGG	PMRD
osa-miRf11376-akr	AUCGCGCGGUAACCGCGGUAA	PMRD
osa-miRf11377-akr	CUGUCGAACUGCGGUAGUUC	PMRD
osa-miRf11378-akr	UUGCUCGAGGUUGCGCAGCAUG	PMRD
osa-miRf11379-akr	UUAGUCCAGGUUGGUGUUACC	PMRD
osa-miRf11381-akr	GAUGACCCUCAUCAGUGACGG	PMRD
osa-miRf11382-akr	GUGUCCAACGUUCGACUGUCCGU	PMRD
osa-miRf11383-akr	AUCUUUAGUCCCGGUUGGUAGA	PMRD
osa-miRf11385-akr	UGUUGCCGAUUGGUUUCCAGUCGGCGGC	PMRD
osa-miRf11386-akr	GCCGAUUGGUUUCCAGUCGGCGGCA	PMRD
osa-miRf11387-akr	GCCAGCGAAGAUCCAUUUUCGCUGG	PMRD
osa-miRf11388-akr	CCGGUUGAUAACAUCAACCGG	PMRD
osa-miRf11389-akr	GCGAAAAUCGGAUUUUCGCGUGCGG	PMRD
osa-miRf11390-akr	CACCGUCGUCGCUGCCACAC	PMRD
osa-miRf11392-akr	CUCAGCGCCAAGUUAUUUGGCGCUG	PMRD
osa-miRf11393-akr	CUCAGCGCCAUUGACCUUGGCGCU	PMRD
osa-miRf11395-akr	CCGGUCUGACCGGUCCACAU	PMRD
osa-miRf11396-akr	CUGGUUGGUGACACCAACCG	PMRD
osa-miRf11398-akr	CCGGUUGGUAACACCAACCG	PMRD
osa-miRf11399-akr	UCGGCUGGUGUUACCAACCG	PMRD
osa-miRf11400-akr	CCCACAAGUGGAGCUAUAGG	PMRD
osa-miRf11401-akr	AUGGCCCGUCAGAGGUGAGGU	PMRD
osa-miRf11402-akr	GUAGGACUUGGAGAUAUCGGAC	PMRD
osa-miRf11403-akr	AUCUUUAGUCCCGGUUGGUGCU	PMRD
osa-miRf11405-akr	ACUGGGAUCUUUAGUCCCGGU	PMRD
osa-miRf11406-akr	UCCCGGUUGGUGCUACCAACCAGG	PMRD
osa-miRf11407-akr	GCUGAGCUUGAGCCAAGUUCA	PMRD
osa-miRf11408-akr	AGGGUCAUCGGUGACGGGCUA	PMRD
osa-miRf11409-akr	UGUCCAACGUUUGACUGUCCAUCUUAU	PMRD
osa-miRf11410-akr	UCCCGGUUGGUGCUACCAACC	PMRD
osa-miRf11411-akr	AUCUUUAGUCCCGGUUGGUGC	PMRD
osa-miRf11412-akr	UACUUUAGUCCCGGUUGGUA	PMRD
osa-miRf11413-akr	ACUCCCAGGUGUAUGUACUA	PMRD
osa-miRf11414-akr	UCGUGAUGACGUGGACGAAU	PMRD
osa-miRf11415-akr	GAGAGCAGGAUGCAGCCAAGG	PMRD
osa-miRf11416-akr	CAUCCUUGGCUGCAUCCUGCU	PMRD
osa-miRf11418-akr	UACCUCAUGGUACCUCCUCAAGGA	PMRD
osa-miRf11419-akr	AGGGUUAAGCGUGCUUGGCC	PMRD
osa-miRf11420-akr	UGUUACCAACCGGGACUAAAGA	PMRD
osa-miRf11428-akr	UGAUCUUUAGUCCCGGUUGGUGUUA	PMRD
osa-miRf11434-akr	AGCUGGAGCUCAGCCAAACA	PMRD
osa-miRf11435-akr	GAUCCGUCGCCAUCGAGCUUG	PMRD
osa-miRf11436-akr	GCGCUGAACAUAGACACUUCAAC	PMRD
osa-miRf11437-akr	GCCGACUGGUUUCCAGUCGGCGGC	PMRD
osa-miRf11438-akr	CCUUUGUUGCACAAUGGACC	PMRD
osa-miRf11439-akr	UGCCAACGUUUGACUGUCCAUC	PMRD
osa-miRf11440-akr	GGUCAUCGGUGACGGGCUUCA	PMRD
osa-miRf11441-akr	UGCACCACCGGCUGAAUUGGUGGU	PMRD
osa-miRf11443-akr	CACGGGAUAAUCGAUUAUCC	PMRD
osa-miRf11444-akr	AUCUUCGUAGGCGGGCGGUC	PMRD
osa-miRf11445-akr	GAUGACUCAUCUGUGACGGGCCC	PMRD
osa-miRf11446-akr	ACUCAUCUGUGACGGGCCCU	PMRD
osa-miRf11447-akr	ACUCAUCUGUGUCGGGCUCUAU	PMRD
osa-miRf11448-akr	GCCAUCGAACACGACCAGCU	PMRD
osa-miRf11449-akr	UAACUUUAGUCCCGGUUGGUGUU	PMRD
osa-miRf11450-akr	CCCGGUUGGACAACUGGAAC	PMRD
osa-miRf11452-akr	UCCCGGUUGGUAACACCAACCGG	PMRD
osa-miRf11454-akr	AGUCCCGGUUGGUAACACCAACCGAGA	PMRD
osa-miRf11456-akr	UCUCGGUUGGUAUUACCAACCA	PMRD
osa-miRf11457-akr	ACUUGCAUUGUGAAACGGAGGG	PMRD
osa-miRf11458-akr	CUCAUGGUGACGUGGAUGAA	PMRD
osa-miRf11459-akr	GUUGCCGACUGGUUUCCAGUCGGCGGC	PMRD
osa-miRf11460-akr	CCGACUGGUUUCCAGUCGGCGGC	PMRD
osa-miRf11461-akr	AGCGCCAUGCUAUUUGGCUCUG	PMRD
osa-miRf11462-akr	AAAACCAUGGGCCCACAUGUCAAU	PMRD
osa-miRf11463-akr	AAAACCAUGGGCCCACAUGU	PMRD
osa-miRf11464-akr	GAUGAGUCAUCUGUGACGGGCCCUA	PMRD
osa-miRf11466-akr	GCCCGUCACAGAUGACUCAUC	PMRD
osa-miRf11468-akr	GGUUGGUGUUACCAAACGGGA	PMRD
osa-miRf11469-akr	GCUCGUUAUCCUAACGAGCU	PMRD
osa-miRf11470-akr	ACUGUACCGUGCCUUUGUCA	PMRD
osa-miRf11471-akr	UCAGUGAUAAAGGCACGGUGCA	PMRD
osa-miRf11472-akr	UUGCCAUGCCUGUCUGGCUG	PMRD
osa-miRf11473-akr	GCCUUAAUUCCGGCCCAUCC	PMRD
osa-miRf11474-akr	AAUGAUCUUUAGUCCCGGUUGGA	PMRD
osa-miRf11475-akr	UCGGUGACAAGAUGAGGGACCU	PMRD
osa-miRf11477-akr	CUGUCGAACAACCGCAGUUC	PMRD
osa-miRf11478-akr	UCCUGGUUGGUGUUACCAACCG	PMRD
osa-miRf11479-akr	UCCCGGUUGGUAACACCAACAGG	PMRD
osa-miRf11481-akr	GUGUCAUCUGUGACGGGCUCC	PMRD
osa-miRf11482-akr	GUCCGGAGGUUCCGAUCAAU	PMRD
osa-miRf11486-akr	GGCUCGUUAUCCUAACGAGCU	PMRD
osa-miRf11487-akr	GCCCGUCACAGAUGAGUCAUC	PMRD
osa-miRf11488-akr	CAGAUGAGUCAUCGGUGAUGGG	PMRD
osa-miRf11489-akr	CCCGGUUGGUAACACAAACCGG	PMRD
osa-miRf11490-akr	GAUCUUUAGUCCCGGUUGGUAUU	PMRD
osa-miRf11491-akr	UGGGCAAUACUAGAAAGUCU	PMRD
osa-miRf11493-akr	AUCUUUAGUCCCGGUUGAUAGC	PMRD
osa-miRf11494-akr	CUAUCUUUAGUCCCGGUUGA	PMRD
osa-miRf11495-akr	GUGGCCUCCUCGAGCUCCUCUG	PMRD
osa-miRf11496-akr	GGUUGGUGUCACCAACCGGGAA	PMRD
osa-miRf11497-akr	ACAGGGAUCUACGUAGUACGACAU	PMRD
osa-miRf11498-akr	AGCGCCAAAGUCAAUGGCGC	PMRD
osa-miRf11499-akr	CCGGUUGAUAUUACCAACCG	PMRD
osa-miRf11500-akr	CGCAGGCAUCAGGUGGAGGA	PMRD
osa-miRf11501-akr	GUGAUGCUUGCGAUGUAUCAGGU	PMRD
osa-miRf11502-akr	GUGCCUCUAUCUGCAUUGCUG	PMRD
osa-miRf11503-akr	UGGAGCUGGAACUUUGCCAAACAG	PMRD
osa-miRf11504-akr	UGGAGCUGGAACUUUGCCAA	PMRD
osa-miRf11505-akr	UCAGUGACUCAAAGUCAGAGGGAAG	PMRD
osa-miRf11506-akr	GGGUUCACAUGUCAGUGAGCA	PMRD
osa-miRf11508-akr	AGAGCCUGUUUGGCACAGCUCUAGCUC	PMRD
osa-miRf11509-akr	GAGCUGGAGCUCAGCCAAACAGG	PMRD
osa-miRf11510-akr	CUGUUUGGCACAGCUCUAGCUC	PMRD
osa-miRf11513-akr	AGUGCUGGCUGCUGCAGCAG	PMRD
osa-miRf11514-akr	CUGUUUGGCUGAGCUCCAGCU	PMRD
osa-miRf11515-akr	AAUGCAGCCAUGGUCCAUCGUC	PMRD
osa-miRf11516-akr	UCGGUCGGACGAUCGUCAGG	PMRD
osa-miRf11517-akr	AUAGCCGAACAGGCCCUUUG	PMRD
osa-miRf11518-akr	GCUGCCGCUUCCGCCUUGGAGA	PMRD
osa-miRf11519-akr	CAUUUUGUCAGGAAGUUCCGGG	PMRD
osa-miRf11521-akr	GGUCACAUCCCCUCCUAGGU	PMRD
osa-miRf11522-akr	CUUUAGUCCCGGUUGGUGAU	PMRD
osa-miRf11523-akr	UAUGUACUCCUUUCGUCCCAUAAUAU	PMRD
osa-miRf11524-akr	GGGAUCUUUAGUCCCGGUUGGUA	PMRD
osa-miRf11525-akr	CUCGCGAGCUGCUUGAGCUUGGCU	PMRD
osa-miRf11526-akr	CGAGCUCGAAUAGCUCGUCG	PMRD
osa-miRf11528-akr	GGCUUGUUAUCCUAACGAGCUA	PMRD
osa-miRf11529-akr	UGCCGACUGGACUCCAGUUGG	PMRD
osa-miRf11530-akr	GCAGCAGCUGCUGCUCCCUUUCCU	PMRD
osa-miRf11531-akr	GUUCGUGGCUAACCCACUUA	PMRD
osa-miRf11532-akr	CCUGUCGAACGGAGGCAGUUCGA	PMRD
osa-miRf11533-akr	GAGCCUGGCUUGUCUUGGCUC	PMRD
osa-miRf11534-akr	UCGAACCGUGGCAGUUCGACAGG	PMRD
osa-miRf11537-akr	UAACUUUAGUCCCGGUUGGUGUUA	PMRD
osa-miRf11538-akr	UGGCGGCCACAAUGUCCUCCA	PMRD
osa-miRf11539-akr	AGCUGCCGACUGGUUUCCAGUCGG	PMRD
osa-miRf11540-akr	UUCCAACCGGGACUAAAGUU	PMRD
osa-miRf11541-akr	CUUUAGUCCCGGUUGGUGUUA	PMRD
osa-miRf11542-akr	CUGGUUGAUAACACCAACCGG	PMRD
osa-miRf11543-akr	UCAGUGCCAGGACCGUUGGCGCUGA	PMRD
osa-miRf11544-akr	CAUCUGUGACGGGCCACAACU	PMRD
osa-miRf11545-akr	AUACUCCUUGUAUGACGCCUGC	PMRD
osa-miRf11546-akr	UAGUCCCGGUUUGUAACACCAACCGG	PMRD
osa-miRf11549-akr	CAACCGGGACUAAAGAUGAUC	PMRD
osa-miRf11550-akr	CCCGGUUGGUACUACCAACCGAGA	PMRD
osa-miRf11551-akr	AGCGCCAAGGCGGUUGGCACUGAG	PMRD
osa-miRf11553-akr	AGCCAUCUUGAGUCCCGGUU	PMRD
osa-miRf11554-akr	CCGGUUGGUGUUACCCACCA	PMRD
osa-miRf11557-akr	UCCUUGAGGAGGUACCAUGAGGUAU	PMRD
osa-miRf11559-akr	AGACCUGCCGUGCAAUGCCGGUCA	PMRD
osa-miRf11560-akr	UUAUCUUCGCCCCUUGCAAA	PMRD
osa-miRf11561-akr	UUCGCGGGUUAGUCACUUACACC	PMRD
osa-miRf11562-akr	UACGGCUGCUUAAGACGCCC	PMRD
osa-miRf11563-akr	GGGGUUACCAACCGGGACUAAA	PMRD
osa-miRf11564-akr	GGUGUUACCAACCGGGACUAAA	PMRD
osa-miRf11565-akr	UGUCGAACUGCGGUAGUUCGACAGGU	PMRD
osa-miRf11568-akr	CUCUUGGUCGAGACGCCAGU	PMRD
osa-miRf11570-akr	CCUUCUCGCUCUCCACUAGG	PMRD
osa-miRf11571-akr	AGCUCGUCAUAGAUGACCUC	PMRD
osa-miRf11572-akr	GGUCCUUGAGGAGGUACCAUGA	PMRD
osa-miRf11573-akr	UCCUUGAGGAGGUACCAUGA	PMRD
osa-miRf11575-akr	CCCGGUUGUUAAUACCAACCGG	PMRD
osa-miRf11578-akr	UCUGCAGUCACUGCACCGUGCC	PMRD
osa-miRf11579-akr	UGUUUGGGGGAGUUUCUGGCA	PMRD
osa-miRf11580-akr	CGUCAGAGGUGACUGUCACC	PMRD
osa-miRf11581-akr	GUGCACGUGGAAAACGAGGGAGAGA	PMRD
osa-miRf11583-akr	UACCUCAUGGCACCUCCUCAAGAACCGU	PMRD
osa-miRf11586-akr	UUCUUGAGGAGGUGCCAUGAGGUAC	PMRD
osa-miRf11587-akr	AGAUCGAUCUUUAGUCCCGGUUG	PMRD
osa-miRf11588-akr	UCCCGGUUGGUGUUAUCAACCGGGACUA	PMRD
osa-miRf11589-akr	UCUCGGUUGGUGUUACCAACC	PMRD
osa-miRf11590-akr	UCCCGGUUGAUAACACCAACCGGGA	PMRD
osa-miRf11592-akr	AGACCGGCUGUGCAAUGCCAGUC	PMRD
osa-miRf11595-akr	CAUCGGUGUUGGAGGUGGC	PMRD
osa-miRf11596-akr	GAUCUUUAGCCCCGGUUGGU	PMRD
osa-miRf11597-akr	ACCGGUCUGACCGGCUGAUGG	PMRD
osa-miRf11598-akr	AAUUGCUUGUUUGUGUGCCC	PMRD
osa-miRf11599-akr	GCAACGAUAACGUGGGAAAU	PMRD
osa-miRf11601-akr	UGUCGCCCUCUGUAAGGGCGGUAAG	PMRD
osa-miRf11603-akr	CUACUCCCUCCGUCCCAAAAUAAGU	PMRD
osa-miRf11604-akr	CUACUCUCUCCGUCCCAAAAUAAA	PMRD
osa-miRf11605-akr	CUACUCUCUCCGUCCCAAAA	PMRD
osa-miRf11608-akr	ACUCUCUUCCAUGCCGGAUC	PMRD
osa-miRf11609-akr	AUAGGCUUGGCUCGAGCUCG	PMRD
osa-miRf11610-akr	UUAGCUCGACUCGGCUCGUU	PMRD
osa-miRf11611-akr	UUUUGCAGGCGGACCUCUUA	PMRD
osa-miRf11612-akr	UACUCCCUCCGUCCCUAAAUAUA	PMRD
osa-miRf11613-akr	CUUCUCCACCUCGAUCCUCGG	PMRD
osa-miRf11614-akr	CGUGUCCAACGUUUGACUGUC	PMRD
osa-miRf11615-akr	AACUGGAGCUAGAGCUGUGCC	PMRD
osa-miRf11616-akr	GAUACUUGCGAGGUAUCAGGU	PMRD
osa-miRf11617-akr	UUUAGGCCCGAUUGAGAUGAG	PMRD
osa-miRf11618-akr	GUACUCCCUCAGUCCCAAAA	PMRD
osa-miRf11619-akr	ACCUACUCCCUCUGUCCCAAAAU	PMRD
osa-miRf11620-akr	UUGACCAGCUCGGCCAUGAU	PMRD
osa-miRf11622-akr	UGCCAUCACCGGUAGCAGCACUU	PMRD
osa-miRf11623-akr	GUACUAGGAUGUGUCACAUCC	PMRD
osa-miRf11624-akr	CUACUCCCUAUGUCCCAAAA	PMRD
osa-miRf11626-akr	UGAUCUUUAGUCCCGGUUGG	PMRD
osa-miRf11627-akr	CCCCUCCUGCCAGAUCUGGCAG	PMRD
osa-miRf11628-akr	GGACCCACAUGUCAGCCUCAC	PMRD
osa-miRf11629-akr	CAUCGAUGCACGGCACCGUGCAC	PMRD
osa-miRf11632-akr	UCGAGCCGAGCUUGAGCUUGU	PMRD
osa-miRf11633-akr	GUCAGACCGGCCGUGCAAUGCCGGU	PMRD
osa-miRf11634-akr	CGUCCCACGUGGCAUUGACGUGACG	PMRD
osa-miRf11637-akr	CGGUCAGACCGGCCUGAUGG	PMRD
osa-miRf11638-akr	CCGAUGCCGAACGGGUAUGGAAU	PMRD
osa-miRf11639-akr	CUCUGUGUCCAGGAGAACCC	PMRD
osa-miRf11640-akr	GGUAUUACCAACCGGGACUA	PMRD
osa-miRf11641-akr	UCGAGCUUGGUCAAGCUCGA	PMRD
osa-miRf11642-akr	CGGUCAGACCGGUCGUGCAUUGCCGGU	PMRD
osa-miRf11644-akr	CAUAGGUAUCAGGCCUGGUA	PMRD
osa-miRf11645-akr	AUAGGUAUCAGGUCUGAUACCUA	PMRD
osa-miRf11646-akr	GCCUGAUACCUAUAGGUAUCAG	PMRD
osa-miRf11647-akr	UGUCCUUGCUGGUGGCGGAC	PMRD
osa-miRf11648-akr	GAUGACUCAUCUAUGACGGGC	PMRD
osa-miRf11649-akr	AAACCGUGCAAAGGAGGUCCC	PMRD
osa-miRf11650-akr	AUACUGCCAUGGGACCUCCUUUGCA	PMRD
osa-miRf11651-akr	GGAGGUCCCAUGGCAGUAUUU	PMRD
osa-miRf11652-akr	GAGGUCCCAUGGCAGUAUUU	PMRD
osa-miRf11653-akr	AUCUUUAGUCCCGCUUGGUGAGA	PMRD
osa-miRf11656-akr	UUCUCGCUGACGUGGUCGCU	PMRD
osa-miRf11657-akr	GGCGCCAACCACUUUGGCGCUGAGGU	PMRD
osa-miRf11658-akr	AGGUGUCUUUGCUGGUGGCC	PMRD
osa-miRf11659-akr	CCCGGUCCCAUAUGUCAGCCU	PMRD
osa-miRf11660-akr	GAAGGAGGCUGACAUAUGGGACC	PMRD
osa-miRf11661-akr	CCCGGUCUCACAUGUCAGCCUCCUU	PMRD
osa-miRf11662-akr	GCACACCGACGAGGUACCGGU	PMRD
osa-miRf11663-akr	GGAGCUAGAGCUGUGCCAAACCGG	PMRD
osa-miRf11664-akr	GGAGCUAGAGCUGUGCCAAA	PMRD
osa-miRf11665-akr	ACCGGCAUUGCUUGGCCGGU	PMRD
osa-miRf11667-akr	GAUGAGUCAUCAGUGACGGGCC	PMRD
osa-miRf11668-akr	ACCGGUGUAGAUCAAUCGGUC	PMRD
osa-miRf11669-akr	UCAACAACCGGGAGUAAAGA	PMRD
osa-miRf11670-akr	GUUGGUGUUACCAACCGGGACUA	PMRD
osa-miRf11672-akr	GUCUUGUCCCAGUCCCCACUG	PMRD
osa-miRf11673-akr	GCCCGUCACCGAUGACACUCAUC	PMRD
osa-miRf11674-akr	AGGGCUGCAAUCUGGUGGUU	PMRD
osa-miRf11675-akr	CCCACAUAUCAGUGACUCAA	PMRD
osa-miRf11676-akr	AAGGAUGUGUCCCAUCCAGU	PMRD
osa-miRf11677-akr	AGUUGGUGCCCGUCACGGAUGA	PMRD
osa-miRf11678-akr	UUCGCGGGUUAACCACUUACA	PMRD
osa-miRf11679-akr	AGAUCUUUAGUCCCGGUUGGU	PMRD
osa-miRf11680-akr	AUUCGUCUCGCGGUUUACAGGCG	PMRD
osa-miRf11682-akr	ACGUAAAGUCAGAGGGACGUGG	PMRD
osa-miRf11683-akr	UCCCGGUUGGUAAUACCAACCGGGA	PMRD
osa-miRf11684-akr	CCGGUUGAUAAUACCAACCGG	PMRD
osa-miRf11686-akr	CGGCGUGUGCCAUCCCACACAUC	PMRD
[truncated: 331 more rows]
[truncated: 1 more columns]

## Sheet: Maize miR Sequences
283 NR maize known miR IDs	miR_sequence	databasename
zma-miR529-5p	AGAAGAGAGAGAGUACAGCCU	miRBase.V20
zma-miR168b-3p	CCCGCCUUGCAUCAAGUGAA	miRBase.V20
zma-miR167h-3p	GAUCAUGUUGCAGCUUCAC	miRBase.V20
zma-miR168a-3p	CCCGCCUUGCACCAAGUGAA	miRBase.V20
zma-miR827-5p	UUUGUUGGUGGUCAUUUAACC	miRBase.V20
zma-miR156l-3p	GCUCACUGCUCUAUCUGUCACC	miRBase.V20
zma-miR396b-3p	GUUCAAUAAAGCUGUGGGAAA	miRBase.V20
zma-miR319b-5p	AGAGCGUCCUUCAGUCCACUC	miRBase.V20
zma-miR159a-5p	GAGCUCCUAUCAUUCCAAUGA	miRBase.V20
zma-miR408b-5p	CAGGGACGAGGCAGAGCAUGG	miRBase.V20
zma-miR169i-3p	GGCAGUCUCCUUGGCUAG	miRBase.V20
zma-miR2275b-5p	AGGAUUAGAGGCAACUGAACC	miRBase.V20
zma-miR156b-3p	GCUCACCCUCUAUCUGUCAGU	miRBase.V20
zma-miR159h-3p	UUUGGAGUGAAGGGAGCUCUG	miRBase.V20
zma-miR2275a-5p	AGAGUUGGAGGAAAGCAAACC	miRBase.V20
zma-miR171b-3p	UUGAGCCGUGCCAAUAUCAC	miRBase.V20
zma-miR167g-3p	GGUCAUGCUGUAGUUUCAUC	miRBase.V20
zma-miR167c-3p	GAUCAUGCUGUGGCAGCCUCACU	miRBase.V20
zma-miR156a-3p	GCUCACUUCUCUCUCUGUCAGU	miRBase.V20
zma-miR156k-3p	GCUCGCUUCUCUUUCUGUCAGC	miRBase.V20
zma-miR166n-5p	GGAUUGUUGUCUGGCUCGGUG	miRBase.V20
zma-miR168c	UCGCUUGUUGCAGAUCGGGAC	PMRD
zma-miR156r	UGACAGAAGAGAGUGGGCAC	PMRD
zma-miR167j-3p	GAUCAUGUGGCAGUUUCAUU	miRBase.V20
zma-miR398b-5p	GGGGCGGACUGGGAACACAUG	miRBase.V20
zma-miR164c-3p	CAUGUGCCCUUCUUCUCCAUC	miRBase.V20
zma-miR171k-5p	UGGUAUUGUUUCGGCUCAUGU	miRBase.V20
zma-miR319a-5p	GAGCUCUCUUCAGUCCACUC	miRBase.V20
zma-miR166g-5p	GGAAUGUUGUCUGGUUGGAGA	miRBase.V20
zma-miR528a-3p	CCUGUGCCUGCCUCUUCCAUU	miRBase.V20
zma-miR164b-3p	AUGUGCCCAUCUUCUCCACC	miRBase.V20
zma-miR166u	UCGGACCACGCUUCAUUCCCC	PMRD
zma-miR156e-3p	GCUCACUGCUCUCUCUGUCAUC	miRBase.V20
zma-miR156i-3p	GCUCACUGCUCUAUCUGUCAUC	miRBase.V20
zma-miR2118g	UUCCUGAUGCCUCCUAUUCCUA	miRBase.V20
zma-miR529-3p	GCUGUACCCUCUCUCUUCUUC	miRBase.V20
zma-miR166j-5p	GGUUUGUUUGUCUGGUUCAAGG	miRBase.V20
zma-miR397a-5p	UCAUUGAGCGCAGCGUUGAUG	miRBase.V20
zma-miR2275b-3p	UUCAGUUUCCUCUAAUAUCUCA	miRBase.V20
zma-miR169l-5p	UAGCCAGGGAUGAUUUGCCUG	miRBase.V20
zma-miR390a-3p	CGCUAUCUAUCCUGAGCUCCA	miRBase.V20
zma-miR156h-3p	GCUCACUGCUCUUUCUGUCAUC	miRBase.V20
zma-miR167d-3p	GGUCAUGCUGCUGCAGCCUCACU	miRBase.V20
zma-miR171i-5p	UGUUGGCACGGUUCAAUCAAA	miRBase.V20
zma-miR2275a-3p	UUUGUUUUCCUCCAAUAUCUCA	miRBase.V20
zma-miR159f-5p	GAGCUCCUCUCAUUCCAAUGA	miRBase.V20
zma-miR398a	UGUGUUCUCAGUUCGCCCCCG	PMRD
zma-miR164g-3p	CACGUGCUCCCCUUCUCCACC	miRBase.V20
zma-miR398a-5p	GGGGCGAACUGAGAACACAUG	miRBase.V20
zma-miR169c-3p	GGCAAGUCUGUCCUUGGCUACA	miRBase.V20
zma-miR166k-5p	GGAUUGUUGUCUGGCUCGGGG	miRBase.V20
zma-miR399b-5p	GUGCAGCUCUCCUCUGGCAUG	miRBase.V20
zma-miR160a-3p	GCGUGCAAGGGGCCAAGCAUG	miRBase.V20
zma-miR169m-3p	GGCAUCCAUUCUUGGCUAAG	miRBase.V20
zma-miR172c-5p	CAGCACCACCAAGAUUCACA	miRBase.V20
zma-miR171a-3p	UGAUUGAGCCGCGCCAAUAU	miRBase.V20
zma-miR164d-3p	CACGUGGUCUCCUUCUCCAU	miRBase.V20
zma-miR394a-3p	AGGUGGGCAUACUGCCAAUG	miRBase.V20
zma-miR167f-3p	GAUCGUGCUGCGCAGUUUCACC	miRBase.V20
zma-miR399d-5p	GUGUGGCUCUCCUCUGGCAUG	miRBase.V20
zma-miR172d-5p	CAGCACCAUCAAGAUUCACA	miRBase.V20
zma-miR399f-5p	GGGCAACUUCUCCUUUGGCAGA	miRBase.V20
zma-miR167b-3p	GAUCAUGCUGUGACAGUUUCACU	miRBase.V20
zma-miR166i-5p	GGAAUGUCGUCUGGCGCGAGA	miRBase.V20
zma-miR399b-3p	UGCCAAAGGAGAGCUGUCCUG	miRBase.V20
zma-miR171c-3p	UGACUGAGCCGUGCCAAUAUC	miRBase.V20
zma-miR171b-5p	GAUAUUGGCGCGGUUCAAUC	miRBase.V20
zma-miR164a-3p	CACGUGUUCUCCUUCUCCAUC	miRBase.V20
zma-miR396g-5p	UCCCACAGCUUUAUUGAACUG	miRBase.V20
zma-miR397b-3p	CCAGCGCUGCACUCAAUUACG	miRBase.V20
zma-miR395e-5p	GUUCCCUUCAAGCACUUCACAU	miRBase.V20
zma-miR162-5p	GGGCGCAGUGGUUUAUCGAUC	miRBase.V20
zma-miR399e-5p	GGGCUUCUCUUUCUUGGCAGG	miRBase.V20
zma-miR399c-5p	GGGUACGUCUCCUUUGGCACA	miRBase.V20
zma-miR393a-3p	AUCAGUGCAAUCCCUUUGGAAU	miRBase.V20
zma-miR393a	UCCAAAGGGAUCGCAUUGAUC	PMRD
zma-miR437c	UCAAAGUUAGAGAAGUUUGAC	PMRD
zma-miR393c-3p	GUCAGUGCAAUCCCUUUGGAAU	miRBase.V20
zma-miR393d	UCCAAAGGGAUUGCACUGAUC	PMRD
zma-miR160c-3p	GCGUGCAUGGUGCCAAGCAUA	miRBase.V20
zma-miR160d-3p	GCGUGCGUGGAGCCAAGCAUG	miRBase.V20
zma-miR2118e	UUCCUGAUGUCUCCCAUUCCUA	miRBase.V20
zma-miR169a-3p	GGCAAGUUGUUCUUGGCUACA	miRBase.V20
zma-miR169n-3p	GGCAGGCCUUCUUGGCUAAG	miRBase.V20
zma-miR437g	AAAGUUAGAGAAGUUUGACUC	PMRD
zma-miR395n-5p	GUUCUCUACAAGCACUUCACGA	miRBase.V20
zma-miR396g-3p	GUUCAAGAAAGCUGUGGAAGA	miRBase.V20
zma-miR167u	UGAAGCUGCCACAUGAUCUG	PMRD
zma-miR399a-5p	GUGCGGUUCUCCUCUGGCACG	miRBase.V20
zma-miR395o-5p	GUUCUCUUCAAGCACUUCACGA	miRBase.V20
zma-miR171a-5p	UAUUGGCGAGGUUCAAUCAGA	miRBase.V20
zma-miR395a-5p	GUUCUCCUCAAACCACUUCAGUU	miRBase.V20
zma-miR396e-3p	GGUCAAGAAAGCCGUGGGAAG	miRBase.V20
zma-miR2275c-5p	AGGAUUAGAGGGACUUGAACC	miRBase.V20
zma-miR167a-3p	GAUCAUGCAUGACAGCCUCAUU	miRBase.V20
zma-miR166h-5p	GGAAUGACGUCCGGUCCGAAC	miRBase.V20
zma-miR395b-5p	GUUCCCUACAAGCACUUCACAA	miRBase.V20
zma-miR169r-3p	GGCAAGUUGUCCUUGGCUACA	miRBase.V20
zma-miR395d	GUGAAGUGUUUGGAGGAACU	PMRD
zma-miR159b-5p	GUGCUCCCUUCAAACCAAUAA	miRBase.V20
zma-miR395o-3p	GUGAAGUGUUUGGGUGAACUC	miRBase.V20
zma-miR399h-5p	GUGCAGUUCUCCUCUGGCACG	miRBase.V20
zma-miR159g-5p	GUGCUCCCUUCACACCAAUAA	miRBase.V20
zma-miR169l-3p	GGCAAAUCAUCCCUGCUACC	miRBase.V20
zma-miR159c-5p	GAGCUCCCUUCGAUCCAAUCC	miRBase.V20
zma-miR171c-5p	UAUUGGUGCGGUUCAAUCAGA	miRBase.V20
zma-miR2118f	UUCCCAAUGCCUUCCAUGCCUA	miRBase.V20
zma-miR159g-3p	UUUGGAGUGAAGGGAGUUCUG	miRBase.V20
zma-miR393b-3p	AUCAAUGCGAUCCUUUUGGAGG	miRBase.V20
zma-miR171g-5p	UAUUGACUUGGCUCAUCUCUC	miRBase.V20
zma-miR164e-3p	CAUGUGUCCGCCCUCUCCACC	miRBase.V20
zma-miR171m-5p	UAUUGGCGCGCCUCAAUCCGA	miRBase.V20
zma-miR171m	GAUGUUGGCAUGGCUCAAUCA	PMRD
zma-miR169o-3p	GGCAGGUCUUCUUGGCUAGC	miRBase.V20
zma-miR169q-3p	GGCAGGCCUUCUGGCUAAG	miRBase.V20
zma-miR399j-5p	AGGCAGCUCUCCUCUGGCAGG	miRBase.V20
zma-miR169f-3p	GGCAUGUCUUCCUUGGCUACU	miRBase.V20
zma-miR169p-3p	GGCAAGUCAUCUGGGGCUACG	miRBase.V20
zma-miR395k-5p	GUUUCCUUCAAGCACUUCACAU	miRBase.V20
zma-miR399i-5p	GUGCGGCUCUCCUCUGGCAUG	miRBase.V20
zma-miR437e	GAAGUUAAAGAAGUUUGACUU	PMRD
zma-miR166l-5p	GAAUGGAGGCUGGUCCAAGA	miRBase.V20
zma-miR2275d-5p	AGAGUUGGAGGAAAGAAAACU	miRBase.V20
zma-miR164f-3p	CACGUGCGCUCCUUCUCCAAC	miRBase.V20
zma-miR164h-5p	UGGAGAAGCAGGGCACGUGUG	miRBase.V20
zma-miR171l-5p	UAUUGGCGUGCCUCAAUCCGA	miRBase.V20
zma-miR395i-5p	GUUCCCUACAAGCACUUCACGA	miRBase.V20
zma-miR395l-5p	GUUCCUUCCAAACACUUCACCA	miRBase.V20
zma-miR399g-5p	GGGCAACCCCCCGUUGGCAGG	miRBase.V20
zma-miR1432-3p	GGGUGUCAUCUCGCCUGAAGCA	miRBase.V20
zma-miR437d	UAAGUUAGAGAAGUUUGACUU	PMRD
zma-miR171j-5p	UAUUGACGCGGUUCAAUUCGA	miRBase.V20
zma-miR395f-5p	GUUACCUACAAGCACGUCUCGA	miRBase.V20
zma-miR395k-3p	GUGAAGUGUUUGAGGAAACUC	miRBase.V20
zma-miR395m-5p	GUUCCUUUCAAACACUUCACAU	miRBase.V20
zma-miR158	UCCUAAAUGUAGACAAAGCA	PMRD
zma-miR407	CCUAAAUCAUAUACUUUUGGA	PMRD
zma-miR414	UCAUCCUCAUCAUCGUCGUCC	PMRD
zma-miR156d-5p	UGACAGAAGAGAGUGAGCAC	miRBase.V20
zma-miR156d-3p	GCUCACUUCUCUUUCUGUCAGC	miRBase.V20
zma-miR160a-5p	UGCCUGGCUCCCUGUAUGCCA	miRBase.V20
zma-miR160b-3p	GCGUGCAAGGAGCCAAGCAUG	miRBase.V20
zma-miR164a-5p	UGGAGAAGCAGGGCACGUGCA	miRBase.V20
zma-miR169a-5p	CAGCCAAGGAUGACUUGCCGA	miRBase.V20
zma-miR167a-5p	UGAAGCUGCCAGCAUGAUCUA	miRBase.V20
zma-miR166a-5p	GGAAUGUUGUCUGGCUCGGGG	miRBase.V20
zma-miR166a-3p	UCGGACCAGGCUUCAUUCCCC	miRBase.V20
zma-miR162-3p	UCGAUAAACCUCUGCAUCCA	miRBase.V20
zma-miR166h-3p	UCGGACCAGGCUUCAUUCCC	miRBase.V20
zma-miR166b-5p	GGAAUGUUGUCUGGUUCAAGG	miRBase.V20
zma-miR166c-5p	GGAAUGUUGUCUGGCUCGAGG	miRBase.V20
zma-miR172a	AGAAUCUUGAUGAUGCUGCA	miRBase.V20
zma-miR171d-5p	UGUUGGCUCGGCUCACUCAGA	miRBase.V20
zma-miR171d-3p	UGAUUGAGCCGUGCCAAUAUC	miRBase.V20
zma-miR171f-5p	CGAUGUUGGCAUGGCUCAAUC	miRBase.V20
zma-miR171f-3p	UUGAGCCGUGCCAAUAUCACA	miRBase.V20
zma-miR394a-5p	UUGGCAUUCUGUCCACCUCC	miRBase.V20
zma-miR395b-3p	GUGAAGUGUUUGGGGGAACUC	miRBase.V20
zma-miR395c-5p	GUUCCCUGCAAACACUUCACCA	miRBase.V20
zma-miR395c-3p	GUGAAGUGUUUGGAGGAACUC	miRBase.V20
zma-miR396b-5p	UUCCACAGCUUUCUUGAACUG	miRBase.V20
zma-miR399a-3p	UGCCAAAGGAGAAUUGCCCUG	miRBase.V20
zma-miR399d-3p	UGCCAAAGGAGAGCUGCCCUG	miRBase.V20
zma-miR399e-3p	UGCCAAAGGAGAGUUGCCCUG	miRBase.V20
zma-miR399f-3p	UGCCAAAGGAAAUUUGCCCCG	miRBase.V20
zma-miR156j-5p	UGACAGAAGAGAGAGAGCACA	miRBase.V20
zma-miR156j-3p	UGCUCUCUGCUCUCACUGUCAUC	miRBase.V20
zma-miR159a-3p	UUUGGAUUGAAGGGAGCUCUG	miRBase.V20
zma-miR159c-3p	CUUGGAUUGAAGGGAGCUCCU	miRBase.V20
zma-miR319a-3p	UUGGACUGAAGGGUGCUCCC	miRBase.V20
zma-miR166k-3p	UCGGACCAGGCUUCAAUCCCU	miRBase.V20
zma-miR167e-5p	UGAAGCUGCCAGCAUGAUCUG	miRBase.V20
zma-miR167e-3p	GAUCAUGCUGUGCAGUUUCAUC	miRBase.V20
zma-miR168a-5p	UCGCUUGGUGCAGAUCGGGAC	miRBase.V20
zma-miR169c-5p	CAGCCAAGGAUGACUUGCCGG	miRBase.V20
zma-miR169f-5p	UAGCCAAGGAUGACUUGCCUA	miRBase.V20
zma-miR169i-5p	UAGCCAAGGAUGACUUGCCUG	miRBase.V20
zma-miR169d	UAGCCAAGGAGACUGCCUAUG	miRBase.V20
zma-miR169e	UAGCCAAGGAGACUGCCUACG	miRBase.V20
zma-miR171g-3p	GAGGUGAGCCGAGCCAAUAUC	miRBase.V20
zma-miR172e	GGAAUCUUGAUGAUGCUGCAU	miRBase.V20
zma-miR166l-3p	UCGGACCAGGCUUCAUUCCUC	miRBase.V20
zma-miR166m-5p	GGAAUGUUGGCUGGCUCGAGG	miRBase.V20
zma-miR171k-3p	GUGAGCCGAACCAAUAUCACU	miRBase.V20
zma-miR393a-5p	UCCAAAGGGAUCGCAUUGAUCU	miRBase.V20
zma-miR408a	CUGCACUGCCUCUUCCCUGGC	miRBase.V20
zma-miR156k-5p	UGACAGAAGAGAGCGAGCAC	miRBase.V20
zma-miR160f-5p	UGCCUGGCUCCCUGUAUGCCG	miRBase.V20
zma-miR160f-3p	GCGUGCGAGGUGCCAGGCAUG	miRBase.V20
zma-miR396c	UUCCACAGGCUUUCUUGAACUG	miRBase.V20
zma-miR2118a	UUCCUGAUGCCUCUCAUUCCUA	miRBase.V20
zma-miR2118b	UUCCCGAUGCCUCCCAUUCCUA	miRBase.V20
zma-miR2118c	UUCCUAAUGCCUCCCAUUCCUA	miRBase.V20
zma-miR2118d	UUCCUGAUGCCUCCCAUGCCUA	miRBase.V20
zma-miR2275d-3p	UUUGUUUUCCUCUAAUAUCUCA	miRBase.V20
zma-miR159e-5p	CAGCUCCUGCAGCAUCUGUUC	miRBase.V20
zma-miR159e-3p	AUUGGUUUGAAGGGAGCUCCA	miRBase.V20
zma-miR164e-5p	UGGAGAAGCAGGACACGUGAG	miRBase.V20
zma-miR164f-5p	UGGAGAAGCAGGGCACGUGCU	miRBase.V20
zma-miR169m-5p	UAGCCAAGAAUGGCUUGCCUA	miRBase.V20
zma-miR169o-5p	UAGCCAAGAAUGACUUGCCUA	miRBase.V20
zma-miR169p-5p	UAGCCAAGGAUGACUUGCCGG	miRBase.V20
zma-miR171l-3p	GGAUUGAGCCGCGUCAAUAUC	miRBase.V20
zma-miR171n-5p	UAUUGGUGAGGUUCAAUCCGA	miRBase.V20
zma-miR171n-3p	UGAUUGAGCCGCGCCAAUAUC	miRBase.V20
zma-miR390a-5p	AAGCUCAGGAGGGAUAGCGCC	miRBase.V20
zma-miR393b-5p	UCCAAAGGGAUCGCAUUGAUCC	miRBase.V20
zma-miR395d-5p	GUUCUAUGCAAGCACUUCACGA	miRBase.V20
zma-miR396e-5p	UUCCACAGCUUUCUUGAACUU	miRBase.V20
zma-miR396f-3p	GGUCAAGAAAGCUGUGGGAAG	miRBase.V20
zma-miR397a-3p	UAGCCGUUAGCGCUCAUUAACU	miRBase.V20
zma-miR398a-3p	UGUGUUCUCAGGUCGCCCCCG	miRBase.V20
zma-miR399g-3p	UGCCAAAGGGGAUUUGCCCGG	miRBase.V20
zma-miR482-5p	UGGGAGAUGAAGGAGCCUU	miRBase.V20
zma-miR482-3p	UCUUCCUUGUUCCUCCCAUU	miRBase.V20
zma-miR528a-5p	UGGAAGGGGCAUGCAGAGGAG	miRBase.V20
zma-miR827-3p	UUAGAUGACCAUCAGCAAACA	miRBase.V20
zma-miR1432-5p	CUCAGGAGAGAUGACACCGAC	miRBase.V20
zma-miR444a	UGCAGUUGUUGUCUCAAGCUU	miRBase.V20
zma-miR156p	UGACAGAAGAGAGAGAGCAC	PMRD
zma-miR157m	UUGACAGAAGAGAGAGAGCAC	PMRD
zma-miR162b	UCGAUAAACCUCUGCAUCCAG	PMRD
zma-miR170n	UGAUUGAGCCACGUCAAUAUC	PMRD
zma-miR172m	AGAAUCCUGAUGAUGCUGCAG	PMRD
zma-miR172n	AGAAUCCUGAUGAUGCUGCAU	PMRD
zma-miR173	AGCGCUUGCAGAGUGAAAUCA	PMRD
zma-miR319m	UUGGAUUGAAGGGAGCUCCU	PMRD
zma-miR396d	UCCACAGGCUUUCUUGAACUG	PMRD
zma-miR413	AUAGUUUCUCUUGUUUUGCAC	PMRD
zma-miR437a	AAAGUUAGAGAAGUUUGACUU	PMRD
zma-miR437f	GAAGUCAGAGAAGUUUGACUU	PMRD
zma-miR444b	UUGCUGCCUCAAGCUUCCUGC	PMRD
zma-miR447	AGGGAUGAGAUGUUUUGUUGG	PMRD
zma-miR-n1	AACGGUGCUGUGUUAGGGGGGUU	D Ding et al (2013)	http://www.ncbi.nlm.nih.gov/pubmed/23668946
zma-miR-n2a	CGGAGGGGAUUGGAGAGGCUA	D Ding et al (2013)	http://www.ncbi.nlm.nih.gov/pubmed/23668946
zma-miR-n2g	GGAGGGGAUUGGAGAGGCUAA	D Ding et al (2013)	http://www.ncbi.nlm.nih.gov/pubmed/23668946
zma-miR-n3a	UAUAUAAGUUGGAUUAUGGUA	D Ding et al (2013)	http://www.ncbi.nlm.nih.gov/pubmed/23668946
zma-miR-n4a	UCGCGUCUUUCGCGGUCGGGC	D Ding et al (2013)	http://www.ncbi.nlm.nih.gov/pubmed/23668946
zma-miR-n5	UCGCUAGAUCGUUGAGGGAUU	D Ding et al (2013)	http://www.ncbi.nlm.nih.gov/pubmed/23668946
zma-miR-n6	UGAAAGGCGGAUGGCUCUCUA	D Ding et al (2013)	http://www.ncbi.nlm.nih.gov/pubmed/23668946
zma-miR-n7	UUAGAUUAUAGUAGAAGAGUA	D Ding et al (2013)	http://www.ncbi.nlm.nih.gov/pubmed/23668946
zma-miR-n8	UUAGGCUCGGGGACUACGGUG	D Ding et al (2013)	http://www.ncbi.nlm.nih.gov/pubmed/23668946
zma-miR-n9a	UUUCAAAGUUCGUGGACCUAA	D Ding et al (2013)	http://www.ncbi.nlm.nih.gov/pubmed/23668946
osa-miR530-3p	AGGUGCAGAGGCAGAUGCAAC	Fangli Wu et al (2014)	http://www.ncbi.nlm.nih.gov/pubmed/24489881
osa-miR811a	ACCGUUAGAUCGAGAAAUGGACGU	Fangli Wu et al (2014)	http://www.ncbi.nlm.nih.gov/pubmed/24489881
ath-miR829_1	AGCUCUGAUACCAAAUGAUGGAAU	Fangli Wu et al (2014)	http://www.ncbi.nlm.nih.gov/pubmed/24489881
ath-miR845a	CGGCUCUGAUACCAAUUGAUG	Fangli Wu et al (2014)	http://www.ncbi.nlm.nih.gov/pubmed/24489881
zma-miRs1a	GGUGAACCACCGGACAUCGCAC	Hongjun Liu et al (2014)	http://www.biomedcentral.com/1471-2164/15/25
zma-miRs2	UUUGACCAAGUUUGUAGAAAA	Hongjun Liu et al (2014)	http://www.biomedcentral.com/1471-2164/15/25
zma-miRs3	UAUACACUGUGGUUGUGGAUG	Hongjun Liu et al (2014)	http://www.biomedcentral.com/1471-2164/15/25
zma-miRs4	UAGCCAAGCAUGAUUUGCCCGU	Hongjun Liu et al (2014)	http://www.biomedcentral.com/1471-2164/15/25
zma-miRs5	UGAUGCCAUUCAUUAAUCUC	Hongjun Liu et al (2014)	http://www.biomedcentral.com/1471-2164/15/25
zma-miRs6a	UGGGUCAAGAAAGUAGAUGAAG	Hongjun Liu et al (2014)	http://www.biomedcentral.com/1471-2164/15/25
zma-miRs7	UUGGAGGGGAUUGAGGGGGCUA	Hongjun Liu et al (2014)	http://www.biomedcentral.com/1471-2164/15/25
zma-miRs8	UUGGAUUGGUUUAGAGUGGUU	Hongjun Liu et al (2014)	http://www.biomedcentral.com/1471-2164/15/25
zma-miRs9	UUAGGCUCGGGGACUAUGGUG	Hongjun Liu et al (2014)	http://www.biomedcentral.com/1471-2164/15/25
zma-miRs10	AUCGGCUGAUCGUUUGGCCUG	Hongjun Liu et al (2014)	http://www.biomedcentral.com/1471-2164/15/25
zma-miRs11	CGUGGAACUUCUUCGGCGUAG	Hongjun Liu et al (2014)	http://www.biomedcentral.com/1471-2164/15/25
zma-miRs12	UGGCUGUGAUGACAAAAAGGU	Hongjun Liu et al (2014)	http://www.biomedcentral.com/1471-2164/15/25
zma-miRs13	UGAGUUUAGGGACUGGGAUGG	Hongjun Liu et al (2014)	http://www.biomedcentral.com/1471-2164/15/25
zma-miRs14	UGAAACUGUCACAGCAUGAUC	Hongjun Liu et al (2014)	http://www.biomedcentral.com/1471-2164/15/25
zma-miRs15	UGUUCGGUUGCUCAGGAACGGU	Hongjun Liu et al (2014)	http://www.biomedcentral.com/1471-2164/15/25
zma-miRs16	UUGCCAGGAGGAGGAUGGAGC	Hongjun Liu et al (2014)	http://www.biomedcentral.com/1471-2164/15/25
zma-miRs17	UGAAAAGCUAGAACGAUUUAC	Hongjun Liu et al (2014)	http://www.biomedcentral.com/1471-2164/15/25
zma-miRs18	GUACUACGGGUACUGCGAGC	Hongjun Liu et al (2014)	http://www.biomedcentral.com/1471-2164/15/25
zma-miRs19a	UGGUUGACAUAUGGACCCCAC	Hongjun Liu et al (2014)	http://www.biomedcentral.com/1471-2164/15/25
zma-miRs20	AGGGCUUGUUCGUUUUGGAGU	Hongjun Liu et al (2014)	http://www.biomedcentral.com/1471-2164/15/25
zma-miRs21	GGUGUUGGUGCCUGUAGCGG	Hongjun Liu et al (2014)	http://www.biomedcentral.com/1471-2164/15/25
Zma_miR_Seq01	AAAAUUUAGAGGACGUUGCUGGAG	Thiebaut et al (2014)	http://www.biomedcentral.com/1471-2164/15/766
Zma_miR_Seq02	AAACCGUCGGAGAUAGCUUAUGUC	Thiebaut et al (2014)	http://www.biomedcentral.com/1471-2164/15/766
Zma_miR_Seq03	AACCUAUGUCCGACGGUUUUAGGC	Thiebaut et al (2014)	http://www.biomedcentral.com/1471-2164/15/766
Zma_miR_Seq04	ACGUCUAUGGUUAGAUCACGCGGC	Thiebaut et al (2014)	http://www.biomedcentral.com/1471-2164/15/766
Zma_miR_Seq05	AUAACUGUAGUGCAUUAAAGCGGG	Thiebaut et al (2014)	http://www.biomedcentral.com/1471-2164/15/766
Zma_miR_Seq06	AUCCAUAUGGACUGGGAGGAAAGC	Thiebaut et al (2014)	http://www.biomedcentral.com/1471-2164/15/766
Zma_miR_Seq07a	CCCGCCGGCGAGCGCUUUCCU	Thiebaut et al (2014)	http://www.biomedcentral.com/1471-2164/15/766
Zma_miR_Seq08	CGGCGGGGGCGAACUGAGAAC	Thiebaut et al (2014)	http://www.biomedcentral.com/1471-2164/15/766
Zma_miR_Seq09a	CGUGGUAUUGUUUCGGCUCAUG	Thiebaut et al (2014)	http://www.biomedcentral.com/1471-2164/15/766
Zma_miR_Seq10	UCCUUGUUGGACAGAUAAAGGAGC	Thiebaut et al (2014)	http://www.biomedcentral.com/1471-2164/15/766
Zma_miR_Seq11	UUGUUGGUCUAUUCGGGUUUUCGA	Thiebaut et al (2014)	http://www.biomedcentral.com/1471-2164/15/766
Zma_miR_Seq12	CAUGAACCGAGCGAGCUAGCGAGC	Thiebaut et al (2014)	http://www.biomedcentral.com/1471-2164/15/766
Zma_miR_Seq13	GGCGGACUGGGAACACAUGGG	Thiebaut et al (2014)	http://www.biomedcentral.com/1471-2164/15/766
Zma_miR_Seq14	UUGGGAGCCACAAAACUGAAG	Thiebaut et al (2014)	http://www.biomedcentral.com/1471-2164/15/766
Zma_miR_Seq15	UUUUGUUGGUGGUCAUUUAACC	Thiebaut et al (2014)	http://www.biomedcentral.com/1471-2164/15/766

## Sheet: 51CommonmiR_WRM
51 common wheat	51 common rice	51 common maize	Sequence	length
tae-miR164	osa-miR164a	zma-miR164a-5p	UGGAGAAGCAGGGCACGUGCA	21
tae-miR160	osa-miR160a-5p	zma-miR160a-5p	UGCCUGGCUCCCUGUAUGCCA	21
tae-miR159a	osa-miR159a.1	zma-miR159a-3p	UUUGGAUUGAAGGGAGCUCUG	21
tae-miR395a	osa-miR395b	zma-miR395b-3p	GUGAAGUGUUUGGGGGAACUC	21
tae-miR171a	osa-miR171b	zma-miR171d-3p	UGAUUGAGCCGUGCCAAUAUC	21
tae-miR408	osa-miR408-3p	zma-miR408a	CUGCACUGCCUCUUCCCUGGC	21
tae-miR167a	osa-miR167a-5p	zma-miR167a-5p	UGAAGCUGCCAGCAUGAUCUA	21
tae-miR156a	osa-miR156r	zma-miR156p	UGACAGAAGAGAGAGAGCAC	20
tae-miR172a	osa-miR172m	zma-miR172m	AGAAUCCUGAUGAUGCUGCAG	21
ath-miR169a	osa-miR169a	zma-miR169a-5p	CAGCCAAGGAUGACUUGCCGA	21
ath-miR169b	osa-miR169b	zma-miR169c-5p	CAGCCAAGGAUGACUUGCCGG	21
ath-miR171a	osa-miR171a	zma-miR171n-3p	UGAUUGAGCCGCGCCAAUAUC	21
ath-miR172e	osa-miR172b	zma-miR172e	GGAAUCUUGAUGAUGCUGCAU	21
ath-miR394a	osa-miR394	zma-miR394a-5p	UUGGCAUUCUGUCCACCUCC	20
ath-miR396a	osa-miR396a-5p	zma-miR396b-5p	UUCCACAGCUUUCUUGAACUG	21
ath-miR399b	osa-miR399d	zma-miR399e-3p	UGCCAAAGGAGAGUUGCCCUG	21
gma-miR167c	osa-miR167d-5p	zma-miR167e-5p	UGAAGCUGCCAGCAUGAUCUG	21
mtr-miR166c	osa-miR166g-3p	zma-miR166l-3p	UCGGACCAGGCUUCAUUCCUC	21
osa-miR160a-3p	osa-miR160a-3p	zma-miR160b-3p	GCGUGCAAGGAGCCAAGCAUG	21
osa-miR164d	osa-miR164d	zma-miR164f-5p	UGGAGAAGCAGGGCACGUGCU	21
osa-miR166a-5p	osa-miR166a-5p	zma-miR166b-5p	GGAAUGUUGUCUGGUUCAAGG	21
osa-miR166b-5p	osa-miR166b-5p	zma-miR166a-5p	GGAAUGUUGUCUGGCUCGGGG	21
osa-miR166k-3p	osa-miR166k-3p	zma-miR166k-3p	UCGGACCAGGCUUCAAUCCCU	21
osa-miR168a-5p	osa-miR168a-5p	zma-miR168a-5p	UCGCUUGGUGCAGAUCGGGAC	21
osa-miR169e	osa-miR169e	zma-miR169p-5p	UAGCCAAGGAUGACUUGCCGG	21
osa-miR396c-3p	osa-miR396c-3p	zma-miR396f-3p	GGUCAAGAAAGCUGUGGGAAG	21
osa-miR396e-5p	osa-miR396e-5p	zma-miR396d	UCCACAGGCUUUCUUGAACUG	21
osa-miR444b	osa-miR444b.2	zma-miR444a	UGCAGUUGUUGUCUCAAGCUU	21
osa-miR528-5p	osa-miR528-5p	zma-miR528a-5p	UGGAAGGGGCAUGCAGAGGAG	21
osa-miR827	osa-miR827	zma-miR827-3p	UUAGAUGACCAUCAGCAAACA	21
ppt-miR156a	osa-miR156a	zma-miR156d-5p	UGACAGAAGAGAGUGAGCAC	20
ppt-miR390a	osa-miR390-5p	zma-miR390a-5p	AAGCUCAGGAGGGAUAGCGCC	21
pta-miR166a	osa-miR166a-3p	zma-miR166a-3p	UCGGACCAGGCUUCAUUCCCC	21
pta-miR396	osa-miR396c-5p	zma-miR396e-5p	UUCCACAGCUUUCUUGAACUU	21
aly-miR169h	osa-miR169h	zma-miR169i-5p	UAGCCAAGGAUGACUUGCCUG	21
aqc-miR169a	osa-miR169f.1	zma-miR169f-5p	UAGCCAAGGAUGACUUGCCUA	21
bdi-miR169d	osa-miR169n	zma-miR169o-5p	UAGCCAAGAAUGACUUGCCUA	21
bdi-miR393a	osa-miR393a	zma-miR393a	UCCAAAGGGAUCGCAUUGAUC	21
ghr-miR393	osa-miR393b-5p	zma-miR393a-5p	UCCAAAGGGAUCGCAUUGAUCU	22
mtr-miR399b	osa-miR399i	zma-miR399d-3p	UGCCAAAGGAGAGCUGCCCUG	21
osa-miR171h	osa-miR171h	zma-miR171k-3p	GUGAGCCGAACCAAUAUCACU	21
osa-miR171i	osa-miR171i-3p	zma-miR171l-3p	GGAUUGAGCCGCGUCAAUAUC	21
osa-miR2118d	osa-miR2118d	zma-miR2118d	UUCCUGAUGCCUCCCAUGCCUA	22
osa-miR319a-3p_2	osa-miR319a-3p.2-3p	zma-miR319a-3p	UUGGACUGAAGGGUGCUCCC	20
osa-miR395c	osa-miR395c	zma-miR395c-3p	GUGAAGUGUUUGGAGGAACUC	21
osa-miR399k	osa-miR399k	zma-miR399f-3p	UGCCAAAGGAAAUUUGCCCCG	21
osa-miR437	osa-miR437	zma-miR437a	AAAGUUAGAGAAGUUUGACUU	21
zma-miR156dQ	osa-miR156f-3p	zma-miR156d-3p	GCUCACUUCUCUUUCUGUCAGC	22
zma-miR167eQ	osa-miR167d-3p	zma-miR167e-3p	GAUCAUGCUGUGCAGUUUCAUC	22
zma-miR171b	osa-miRf10461-akr	zma-miR171b-3p	UUGAGCCGUGCCAAUAUCAC	20
zma-miR171dQ	osa-miR171e-5p	zma-miR171d-5p	UGUUGGCUCGGCUCACUCAGA	21
