# Supplementary material for: PmiRExAt: plant miRNA expression atlas database and web applications
Source: Database (Oxford). 2016 Apr 13;2016:baw060. doi: 10.1093/database/baw060 (PMC4830907; doi:10.1093/database/baw060)
Supplement: Supplementary Data [file supp_baw060_suppl_data.zip › Table S2.xlsx]

## Sheet: Wheat_TPM
Category	SRR101427_WheatyoungleafControl	SRR101428_Wheatyoungleafinfectionpowderymildew	SRR101429_WheatyoungleafControl	SRR101430_Wheatyoungleafinfectionpowderymildew	SRR101431_WheatyoungleafControl	SRR101432_Wheatyoungleafstress40Cheatstress	SRR057406_WheatFlagleavesNAM_RNAi	SRR449364_WheatspiketissuesControl	SRR449365_WheatspiketissuesColdtreatment	SRR449366_WheatspiketissuesColdtreatment	SRR449367_WheatspiketissuesColdtreatment	SRR449368_WheatspiketissuesControl	SRR449369_WheatspiketissuesControl	SRR449370_WheatspiketissuesControl	SRR800157_WheatGenericsample	SRR800158_WheatGenericsample	SRR017199_Wheatrootshootleafyoungspike	SRR203489_WheatwholeplantparentBBAA	SRR203490_WheatwholeplantparentDD	SRR203491_WheatwholeplantHybridBAD	SRR203492_WheatwholeplantPolyploidBBAADD
C1.1	0.327518	0.223453	0.235423	0.280771	0.208854	0.187076	0.0551927	0.0738417	0.450798	0.0760354	0.0762877	0.0852665	0.0742125	0.0874519	0.00901741	0.0113968	0.379224	0.155726	0.289121	0.177496	0.32634
C1.2	0.327518	0.223453	0.235423	0.280771	0.208854	0.187076	0.0551927	0.0738417	0.450798	0.0760354	0.0762877	0.0852665	0.0742125	0.0874519	0.00901741	0.0113968	0.379224	0.155726	0.289121	0.177496	0.32634
C1.3	0.327518	0.223453	0.235423	0.280771	0.208854	0.187076	0.0551927	0.0738417	0.450798	0.0760354	0.0762877	0.0852665	0.0742125	0.0874519	0.00901741	0.0113968	0.379224	0.155726	0.289121	0.177496	0.32634
C1.4	0.327518	0.223453	0.235423	0.280771	0.208854	0.187076	0.0551927	0.0738417	0.450798	0.0760354	0.0762877	0.0852665	0.0742125	0.0874519	0.00901741	0.0113968	0.379224	0.155726	0.289121	0.177496	0.32634
C1.5	0.327518	0.223453	0.235423	0.280771	0.208854	0.187076	0.0551927	0.0738417	0.450798	0.0760354	0.0762877	0.0852665	0.0742125	0.0874519	0.00901741	0.0113968	0.379224	0.155726	0.289121	0.177496	0.32634
C1.6	0.327518	0.223453	0.235423	0.280771	0.208854	0.187076	0.0551927	0.0738417	0.450798	0.0760354	0.0762877	0.0852665	0.0742125	0.0874519	0.00901741	0.0113968	0.379224	0.155726	0.289121	0.177496	0.32634
C1.7	0.327518	0.223453	0.235423	0.280771	0.208854	0.187076	0.0551927	0.0738417	0.450798	0.0760354	0.0762877	0.0852665	0.0742125	0.0874519	0.00901741	0.0113968	0.379224	0.155726	0.289121	0.177496	0.32634
C1.8	0.327518	0.223453	0.235423	0.280771	0.208854	0.187076	0.0551927	0.0738417	0.450798	0.0760354	0.0762877	0.0852665	0.0742125	0.0874519	0.00901741	0.0113968	0.379224	0.155726	0.289121	0.177496	0.32634
C1.9	0.327518	0.223453	0.235423	0.280771	0.208854	0.187076	0.0551927	0.0738417	0.450798	0.0760354	0.0762877	0.0852665	0.0742125	0.0874519	0.00901741	0.0113968	0.379224	0.155726	0.289121	0.177496	0.32634
C1.10	0.327518	0.223453	0.235423	0.280771	0.208854	0.187076	0.0551927	0.0738417	0.450798	0.0760354	0.0762877	0.0852665	0.0742125	0.0874519	0.00901741	0.0113968	0.379224	0.155726	0.289121	0.177496	0.32634
C1.11	0.327518	0.223453	0.235423	0.280771	0.208854	0.187076	0.0551927	0.0738417	0.450798	0.0760354	0.0762877	0.0852665	0.0742125	0.0874519	0.00901741	0.0113968	0.379224	0.155726	0.289121	0.177496	0.32634
C1.12	0.327518	0.223453	0.235423	0.280771	0.208854	0.187076	0.0551927	0.0738417	0.450798	0.0760354	0.0762877	0.0852665	0.0742125	0.0874519	0.00901741	0.0113968	0.379224	0.155726	0.289121	0.177496	0.32634
C1.13	0.327518	0.223453	0.235423	0.280771	0.208854	0.187076	0.0551927	0.0738417	0.450798	0.0760354	0.0762877	0.0852665	0.0742125	0.0874519	0.00901741	0.0113968	0.379224	0.155726	0.289121	0.177496	0.32634
C1.14	0.327518	0.223453	0.235423	0.280771	0.208854	0.187076	0.0551927	0.0738417	0.450798	0.0760354	0.0762877	0.0852665	0.0742125	0.0874519	0.00901741	0.0113968	0.379224	0.155726	0.289121	0.177496	0.32634
C1.15	0.327518	0.223453	0.235423	0.280771	0.208854	0.187076	0.0551927	0.0738417	0.450798	0.0760354	0.0762877	0.0852665	0.0742125	0.0874519	0.00901741	0.0113968	0.379224	0.155726	0.289121	0.177496	0.32634
C1.16	0.327518	0.223453	0.235423	0.280771	0.208854	0.187076	0.0551927	0.0738417	0.450798	0.0760354	0.0762877	0.0852665	0.0742125	0.0874519	0.00901741	0.0113968	0.379224	0.155726	0.289121	0.177496	0.32634
C1.17	0.327518	0.223453	0.235423	0.280771	0.208854	0.187076	0.0551927	0.0738417	0.450798	0.0760354	0.0762877	0.0852665	0.0742125	0.0874519	0.00901741	0.0113968	0.379224	0.155726	0.289121	0.177496	0.32634
C1.18	0.327518	0.223453	0.235423	0.280771	0.208854	0.187076	0.0551927	0.0738417	0.450798	0.0760354	0.0762877	0.0852665	0.0742125	0.0874519	0.00901741	0.0113968	0.379224	0.155726	0.289121	0.177496	0.32634
C1.19	0.327518	0.223453	0.235423	0.280771	0.208854	0.187076	0.0551927	0.0738417	0.450798	0.0760354	0.0762877	0.0852665	0.0742125	0.0874519	0.00901741	0.0113968	0.379224	0.155726	0.289121	0.177496	0.32634
C1.20	0.327518	0.223453	0.235423	0.280771	0.208854	0.187076	0.0551927	0.0738417	0.450798	0.0760354	0.0762877	0.0852665	0.0742125	0.0874519	0.00901741	0.0113968	0.379224	0.155726	0.289121	0.177496	0.32634
C1.21	0.327518	0.223453	0.235423	0.280771	0.208854	0.187076	0.0551927	0.0738417	0.450798	0.0760354	0.0762877	0.0852665	0.0742125	0.0874519	0.00901741	0.0113968	0.379224	0.155726	0.289121	0.177496	0.32634
C1.22	0.327518	0.223453	0.235423	0.280771	0.208854	0.187076	0.0551927	0.0738417	0.450798	0.0760354	0.0762877	0.0852665	0.0742125	0.0874519	0.00901741	0.0113968	0.379224	0.155726	0.289121	0.177496	0.32634
C1.23	0.327518	0.223453	0.235423	0.280771	0.208854	0.187076	0.0551927	0.0738417	0.450798	0.0760354	0.0762877	0.0852665	0.0742125	0.0874519	0.00901741	0.0113968	0.379224	0.155726	0.289121	0.177496	0.32634
C1.24	0.327518	0.223453	0.235423	0.280771	0.208854	0.187076	0.0551927	0.0738417	0.450798	0.0760354	0.0762877	0.0852665	0.0742125	0.0874519	0.00901741	0.0113968	0.379224	0.155726	0.289121	0.177496	0.32634
C1.25	0.327518	0.223453	0.235423	0.280771	0.208854	0.187076	0.0551927	0.0738417	0.450798	0.0760354	0.0762877	0.0852665	0.0742125	0.0874519	0.00901741	0.0113968	0.379224	0.155726	0.289121	0.177496	0.32634
C1.26	0.327518	0.223453	0.235423	0.280771	0.208854	0.187076	0.0551927	0.0738417	0.450798	0.0760354	0.0762877	0.0852665	0.0742125	0.0874519	0.00901741	0.0113968	0.379224	0.155726	0.289121	0.177496	0.32634
C1.27	0.327518	0.223453	0.235423	0.280771	0.208854	0.187076	0.0551927	0.0738417	0.450798	0.0760354	0.0762877	0.0852665	0.0742125	0.0874519	0.00901741	0.0113968	0.379224	0.155726	0.289121	0.177496	0.32634
C1.28	0.327518	0.223453	0.235423	0.280771	0.208854	0.187076	0.0551927	0.0738417	0.450798	0.0760354	0.0762877	0.0852665	0.0742125	0.0874519	0.00901741	0.0113968	0.379224	0.155726	0.289121	0.177496	0.32634
C1.29	0.327518	0.223453	0.235423	0.280771	0.208854	0.187076	0.0551927	0.0738417	0.450798	0.0760354	0.0762877	0.0852665	0.0742125	0.0874519	0.00901741	0.0113968	0.379224	0.155726	0.289121	0.177496	0.32634
C1.30	0.327518	0.223453	0.235423	0.280771	0.208854	0.187076	0.0551927	0.0738417	0.450798	0.0760354	0.0762877	0.0852665	0.0742125	0.0874519	0.00901741	0.0113968	0.379224	0.155726	0.289121	0.177496	0.32634
C1.31	0.327518	0.223453	0.235423	0.280771	0.208854	0.187076	0.0551927	0.0738417	0.450798	0.0760354	0.0762877	0.0852665	0.0742125	0.0874519	0.00901741	0.0113968	0.379224	0.155726	0.289121	0.177496	0.32634
C1.32	0.327518	0.223453	0.235423	0.280771	0.208854	0.187076	0.0551927	0.0738417	0.450798	0.0760354	0.0762877	0.0852665	0.0742125	0.0874519	0.00901741	0.0113968	0.379224	0.155726	0.289121	0.177496	0.32634
C1.33	0.327518	0.223453	0.235423	0.280771	0.208854	0.187076	0.0551927	0.0738417	0.450798	0.0760354	0.0762877	0.0852665	0.0742125	0.0874519	0.00901741	0.0113968	0.379224	0.155726	0.289121	0.177496	0.32634
C1.34	0.327518	0.223453	0.235423	0.280771	0.208854	0.187076	0.0551927	0.0738417	0.450798	0.0760354	0.0762877	0.0852665	0.0742125	0.0874519	0.00901741	0.0113968	0.379224	0.155726	0.289121	0.177496	0.32634
C1.35	0.327518	0.223453	0.235423	0.280771	0.208854	0.187076	0.0551927	0.0738417	0.450798	0.0760354	0.0762877	0.0852665	0.0742125	0.0874519	0.00901741	0.0113968	0.379224	0.155726	0.289121	0.177496	0.32634
C1.36	0.327518	0.223453	0.235423	0.280771	0.208854	0.187076	0.0551927	0.0738417	0.450798	0.0760354	0.0762877	0.0852665	0.0742125	0.0874519	0.00901741	0.0113968	0.379224	0.155726	0.289121	0.177496	0.32634
C1.37	0.327518	0.223453	0.235423	0.280771	0.208854	0.187076	0.0551927	0.0738417	0.450798	0.0760354	0.0762877	0.0852665	0.0742125	0.0874519	0.00901741	0.0113968	0.379224	0.155726	0.289121	0.177496	0.32634
C1.38	0.327518	0.223453	0.235423	0.280771	0.208854	0.187076	0.0551927	0.0738417	0.450798	0.0760354	0.0762877	0.0852665	0.0742125	0.0874519	0.00901741	0.0113968	0.379224	0.155726	0.289121	0.177496	0.32634
C1.39	0.327518	0.223453	0.235423	0.280771	0.208854	0.187076	0.0551927	0.0738417	0.450798	0.0760354	0.0762877	0.0852665	0.0742125	0.0874519	0.00901741	0.0113968	0.379224	0.155726	0.289121	0.177496	0.32634
C1.40	0.327518	0.223453	0.235423	0.280771	0.208854	0.187076	0.0551927	0.0738417	0.450798	0.0760354	0.0762877	0.0852665	0.0742125	0.0874519	0.00901741	0.0113968	0.379224	0.155726	0.289121	0.177496	0.32634
C1.41	0.327518	0.223453	0.235423	0.280771	0.208854	0.187076	0.0551927	0.0738417	0.450798	0.0760354	0.0762877	0.0852665	0.0742125	0.0874519	0.00901741	0.0113968	0.379224	0.155726	0.289121	0.177496	0.32634
C1.42	0.327518	0.223453	0.235423	0.280771	0.208854	0.187076	0.0551927	0.0738417	0.450798	0.0760354	0.0762877	0.0852665	0.0742125	0.0874519	0.00901741	0.0113968	0.379224	0.155726	0.289121	0.177496	0.32634
C1.43	0.327518	0.223453	0.235423	0.280771	0.208854	0.187076	0.0551927	0.0738417	0.450798	0.0760354	0.0762877	0.0852665	0.0742125	0.0874519	0.00901741	0.0113968	0.379224	0.155726	0.289121	0.177496	0.32634
C1.44	0.327518	0.223453	0.235423	0.280771	0.208854	0.187076	0.0551927	0.0738417	0.450798	0.0760354	0.0762877	0.0852665	0.0742125	0.0874519	0.00901741	0.0113968	0.379224	0.155726	0.289121	0.177496	0.32634
C1.45	0.327518	0.223453	0.235423	0.280771	0.208854	0.187076	0.0551927	0.0738417	0.450798	0.0760354	0.0762877	0.0852665	0.0742125	0.0874519	0.00901741	0.0113968	0.379224	0.155726	0.289121	0.177496	0.32634
C1.46	0.327518	0.223453	0.235423	0.280771	0.208854	0.187076	0.0551927	0.0738417	0.450798	0.0760354	0.0762877	0.0852665	0.0742125	0.0874519	0.00901741	0.0113968	0.379224	0.155726	0.289121	0.177496	0.32634
C1.47	0.327518	0.223453	0.235423	0.280771	0.208854	0.187076	0.0551927	0.0738417	0.450798	0.0760354	0.0762877	0.0852665	0.0742125	0.0874519	0.00901741	0.0113968	0.379224	0.155726	0.289121	0.177496	0.32634
C1.48	0.327518	0.223453	0.235423	0.280771	0.208854	0.187076	0.0551927	0.0738417	0.450798	0.0760354	0.0762877	0.0852665	0.0742125	0.0874519	0.00901741	0.0113968	0.379224	0.155726	0.289121	0.177496	0.32634
C1.49	0.327518	0.223453	0.235423	0.280771	0.208854	0.187076	0.0551927	0.0738417	0.450798	0.0760354	0.0762877	0.0852665	0.0742125	0.0874519	0.00901741	0.0113968	0.379224	0.155726	0.289121	0.177496	0.32634
C1.50	0.327518	0.223453	0.235423	0.280771	0.208854	0.187076	0.0551927	0.0738417	0.450798	0.0760354	0.0762877	0.0852665	0.0742125	0.0874519	0.00901741	0.0113968	0.379224	0.155726	0.289121	0.177496	0.32634
C1.51	0.327518	0.223453	0.235423	0.280771	0.208854	0.187076	0.0551927	0.0738417	0.450798	0.0760354	0.0762877	0.0852665	0.0742125	0.0874519	0.00901741	0.0113968	0.379224	0.155726	0.289121	0.177496	0.32634
C1.52	0.327518	0.223453	0.235423	0.280771	0.208854	0.187076	0.0551927	0.0738417	0.450798	0.0760354	0.0762877	0.0852665	0.0742125	0.0874519	0.00901741	0.0113968	0.379224	0.155726	0.289121	0.177496	0.32634
C1.53	0.327518	0.223453	0.235423	0.280771	0.208854	0.187076	0.0551927	0.0738417	0.450798	0.0760354	0.0762877	0.0852665	0.0742125	0.0874519	0.00901741	0.0113968	0.379224	0.155726	0.289121	0.177496	0.32634
C1.54	0.327518	0.223453	0.235423	0.280771	0.208854	0.187076	0.0551927	0.0738417	0.450798	0.0760354	0.0762877	0.0852665	0.0742125	0.0874519	0.00901741	0.0113968	0.379224	0.155726	0.289121	0.177496	0.32634
C1.55	0.327518	0.223453	0.235423	0.280771	0.208854	0.187076	0.0551927	0.0738417	0.450798	0.0760354	0.0762877	0.0852665	0.0742125	0.0874519	0.00901741	0.0113968	0.379224	0.155726	0.289121	0.177496	0.32634
C1.56	0.327518	0.223453	0.235423	0.280771	0.208854	0.187076	0.0551927	0.0738417	0.450798	0.0760354	0.0762877	0.0852665	0.0742125	0.0874519	0.00901741	0.0113968	0.379224	0.155726	0.289121	0.177496	0.32634
C1.57	0.327518	0.223453	0.235423	0.280771	0.208854	0.187076	0.0551927	0.0738417	0.450798	0.0760354	0.0762877	0.0852665	0.0742125	0.0874519	0.00901741	0.0113968	0.379224	0.155726	0.289121	0.177496	0.32634
C1.58	0.327518	0.223453	0.235423	0.280771	0.208854	0.187076	0.0551927	0.0738417	0.450798	0.0760354	0.0762877	0.0852665	0.0742125	0.0874519	0.00901741	0.0113968	0.379224	0.155726	0.289121	0.177496	0.32634
C1.59	0.327518	0.223453	0.235423	0.280771	0.208854	0.187076	0.0551927	0.0738417	0.450798	0.0760354	0.0762877	0.0852665	0.0742125	0.0874519	0.00901741	0.0113968	0.379224	0.155726	0.289121	0.177496	0.32634
C1.60	0.327518	0.223453	0.235423	0.280771	0.208854	0.187076	0.0551927	0.0738417	0.450798	0.0760354	0.0762877	0.0852665	0.0742125	0.0874519	0.00901741	0.0113968	0.379224	0.155726	0.289121	0.177496	0.32634
C1.61	0.327518	0.223453	0.235423	0.280771	0.208854	0.187076	0.0551927	0.0738417	0.450798	0.0760354	0.0762877	0.0852665	0.0742125	0.0874519	0.00901741	0.0113968	0.379224	0.155726	0.289121	0.177496	0.32634
C1.62	0.327518	0.223453	0.235423	0.280771	0.208854	0.187076	0.0551927	0.0738417	0.450798	0.0760354	0.0762877	0.0852665	0.0742125	0.0874519	0.00901741	0.0113968	0.379224	0.155726	0.289121	0.177496	0.32634
C1.63	0.327518	0.223453	0.235423	0.280771	0.208854	0.187076	0.0551927	0.0738417	0.450798	0.0760354	0.0762877	0.0852665	0.0742125	0.0874519	0.00901741	0.0113968	0.379224	0.155726	0.289121	0.177496	0.32634
C1.64	0.327518	0.223453	0.235423	0.280771	0.208854	0.187076	0.0551927	0.0738417	0.450798	0.0760354	0.0762877	0.0852665	0.0742125	0.0874519	0.00901741	0.0113968	0.379224	0.155726	0.289121	0.177496	0.32634
C1.65	0.327518	0.223453	0.235423	0.280771	0.208854	0.187076	0.0551927	0.0738417	0.450798	0.0760354	0.0762877	0.0852665	0.0742125	0.0874519	0.00901741	0.0113968	0.379224	0.155726	0.289121	0.177496	0.32634
C1.66	0.327518	0.223453	0.235423	0.280771	0.208854	0.187076	0.0551927	0.0738417	0.450798	0.0760354	0.0762877	0.0852665	0.0742125	0.0874519	0.00901741	0.0113968	0.379224	0.155726	0.289121	0.177496	0.32634
C1.67	0.327518	0.223453	0.235423	0.280771	0.208854	0.187076	0.0551927	0.0738417	0.450798	0.0760354	0.0762877	0.0852665	0.0742125	0.0874519	0.00901741	0.0113968	0.379224	0.155726	0.289121	0.177496	0.32634
C1.68	0.327518	0.223453	0.235423	0.280771	0.208854	0.187076	0.0551927	0.0738417	0.450798	0.0760354	0.0762877	0.0852665	0.0742125	0.0874519	0.00901741	0.0113968	0.379224	0.155726	0.289121	0.177496	0.32634
C1.69	0.327518	0.223453	0.235423	0.280771	0.208854	0.187076	0.0551927	0.0738417	0.450798	0.0760354	0.0762877	0.0852665	0.0742125	0.0874519	0.00901741	0.0113968	0.379224	0.155726	0.289121	0.177496	0.32634
C1.70	0.327518	0.223453	0.235423	0.280771	0.208854	0.187076	0.0551927	0.0738417	0.450798	0.0760354	0.0762877	0.0852665	0.0742125	0.0874519	0.00901741	0.0113968	0.379224	0.155726	0.289121	0.177496	0.32634
C1.71	0.327518	0.223453	0.235423	0.280771	0.208854	0.187076	0.0551927	0.0738417	0.450798	0.0760354	0.0762877	0.0852665	0.0742125	0.0874519	0.00901741	0.0113968	0.379224	0.155726	0.289121	0.177496	0.32634
C1.72	0.327518	0.223453	0.235423	0.280771	0.208854	0.187076	0.0551927	0.0738417	0.450798	0.0760354	0.0762877	0.0852665	0.0742125	0.0874519	0.00901741	0.0113968	0.379224	0.155726	0.289121	0.177496	0.32634
C1.73	0.327518	0.223453	0.235423	0.280771	0.208854	0.187076	0.0551927	0.0738417	0.450798	0.0760354	0.0762877	0.0852665	0.0742125	0.0874519	0.00901741	0.0113968	0.379224	0.155726	0.289121	0.177496	0.32634
C1.74	0.327518	0.223453	0.235423	0.280771	0.208854	0.187076	0.0551927	0.0738417	0.450798	0.0760354	0.0762877	0.0852665	0.0742125	0.0874519	0.00901741	0.0113968	0.379224	0.155726	0.289121	0.177496	0.32634
C1.75	0.327518	0.223453	0.235423	0.280771	0.208854	0.187076	0.0551927	0.0738417	0.450798	0.0760354	0.0762877	0.0852665	0.0742125	0.0874519	0.00901741	0.0113968	0.379224	0.155726	0.289121	0.177496	0.32634
C1.76	0.327518	0.223453	0.235423	0.280771	0.208854	0.187076	0.0551927	0.0738417	0.450798	0.0760354	0.0762877	0.0852665	0.0742125	0.0874519	0.00901741	0.0113968	0.379224	0.155726	0.289121	0.177496	0.32634
C1.77	0.327518	0.223453	0.235423	0.280771	0.208854	0.187076	0.0551927	0.0738417	0.450798	0.0760354	0.0762877	0.0852665	0.0742125	0.0874519	0.00901741	0.0113968	0.379224	0.155726	0.289121	0.177496	0.32634
C1.78	0.327518	0.223453	0.235423	0.280771	0.208854	0.187076	0.0551927	0.0738417	0.450798	0.0760354	0.0762877	0.0852665	0.0742125	0.0874519	0.00901741	0.0113968	0.379224	0.155726	0.289121	0.177496	0.32634
C1.79	0.327518	0.223453	0.235423	0.280771	0.208854	0.187076	0.0551927	0.0738417	0.450798	0.0760354	0.0762877	0.0852665	0.0742125	0.0874519	0.00901741	0.0113968	0.379224	0.155726	0.289121	0.177496	0.32634
C1.80	0.327518	0.223453	0.235423	0.280771	0.208854	0.187076	0.0551927	0.0738417	0.450798	0.0760354	0.0762877	0.0852665	0.0742125	0.0874519	0.00901741	0.0113968	0.379224	0.155726	0.289121	0.177496	0.32634
C1.81	0.327518	0.223453	0.235423	0.280771	0.208854	0.187076	0.0551927	0.0738417	0.450798	0.0760354	0.0762877	0.0852665	0.0742125	0.0874519	0.00901741	0.0113968	0.379224	0.155726	0.289121	0.177496	0.32634
C1.82	0.327518	0.223453	0.235423	0.280771	0.208854	0.187076	0.0551927	0.0738417	0.450798	0.0760354	0.0762877	0.0852665	0.0742125	0.0874519	0.00901741	0.0113968	0.379224	0.155726	0.289121	0.177496	0.32634
C1.83	0.327518	0.223453	0.235423	0.280771	0.208854	0.187076	0.0551927	0.0738417	0.450798	0.0760354	0.0762877	0.0852665	0.0742125	0.0874519	0.00901741	0.0113968	0.379224	0.155726	0.289121	0.177496	0.32634
C1.84	0.327518	0.223453	0.235423	0.280771	0.208854	0.187076	0.0551927	0.0738417	0.450798	0.0760354	0.0762877	0.0852665	0.0742125	0.0874519	0.00901741	0.0113968	0.379224	0.155726	0.289121	0.177496	0.32634
C1.85	0.327518	0.223453	0.235423	0.280771	0.208854	0.187076	0.0551927	0.0738417	0.450798	0.0760354	0.0762877	0.0852665	0.0742125	0.0874519	0.00901741	0.0113968	0.379224	0.155726	0.289121	0.177496	0.32634
C1.86	0.327518	0.223453	0.235423	0.280771	0.208854	0.187076	0.0551927	0.0738417	0.450798	0.0760354	0.0762877	0.0852665	0.0742125	0.0874519	0.00901741	0.0113968	0.379224	0.155726	0.289121	0.177496	0.32634
C1.87	0.327518	0.223453	0.235423	0.280771	0.208854	0.187076	0.0551927	0.0738417	0.450798	0.0760354	0.0762877	0.0852665	0.0742125	0.0874519	0.00901741	0.0113968	0.379224	0.155726	0.289121	0.177496	0.32634
C1.88	0.327518	0.223453	0.235423	0.280771	0.208854	0.187076	0.0551927	0.0738417	0.450798	0.0760354	0.0762877	0.0852665	0.0742125	0.0874519	0.00901741	0.0113968	0.379224	0.155726	0.289121	0.177496	0.32634
C1.89	0.327518	0.223453	0.235423	0.280771	0.208854	0.187076	0.0551927	0.0738417	0.450798	0.0760354	0.0762877	0.0852665	0.0742125	0.0874519	0.00901741	0.0113968	0.379224	0.155726	0.289121	0.177496	0.32634
C1.90	0.327518	0.223453	0.235423	0.280771	0.208854	0.187076	0.0551927	0.0738417	0.450798	0.0760354	0.0762877	0.0852665	0.0742125	0.0874519	0.00901741	0.0113968	0.379224	0.155726	0.289121	0.177496	0.32634
C1.91	0.327518	0.223453	0.235423	0.280771	0.208854	0.187076	0.0551927	0.0738417	0.450798	0.0760354	0.0762877	0.0852665	0.0742125	0.0874519	0.00901741	0.0113968	0.379224	0.155726	0.289121	0.177496	0.32634
C1.92	0.327518	0.223453	0.235423	0.280771	0.208854	0.187076	0.0551927	0.0738417	0.450798	0.0760354	0.0762877	0.0852665	0.0742125	0.0874519	0.00901741	0.0113968	0.379224	0.155726	0.289121	0.177496	0.32634
C1.93	0.327518	0.223453	0.235423	0.280771	0.208854	0.187076	0.0551927	0.0738417	0.450798	0.0760354	0.0762877	0.0852665	0.0742125	0.0874519	0.00901741	0.0113968	0.379224	0.155726	0.289121	0.177496	0.32634
C1.94	0.327518	0.223453	0.235423	0.280771	0.208854	0.187076	0.0551927	0.0738417	0.450798	0.0760354	0.0762877	0.0852665	0.0742125	0.0874519	0.00901741	0.0113968	0.379224	0.155726	0.289121	0.177496	0.32634
C1.95	0.327518	0.223453	0.235423	0.280771	0.208854	0.187076	0.0551927	0.0738417	0.450798	0.0760354	0.0762877	0.0852665	0.0742125	0.0874519	0.00901741	0.0113968	0.379224	0.155726	0.289121	0.177496	0.32634
C1.96	0.327518	0.223453	0.235423	0.280771	0.208854	0.187076	0.0551927	0.0738417	0.450798	0.0760354	0.0762877	0.0852665	0.0742125	0.0874519	0.00901741	0.0113968	0.379224	0.155726	0.289121	0.177496	0.32634
C1.97	0.327518	0.223453	0.235423	0.280771	0.208854	0.187076	0.0551927	0.0738417	0.450798	0.0760354	0.0762877	0.0852665	0.0742125	0.0874519	0.00901741	0.0113968	0.379224	0.155726	0.289121	0.177496	0.32634
C1.98	0.327518	0.223453	0.235423	0.280771	0.208854	0.187076	0.0551927	0.0738417	0.450798	0.0760354	0.0762877	0.0852665	0.0742125	0.0874519	0.00901741	0.0113968	0.379224	0.155726	0.289121	0.177496	0.32634
C1.99	0.327518	0.223453	0.235423	0.280771	0.208854	0.187076	0.0551927	0.0738417	0.450798	0.0760354	0.0762877	0.0852665	0.0742125	0.0874519	0.00901741	0.0113968	0.379224	0.155726	0.289121	0.177496	0.32634
C1.100	0.327518	0.223453	0.235423	0.280771	0.208854	0.187076	0.0551927	0.0738417	0.450798	0.0760354	0.0762877	0.0852665	0.0742125	0.0874519	0.00901741	0.0113968	0.379224	0.155726	0.289121	0.177496	0.32634
C1.101	0.327518	0.223453	0.235423	0.280771	0.208854	0.187076	0.0551927	0.0738417	0.450798	0.0760354	0.0762877	0.0852665	0.0742125	0.0874519	0.00901741	0.0113968	0.379224	0.155726	0.289121	0.177496	0.32634
C1.102	0.327518	0.223453	0.235423	0.280771	0.208854	0.187076	0.0551927	0.0738417	0.450798	0.0760354	0.0762877	0.0852665	0.0742125	0.0874519	0.00901741	0.0113968	0.379224	0.155726	0.289121	0.177496	0.32634
C1.103	0.327518	0.223453	0.235423	0.280771	0.208854	0.187076	0.0551927	0.0738417	0.450798	0.0760354	0.0762877	0.0852665	0.0742125	0.0874519	0.00901741	0.0113968	0.379224	0.155726	0.289121	0.177496	0.32634
C1.104	0.327518	0.223453	0.235423	0.280771	0.208854	0.187076	0.0551927	0.0738417	0.450798	0.0760354	0.0762877	0.0852665	0.0742125	0.0874519	0.00901741	0.0113968	0.379224	0.155726	0.289121	0.177496	0.32634
C1.105	0.327518	0.223453	0.235423	0.280771	0.208854	0.187076	0.0551927	0.0738417	0.450798	0.0760354	0.0762877	0.0852665	0.0742125	0.0874519	0.00901741	0.0113968	0.379224	0.155726	0.289121	0.177496	0.32634
C1.106	0.327518	0.223453	0.235423	0.280771	0.208854	0.187076	0.0551927	0.0738417	0.450798	0.0760354	0.0762877	0.0852665	0.0742125	0.0874519	0.00901741	0.0113968	0.379224	0.155726	0.289121	0.177496	0.32634
C1.107	0.327518	0.223453	0.235423	0.280771	0.208854	0.187076	0.0551927	0.0738417	0.450798	0.0760354	0.0762877	0.0852665	0.0742125	0.0874519	0.00901741	0.0113968	0.379224	0.155726	0.289121	0.177496	0.32634
C1.108	0.327518	0.223453	0.235423	0.280771	0.208854	0.187076	0.0551927	0.0738417	0.450798	0.0760354	0.0762877	0.0852665	0.0742125	0.0874519	0.00901741	0.0113968	0.379224	0.155726	0.289121	0.177496	0.32634
C1.109	0.327518	0.223453	0.235423	0.280771	0.208854	0.187076	0.0551927	0.0738417	0.450798	0.0760354	0.0762877	0.0852665	0.0742125	0.0874519	0.00901741	0.0113968	0.379224	0.155726	0.289121	0.177496	0.32634
C1.110	0.327518	0.223453	0.235423	0.280771	0.208854	0.187076	0.0551927	0.0738417	0.450798	0.0760354	0.0762877	0.0852665	0.0742125	0.0874519	0.00901741	0.0113968	0.379224	0.155726	0.289121	0.177496	0.32634
C1.111	0.327518	0.223453	0.235423	0.280771	0.208854	0.187076	0.0551927	0.0738417	0.450798	0.0760354	0.0762877	0.0852665	0.0742125	0.0874519	0.00901741	0.0113968	0.379224	0.155726	0.289121	0.177496	0.32634
C1.112	0.327518	0.223453	0.235423	0.280771	0.208854	0.187076	0.0551927	0.0738417	0.450798	0.0760354	0.0762877	0.0852665	0.0742125	0.0874519	0.00901741	0.0113968	0.379224	0.155726	0.289121	0.177496	0.32634
C1.113	0.327518	0.223453	0.235423	0.280771	0.208854	0.187076	0.0551927	0.0738417	0.450798	0.0760354	0.0762877	0.0852665	0.0742125	0.0874519	0.00901741	0.0113968	0.379224	0.155726	0.289121	0.177496	0.32634
C1.114	0.327518	0.223453	0.235423	0.280771	0.208854	0.187076	0.0551927	0.0738417	0.450798	0.0760354	0.0762877	0.0852665	0.0742125	0.0874519	0.00901741	0.0113968	0.379224	0.155726	0.289121	0.177496	0.32634
C1.115	0.327518	0.223453	0.235423	0.280771	0.208854	0.187076	0.0551927	0.0738417	0.450798	0.0760354	0.0762877	0.0852665	0.0742125	0.0874519	0.00901741	0.0113968	0.379224	0.155726	0.289121	0.177496	0.32634
C1.116	0.327518	0.223453	0.235423	0.280771	0.208854	0.187076	0.0551927	0.0738417	0.450798	0.0760354	0.0762877	0.0852665	0.0742125	0.0874519	0.00901741	0.0113968	0.379224	0.155726	0.289121	0.177496	0.32634
C1.117	0.327518	0.223453	0.235423	0.280771	0.208854	0.187076	0.0551927	0.0738417	0.450798	0.0760354	0.0762877	0.0852665	0.0742125	0.0874519	0.00901741	0.0113968	0.379224	0.155726	0.289121	0.177496	0.32634
C1.118	0.327518	0.223453	0.235423	0.280771	0.208854	0.187076	0.0551927	0.0738417	0.450798	0.0760354	0.0762877	0.0852665	0.0742125	0.0874519	0.00901741	0.0113968	0.379224	0.155726	0.289121	0.177496	0.32634
C1.119	0.327518	0.223453	0.235423	0.280771	0.208854	0.187076	0.0551927	0.0738417	0.450798	0.0760354	0.0762877	0.0852665	0.0742125	0.0874519	0.00901741	0.0113968	0.379224	0.155726	0.289121	0.177496	0.32634
C1.120	0.327518	0.223453	0.235423	0.280771	0.208854	0.187076	0.0551927	0.0738417	0.450798	0.0760354	0.0762877	0.0852665	0.0742125	0.0874519	0.00901741	0.0113968	0.379224	0.155726	0.289121	0.177496	0.32634
C1.121	0.327518	0.223453	0.235423	0.280771	0.208854	0.187076	0.0551927	0.0738417	0.450798	0.0760354	0.0762877	0.0852665	0.0742125	0.0874519	0.00901741	0.0113968	0.379224	0.155726	0.289121	0.177496	0.32634
C1.122	0.327518	0.223453	0.235423	0.280771	0.208854	0.187076	0.0551927	0.0738417	0.450798	0.0760354	0.0762877	0.0852665	0.0742125	0.0874519	0.00901741	0.0113968	0.379224	0.155726	0.289121	0.177496	0.32634
C1.123	0.327518	0.223453	0.235423	0.280771	0.208854	0.187076	0.0551927	0.0738417	0.450798	0.0760354	0.0762877	0.0852665	0.0742125	0.0874519	0.00901741	0.0113968	0.379224	0.155726	0.289121	0.177496	0.32634
C1.124	0.327518	0.223453	0.235423	0.280771	0.208854	0.187076	0.0551927	0.0738417	0.450798	0.0760354	0.0762877	0.0852665	0.0742125	0.0874519	0.00901741	0.0113968	0.379224	0.155726	0.289121	0.177496	0.32634
C1.125	0.327518	0.223453	0.235423	0.280771	0.208854	0.187076	0.0551927	0.0738417	0.450798	0.0760354	0.0762877	0.0852665	0.0742125	0.0874519	0.00901741	0.0113968	0.379224	0.155726	0.289121	0.177496	0.32634
C1.126	0.327518	0.223453	0.235423	0.280771	0.208854	0.187076	0.0551927	0.0738417	0.450798	0.0760354	0.0762877	0.0852665	0.0742125	0.0874519	0.00901741	0.0113968	0.379224	0.155726	0.289121	0.177496	0.32634
C1.127	0.327518	0.223453	0.235423	0.280771	0.208854	0.187076	0.0551927	0.0738417	0.450798	0.0760354	0.0762877	0.0852665	0.0742125	0.0874519	0.00901741	0.0113968	0.379224	0.155726	0.289121	0.177496	0.32634
C1.128	0.327518	0.223453	0.235423	0.280771	0.208854	0.187076	0.0551927	0.0738417	0.450798	0.0760354	0.0762877	0.0852665	0.0742125	0.0874519	0.00901741	0.0113968	0.379224	0.155726	0.289121	0.177496	0.32634
C1.129	0.327518	0.223453	0.235423	0.280771	0.208854	0.187076	0.0551927	0.0738417	0.450798	0.0760354	0.0762877	0.0852665	0.0742125	0.0874519	0.00901741	0.0113968	0.379224	0.155726	0.289121	0.177496	0.32634
C1.130	0.327518	0.223453	0.235423	0.280771	0.208854	0.187076	0.0551927	0.0738417	0.450798	0.0760354	0.0762877	0.0852665	0.0742125	0.0874519	0.00901741	0.0113968	0.379224	0.155726	0.289121	0.177496	0.32634
C1.131	0.327518	0.223453	0.235423	0.280771	0.208854	0.187076	0.0551927	0.0738417	0.450798	0.0760354	0.0762877	0.0852665	0.0742125	0.0874519	0.00901741	0.0113968	0.379224	0.155726	0.289121	0.177496	0.32634
C1.132	0.327518	0.223453	0.235423	0.280771	0.208854	0.187076	0.0551927	0.0738417	0.450798	0.0760354	0.0762877	0.0852665	0.0742125	0.0874519	0.00901741	0.0113968	0.379224	0.155726	0.289121	0.177496	0.32634
C1.133	0.327518	0.223453	0.235423	0.280771	0.208854	0.187076	0.0551927	0.0738417	0.450798	0.0760354	0.0762877	0.0852665	0.0742125	0.0874519	0.00901741	0.0113968	0.379224	0.155726	0.289121	0.177496	0.32634
C1.134	0.327518	0.223453	0.235423	0.280771	0.208854	0.187076	0.0551927	0.0738417	0.450798	0.0760354	0.0762877	0.0852665	0.0742125	0.0874519	0.00901741	0.0113968	0.379224	0.155726	0.289121	0.177496	0.32634
C1.135	0.327518	0.223453	0.235423	0.280771	0.208854	0.187076	0.0551927	0.0738417	0.450798	0.0760354	0.0762877	0.0852665	0.0742125	0.0874519	0.00901741	0.0113968	0.379224	0.155726	0.289121	0.177496	0.32634
C1.136	0.327518	0.223453	0.235423	0.280771	0.208854	0.187076	0.0551927	0.0738417	0.450798	0.0760354	0.0762877	0.0852665	0.0742125	0.0874519	0.00901741	0.0113968	0.379224	0.155726	0.289121	0.177496	0.32634
C1.137	0.327518	0.223453	0.235423	0.280771	0.208854	0.187076	0.0551927	0.0738417	0.450798	0.0760354	0.0762877	0.0852665	0.0742125	0.0874519	0.00901741	0.0113968	0.379224	0.155726	0.289121	0.177496	0.32634
C1.138	0.327518	0.223453	0.235423	0.280771	0.208854	0.187076	0.0551927	0.0738417	0.450798	0.0760354	0.0762877	0.0852665	0.0742125	0.0874519	0.00901741	0.0113968	0.379224	0.155726	0.289121	0.177496	0.32634
C1.139	0.327518	0.223453	0.235423	0.280771	0.208854	0.187076	0.0551927	0.0738417	0.450798	0.0760354	0.0762877	0.0852665	0.0742125	0.0874519	0.00901741	0.0113968	0.379224	0.155726	0.289121	0.177496	0.32634
C1.140	0.327518	0.223453	0.235423	0.280771	0.208854	0.187076	0.0551927	0.0738417	0.450798	0.0760354	0.0762877	0.0852665	0.0742125	0.0874519	0.00901741	0.0113968	0.379224	0.155726	0.289121	0.177496	0.32634
C1.141	0.327518	0.223453	0.235423	0.280771	0.208854	0.187076	0.0551927	0.0738417	0.450798	0.0760354	0.0762877	0.0852665	0.0742125	0.0874519	0.00901741	0.0113968	0.379224	0.155726	0.289121	0.177496	0.32634
C1.142	0.327518	0.223453	0.235423	0.280771	0.208854	0.187076	0.0551927	0.0738417	0.450798	0.0760354	0.0762877	0.0852665	0.0742125	0.0874519	0.00901741	0.0113968	0.379224	0.155726	0.289121	0.177496	0.32634
C1.143	0.327518	0.223453	0.235423	0.280771	0.208854	0.187076	0.0551927	0.0738417	0.450798	0.0760354	0.0762877	0.0852665	0.0742125	0.0874519	0.00901741	0.0113968	0.379224	0.155726	0.289121	0.177496	0.32634
C1.144	0.327518	0.223453	0.235423	0.280771	0.208854	0.187076	0.0551927	0.0738417	0.450798	0.0760354	0.0762877	0.0852665	0.0742125	0.0874519	0.00901741	0.0113968	0.379224	0.155726	0.289121	0.177496	0.32634
C1.145	0.327518	0.223453	0.235423	0.280771	0.208854	0.187076	0.0551927	0.0738417	0.450798	0.0760354	0.0762877	0.0852665	0.0742125	0.0874519	0.00901741	0.0113968	0.379224	0.155726	0.289121	0.177496	0.32634
C1.146	0.327518	0.223453	0.235423	0.280771	0.208854	0.187076	0.0551927	0.0738417	0.450798	0.0760354	0.0762877	0.0852665	0.0742125	0.0874519	0.00901741	0.0113968	0.379224	0.155726	0.289121	0.177496	0.32634
C1.147	0.327518	0.223453	0.235423	0.280771	0.208854	0.187076	0.0551927	0.0738417	0.450798	0.0760354	0.0762877	0.0852665	0.0742125	0.0874519	0.00901741	0.0113968	0.379224	0.155726	0.289121	0.177496	0.32634
C1.148	0.327518	0.223453	0.235423	0.280771	0.208854	0.187076	0.0551927	0.0738417	0.450798	0.0760354	0.0762877	0.0852665	0.0742125	0.0874519	0.00901741	0.0113968	0.379224	0.155726	0.289121	0.177496	0.32634
C1.149	0.327518	0.223453	0.235423	0.280771	0.208854	0.187076	0.0551927	0.0738417	0.450798	0.0760354	0.0762877	0.0852665	0.0742125	0.0874519	0.00901741	0.0113968	0.379224	0.155726	0.289121	0.177496	0.32634
C1.150	0.327518	0.223453	0.235423	0.280771	0.208854	0.187076	0.0551927	0.0738417	0.450798	0.0760354	0.0762877	0.0852665	0.0742125	0.0874519	0.00901741	0.0113968	0.379224	0.155726	0.289121	0.177496	0.32634
C1.151	0.327518	0.223453	0.235423	0.280771	0.208854	0.187076	0.0551927	0.0738417	0.450798	0.0760354	0.0762877	0.0852665	0.0742125	0.0874519	0.00901741	0.0113968	0.379224	0.155726	0.289121	0.177496	0.32634
C1.152	0.327518	0.223453	0.235423	0.280771	0.208854	0.187076	0.0551927	0.0738417	0.450798	0.0760354	0.0762877	0.0852665	0.0742125	0.0874519	0.00901741	0.0113968	0.379224	0.155726	0.289121	0.177496	0.32634
C1.153	0.327518	0.223453	0.235423	0.280771	0.208854	0.187076	0.0551927	0.0738417	0.450798	0.0760354	0.0762877	0.0852665	0.0742125	0.0874519	0.00901741	0.0113968	0.379224	0.155726	0.289121	0.177496	0.32634
C1.154	0.327518	0.223453	0.235423	0.280771	0.208854	0.187076	0.0551927	0.0738417	0.450798	0.0760354	0.0762877	0.0852665	0.0742125	0.0874519	0.00901741	0.0113968	0.379224	0.155726	0.289121	0.177496	0.32634
C1.155	0.327518	0.223453	0.235423	0.280771	0.208854	0.187076	0.0551927	0.0738417	0.450798	0.0760354	0.0762877	0.0852665	0.0742125	0.0874519	0.00901741	0.0113968	0.379224	0.155726	0.289121	0.177496	0.32634
C1.156	0.327518	0.223453	0.235423	0.280771	0.208854	0.187076	0.0551927	0.0738417	0.450798	0.0760354	0.0762877	0.0852665	0.0742125	0.0874519	0.00901741	0.0113968	0.379224	0.155726	0.289121	0.177496	0.32634
C1.157	0.327518	0.223453	0.235423	0.280771	0.208854	0.187076	0.0551927	0.0738417	0.450798	0.0760354	0.0762877	0.0852665	0.0742125	0.0874519	0.00901741	0.0113968	0.379224	0.155726	0.289121	0.177496	0.32634
C1.158	0.327518	0.223453	0.235423	0.280771	0.208854	0.187076	0.0551927	0.0738417	0.450798	0.0760354	0.0762877	0.0852665	0.0742125	0.0874519	0.00901741	0.0113968	0.379224	0.155726	0.289121	0.177496	0.32634
C1.159	0.327518	0.223453	0.235423	0.280771	0.208854	0.187076	0.0551927	0.0738417	0.450798	0.0760354	0.0762877	0.0852665	0.0742125	0.0874519	0.00901741	0.0113968	0.379224	0.155726	0.289121	0.177496	0.32634
C1.160	0.327518	0.223453	0.235423	0.280771	0.208854	0.187076	0.0551927	0.0738417	0.450798	0.0760354	0.0762877	0.0852665	0.0742125	0.0874519	0.00901741	0.0113968	0.379224	0.155726	0.289121	0.177496	0.32634
C1.161	0.327518	0.223453	0.235423	0.280771	0.208854	0.187076	0.0551927	0.0738417	0.450798	0.0760354	0.0762877	0.0852665	0.0742125	0.0874519	0.00901741	0.0113968	0.379224	0.155726	0.289121	0.177496	0.32634
C1.162	0.327518	0.223453	0.235423	0.280771	0.208854	0.187076	0.0551927	0.0738417	0.450798	0.0760354	0.0762877	0.0852665	0.0742125	0.0874519	0.00901741	0.0113968	0.379224	0.155726	0.289121	0.177496	0.32634
C1.163	0.327518	0.223453	0.235423	0.280771	0.208854	0.187076	0.0551927	0.0738417	0.450798	0.0760354	0.0762877	0.0852665	0.0742125	0.0874519	0.00901741	0.0113968	0.379224	0.155726	0.289121	0.177496	0.32634
C1.164	0.327518	0.223453	0.235423	0.280771	0.208854	0.187076	0.0551927	0.0738417	0.450798	0.0760354	0.0762877	0.0852665	0.0742125	0.0874519	0.00901741	0.0113968	0.379224	0.155726	0.289121	0.177496	0.32634
C1.165	0.327518	0.223453	0.235423	0.280771	0.208854	0.187076	0.0551927	0.0738417	0.450798	0.0760354	0.0762877	0.0852665	0.0742125	0.0874519	0.00901741	0.0113968	0.379224	0.155726	0.289121	0.177496	0.32634
C1.166	0.327518	0.223453	0.235423	0.280771	0.208854	0.187076	0.0551927	0.0738417	0.450798	0.0760354	0.0762877	0.0852665	0.0742125	0.0874519	0.00901741	0.0113968	0.379224	0.155726	0.289121	0.177496	0.32634
C1.167	0.327518	0.223453	0.235423	0.280771	0.208854	0.187076	0.0551927	0.0738417	0.450798	0.0760354	0.0762877	0.0852665	0.0742125	0.0874519	0.00901741	0.0113968	0.379224	0.155726	0.289121	0.177496	0.32634
C1.168	0.327518	0.223453	0.235423	0.280771	0.208854	0.187076	0.0551927	0.0738417	0.450798	0.0760354	0.0762877	0.0852665	0.0742125	0.0874519	0.00901741	0.0113968	0.379224	0.155726	0.289121	0.177496	0.32634
C1.169	0.327518	0.223453	0.235423	0.280771	0.208854	0.187076	0.0551927	0.0738417	0.450798	0.0760354	0.0762877	0.0852665	0.0742125	0.0874519	0.00901741	0.0113968	0.379224	0.155726	0.289121	0.177496	0.32634
C1.170	0.327518	0.223453	0.235423	0.280771	0.208854	0.187076	0.0551927	0.0738417	0.450798	0.0760354	0.0762877	0.0852665	0.0742125	0.0874519	0.00901741	0.0113968	0.379224	0.155726	0.289121	0.177496	0.32634
C1.171	0.327518	0.223453	0.235423	0.280771	0.208854	0.187076	0.0551927	0.0738417	0.450798	0.0760354	0.0762877	0.0852665	0.0742125	0.0874519	0.00901741	0.0113968	0.379224	0.155726	0.289121	0.177496	0.32634
C1.172	0.327518	0.223453	0.235423	0.280771	0.208854	0.187076	0.0551927	0.0738417	0.450798	0.0760354	0.0762877	0.0852665	0.0742125	0.0874519	0.00901741	0.0113968	0.379224	0.155726	0.289121	0.177496	0.32634
C1.173	0.327518	0.223453	0.235423	0.280771	0.208854	0.187076	0.0551927	0.0738417	0.450798	0.0760354	0.0762877	0.0852665	0.0742125	0.0874519	0.00901741	0.0113968	0.379224	0.155726	0.289121	0.177496	0.32634
C1.174	0.327518	0.223453	0.235423	0.280771	0.208854	0.187076	0.0551927	0.0738417	0.450798	0.0760354	0.0762877	0.0852665	0.0742125	0.0874519	0.00901741	0.0113968	0.379224	0.155726	0.289121	0.177496	0.32634
C1.175	0.327518	0.223453	0.235423	0.280771	0.208854	0.187076	0.0551927	0.0738417	0.450798	0.0760354	0.0762877	0.0852665	0.0742125	0.0874519	0.00901741	0.0113968	0.379224	0.155726	0.289121	0.177496	0.32634
C1.176	0.327518	0.223453	0.235423	0.280771	0.208854	0.187076	0.0551927	0.0738417	0.450798	0.0760354	0.0762877	0.0852665	0.0742125	0.0874519	0.00901741	0.0113968	0.379224	0.155726	0.289121	0.177496	0.32634
C1.177	0.327518	0.223453	0.235423	0.280771	0.208854	0.187076	0.0551927	0.0738417	0.450798	0.0760354	0.0762877	0.0852665	0.0742125	0.0874519	0.00901741	0.0113968	0.379224	0.155726	0.289121	0.177496	0.32634
C1.178	0.327518	0.223453	0.235423	0.280771	0.208854	0.187076	0.0551927	0.0738417	0.450798	0.0760354	0.0762877	0.0852665	0.0742125	0.0874519	0.00901741	0.0113968	0.379224	0.155726	0.289121	0.177496	0.32634
C1.179	0.327518	0.223453	0.235423	0.280771	0.208854	0.187076	0.0551927	0.0738417	0.450798	0.0760354	0.0762877	0.0852665	0.0742125	0.0874519	0.00901741	0.0113968	0.379224	0.155726	0.289121	0.177496	0.32634
C1.180	0.327518	0.223453	0.235423	0.280771	0.208854	0.187076	0.0551927	0.0738417	0.450798	0.0760354	0.0762877	0.0852665	0.0742125	0.0874519	0.00901741	0.0113968	0.379224	0.155726	0.289121	0.177496	0.32634
C1.181	0.327518	0.223453	0.235423	0.280771	0.208854	0.187076	0.0551927	0.0738417	0.450798	0.0760354	0.0762877	0.0852665	0.0742125	0.0874519	0.00901741	0.0113968	0.379224	0.155726	0.289121	0.177496	0.32634
C1.182	0.327518	0.223453	0.235423	0.280771	0.208854	0.187076	0.0551927	0.0738417	0.450798	0.0760354	0.0762877	0.0852665	0.0742125	0.0874519	0.00901741	0.0113968	0.379224	0.155726	0.289121	0.177496	0.32634
C1.183	0.327518	0.223453	0.235423	0.280771	0.208854	0.187076	0.0551927	0.0738417	0.450798	0.0760354	0.0762877	0.0852665	0.0742125	0.0874519	0.00901741	0.0113968	0.379224	0.155726	0.289121	0.177496	0.32634
C1.184	0.327518	0.223453	0.235423	0.280771	0.208854	0.187076	0.0551927	0.0738417	0.450798	0.0760354	0.0762877	0.0852665	0.0742125	0.0874519	0.00901741	0.0113968	0.379224	0.155726	0.289121	0.177496	0.32634
C1.185	0.327518	0.223453	0.235423	0.280771	0.208854	0.187076	0.0551927	0.0738417	0.450798	0.0760354	0.0762877	0.0852665	0.0742125	0.0874519	0.00901741	0.0113968	0.379224	0.155726	0.289121	0.177496	0.32634
C1.186	0.327518	0.223453	0.235423	0.280771	0.208854	0.187076	0.0551927	0.0738417	0.450798	0.0760354	0.0762877	0.0852665	0.0742125	0.0874519	0.00901741	0.0113968	0.379224	0.155726	0.289121	0.177496	0.32634
C2.1	0.327518	0.223453	0.235423	0.280771	0.208854	0.187076	0.0551927	0.0738417	0.450798	0.0760354	0.0762877	0.0852665	0.0742125	0.0874519	0.00901741	0.0113968	0.379224	0.155726	0.289121	0.177496	0.32634
C2.2	0.327518	0.223453	0.235423	0.280771	0.208854	0.187076	0.0551927	0.0738417	0.450798	0.0760354	0.0762877	0.0852665	0.0742125	0.0874519	0.00901741	0.0113968	0.379224	0.155726	0.289121	0.177496	0.32634
C2.3	0.327518	0.223453	0.235423	0.280771	0.208854	0.187076	0.0551927	0.0738417	0.450798	0.0760354	0.0762877	0.0852665	0.0742125	0.0874519	0.00901741	0.0113968	0.379224	0.155726	0.289121	0.177496	0.32634
C2.4	0.327518	0.223453	0.235423	0.280771	0.208854	0.187076	0.0551927	0.0738417	0.450798	0.0760354	0.0762877	0.0852665	0.0742125	0.0874519	0.00901741	0.0113968	0.379224	0.155726	0.289121	0.177496	0.32634
C2.5	0.327518	0.223453	0.235423	0.280771	0.208854	0.187076	0.0551927	0.0738417	0.450798	0.0760354	0.0762877	0.0852665	0.0742125	0.0874519	0.00901741	0.0113968	0.379224	0.155726	0.289121	0.177496	0.32634
C2.6	0.327518	0.223453	0.235423	0.280771	0.208854	0.187076	0.0551927	0.0738417	0.450798	0.0760354	0.0762877	0.0852665	0.0742125	0.0874519	0.00901741	0.0113968	0.379224	0.155726	0.289121	0.177496	0.32634
C2.7	0.327518	0.223453	0.235423	0.280771	0.208854	0.187076	0.0551927	0.0738417	0.450798	0.0760354	0.0762877	0.0852665	0.0742125	0.0874519	0.00901741	0.0113968	0.379224	0.155726	0.289121	0.177496	0.32634
C2.8	0.327518	0.223453	0.235423	0.280771	0.208854	0.187076	0.0551927	0.0738417	0.450798	0.0760354	0.0762877	0.0852665	0.0742125	0.0874519	0.00901741	0.0113968	0.379224	0.155726	0.289121	0.177496	0.32634
C2.9	0.327518	0.223453	0.235423	0.280771	0.208854	0.187076	0.0551927	0.0738417	0.450798	0.0760354	0.0762877	0.0852665	0.0742125	0.0874519	0.00901741	0.0113968	0.379224	0.155726	0.289121	0.177496	0.32634
C2.10	0.327518	0.223453	0.235423	0.280771	0.208854	0.187076	0.0551927	0.0738417	0.450798	0.0760354	0.0762877	0.0852665	0.0742125	0.0874519	0.00901741	0.0113968	0.379224	0.155726	0.289121	0.177496	0.32634
C2.11	0.327518	0.223453	0.235423	0.280771	0.208854	0.187076	0.0551927	0.0738417	0.450798	0.0760354	0.0762877	0.0852665	0.0742125	0.0874519	0.00901741	0.0113968	0.379224	0.155726	0.289121	0.177496	0.32634
C2.12	0.327518	0.223453	0.235423	0.280771	0.208854	0.187076	0.0551927	0.0738417	0.450798	0.0760354	0.0762877	0.0852665	0.0742125	0.0874519	0.00901741	0.0113968	0.379224	0.155726	0.289121	0.177496	0.32634
C2.13	0.327518	0.223453	0.235423	0.280771	0.208854	0.187076	0.0551927	0.0738417	0.450798	0.0760354	0.0762877	0.0852665	0.0742125	0.0874519	0.00901741	0.0113968	0.379224	0.155726	0.289121	0.177496	0.32634
C2.14	0.327518	0.223453	0.235423	0.280771	0.208854	0.187076	0.0551927	0.0738417	0.450798	0.0760354	0.0762877	0.0852665	0.0742125	0.0874519	0.00901741	0.0113968	0.379224	0.155726	0.289121	0.177496	0.32634
C2.15	0.327518	0.223453	0.235423	0.280771	0.208854	0.187076	0.0551927	0.0738417	0.450798	0.0760354	0.0762877	0.0852665	0.0742125	0.0874519	0.00901741	0.0113968	0.379224	0.155726	0.289121	0.177496	0.32634
C2.16	0.327518	0.223453	0.235423	0.280771	0.208854	0.187076	0.0551927	0.0738417	0.450798	0.0760354	0.0762877	0.0852665	0.0742125	0.0874519	0.00901741	0.0113968	0.379224	0.155726	0.289121	0.177496	0.32634
C2.17	0.327518	0.223453	0.235423	0.280771	0.208854	0.187076	0.0551927	0.0738417	0.450798	0.0760354	0.0762877	0.0852665	0.0742125	0.0874519	0.00901741	0.0113968	0.379224	0.155726	0.289121	0.177496	0.32634
C2.18	0.327518	0.223453	0.235423	0.280771	0.208854	0.187076	0.0551927	0.0738417	0.450798	0.0760354	0.0762877	0.0852665	0.0742125	0.0874519	0.00901741	0.0113968	0.379224	0.155726	0.289121	0.177496	0.32634
C2.19	0.327518	0.223453	0.235423	0.280771	0.208854	0.187076	0.0551927	0.0738417	0.450798	0.0760354	0.0762877	0.0852665	0.0742125	0.0874519	0.00901741	0.0113968	0.379224	0.155726	0.289121	0.177496	0.32634
C2.20	0.327518	0.223453	0.235423	0.280771	0.208854	0.187076	0.0551927	0.0738417	0.450798	0.0760354	0.0762877	0.0852665	0.0742125	0.0874519	0.00901741	0.0113968	0.379224	0.155726	0.289121	0.177496	0.32634
C2.21	0.327518	0.223453	0.235423	0.280771	0.208854	0.187076	0.0551927	0.0738417	0.450798	0.0760354	0.0762877	0.0852665	0.0742125	0.0874519	0.00901741	0.0113968	0.379224	0.155726	0.289121	0.177496	0.32634
C2.22	0.327518	0.223453	0.235423	0.280771	0.208854	0.187076	0.0551927	0.0738417	0.450798	0.0760354	0.0762877	0.0852665	0.0742125	0.0874519	0.00901741	0.0113968	0.379224	0.155726	0.289121	0.177496	0.32634
C2.23	0.327518	0.223453	0.235423	0.280771	0.208854	0.187076	0.0551927	0.0738417	0.450798	0.0760354	0.0762877	0.0852665	0.0742125	0.0874519	0.00901741	0.0113968	0.379224	0.155726	0.289121	0.177496	0.32634
C2.24	0.327518	0.223453	0.235423	0.280771	0.208854	0.187076	0.0551927	0.0738417	0.450798	0.0760354	0.0762877	0.0852665	0.0742125	0.0874519	0.00901741	0.0113968	0.379224	0.155726	0.289121	0.177496	0.32634
C2.25	0.327518	0.223453	0.235423	0.280771	0.208854	0.187076	0.0551927	0.0738417	0.450798	0.0760354	0.0762877	0.0852665	0.0742125	0.0874519	0.00901741	0.0113968	0.379224	0.155726	0.289121	0.177496	0.32634
C2.26	0.327518	0.223453	0.235423	0.280771	0.208854	0.187076	0.0551927	0.0738417	0.450798	0.0760354	0.0762877	0.0852665	0.0742125	0.0874519	0.00901741	0.0113968	0.379224	0.155726	0.289121	0.177496	0.32634
C2.27	0.327518	0.223453	0.235423	0.280771	0.208854	0.187076	0.0551927	0.0738417	0.450798	0.0760354	0.0762877	0.0852665	0.0742125	0.0874519	0.00901741	0.0113968	0.379224	0.155726	0.289121	0.177496	0.32634
C2.28	0.327518	0.223453	0.235423	0.280771	0.208854	0.187076	0.0551927	0.0738417	0.450798	0.0760354	0.0762877	0.0852665	0.0742125	0.0874519	0.00901741	0.0113968	0.379224	0.155726	0.289121	0.177496	0.32634
C2.29	0.327518	0.223453	0.235423	0.280771	0.208854	0.187076	0.0551927	0.0738417	0.450798	0.0760354	0.0762877	0.0852665	0.0742125	0.0874519	0.00901741	0.0113968	0.379224	0.155726	0.289121	0.177496	0.32634
C2.30	0.327518	0.223453	0.235423	0.280771	0.208854	0.187076	0.0551927	0.0738417	0.450798	0.0760354	0.0762877	0.0852665	0.0742125	0.0874519	0.00901741	0.0113968	0.379224	0.155726	0.289121	0.177496	0.32634
C2.31	0.327518	0.223453	0.235423	0.280771	0.208854	0.187076	0.0551927	0.0738417	0.450798	0.0760354	0.0762877	0.0852665	0.0742125	0.0874519	0.00901741	0.0113968	0.379224	0.155726	0.289121	0.177496	0.32634
C2.32	0.327518	0.223453	0.235423	0.280771	0.208854	0.187076	0.0551927	0.0738417	0.450798	0.0760354	0.0762877	0.0852665	0.0742125	0.0874519	0.00901741	0.0113968	0.379224	0.155726	0.289121	0.177496	0.32634
C2.33	0.327518	0.223453	0.235423	0.280771	0.208854	0.187076	0.0551927	0.0738417	0.450798	0.0760354	0.0762877	0.0852665	0.0742125	0.0874519	0.00901741	0.0113968	0.379224	0.155726	0.289121	0.177496	0.32634
C2.34	0.327518	0.223453	0.235423	0.280771	0.208854	0.187076	0.0551927	0.0738417	0.450798	0.0760354	0.0762877	0.0852665	0.0742125	0.0874519	0.00901741	0.0113968	0.379224	0.155726	0.289121	0.177496	0.32634
C2.35	0.327518	0.223453	0.235423	0.280771	0.208854	0.187076	0.0551927	0.0738417	0.450798	0.0760354	0.0762877	0.0852665	0.0742125	0.0874519	0.00901741	0.0113968	0.379224	0.155726	0.289121	0.177496	0.32634
C2.36	0.327518	0.223453	0.235423	0.280771	0.208854	0.187076	0.0551927	0.0738417	0.450798	0.0760354	0.0762877	0.0852665	0.0742125	0.0874519	0.00901741	0.0113968	0.379224	0.155726	0.289121	0.177496	0.32634
C2.37	0.327518	0.223453	0.235423	0.280771	0.208854	0.187076	0.0551927	0.0738417	0.450798	0.0760354	0.0762877	0.0852665	0.0742125	0.0874519	0.00901741	0.0113968	0.379224	0.155726	0.289121	0.177496	0.32634
C2.38	0.327518	0.223453	0.235423	0.280771	0.208854	0.187076	0.0551927	0.0738417	0.450798	0.0760354	0.0762877	0.0852665	0.0742125	0.0874519	0.00901741	0.0113968	0.379224	0.155726	0.289121	0.177496	0.32634
C2.39	0.327518	0.223453	0.235423	0.280771	0.208854	0.187076	0.0551927	0.0738417	0.450798	0.0760354	0.0762877	0.0852665	0.0742125	0.0874519	0.00901741	0.0113968	0.379224	0.155726	0.289121	0.177496	0.32634
C2.40	0.327518	0.223453	0.235423	0.280771	0.208854	0.187076	0.0551927	0.0738417	0.450798	0.0760354	0.0762877	0.0852665	0.0742125	0.0874519	0.00901741	0.0113968	0.379224	0.155726	0.289121	0.177496	0.32634
C2.41	0.327518	0.223453	0.235423	0.280771	0.208854	0.187076	0.0551927	0.0738417	0.450798	0.0760354	0.0762877	0.0852665	0.0742125	0.0874519	0.00901741	0.0113968	0.379224	0.155726	0.289121	0.177496	0.32634
C2.42	0.327518	0.223453	0.235423	0.280771	0.208854	0.187076	0.0551927	0.0738417	0.450798	0.0760354	0.0762877	0.0852665	0.0742125	0.0874519	0.00901741	0.0113968	0.379224	0.155726	0.289121	0.177496	0.32634
C2.43	0.327518	0.223453	0.235423	0.280771	0.208854	0.187076	0.0551927	0.0738417	0.450798	0.0760354	0.0762877	0.0852665	0.0742125	0.0874519	0.00901741	0.0113968	0.379224	0.155726	0.289121	0.177496	0.32634
C2.44	0.327518	0.223453	0.235423	0.280771	0.208854	0.187076	0.0551927	0.0738417	0.450798	0.0760354	0.0762877	0.0852665	0.0742125	0.0874519	0.00901741	0.0113968	0.379224	0.155726	0.289121	0.177496	0.32634
C2.45	0.327518	0.223453	0.235423	0.280771	0.208854	0.187076	0.0551927	0.0738417	0.450798	0.0760354	0.0762877	0.0852665	0.0742125	0.0874519	0.00901741	0.0113968	0.379224	0.155726	0.289121	0.177496	0.32634
C2.46	0.327518	0.223453	0.235423	0.280771	0.208854	0.187076	0.0551927	0.0738417	0.450798	0.0760354	0.0762877	0.0852665	0.0742125	0.0874519	0.00901741	0.0113968	0.379224	0.155726	0.289121	0.177496	0.32634
C2.47	0.327518	0.223453	0.235423	0.280771	0.208854	0.187076	0.0551927	0.0738417	0.450798	0.0760354	0.0762877	0.0852665	0.0742125	0.0874519	0.00901741	0.0113968	0.379224	0.155726	0.289121	0.177496	0.32634
C2.48	0.327518	0.223453	0.235423	0.280771	0.208854	0.187076	0.0551927	0.0738417	0.450798	0.0760354	0.0762877	0.0852665	0.0742125	0.0874519	0.00901741	0.0113968	0.379224	0.155726	0.289121	0.177496	0.32634
C2.49	0.327518	0.223453	0.235423	0.280771	0.208854	0.187076	0.0551927	0.0738417	0.450798	0.0760354	0.0762877	0.0852665	0.0742125	0.0874519	0.00901741	0.0113968	0.379224	0.155726	0.289121	0.177496	0.32634
C2.50	0.327518	0.223453	0.235423	0.280771	0.208854	0.187076	0.0551927	0.0738417	0.450798	0.0760354	0.0762877	0.0852665	0.0742125	0.0874519	0.00901741	0.0113968	0.379224	0.155726	0.289121	0.177496	0.32634
C2.51	0.327518	0.223453	0.235423	0.280771	0.208854	0.187076	0.0551927	0.0738417	0.450798	0.0760354	0.0762877	0.0852665	0.0742125	0.0874519	0.00901741	0.0113968	0.379224	0.155726	0.289121	0.177496	0.32634
C2.52	0.327518	0.223453	0.235423	0.280771	0.208854	0.187076	0.0551927	0.0738417	0.450798	0.0760354	0.0762877	0.0852665	0.0742125	0.0874519	0.00901741	0.0113968	0.379224	0.155726	0.289121	0.177496	0.32634
C2.53	0.327518	0.223453	0.235423	0.280771	0.208854	0.187076	0.0551927	0.0738417	0.450798	0.0760354	0.0762877	0.0852665	0.0742125	0.0874519	0.00901741	0.0113968	0.379224	0.155726	0.289121	0.177496	0.32634
C2.54	0.327518	0.223453	0.235423	0.280771	0.208854	0.187076	0.0551927	0.0738417	0.450798	0.0760354	0.0762877	0.0852665	0.0742125	0.0874519	0.00901741	0.0113968	0.379224	0.155726	0.289121	0.177496	0.32634
C2.55	0.327518	0.223453	0.235423	0.280771	0.208854	0.187076	0.0551927	0.0738417	0.450798	0.0760354	0.0762877	0.0852665	0.0742125	0.0874519	0.00901741	0.0113968	0.379224	0.155726	0.289121	0.177496	0.32634
C2.56	0.327518	0.223453	0.235423	0.280771	0.208854	0.187076	0.0551927	0.0738417	0.450798	0.0760354	0.0762877	0.0852665	0.0742125	0.0874519	0.00901741	0.0113968	0.379224	0.155726	0.289121	0.177496	0.32634
C2.57	0.327518	0.223453	0.235423	0.280771	0.208854	0.187076	0.0551927	0.0738417	0.450798	0.0760354	0.0762877	0.0852665	0.0742125	0.0874519	0.00901741	0.0113968	0.379224	0.155726	0.289121	0.177496	0.32634
C2.58	0.327518	0.223453	0.235423	0.280771	0.208854	0.187076	0.0551927	0.0738417	0.450798	0.0760354	0.0762877	0.0852665	0.0742125	0.0874519	0.00901741	0.0113968	0.379224	0.155726	0.289121	0.177496	0.32634
C2.59	0.327518	0.223453	0.235423	0.280771	0.208854	0.187076	0.0551927	0.0738417	0.450798	0.0760354	0.0762877	0.0852665	0.0742125	0.0874519	0.00901741	0.0113968	0.379224	0.155726	0.289121	0.177496	0.32634
C2.60	0.327518	0.223453	0.235423	0.280771	0.208854	0.187076	0.0551927	0.0738417	0.450798	0.0760354	0.0762877	0.0852665	0.0742125	0.0874519	0.00901741	0.0113968	0.379224	0.155726	0.289121	0.177496	0.32634
C2.61	0.327518	0.223453	0.235423	0.280771	0.208854	0.187076	0.0551927	0.0738417	0.450798	0.0760354	0.0762877	0.0852665	0.0742125	0.0874519	0.00901741	0.0113968	0.379224	0.155726	0.289121	0.177496	0.32634
C2.62	0.327518	0.223453	0.235423	0.280771	0.208854	0.187076	0.0551927	0.0738417	0.450798	0.0760354	0.0762877	0.0852665	0.0742125	0.0874519	0.00901741	0.0113968	0.379224	0.155726	0.289121	0.177496	0.32634
C2.63	0.327518	0.223453	0.235423	0.280771	0.208854	0.187076	0.0551927	0.0738417	0.450798	0.0760354	0.0762877	0.0852665	0.0742125	0.0874519	0.00901741	0.0113968	0.379224	0.155726	0.289121	0.177496	0.32634
C2.64	0.327518	0.223453	0.235423	0.280771	0.208854	0.187076	0.0551927	0.0738417	0.450798	0.0760354	0.0762877	0.0852665	0.0742125	0.0874519	0.00901741	0.0113968	0.379224	0.155726	0.289121	0.177496	0.32634
C2.65	0.327518	0.223453	0.235423	0.280771	0.208854	0.187076	0.0551927	0.0738417	0.450798	0.0760354	0.0762877	0.0852665	0.0742125	0.0874519	0.00901741	0.0113968	0.379224	0.155726	0.289121	0.177496	0.32634
C2.66	0.327518	0.223453	0.235423	0.280771	0.208854	0.187076	0.0551927	0.0738417	0.450798	0.0760354	0.0762877	0.0852665	0.0742125	0.0874519	0.00901741	0.0113968	0.379224	0.155726	0.289121	0.177496	0.32634
C2.67	0.327518	0.223453	0.235423	0.280771	0.208854	0.187076	0.0551927	0.0738417	0.450798	0.0760354	0.0762877	0.0852665	0.0742125	0.0874519	0.00901741	0.0113968	0.379224	0.155726	0.289121	0.177496	0.32634
C2.68	0.327518	0.223453	0.235423	0.280771	0.208854	0.187076	0.0551927	0.0738417	0.450798	0.0760354	0.0762877	0.0852665	0.0742125	0.0874519	0.00901741	0.0113968	0.379224	0.155726	0.289121	0.177496	0.32634
C2.69	0.327518	0.223453	0.235423	0.280771	0.208854	0.187076	0.0551927	0.0738417	0.450798	0.0760354	0.0762877	0.0852665	0.0742125	0.0874519	0.00901741	0.0113968	0.379224	0.155726	0.289121	0.177496	0.32634
C2.70	0.327518	0.223453	0.235423	0.280771	0.208854	0.187076	0.0551927	0.0738417	0.450798	0.0760354	0.0762877	0.0852665	0.0742125	0.0874519	0.00901741	0.0113968	0.379224	0.155726	0.289121	0.177496	0.32634
C2.71	0.327518	0.223453	0.235423	0.280771	0.208854	0.187076	0.0551927	0.0738417	0.450798	0.0760354	0.0762877	0.0852665	0.0742125	0.0874519	0.00901741	0.0113968	0.379224	0.155726	0.289121	0.177496	0.32634
C2.72	0.327518	0.223453	0.235423	0.280771	0.208854	0.187076	0.0551927	0.0738417	0.450798	0.0760354	0.0762877	0.0852665	0.0742125	0.0874519	0.00901741	0.0113968	0.379224	0.155726	0.289121	0.177496	0.32634
C2.73	0.327518	0.223453	0.235423	0.280771	0.208854	0.187076	0.0551927	0.0738417	0.450798	0.0760354	0.0762877	0.0852665	0.0742125	0.0874519	0.00901741	0.0113968	0.379224	0.155726	0.289121	0.177496	0.32634
C2.74	0.327518	0.223453	0.235423	0.280771	0.208854	0.187076	0.0551927	0.0738417	0.450798	0.0760354	0.0762877	0.0852665	0.0742125	0.0874519	0.00901741	0.0113968	0.379224	0.155726	0.289121	0.177496	0.32634
C2.75	0.327518	0.223453	0.235423	0.280771	0.208854	0.187076	0.0551927	0.0738417	0.450798	0.0760354	0.0762877	0.0852665	0.0742125	0.0874519	0.00901741	0.0113968	0.379224	0.155726	0.289121	0.177496	0.32634
C2.76	0.327518	0.223453	0.235423	0.280771	0.208854	0.187076	0.0551927	0.0738417	0.450798	0.0760354	0.0762877	0.0852665	0.0742125	0.0874519	0.00901741	0.0113968	0.379224	0.155726	0.289121	0.177496	0.32634
C2.77	0.327518	0.223453	0.235423	0.280771	0.208854	0.187076	0.0551927	0.0738417	0.450798	0.0760354	0.0762877	0.0852665	0.0742125	0.0874519	0.00901741	0.0113968	0.379224	0.155726	0.289121	0.177496	0.32634
C2.78	0.327518	0.223453	0.235423	0.280771	0.208854	0.187076	0.0551927	0.0738417	0.450798	0.0760354	0.0762877	0.0852665	0.0742125	0.0874519	0.00901741	0.0113968	0.379224	0.155726	0.289121	0.177496	0.32634
C2.79	0.327518	0.223453	0.235423	0.280771	0.208854	0.187076	0.0551927	0.0738417	0.450798	0.0760354	0.0762877	0.0852665	0.0742125	0.0874519	0.00901741	0.0113968	0.379224	0.155726	0.289121	0.177496	0.32634
C2.80	0.327518	0.223453	0.235423	0.280771	0.208854	0.187076	0.0551927	0.0738417	0.450798	0.0760354	0.0762877	0.0852665	0.0742125	0.0874519	0.00901741	0.0113968	0.379224	0.155726	0.289121	0.177496	0.32634
C2.81	0.327518	0.223453	0.235423	0.280771	0.208854	0.187076	0.0551927	0.0738417	0.450798	0.0760354	0.0762877	0.0852665	0.0742125	0.0874519	0.00901741	0.0113968	0.379224	0.155726	0.289121	0.177496	0.32634
C2.82	0.327518	0.223453	0.235423	0.280771	0.208854	0.187076	0.0551927	0.0738417	0.450798	0.0760354	0.0762877	0.0852665	0.0742125	0.0874519	0.00901741	0.0113968	0.379224	0.155726	0.289121	0.177496	0.32634
C2.83	0.327518	0.223453	0.235423	0.280771	0.208854	0.187076	0.0551927	0.0738417	0.450798	0.0760354	0.0762877	0.0852665	0.0742125	0.0874519	0.00901741	0.0113968	0.379224	0.155726	0.289121	0.177496	0.32634
C2.84	0.327518	0.223453	0.235423	0.280771	0.208854	0.187076	0.0551927	0.0738417	0.450798	0.0760354	0.0762877	0.0852665	0.0742125	0.0874519	0.00901741	0.0113968	0.379224	0.155726	0.289121	0.177496	0.32634
C2.85	0.327518	0.223453	0.235423	0.280771	0.208854	0.187076	0.0551927	0.0738417	0.450798	0.0760354	0.0762877	0.0852665	0.0742125	0.0874519	0.00901741	0.0113968	0.379224	0.155726	0.289121	0.177496	0.32634
C2.86	0.327518	0.223453	0.235423	0.280771	0.208854	0.187076	0.0551927	0.0738417	0.450798	0.0760354	0.0762877	0.0852665	0.0742125	0.0874519	0.00901741	0.0113968	0.379224	0.155726	0.289121	0.177496	0.32634
C2.87	0.327518	0.223453	0.235423	0.280771	0.208854	0.187076	0.0551927	0.0738417	0.450798	0.0760354	0.0762877	0.0852665	0.0742125	0.0874519	0.00901741	0.0113968	0.379224	0.155726	0.289121	0.177496	0.32634
C2.88	0.327518	0.223453	0.235423	0.280771	0.208854	0.187076	0.0551927	0.0738417	0.450798	0.0760354	0.0762877	0.0852665	0.0742125	0.0874519	0.00901741	0.0113968	0.379224	0.155726	0.289121	0.177496	0.32634
C2.89	0.327518	0.223453	0.235423	0.280771	0.208854	0.187076	0.0551927	0.0738417	0.450798	0.0760354	0.0762877	0.0852665	0.0742125	0.0874519	0.00901741	0.0113968	0.379224	0.155726	0.289121	0.177496	0.32634
C2.90	0.327518	0.223453	0.235423	0.280771	0.208854	0.187076	0.0551927	0.0738417	0.450798	0.0760354	0.0762877	0.0852665	0.0742125	0.0874519	0.00901741	0.0113968	0.379224	0.155726	0.289121	0.177496	0.32634
C2.91	0.327518	0.223453	0.235423	0.280771	0.208854	0.187076	0.0551927	0.0738417	0.450798	0.0760354	0.0762877	0.0852665	0.0742125	0.0874519	0.00901741	0.0113968	0.379224	0.155726	0.289121	0.177496	0.32634
C2.92	0.327518	0.223453	0.235423	0.280771	0.208854	0.187076	0.0551927	0.0738417	0.450798	0.0760354	0.0762877	0.0852665	0.0742125	0.0874519	0.00901741	0.0113968	0.379224	0.155726	0.289121	0.177496	0.32634
C2.93	0.327518	0.223453	0.235423	0.280771	0.208854	0.187076	0.0551927	0.0738417	0.450798	0.0760354	0.0762877	0.0852665	0.0742125	0.0874519	0.00901741	0.0113968	0.379224	0.155726	0.289121	0.177496	0.32634
C2.94	0.327518	0.223453	0.235423	0.280771	0.208854	0.187076	0.0551927	0.0738417	0.450798	0.0760354	0.0762877	0.0852665	0.0742125	0.0874519	0.00901741	0.0113968	0.379224	0.155726	0.289121	0.177496	0.32634
C2.95	0.327518	0.223453	0.235423	0.280771	0.208854	0.187076	0.0551927	0.0738417	0.450798	0.0760354	0.0762877	0.0852665	0.0742125	0.0874519	0.00901741	0.0113968	0.379224	0.155726	0.289121	0.177496	0.32634
C2.96	0.327518	0.223453	0.235423	0.280771	0.208854	0.187076	0.0551927	0.0738417	0.450798	0.0760354	0.0762877	0.0852665	0.0742125	0.0874519	0.00901741	0.0113968	0.379224	0.155726	0.289121	0.177496	0.32634
C2.97	0.327518	0.223453	0.235423	0.280771	0.208854	0.187076	0.0551927	0.0738417	0.450798	0.0760354	0.0762877	0.0852665	0.0742125	0.0874519	0.00901741	0.0113968	0.379224	0.155726	0.289121	0.177496	0.32634
C2.98	0.327518	0.223453	0.235423	0.280771	0.208854	0.187076	0.0551927	0.0738417	0.450798	0.0760354	0.0762877	0.0852665	0.0742125	0.0874519	0.00901741	0.0113968	0.379224	0.155726	0.289121	0.177496	0.32634
C2.99	0.327518	0.223453	0.235423	0.280771	0.208854	0.187076	0.0551927	0.0738417	0.450798	0.0760354	0.0762877	0.0852665	0.0742125	0.0874519	0.00901741	0.0113968	0.379224	0.155726	0.289121	0.177496	0.32634
C2.100	0.327518	0.223453	0.235423	0.280771	0.208854	0.187076	0.0551927	0.0738417	0.450798	0.0760354	0.0762877	0.0852665	0.0742125	0.0874519	0.00901741	0.0113968	0.379224	0.155726	0.289121	0.177496	0.32634
C2.101	0.327518	0.223453	0.235423	0.280771	0.208854	0.187076	0.0551927	0.0738417	0.450798	0.0760354	0.0762877	0.0852665	0.0742125	0.0874519	0.00901741	0.0113968	0.379224	0.155726	0.289121	0.177496	0.32634
C2.102	0.327518	0.223453	0.235423	0.280771	0.208854	0.187076	0.0551927	0.0738417	0.450798	0.0760354	0.0762877	0.0852665	0.0742125	0.0874519	0.00901741	0.0113968	0.379224	0.155726	0.289121	0.177496	0.32634
C2.103	0.327518	0.223453	0.235423	0.280771	0.208854	0.187076	0.0551927	0.0738417	0.450798	0.0760354	0.0762877	0.0852665	0.0742125	0.0874519	0.00901741	0.0113968	0.379224	0.155726	0.289121	0.177496	0.32634
C2.104	0.327518	0.223453	0.235423	0.280771	0.208854	0.187076	0.0551927	0.0738417	0.450798	0.0760354	0.0762877	0.0852665	0.0742125	0.0874519	0.00901741	0.0113968	0.379224	0.155726	0.289121	0.177496	0.32634
C2.105	0.327518	0.223453	0.235423	0.280771	0.208854	0.187076	0.0551927	0.0738417	0.450798	0.0760354	0.0762877	0.0852665	0.0742125	0.0874519	0.00901741	0.0113968	0.379224	0.155726	0.289121	0.177496	0.32634
C2.106	0.327518	0.223453	0.235423	0.280771	0.208854	0.187076	0.0551927	0.0738417	0.450798	0.0760354	0.0762877	0.0852665	0.0742125	0.0874519	0.00901741	0.0113968	0.379224	0.155726	0.289121	0.177496	0.32634
C2.107	0.327518	0.223453	0.235423	0.280771	0.208854	0.187076	0.0551927	0.0738417	0.450798	0.0760354	0.0762877	0.0852665	0.0742125	0.0874519	0.00901741	0.0113968	0.379224	0.155726	0.289121	0.177496	0.32634
C2.108	0.327518	0.223453	0.235423	0.280771	0.208854	0.187076	0.0551927	0.0738417	0.450798	0.0760354	0.0762877	0.0852665	0.0742125	0.0874519	0.00901741	0.0113968	0.379224	0.155726	0.289121	0.177496	0.32634
C2.109	0.327518	0.223453	0.235423	0.280771	0.208854	0.187076	0.0551927	0.0738417	0.450798	0.0760354	0.0762877	0.0852665	0.0742125	0.0874519	0.00901741	0.0113968	0.379224	0.155726	0.289121	0.177496	0.32634
C2.110	0.327518	0.223453	0.235423	0.280771	0.208854	0.187076	0.0551927	0.0738417	0.450798	0.0760354	0.0762877	0.0852665	0.0742125	0.0874519	0.00901741	0.0113968	0.379224	0.155726	0.289121	0.177496	0.32634
C2.111	0.327518	0.223453	0.235423	0.280771	0.208854	0.187076	0.0551927	0.0738417	0.450798	0.0760354	0.0762877	0.0852665	0.0742125	0.0874519	0.00901741	0.0113968	0.379224	0.155726	0.289121	0.177496	0.32634
C2.112	0.327518	0.223453	0.235423	0.280771	0.208854	0.187076	0.0551927	0.0738417	0.450798	0.0760354	0.0762877	0.0852665	0.0742125	0.0874519	0.00901741	0.0113968	0.379224	0.155726	0.289121	0.177496	0.32634
C2.113	0.327518	0.223453	0.235423	0.280771	0.208854	0.187076	0.0551927	0.0738417	0.450798	0.0760354	0.0762877	0.0852665	0.0742125	0.0874519	0.00901741	0.0113968	0.379224	0.155726	0.289121	0.177496	0.32634
C2.114	0.327518	0.223453	0.235423	0.280771	0.208854	0.187076	0.0551927	0.0738417	0.450798	0.0760354	0.0762877	0.0852665	0.0742125	0.0874519	0.00901741	0.0113968	0.379224	0.155726	0.289121	0.177496	0.32634
C2.115	0.327518	0.223453	0.235423	0.280771	0.208854	0.187076	0.0551927	0.0738417	0.450798	0.0760354	0.0762877	0.0852665	0.0742125	0.0874519	0.00901741	0.0113968	0.379224	0.155726	0.289121	0.177496	0.32634
C2.116	0.327518	0.223453	0.235423	0.280771	0.208854	0.187076	0.0551927	0.0738417	0.450798	0.0760354	0.0762877	0.0852665	0.0742125	0.0874519	0.00901741	0.0113968	0.379224	0.155726	0.289121	0.177496	0.32634
C2.117	0.327518	0.223453	0.235423	0.280771	0.208854	0.187076	0.0551927	0.0738417	0.450798	0.0760354	0.0762877	0.0852665	0.0742125	0.0874519	0.00901741	0.0113968	0.379224	0.155726	0.289121	0.177496	0.32634
C2.118	0.327518	0.223453	0.235423	0.280771	0.208854	0.187076	0.0551927	0.0738417	0.450798	0.0760354	0.0762877	0.0852665	0.0742125	0.0874519	0.00901741	0.0113968	0.379224	0.155726	0.289121	0.177496	0.32634
C2.119	0.327518	0.223453	0.235423	0.280771	0.208854	0.187076	0.0551927	0.0738417	0.450798	0.0760354	0.0762877	0.0852665	0.0742125	0.0874519	0.00901741	0.0113968	0.379224	0.155726	0.289121	0.177496	0.32634
C2.120	0.327518	0.223453	0.235423	0.280771	0.208854	0.187076	0.0551927	0.0738417	0.450798	0.0760354	0.0762877	0.0852665	0.0742125	0.0874519	0.00901741	0.0113968	0.379224	0.155726	0.289121	0.177496	0.32634
C2.121	0.327518	0.223453	0.235423	0.280771	0.208854	0.187076	0.0551927	0.0738417	0.450798	0.0760354	0.0762877	0.0852665	0.0742125	0.0874519	0.00901741	0.0113968	0.379224	0.155726	0.289121	0.177496	0.32634
C2.122	0.327518	0.223453	0.235423	0.280771	0.208854	0.187076	0.0551927	0.0738417	0.450798	0.0760354	0.0762877	0.0852665	0.0742125	0.0874519	0.00901741	0.0113968	0.379224	0.155726	0.289121	0.177496	0.32634
C2.123	0.327518	0.223453	0.235423	0.280771	0.208854	0.187076	0.0551927	0.0738417	0.450798	0.0760354	0.0762877	0.0852665	0.0742125	0.0874519	0.00901741	0.0113968	0.379224	0.155726	0.289121	0.177496	0.32634
C2.124	0.327518	0.223453	0.235423	0.280771	0.208854	0.187076	0.0551927	0.0738417	0.450798	0.0760354	0.0762877	0.0852665	0.0742125	0.0874519	0.00901741	0.0113968	0.379224	0.155726	0.289121	0.177496	0.32634
C2.125	0.327518	0.223453	0.235423	0.280771	0.208854	0.187076	0.0551927	0.0738417	0.450798	0.0760354	0.0762877	0.0852665	0.0742125	0.0874519	0.00901741	0.0113968	0.379224	0.155726	0.289121	0.177496	0.32634
C2.126	0.327518	0.223453	0.235423	0.280771	0.208854	0.187076	0.0551927	0.0738417	0.450798	0.0760354	0.0762877	0.0852665	0.0742125	0.0874519	0.00901741	0.0113968	0.379224	0.155726	0.289121	0.177496	0.32634
C2.127	0.327518	0.223453	0.235423	0.280771	0.208854	0.187076	0.0551927	0.0738417	0.450798	0.0760354	0.0762877	0.0852665	0.0742125	0.0874519	0.00901741	0.0113968	0.379224	0.155726	0.289121	0.177496	0.32634
C2.128	0.327518	0.223453	0.235423	0.280771	0.208854	0.187076	0.0551927	0.0738417	0.450798	0.0760354	0.0762877	0.0852665	0.0742125	0.0874519	0.00901741	0.0113968	0.379224	0.155726	0.289121	0.177496	0.32634
C2.129	0.327518	0.223453	0.235423	0.280771	0.208854	0.187076	0.0551927	0.0738417	0.450798	0.0760354	0.0762877	0.0852665	0.0742125	0.0874519	0.00901741	0.0113968	0.379224	0.155726	0.289121	0.177496	0.32634
C2.130	0.327518	0.223453	0.235423	0.280771	0.208854	0.187076	0.0551927	0.0738417	0.450798	0.0760354	0.0762877	0.0852665	0.0742125	0.0874519	0.00901741	0.0113968	0.379224	0.155726	0.289121	0.177496	0.32634
C2.131	0.327518	0.223453	0.235423	0.280771	0.208854	0.187076	0.0551927	0.0738417	0.450798	0.0760354	0.0762877	0.0852665	0.0742125	0.0874519	0.00901741	0.0113968	0.379224	0.155726	0.289121	0.177496	0.32634
C2.132	0.327518	0.223453	0.235423	0.280771	0.208854	0.187076	0.0551927	0.0738417	0.450798	0.0760354	0.0762877	0.0852665	0.0742125	0.0874519	0.00901741	0.0113968	0.379224	0.155726	0.289121	0.177496	0.32634
C2.133	0.327518	0.223453	0.235423	0.280771	0.208854	0.187076	0.0551927	0.0738417	0.450798	0.0760354	0.0762877	0.0852665	0.0742125	0.0874519	0.00901741	0.0113968	0.379224	0.155726	0.289121	0.177496	0.32634
C2.134	0.327518	0.223453	0.235423	0.280771	0.208854	0.187076	0.0551927	0.0738417	0.450798	0.0760354	0.0762877	0.0852665	0.0742125	0.0874519	0.00901741	0.0113968	0.379224	0.155726	0.289121	0.177496	0.32634
C2.135	0.327518	0.223453	0.235423	0.280771	0.208854	0.187076	0.0551927	0.0738417	0.450798	0.0760354	0.0762877	0.0852665	0.0742125	0.0874519	0.00901741	0.0113968	0.379224	0.155726	0.289121	0.177496	0.32634
C2.136	0.327518	0.223453	0.235423	0.280771	0.208854	0.187076	0.0551927	0.0738417	0.450798	0.0760354	0.0762877	0.0852665	0.0742125	0.0874519	0.00901741	0.0113968	0.379224	0.155726	0.289121	0.177496	0.32634
C2.137	0.327518	0.223453	0.235423	0.280771	0.208854	0.187076	0.0551927	0.0738417	0.450798	0.0760354	0.0762877	0.0852665	0.0742125	0.0874519	0.00901741	0.0113968	0.379224	0.155726	0.289121	0.177496	0.32634
C2.138	0.327518	0.223453	0.235423	0.280771	0.208854	0.187076	0.0551927	0.0738417	0.450798	0.0760354	0.0762877	0.0852665	0.0742125	0.0874519	0.00901741	0.0113968	0.379224	0.155726	0.289121	0.177496	0.32634
C2.139	0.327518	0.223453	0.235423	0.280771	0.208854	0.187076	0.0551927	0.0738417	0.450798	0.0760354	0.0762877	0.0852665	0.0742125	0.0874519	0.00901741	0.0113968	0.379224	0.155726	0.289121	0.177496	0.32634
C2.140	0.327518	0.223453	0.235423	0.280771	0.208854	0.187076	0.0551927	0.0738417	0.450798	0.0760354	0.0762877	0.0852665	0.0742125	0.0874519	0.00901741	0.0113968	0.379224	0.155726	0.289121	0.177496	0.32634
C2.141	0.327518	0.223453	0.235423	0.280771	0.208854	0.187076	0.0551927	0.0738417	0.450798	0.0760354	0.0762877	0.0852665	0.0742125	0.0874519	0.00901741	0.0113968	0.379224	0.155726	0.289121	0.177496	0.32634
C2.142	0.327518	0.223453	0.235423	0.280771	0.208854	0.187076	0.0551927	0.0738417	0.450798	0.0760354	0.0762877	0.0852665	0.0742125	0.0874519	0.00901741	0.0113968	0.379224	0.155726	0.289121	0.177496	0.32634
C2.143	0.327518	0.223453	0.235423	0.280771	0.208854	0.187076	0.0551927	0.0738417	0.450798	0.0760354	0.0762877	0.0852665	0.0742125	0.0874519	0.00901741	0.0113968	0.379224	0.155726	0.289121	0.177496	0.32634
C2.144	0.327518	0.223453	0.235423	0.280771	0.208854	0.187076	0.0551927	0.0738417	0.450798	0.0760354	0.0762877	0.0852665	0.0742125	0.0874519	0.00901741	0.0113968	0.379224	0.155726	0.289121	0.177496	0.32634
C2.145	0.327518	0.223453	0.235423	0.280771	0.208854	0.187076	0.0551927	0.0738417	0.450798	0.0760354	0.0762877	0.0852665	0.0742125	0.0874519	0.00901741	0.0113968	0.379224	0.155726	0.289121	0.177496	0.32634
C2.146	0.327518	0.223453	0.235423	0.280771	0.208854	0.187076	0.0551927	0.0738417	0.450798	0.0760354	0.0762877	0.0852665	0.0742125	0.0874519	0.00901741	0.0113968	0.379224	0.155726	0.289121	0.177496	0.32634
C2.147	0.327518	0.223453	0.235423	0.280771	0.208854	0.187076	0.0551927	0.0738417	0.450798	0.0760354	0.0762877	0.0852665	0.0742125	0.0874519	0.00901741	0.0113968	0.379224	0.155726	0.289121	0.177496	0.32634
C2.148	0.327518	0.223453	0.235423	0.280771	0.208854	0.187076	0.0551927	0.0738417	0.450798	0.0760354	0.0762877	0.0852665	0.0742125	0.0874519	0.00901741	0.0113968	0.379224	0.155726	0.289121	0.177496	0.32634
C2.149	0.327518	0.223453	0.235423	0.280771	0.208854	0.187076	0.0551927	0.0738417	0.450798	0.0760354	0.0762877	0.0852665	0.0742125	0.0874519	0.00901741	0.0113968	0.379224	0.155726	0.289121	0.177496	0.32634
C2.150	0.327518	0.223453	0.235423	0.280771	0.208854	0.187076	0.0551927	0.0738417	0.450798	0.0760354	0.0762877	0.0852665	0.0742125	0.0874519	0.00901741	0.0113968	0.379224	0.155726	0.289121	0.177496	0.32634
C2.151	0.327518	0.223453	0.235423	0.280771	0.208854	0.187076	0.0551927	0.0738417	0.450798	0.0760354	0.0762877	0.0852665	0.0742125	0.0874519	0.00901741	0.0113968	0.379224	0.155726	0.289121	0.177496	0.32634
C2.152	0.327518	0.223453	0.235423	0.280771	0.208854	0.187076	0.0551927	0.0738417	0.450798	0.0760354	0.0762877	0.0852665	0.0742125	0.0874519	0.00901741	0.0113968	0.379224	0.155726	0.289121	0.177496	0.32634
C2.153	0.327518	0.223453	0.235423	0.280771	0.208854	0.187076	0.0551927	0.0738417	0.450798	0.0760354	0.0762877	0.0852665	0.0742125	0.0874519	0.00901741	0.0113968	0.379224	0.155726	0.289121	0.177496	0.32634
C2.154	0.327518	0.223453	0.235423	0.280771	0.208854	0.187076	0.0551927	0.0738417	0.450798	0.0760354	0.0762877	0.0852665	0.0742125	0.0874519	0.00901741	0.0113968	0.379224	0.155726	0.289121	0.177496	0.32634
C2.155	0.327518	0.223453	0.235423	0.280771	0.208854	0.187076	0.0551927	0.0738417	0.450798	0.0760354	0.0762877	0.0852665	0.0742125	0.0874519	0.00901741	0.0113968	0.379224	0.155726	0.289121	0.177496	0.32634
C2.156	0.327518	0.223453	0.235423	0.280771	0.208854	0.187076	0.0551927	0.0738417	0.450798	0.0760354	0.0762877	0.0852665	0.0742125	0.0874519	0.00901741	0.0113968	0.379224	0.155726	0.289121	0.177496	0.32634
C2.157	0.327518	0.223453	0.235423	0.280771	0.208854	0.187076	0.0551927	0.0738417	0.450798	0.0760354	0.0762877	0.0852665	0.0742125	0.0874519	0.00901741	0.0113968	0.379224	0.155726	0.289121	0.177496	0.32634
C2.158	0.327518	0.223453	0.235423	0.280771	0.208854	0.187076	0.0551927	0.0738417	0.450798	0.0760354	0.0762877	0.0852665	0.0742125	0.0874519	0.00901741	0.0113968	0.379224	0.155726	0.289121	0.177496	0.32634
C2.159	0.327518	0.223453	0.235423	0.280771	0.208854	0.187076	0.0551927	0.0738417	0.450798	0.0760354	0.0762877	0.0852665	0.0742125	0.0874519	0.00901741	0.0113968	0.379224	0.155726	0.289121	0.177496	0.32634
C2.160	0.327518	0.223453	0.235423	0.280771	0.208854	0.187076	0.0551927	0.0738417	0.450798	0.0760354	0.0762877	0.0852665	0.0742125	0.0874519	0.00901741	0.0113968	0.379224	0.155726	0.289121	0.177496	0.32634
C2.161	0.327518	0.223453	0.235423	0.280771	0.208854	0.187076	0.0551927	0.0738417	0.450798	0.0760354	0.0762877	0.0852665	0.0742125	0.0874519	0.00901741	0.0113968	0.379224	0.155726	0.289121	0.177496	0.32634
C2.162	0.327518	0.223453	0.235423	0.280771	0.208854	0.187076	0.0551927	0.0738417	0.450798	0.0760354	0.0762877	0.0852665	0.0742125	0.0874519	0.00901741	0.0113968	0.379224	0.155726	0.289121	0.177496	0.32634
C2.163	0.327518	0.223453	0.235423	0.280771	0.208854	0.187076	0.0551927	0.0738417	0.450798	0.0760354	0.0762877	0.0852665	0.0742125	0.0874519	0.00901741	0.0113968	0.379224	0.155726	0.289121	0.177496	0.32634
C2.164	0.327518	0.223453	0.235423	0.280771	0.208854	0.187076	0.0551927	0.0738417	0.450798	0.0760354	0.0762877	0.0852665	0.0742125	0.0874519	0.00901741	0.0113968	0.379224	0.155726	0.289121	0.177496	0.32634
C2.165	0.327518	0.223453	0.235423	0.280771	0.208854	0.187076	0.0551927	0.0738417	0.450798	0.0760354	0.0762877	0.0852665	0.0742125	0.0874519	0.00901741	0.0113968	0.379224	0.155726	0.289121	0.177496	0.32634
C2.166	0.327518	0.223453	0.235423	0.280771	0.208854	0.187076	0.0551927	0.0738417	0.450798	0.0760354	0.0762877	0.0852665	0.0742125	0.0874519	0.00901741	0.0113968	0.379224	0.155726	0.289121	0.177496	0.32634
C2.167	0.327518	0.223453	0.235423	0.280771	0.208854	0.187076	0.0551927	0.0738417	0.450798	0.0760354	0.0762877	0.0852665	0.0742125	0.0874519	0.00901741	0.0113968	0.379224	0.155726	0.289121	0.177496	0.32634
C2.168	0.327518	0.223453	0.235423	0.280771	0.208854	0.187076	0.0551927	0.0738417	0.450798	0.0760354	0.0762877	0.0852665	0.0742125	0.0874519	0.00901741	0.0113968	0.379224	0.155726	0.289121	0.177496	0.32634
C2.169	0.327518	0.223453	0.235423	0.280771	0.208854	0.187076	0.0551927	0.0738417	0.450798	0.0760354	0.0762877	0.0852665	0.0742125	0.0874519	0.00901741	0.0113968	0.379224	0.155726	0.289121	0.177496	0.32634
C2.170	0.327518	0.223453	0.235423	0.280771	0.208854	0.187076	0.0551927	0.0738417	0.450798	0.0760354	0.0762877	0.0852665	0.0742125	0.0874519	0.00901741	0.0113968	0.379224	0.155726	0.289121	0.177496	0.32634
C2.171	0.327518	0.223453	0.235423	0.280771	0.208854	0.187076	0.0551927	0.0738417	0.450798	0.0760354	0.0762877	0.0852665	0.0742125	0.0874519	0.00901741	0.0113968	0.379224	0.155726	0.289121	0.177496	0.32634
C2.172	0.327518	0.223453	0.235423	0.280771	0.208854	0.187076	0.0551927	0.0738417	0.450798	0.0760354	0.0762877	0.0852665	0.0742125	0.0874519	0.00901741	0.0113968	0.379224	0.155726	0.289121	0.177496	0.32634
C2.173	0.327518	0.223453	0.235423	0.280771	0.208854	0.187076	0.0551927	0.0738417	0.450798	0.0760354	0.0762877	0.0852665	0.0742125	0.0874519	0.00901741	0.0113968	0.379224	0.155726	0.289121	0.177496	0.32634
C2.174	0.327518	0.223453	0.235423	0.280771	0.208854	0.187076	0.0551927	0.0738417	0.450798	0.0760354	0.0762877	0.0852665	0.0742125	0.0874519	0.00901741	0.0113968	0.379224	0.155726	0.289121	0.177496	0.32634
C2.175	0.327518	0.223453	0.235423	0.280771	0.208854	0.187076	0.0551927	0.0738417	0.450798	0.0760354	0.0762877	0.0852665	0.0742125	0.0874519	0.00901741	0.0113968	0.379224	0.155726	0.289121	0.177496	0.32634
C2.176	0.327518	0.223453	0.235423	0.280771	0.208854	0.187076	0.0551927	0.0738417	0.450798	0.0760354	0.0762877	0.0852665	0.0742125	0.0874519	0.00901741	0.0113968	0.379224	0.155726	0.289121	0.177496	0.32634
C2.177	0.327518	0.223453	0.235423	0.280771	0.208854	0.187076	0.0551927	0.0738417	0.450798	0.0760354	0.0762877	0.0852665	0.0742125	0.0874519	0.00901741	0.0113968	0.379224	0.155726	0.289121	0.177496	0.32634
C2.178	0.327518	0.223453	0.235423	0.280771	0.208854	0.187076	0.0551927	0.0738417	0.450798	0.0760354	0.0762877	0.0852665	0.0742125	0.0874519	0.00901741	0.0113968	0.379224	0.155726	0.289121	0.177496	0.32634
C2.179	0.327518	0.223453	0.235423	0.280771	0.208854	0.187076	0.0551927	0.0738417	0.450798	0.0760354	0.0762877	0.0852665	0.0742125	0.0874519	0.00901741	0.0113968	0.379224	0.155726	0.289121	0.177496	0.32634
C2.180	0.327518	0.223453	0.235423	0.280771	0.208854	0.187076	0.0551927	0.0738417	0.450798	0.0760354	0.0762877	0.0852665	0.0742125	0.0874519	0.00901741	0.0113968	0.379224	0.155726	0.289121	0.177496	0.32634
C2.181	0.327518	0.223453	0.235423	0.280771	0.208854	0.187076	0.0551927	0.0738417	0.450798	0.0760354	0.0762877	0.0852665	0.0742125	0.0874519	0.00901741	0.0113968	0.379224	0.155726	0.289121	0.177496	0.32634
C2.182	0.327518	0.223453	0.235423	0.280771	0.208854	0.187076	0.0551927	0.0738417	0.450798	0.0760354	0.0762877	0.0852665	0.0742125	0.0874519	0.00901741	0.0113968	0.379224	0.155726	0.289121	0.177496	0.32634
C2.183	0.327518	0.223453	0.235423	0.280771	0.208854	0.187076	0.0551927	0.0738417	0.450798	0.0760354	0.0762877	0.0852665	0.0742125	0.0874519	0.00901741	0.0113968	0.379224	0.155726	0.289121	0.177496	0.32634
C2.184	0.327518	0.223453	0.235423	0.280771	0.208854	0.187076	0.0551927	0.0738417	0.450798	0.0760354	0.0762877	0.0852665	0.0742125	0.0874519	0.00901741	0.0113968	0.379224	0.155726	0.289121	0.177496	0.32634
C2.185	0.327518	0.223453	0.235423	0.280771	0.208854	0.187076	0.0551927	0.0738417	0.450798	0.0760354	0.0762877	0.0852665	0.0742125	0.0874519	0.00901741	0.0113968	0.379224	0.155726	0.289121	0.177496	0.32634
C2.186	0.327518	0.223453	0.235423	0.280771	0.208854	0.187076	0.0551927	0.0738417	0.450798	0.0760354	0.0762877	0.0852665	0.0742125	0.0874519	0.00901741	0.0113968	0.379224	0.155726	0.289121	0.177496	0.32634
C3.1	0.327518	0.223453	0.235423	0.280771	0.208854	0.187076	0.0551927	0.0738417	0.450798	0.0760354	0.0762877	0.0852665	0.0742125	0.0874519	0.00901741	0.0113968	0.379224	0.155726	0.289121	0.177496	0.32634
C3.2	0.327518	0.223453	0.235423	0.280771	0.208854	0.187076	0.0551927	0.0738417	0.450798	0.0760354	0.0762877	0.0852665	0.0742125	0.0874519	0.00901741	0.0113968	0.379224	0.155726	0.289121	0.177496	0.32634
C3.3	0.327518	0.223453	0.235423	0.280771	0.208854	0.187076	0.0551927	0.0738417	0.450798	0.0760354	0.0762877	0.0852665	0.0742125	0.0874519	0.00901741	0.0113968	0.379224	0.155726	0.289121	0.177496	0.32634
C3.4	0.327518	0.223453	0.235423	0.280771	0.208854	0.187076	0.0551927	0.0738417	0.450798	0.0760354	0.0762877	0.0852665	0.0742125	0.0874519	0.00901741	0.0113968	0.379224	0.155726	0.289121	0.177496	0.32634
C3.5	0.327518	0.223453	0.235423	0.280771	0.208854	0.187076	0.0551927	0.0738417	0.450798	0.0760354	0.0762877	0.0852665	0.0742125	0.0874519	0.00901741	0.0113968	0.379224	0.155726	0.289121	0.177496	0.32634
C3.6	0.327518	0.223453	0.235423	0.280771	0.208854	0.187076	0.0551927	0.0738417	0.450798	0.0760354	0.0762877	0.0852665	0.0742125	0.0874519	0.00901741	0.0113968	0.379224	0.155726	0.289121	0.177496	0.32634
C3.7	0.327518	0.223453	0.235423	0.280771	0.208854	0.187076	0.0551927	0.0738417	0.450798	0.0760354	0.0762877	0.0852665	0.0742125	0.0874519	0.00901741	0.0113968	0.379224	0.155726	0.289121	0.177496	0.32634
C3.8	0.327518	0.223453	0.235423	0.280771	0.208854	0.187076	0.0551927	0.0738417	0.450798	0.0760354	0.0762877	0.0852665	0.0742125	0.0874519	0.00901741	0.0113968	0.379224	0.155726	0.289121	0.177496	0.32634
C3.9	0.327518	0.223453	0.235423	0.280771	0.208854	0.187076	0.0551927	0.0738417	0.450798	0.0760354	0.0762877	0.0852665	0.0742125	0.0874519	0.00901741	0.0113968	0.379224	0.155726	0.289121	0.177496	0.32634
C3.10	0.327518	0.223453	0.235423	0.280771	0.208854	0.187076	0.0551927	0.0738417	0.450798	0.0760354	0.0762877	0.0852665	0.0742125	0.0874519	0.00901741	0.0113968	0.379224	0.155726	0.289121	0.177496	0.32634
C3.11	0.327518	0.223453	0.235423	0.280771	0.208854	0.187076	0.0551927	0.0738417	0.450798	0.0760354	0.0762877	0.0852665	0.0742125	0.0874519	0.00901741	0.0113968	0.379224	0.155726	0.289121	0.177496	0.32634
C3.12	0.327518	0.223453	0.235423	0.280771	0.208854	0.187076	0.0551927	0.0738417	0.450798	0.0760354	0.0762877	0.0852665	0.0742125	0.0874519	0.00901741	0.0113968	0.379224	0.155726	0.289121	0.177496	0.32634
C3.13	0.327518	0.223453	0.235423	0.280771	0.208854	0.187076	0.0551927	0.0738417	0.450798	0.0760354	0.0762877	0.0852665	0.0742125	0.0874519	0.00901741	0.0113968	0.379224	0.155726	0.289121	0.177496	0.32634
C3.14	0.327518	0.223453	0.235423	0.280771	0.208854	0.187076	0.0551927	0.0738417	0.450798	0.0760354	0.0762877	0.0852665	0.0742125	0.0874519	0.00901741	0.0113968	0.379224	0.155726	0.289121	0.177496	0.32634
C3.15	0.327518	0.223453	0.235423	0.280771	0.208854	0.187076	0.0551927	0.0738417	0.450798	0.0760354	0.0762877	0.0852665	0.0742125	0.0874519	0.00901741	0.0113968	0.379224	0.155726	0.289121	0.177496	0.32634
C3.16	0.327518	0.223453	0.235423	0.280771	0.208854	0.187076	0.0551927	0.0738417	0.450798	0.0760354	0.0762877	0.0852665	0.0742125	0.0874519	0.00901741	0.0113968	0.379224	0.155726	0.289121	0.177496	0.32634
C3.17	0.327518	0.223453	0.235423	0.280771	0.208854	0.187076	0.0551927	0.0738417	0.450798	0.0760354	0.0762877	0.0852665	0.0742125	0.0874519	0.00901741	0.0113968	0.379224	0.155726	0.289121	0.177496	0.32634
C3.18	0.327518	0.223453	0.235423	0.280771	0.208854	0.187076	0.0551927	0.0738417	0.450798	0.0760354	0.0762877	0.0852665	0.0742125	0.0874519	0.00901741	0.0113968	0.379224	0.155726	0.289121	0.177496	0.32634
C3.19	0.327518	0.223453	0.235423	0.280771	0.208854	0.187076	0.0551927	0.0738417	0.450798	0.0760354	0.0762877	0.0852665	0.0742125	0.0874519	0.00901741	0.0113968	0.379224	0.155726	0.289121	0.177496	0.32634
C3.20	0.327518	0.223453	0.235423	0.280771	0.208854	0.187076	0.0551927	0.0738417	0.450798	0.0760354	0.0762877	0.0852665	0.0742125	0.0874519	0.00901741	0.0113968	0.379224	0.155726	0.289121	0.177496	0.32634
C3.21	0.327518	0.223453	0.235423	0.280771	0.208854	0.187076	0.0551927	0.0738417	0.450798	0.0760354	0.0762877	0.0852665	0.0742125	0.0874519	0.00901741	0.0113968	0.379224	0.155726	0.289121	0.177496	0.32634
C3.22	0.327518	0.223453	0.235423	0.280771	0.208854	0.187076	0.0551927	0.0738417	0.450798	0.0760354	0.0762877	0.0852665	0.0742125	0.0874519	0.00901741	0.0113968	0.379224	0.155726	0.289121	0.177496	0.32634
C3.23	0.327518	0.223453	0.235423	0.280771	0.208854	0.187076	0.0551927	0.0738417	0.450798	0.0760354	0.0762877	0.0852665	0.0742125	0.0874519	0.00901741	0.0113968	0.379224	0.155726	0.289121	0.177496	0.32634
C3.24	0.327518	0.223453	0.235423	0.280771	0.208854	0.187076	0.0551927	0.0738417	0.450798	0.0760354	0.0762877	0.0852665	0.0742125	0.0874519	0.00901741	0.0113968	0.379224	0.155726	0.289121	0.177496	0.32634
C3.25	0.327518	0.223453	0.235423	0.280771	0.208854	0.187076	0.0551927	0.0738417	0.450798	0.0760354	0.0762877	0.0852665	0.0742125	0.0874519	0.00901741	0.0113968	0.379224	0.155726	0.289121	0.177496	0.32634
C3.26	0.327518	0.223453	0.235423	0.280771	0.208854	0.187076	0.0551927	0.0738417	0.450798	0.0760354	0.0762877	0.0852665	0.0742125	0.0874519	0.00901741	0.0113968	0.379224	0.155726	0.289121	0.177496	0.32634
C3.27	0.327518	0.223453	0.235423	0.280771	0.208854	0.187076	0.0551927	0.0738417	0.450798	0.0760354	0.0762877	0.0852665	0.0742125	0.0874519	0.00901741	0.0113968	0.379224	0.155726	0.289121	0.177496	0.32634
C3.28	0.327518	0.223453	0.235423	0.280771	0.208854	0.187076	0.0551927	0.0738417	0.450798	0.0760354	0.0762877	0.0852665	0.0742125	0.0874519	0.00901741	0.0113968	0.379224	0.155726	0.289121	0.177496	0.32634
C3.29	0.327518	0.223453	0.235423	0.280771	0.208854	0.187076	0.0551927	0.0738417	0.450798	0.0760354	0.0762877	0.0852665	0.0742125	0.0874519	0.00901741	0.0113968	0.379224	0.155726	0.289121	0.177496	0.32634
C3.30	0.327518	0.223453	0.235423	0.280771	0.208854	0.187076	0.0551927	0.0738417	0.450798	0.0760354	0.0762877	0.0852665	0.0742125	0.0874519	0.00901741	0.0113968	0.379224	0.155726	0.289121	0.177496	0.32634
C3.31	0.327518	0.223453	0.235423	0.280771	0.208854	0.187076	0.0551927	0.0738417	0.450798	0.0760354	0.0762877	0.0852665	0.0742125	0.0874519	0.00901741	0.0113968	0.379224	0.155726	0.289121	0.177496	0.32634
C3.32	0.327518	0.223453	0.235423	0.280771	0.208854	0.187076	0.0551927	0.0738417	0.450798	0.0760354	0.0762877	0.0852665	0.0742125	0.0874519	0.00901741	0.0113968	0.379224	0.155726	0.289121	0.177496	0.32634
C3.33	0.327518	0.223453	0.235423	0.280771	0.208854	0.187076	0.0551927	0.0738417	0.450798	0.0760354	0.0762877	0.0852665	0.0742125	0.0874519	0.00901741	0.0113968	0.379224	0.155726	0.289121	0.177496	0.32634
C3.34	0.327518	0.223453	0.235423	0.280771	0.208854	0.187076	0.0551927	0.0738417	0.450798	0.0760354	0.0762877	0.0852665	0.0742125	0.0874519	0.00901741	0.0113968	0.379224	0.155726	0.289121	0.177496	0.32634
C3.35	0.327518	0.223453	0.235423	0.280771	0.208854	0.187076	0.0551927	0.0738417	0.450798	0.0760354	0.0762877	0.0852665	0.0742125	0.0874519	0.00901741	0.0113968	0.379224	0.155726	0.289121	0.177496	0.32634
C3.36	0.327518	0.223453	0.235423	0.280771	0.208854	0.187076	0.0551927	0.0738417	0.450798	0.0760354	0.0762877	0.0852665	0.0742125	0.0874519	0.00901741	0.0113968	0.379224	0.155726	0.289121	0.177496	0.32634
C3.37	0.327518	0.223453	0.235423	0.280771	0.208854	0.187076	0.0551927	0.0738417	0.450798	0.0760354	0.0762877	0.0852665	0.0742125	0.0874519	0.00901741	0.0113968	0.379224	0.155726	0.289121	0.177496	0.32634
C3.38	0.327518	0.223453	0.235423	0.280771	0.208854	0.187076	0.0551927	0.0738417	0.450798	0.0760354	0.0762877	0.0852665	0.0742125	0.0874519	0.00901741	0.0113968	0.379224	0.155726	0.289121	0.177496	0.32634
C3.39	0.327518	0.223453	0.235423	0.280771	0.208854	0.187076	0.0551927	0.0738417	0.450798	0.0760354	0.0762877	0.0852665	0.0742125	0.0874519	0.00901741	0.0113968	0.379224	0.155726	0.289121	0.177496	0.32634
C3.40	0.327518	0.223453	0.235423	0.280771	0.208854	0.187076	0.0551927	0.0738417	0.450798	0.0760354	0.0762877	0.0852665	0.0742125	0.0874519	0.00901741	0.0113968	0.379224	0.155726	0.289121	0.177496	0.32634
C3.41	0.327518	0.223453	0.235423	0.280771	0.208854	0.187076	0.0551927	0.0738417	0.450798	0.0760354	0.0762877	0.0852665	0.0742125	0.0874519	0.00901741	0.0113968	0.379224	0.155726	0.289121	0.177496	0.32634
C3.42	0.327518	0.223453	0.235423	0.280771	0.208854	0.187076	0.0551927	0.0738417	0.450798	0.0760354	0.0762877	0.0852665	0.0742125	0.0874519	0.00901741	0.0113968	0.379224	0.155726	0.289121	0.177496	0.32634
C3.43	0.327518	0.223453	0.235423	0.280771	0.208854	0.187076	0.0551927	0.0738417	0.450798	0.0760354	0.0762877	0.0852665	0.0742125	0.0874519	0.00901741	0.0113968	0.379224	0.155726	0.289121	0.177496	0.32634
C3.44	0.327518	0.223453	0.235423	0.280771	0.208854	0.187076	0.0551927	0.0738417	0.450798	0.0760354	0.0762877	0.0852665	0.0742125	0.0874519	0.00901741	0.0113968	0.379224	0.155726	0.289121	0.177496	0.32634
C3.45	0.327518	0.223453	0.235423	0.280771	0.208854	0.187076	0.0551927	0.0738417	0.450798	0.0760354	0.0762877	0.0852665	0.0742125	0.0874519	0.00901741	0.0113968	0.379224	0.155726	0.289121	0.177496	0.32634
C3.46	0.327518	0.223453	0.235423	0.280771	0.208854	0.187076	0.0551927	0.0738417	0.450798	0.0760354	0.0762877	0.0852665	0.0742125	0.0874519	0.00901741	0.0113968	0.379224	0.155726	0.289121	0.177496	0.32634
C3.47	0.327518	0.223453	0.235423	0.280771	0.208854	0.187076	0.0551927	0.0738417	0.450798	0.0760354	0.0762877	0.0852665	0.0742125	0.0874519	0.00901741	0.0113968	0.379224	0.155726	0.289121	0.177496	0.32634
C3.48	0.327518	0.223453	0.235423	0.280771	0.208854	0.187076	0.0551927	0.0738417	0.450798	0.0760354	0.0762877	0.0852665	0.0742125	0.0874519	0.00901741	0.0113968	0.379224	0.155726	0.289121	0.177496	0.32634
C3.49	0.327518	0.223453	0.235423	0.280771	0.208854	0.187076	0.0551927	0.0738417	0.450798	0.0760354	0.0762877	0.0852665	0.0742125	0.0874519	0.00901741	0.0113968	0.379224	0.155726	0.289121	0.177496	0.32634
C3.50	0.327518	0.223453	0.235423	0.280771	0.208854	0.187076	0.0551927	0.0738417	0.450798	0.0760354	0.0762877	0.0852665	0.0742125	0.0874519	0.00901741	0.0113968	0.379224	0.155726	0.289121	0.177496	0.32634
C3.51	0.327518	0.223453	0.235423	0.280771	0.208854	0.187076	0.0551927	0.0738417	0.450798	0.0760354	0.0762877	0.0852665	0.0742125	0.0874519	0.00901741	0.0113968	0.379224	0.155726	0.289121	0.177496	0.32634
C3.52	0.327518	0.223453	0.235423	0.280771	0.208854	0.187076	0.0551927	0.0738417	0.450798	0.0760354	0.0762877	0.0852665	0.0742125	0.0874519	0.00901741	0.0113968	0.379224	0.155726	0.289121	0.177496	0.32634
C3.53	0.327518	0.223453	0.235423	0.280771	0.208854	0.187076	0.0551927	0.0738417	0.450798	0.0760354	0.0762877	0.0852665	0.0742125	0.0874519	0.00901741	0.0113968	0.379224	0.155726	0.289121	0.177496	0.32634
C3.54	0.327518	0.223453	0.235423	0.280771	0.208854	0.187076	0.0551927	0.0738417	0.450798	0.0760354	0.0762877	0.0852665	0.0742125	0.0874519	0.00901741	0.0113968	0.379224	0.155726	0.289121	0.177496	0.32634
C3.55	0.327518	0.223453	0.235423	0.280771	0.208854	0.187076	0.0551927	0.0738417	0.450798	0.0760354	0.0762877	0.0852665	0.0742125	0.0874519	0.00901741	0.0113968	0.379224	0.155726	0.289121	0.177496	0.32634
C3.56	0.327518	0.223453	0.235423	0.280771	0.208854	0.187076	0.0551927	0.0738417	0.450798	0.0760354	0.0762877	0.0852665	0.0742125	0.0874519	0.00901741	0.0113968	0.379224	0.155726	0.289121	0.177496	0.32634
C3.57	0.327518	0.223453	0.235423	0.280771	0.208854	0.187076	0.0551927	0.0738417	0.450798	0.0760354	0.0762877	0.0852665	0.0742125	0.0874519	0.00901741	0.0113968	0.379224	0.155726	0.289121	0.177496	0.32634
C3.58	0.327518	0.223453	0.235423	0.280771	0.208854	0.187076	0.0551927	0.0738417	0.450798	0.0760354	0.0762877	0.0852665	0.0742125	0.0874519	0.00901741	0.0113968	0.379224	0.155726	0.289121	0.177496	0.32634
C3.59	0.327518	0.223453	0.235423	0.280771	0.208854	0.187076	0.0551927	0.0738417	0.450798	0.0760354	0.0762877	0.0852665	0.0742125	0.0874519	0.00901741	0.0113968	0.379224	0.155726	0.289121	0.177496	0.32634
C3.60	0.327518	0.223453	0.235423	0.280771	0.208854	0.187076	0.0551927	0.0738417	0.450798	0.0760354	0.0762877	0.0852665	0.0742125	0.0874519	0.00901741	0.0113968	0.379224	0.155726	0.289121	0.177496	0.32634
C3.61	0.327518	0.223453	0.235423	0.280771	0.208854	0.187076	0.0551927	0.0738417	0.450798	0.0760354	0.0762877	0.0852665	0.0742125	0.0874519	0.00901741	0.0113968	0.379224	0.155726	0.289121	0.177496	0.32634
C3.62	0.327518	0.223453	0.235423	0.280771	0.208854	0.187076	0.0551927	0.0738417	0.450798	0.0760354	0.0762877	0.0852665	0.0742125	0.0874519	0.00901741	0.0113968	0.379224	0.155726	0.289121	0.177496	0.32634
C3.63	0.327518	0.223453	0.235423	0.280771	0.208854	0.187076	0.0551927	0.0738417	0.450798	0.0760354	0.0762877	0.0852665	0.0742125	0.0874519	0.00901741	0.0113968	0.379224	0.155726	0.289121	0.177496	0.32634
C3.64	0.327518	0.223453	0.235423	0.280771	0.208854	0.187076	0.0551927	0.0738417	0.450798	0.0760354	0.0762877	0.0852665	0.0742125	0.0874519	0.00901741	0.0113968	0.379224	0.155726	0.289121	0.177496	0.32634
C3.65	0.327518	0.223453	0.235423	0.280771	0.208854	0.187076	0.0551927	0.0738417	0.450798	0.0760354	0.0762877	0.0852665	0.0742125	0.0874519	0.00901741	0.0113968	0.379224	0.155726	0.289121	0.177496	0.32634
C3.66	0.327518	0.223453	0.235423	0.280771	0.208854	0.187076	0.0551927	0.0738417	0.450798	0.0760354	0.0762877	0.0852665	0.0742125	0.0874519	0.00901741	0.0113968	0.379224	0.155726	0.289121	0.177496	0.32634
C3.67	0.327518	0.223453	0.235423	0.280771	0.208854	0.187076	0.0551927	0.0738417	0.450798	0.0760354	0.0762877	0.0852665	0.0742125	0.0874519	0.00901741	0.0113968	0.379224	0.155726	0.289121	0.177496	0.32634
C3.68	0.327518	0.223453	0.235423	0.280771	0.208854	0.187076	0.0551927	0.0738417	0.450798	0.0760354	0.0762877	0.0852665	0.0742125	0.0874519	0.00901741	0.0113968	0.379224	0.155726	0.289121	0.177496	0.32634
C3.69	0.327518	0.223453	0.235423	0.280771	0.208854	0.187076	0.0551927	0.0738417	0.450798	0.0760354	0.0762877	0.0852665	0.0742125	0.0874519	0.00901741	0.0113968	0.379224	0.155726	0.289121	0.177496	0.32634
C3.70	0.327518	0.223453	0.235423	0.280771	0.208854	0.187076	0.0551927	0.0738417	0.450798	0.0760354	0.0762877	0.0852665	0.0742125	0.0874519	0.00901741	0.0113968	0.379224	0.155726	0.289121	0.177496	0.32634
C3.71	0.327518	0.223453	0.235423	0.280771	0.208854	0.187076	0.0551927	0.0738417	0.450798	0.0760354	0.0762877	0.0852665	0.0742125	0.0874519	0.00901741	0.0113968	0.379224	0.155726	0.289121	0.177496	0.32634
C3.72	0.327518	0.223453	0.235423	0.280771	0.208854	0.187076	0.0551927	0.0738417	0.450798	0.0760354	0.0762877	0.0852665	0.0742125	0.0874519	0.00901741	0.0113968	0.379224	0.155726	0.289121	0.177496	0.32634
C3.73	0.327518	0.223453	0.235423	0.280771	0.208854	0.187076	0.0551927	0.0738417	0.450798	0.0760354	0.0762877	0.0852665	0.0742125	0.0874519	0.00901741	0.0113968	0.379224	0.155726	0.289121	0.177496	0.32634
C3.74	0.327518	0.223453	0.235423	0.280771	0.208854	0.187076	0.0551927	0.0738417	0.450798	0.0760354	0.0762877	0.0852665	0.0742125	0.0874519	0.00901741	0.0113968	0.379224	0.155726	0.289121	0.177496	0.32634
C3.75	0.327518	0.223453	0.235423	0.280771	0.208854	0.187076	0.0551927	0.0738417	0.450798	0.0760354	0.0762877	0.0852665	0.0742125	0.0874519	0.00901741	0.0113968	0.379224	0.155726	0.289121	0.177496	0.32634
C3.76	0.327518	0.223453	0.235423	0.280771	0.208854	0.187076	0.0551927	0.0738417	0.450798	0.0760354	0.0762877	0.0852665	0.0742125	0.0874519	0.00901741	0.0113968	0.379224	0.155726	0.289121	0.177496	0.32634
C3.77	0.327518	0.223453	0.235423	0.280771	0.208854	0.187076	0.0551927	0.0738417	0.450798	0.0760354	0.0762877	0.0852665	0.0742125	0.0874519	0.00901741	0.0113968	0.379224	0.155726	0.289121	0.177496	0.32634
C3.78	0.327518	0.223453	0.235423	0.280771	0.208854	0.187076	0.0551927	0.0738417	0.450798	0.0760354	0.0762877	0.0852665	0.0742125	0.0874519	0.00901741	0.0113968	0.379224	0.155726	0.289121	0.177496	0.32634
C3.79	0.327518	0.223453	0.235423	0.280771	0.208854	0.187076	0.0551927	0.0738417	0.450798	0.0760354	0.0762877	0.0852665	0.0742125	0.0874519	0.00901741	0.0113968	0.379224	0.155726	0.289121	0.177496	0.32634
C3.80	0.327518	0.223453	0.235423	0.280771	0.208854	0.187076	0.0551927	0.0738417	0.450798	0.0760354	0.0762877	0.0852665	0.0742125	0.0874519	0.00901741	0.0113968	0.379224	0.155726	0.289121	0.177496	0.32634
C3.81	0.327518	0.223453	0.235423	0.280771	0.208854	0.187076	0.0551927	0.0738417	0.450798	0.0760354	0.0762877	0.0852665	0.0742125	0.0874519	0.00901741	0.0113968	0.379224	0.155726	0.289121	0.177496	0.32634
C3.82	0.327518	0.223453	0.235423	0.280771	0.208854	0.187076	0.0551927	0.0738417	0.450798	0.0760354	0.0762877	0.0852665	0.0742125	0.0874519	0.00901741	0.0113968	0.379224	0.155726	0.289121	0.177496	0.32634
C3.83	0.327518	0.223453	0.235423	0.280771	0.208854	0.187076	0.0551927	0.0738417	0.450798	0.0760354	0.0762877	0.0852665	0.0742125	0.0874519	0.00901741	0.0113968	0.379224	0.155726	0.289121	0.177496	0.32634
C3.84	0.327518	0.223453	0.235423	0.280771	0.208854	0.187076	0.0551927	0.0738417	0.450798	0.0760354	0.0762877	0.0852665	0.0742125	0.0874519	0.00901741	0.0113968	0.379224	0.155726	0.289121	0.177496	0.32634
C3.85	0.327518	0.223453	0.235423	0.280771	0.208854	0.187076	0.0551927	0.0738417	0.450798	0.0760354	0.0762877	0.0852665	0.0742125	0.0874519	0.00901741	0.0113968	0.379224	0.155726	0.289121	0.177496	0.32634
C3.86	0.327518	0.223453	0.235423	0.280771	0.208854	0.187076	0.0551927	0.0738417	0.450798	0.0760354	0.0762877	0.0852665	0.0742125	0.0874519	0.00901741	0.0113968	0.379224	0.155726	0.289121	0.177496	0.32634
C3.87	0.327518	0.223453	0.235423	0.280771	0.208854	0.187076	0.0551927	0.0738417	0.450798	0.0760354	0.0762877	0.0852665	0.0742125	0.0874519	0.00901741	0.0113968	0.379224	0.155726	0.289121	0.177496	0.32634
C3.88	0.327518	0.223453	0.235423	0.280771	0.208854	0.187076	0.0551927	0.0738417	0.450798	0.0760354	0.0762877	0.0852665	0.0742125	0.0874519	0.00901741	0.0113968	0.379224	0.155726	0.289121	0.177496	0.32634
C3.89	0.327518	0.223453	0.235423	0.280771	0.208854	0.187076	0.0551927	0.0738417	0.450798	0.0760354	0.0762877	0.0852665	0.0742125	0.0874519	0.00901741	0.0113968	0.379224	0.155726	0.289121	0.177496	0.32634
C3.90	0.327518	0.223453	0.235423	0.280771	0.208854	0.187076	0.0551927	0.0738417	0.450798	0.0760354	0.0762877	0.0852665	0.0742125	0.0874519	0.00901741	0.0113968	0.379224	0.155726	0.289121	0.177496	0.32634
C3.91	0.327518	0.223453	0.235423	0.280771	0.208854	0.187076	0.0551927	0.0738417	0.450798	0.0760354	0.0762877	0.0852665	0.0742125	0.0874519	0.00901741	0.0113968	0.379224	0.155726	0.289121	0.177496	0.32634
C3.92	0.327518	0.223453	0.235423	0.280771	0.208854	0.187076	0.0551927	0.0738417	0.450798	0.0760354	0.0762877	0.0852665	0.0742125	0.0874519	0.00901741	0.0113968	0.379224	0.155726	0.289121	0.177496	0.32634
C3.93	0.327518	0.223453	0.235423	0.280771	0.208854	0.187076	0.0551927	0.0738417	0.450798	0.0760354	0.0762877	0.0852665	0.0742125	0.0874519	0.00901741	0.0113968	0.379224	0.155726	0.289121	0.177496	0.32634
C3.94	0.327518	0.223453	0.235423	0.280771	0.208854	0.187076	0.0551927	0.0738417	0.450798	0.0760354	0.0762877	0.0852665	0.0742125	0.0874519	0.00901741	0.0113968	0.379224	0.155726	0.289121	0.177496	0.32634
C3.95	0.327518	0.223453	0.235423	0.280771	0.208854	0.187076	0.0551927	0.0738417	0.450798	0.0760354	0.0762877	0.0852665	0.0742125	0.0874519	0.00901741	0.0113968	0.379224	0.155726	0.289121	0.177496	0.32634
C3.96	0.327518	0.223453	0.235423	0.280771	0.208854	0.187076	0.0551927	0.0738417	0.450798	0.0760354	0.0762877	0.0852665	0.0742125	0.0874519	0.00901741	0.0113968	0.379224	0.155726	0.289121	0.177496	0.32634
C3.97	0.327518	0.223453	0.235423	0.280771	0.208854	0.187076	0.0551927	0.0738417	0.450798	0.0760354	0.0762877	0.0852665	0.0742125	0.0874519	0.00901741	0.0113968	0.379224	0.155726	0.289121	0.177496	0.32634
C3.98	0.327518	0.223453	0.235423	0.280771	0.208854	0.187076	0.0551927	0.0738417	0.450798	0.0760354	0.0762877	0.0852665	0.0742125	0.0874519	0.00901741	0.0113968	0.379224	0.155726	0.289121	0.177496	0.32634
C3.99	0.327518	0.223453	0.235423	0.280771	0.208854	0.187076	0.0551927	0.0738417	0.450798	0.0760354	0.0762877	0.0852665	0.0742125	0.0874519	0.00901741	0.0113968	0.379224	0.155726	0.289121	0.177496	0.32634
C3.100	0.327518	0.223453	0.235423	0.280771	0.208854	0.187076	0.0551927	0.0738417	0.450798	0.0760354	0.0762877	0.0852665	0.0742125	0.0874519	0.00901741	0.0113968	0.379224	0.155726	0.289121	0.177496	0.32634
C3.101	0.327518	0.223453	0.235423	0.280771	0.208854	0.187076	0.0551927	0.0738417	0.450798	0.0760354	0.0762877	0.0852665	0.0742125	0.0874519	0.00901741	0.0113968	0.379224	0.155726	0.289121	0.177496	0.32634
C3.102	0.327518	0.223453	0.235423	0.280771	0.208854	0.187076	0.0551927	0.0738417	0.450798	0.0760354	0.0762877	0.0852665	0.0742125	0.0874519	0.00901741	0.0113968	0.379224	0.155726	0.289121	0.177496	0.32634
C3.103	0.327518	0.223453	0.235423	0.280771	0.208854	0.187076	0.0551927	0.0738417	0.450798	0.0760354	0.0762877	0.0852665	0.0742125	0.0874519	0.00901741	0.0113968	0.379224	0.155726	0.289121	0.177496	0.32634
C3.104	0.327518	0.223453	0.235423	0.280771	0.208854	0.187076	0.0551927	0.0738417	0.450798	0.0760354	0.0762877	0.0852665	0.0742125	0.0874519	0.00901741	0.0113968	0.379224	0.155726	0.289121	0.177496	0.32634
C3.105	0.327518	0.223453	0.235423	0.280771	0.208854	0.187076	0.0551927	0.0738417	0.450798	0.0760354	0.0762877	0.0852665	0.0742125	0.0874519	0.00901741	0.0113968	0.379224	0.155726	0.289121	0.177496	0.32634
C3.106	0.327518	0.223453	0.235423	0.280771	0.208854	0.187076	0.0551927	0.0738417	0.450798	0.0760354	0.0762877	0.0852665	0.0742125	0.0874519	0.00901741	0.0113968	0.379224	0.155726	0.289121	0.177496	0.32634
C3.107	0.327518	0.223453	0.235423	0.280771	0.208854	0.187076	0.0551927	0.0738417	0.450798	0.0760354	0.0762877	0.0852665	0.0742125	0.0874519	0.00901741	0.0113968	0.379224	0.155726	0.289121	0.177496	0.32634
C3.108	0.327518	0.223453	0.235423	0.280771	0.208854	0.187076	0.0551927	0.0738417	0.450798	0.0760354	0.0762877	0.0852665	0.0742125	0.0874519	0.00901741	0.0113968	0.379224	0.155726	0.289121	0.177496	0.32634
C3.109	0.327518	0.223453	0.235423	0.280771	0.208854	0.187076	0.0551927	0.0738417	0.450798	0.0760354	0.0762877	0.0852665	0.0742125	0.0874519	0.00901741	0.0113968	0.379224	0.155726	0.289121	0.177496	0.32634
C3.110	0.327518	0.223453	0.235423	0.280771	0.208854	0.187076	0.0551927	0.0738417	0.450798	0.0760354	0.0762877	0.0852665	0.0742125	0.0874519	0.00901741	0.0113968	0.379224	0.155726	0.289121	0.177496	0.32634
C3.111	0.327518	0.223453	0.235423	0.280771	0.208854	0.187076	0.0551927	0.0738417	0.450798	0.0760354	0.0762877	0.0852665	0.0742125	0.0874519	0.00901741	0.0113968	0.379224	0.155726	0.289121	0.177496	0.32634
C3.112	0.327518	0.223453	0.235423	0.280771	0.208854	0.187076	0.0551927	0.0738417	0.450798	0.0760354	0.0762877	0.0852665	0.0742125	0.0874519	0.00901741	0.0113968	0.379224	0.155726	0.289121	0.177496	0.32634
C3.113	0.327518	0.223453	0.235423	0.280771	0.208854	0.187076	0.0551927	0.0738417	0.450798	0.0760354	0.0762877	0.0852665	0.0742125	0.0874519	0.00901741	0.0113968	0.379224	0.155726	0.289121	0.177496	0.32634
C3.114	0.327518	0.223453	0.235423	0.280771	0.208854	0.187076	0.0551927	0.0738417	0.450798	0.0760354	0.0762877	0.0852665	0.0742125	0.0874519	0.00901741	0.0113968	0.379224	0.155726	0.289121	0.177496	0.32634
C3.115	0.327518	0.223453	0.235423	0.280771	0.208854	0.187076	0.0551927	0.0738417	0.450798	0.0760354	0.0762877	0.0852665	0.0742125	0.0874519	0.00901741	0.0113968	0.379224	0.155726	0.289121	0.177496	0.32634
C3.116	0.327518	0.223453	0.235423	0.280771	0.208854	0.187076	0.0551927	0.0738417	0.450798	0.0760354	0.0762877	0.0852665	0.0742125	0.0874519	0.00901741	0.0113968	0.379224	0.155726	0.289121	0.177496	0.32634
C3.117	0.327518	0.223453	0.235423	0.280771	0.208854	0.187076	0.0551927	0.0738417	0.450798	0.0760354	0.0762877	0.0852665	0.0742125	0.0874519	0.00901741	0.0113968	0.379224	0.155726	0.289121	0.177496	0.32634
C3.118	0.327518	0.223453	0.235423	0.280771	0.208854	0.187076	0.0551927	0.0738417	0.450798	0.0760354	0.0762877	0.0852665	0.0742125	0.0874519	0.00901741	0.0113968	0.379224	0.155726	0.289121	0.177496	0.32634
C3.119	0.327518	0.223453	0.235423	0.280771	0.208854	0.187076	0.0551927	0.0738417	0.450798	0.0760354	0.0762877	0.0852665	0.0742125	0.0874519	0.00901741	0.0113968	0.379224	0.155726	0.289121	0.177496	0.32634
C3.120	0.327518	0.223453	0.235423	0.280771	0.208854	0.187076	0.0551927	0.0738417	0.450798	0.0760354	0.0762877	0.0852665	0.0742125	0.0874519	0.00901741	0.0113968	0.379224	0.155726	0.289121	0.177496	0.32634
C3.121	0.327518	0.223453	0.235423	0.280771	0.208854	0.187076	0.0551927	0.0738417	0.450798	0.0760354	0.0762877	0.0852665	0.0742125	0.0874519	0.00901741	0.0113968	0.379224	0.155726	0.289121	0.177496	0.32634
C3.122	0.327518	0.223453	0.235423	0.280771	0.208854	0.187076	0.0551927	0.0738417	0.450798	0.0760354	0.0762877	0.0852665	0.0742125	0.0874519	0.00901741	0.0113968	0.379224	0.155726	0.289121	0.177496	0.32634
C3.123	0.327518	0.223453	0.235423	0.280771	0.208854	0.187076	0.0551927	0.0738417	0.450798	0.0760354	0.0762877	0.0852665	0.0742125	0.0874519	0.00901741	0.0113968	0.379224	0.155726	0.289121	0.177496	0.32634
C3.124	0.327518	0.223453	0.235423	0.280771	0.208854	0.187076	0.0551927	0.0738417	0.450798	0.0760354	0.0762877	0.0852665	0.0742125	0.0874519	0.00901741	0.0113968	0.379224	0.155726	0.289121	0.177496	0.32634
C3.125	0.327518	0.223453	0.235423	0.280771	0.208854	0.187076	0.0551927	0.0738417	0.450798	0.0760354	0.0762877	0.0852665	0.0742125	0.0874519	0.00901741	0.0113968	0.379224	0.155726	0.289121	0.177496	0.32634
C3.126	0.327518	0.223453	0.235423	0.280771	0.208854	0.187076	0.0551927	0.0738417	0.450798	0.0760354	0.0762877	0.0852665	0.0742125	0.0874519	0.00901741	0.0113968	0.379224	0.155726	0.289121	0.177496	0.32634
C3.127	0.327518	0.223453	0.235423	0.280771	0.208854	0.187076	0.0551927	0.0738417	0.450798	0.0760354	0.0762877	0.0852665	0.0742125	0.0874519	0.00901741	0.0113968	0.379224	0.155726	0.289121	0.177496	0.32634
C3.128	0.327518	0.223453	0.235423	0.280771	0.208854	0.187076	0.0551927	0.0738417	0.450798	0.0760354	0.0762877	0.0852665	0.0742125	0.0874519	0.00901741	0.0113968	0.379224	0.155726	0.289121	0.177496	0.32634
C3.129	0.327518	0.223453	0.235423	0.280771	0.208854	0.187076	0.0551927	0.0738417	0.450798	0.0760354	0.0762877	0.0852665	0.0742125	0.0874519	0.00901741	0.0113968	0.379224	0.155726	0.289121	0.177496	0.32634
C3.130	0.327518	0.223453	0.235423	0.280771	0.208854	0.187076	0.0551927	0.0738417	0.450798	0.0760354	0.0762877	0.0852665	0.0742125	0.0874519	0.00901741	0.0113968	0.379224	0.155726	0.289121	0.177496	0.32634
C3.131	0.327518	0.223453	0.235423	0.280771	0.208854	0.187076	0.0551927	0.0738417	0.450798	0.0760354	0.0762877	0.0852665	0.0742125	0.0874519	0.00901741	0.0113968	0.379224	0.155726	0.289121	0.177496	0.32634
C3.132	0.327518	0.223453	0.235423	0.280771	0.208854	0.187076	0.0551927	0.0738417	0.450798	0.0760354	0.0762877	0.0852665	0.0742125	0.0874519	0.00901741	0.0113968	0.379224	0.155726	0.289121	0.177496	0.32634
C3.133	0.327518	0.223453	0.235423	0.280771	0.208854	0.187076	0.0551927	0.0738417	0.450798	0.0760354	0.0762877	0.0852665	0.0742125	0.0874519	0.00901741	0.0113968	0.379224	0.155726	0.289121	0.177496	0.32634
C3.134	0.327518	0.223453	0.235423	0.280771	0.208854	0.187076	0.0551927	0.0738417	0.450798	0.0760354	0.0762877	0.0852665	0.0742125	0.0874519	0.00901741	0.0113968	0.379224	0.155726	0.289121	0.177496	0.32634
C3.135	0.327518	0.223453	0.235423	0.280771	0.208854	0.187076	0.0551927	0.0738417	0.450798	0.0760354	0.0762877	0.0852665	0.0742125	0.0874519	0.00901741	0.0113968	0.379224	0.155726	0.289121	0.177496	0.32634
C3.136	0.327518	0.223453	0.235423	0.280771	0.208854	0.187076	0.0551927	0.0738417	0.450798	0.0760354	0.0762877	0.0852665	0.0742125	0.0874519	0.00901741	0.0113968	0.379224	0.155726	0.289121	0.177496	0.32634
C3.137	0.327518	0.223453	0.235423	0.280771	0.208854	0.187076	0.0551927	0.0738417	0.450798	0.0760354	0.0762877	0.0852665	0.0742125	0.0874519	0.00901741	0.0113968	0.379224	0.155726	0.289121	0.177496	0.32634
C3.138	0.327518	0.223453	0.235423	0.280771	0.208854	0.187076	0.0551927	0.0738417	0.450798	0.0760354	0.0762877	0.0852665	0.0742125	0.0874519	0.00901741	0.0113968	0.379224	0.155726	0.289121	0.177496	0.32634
C3.139	0.327518	0.223453	0.235423	0.280771	0.208854	0.187076	0.0551927	0.0738417	0.450798	0.0760354	0.0762877	0.0852665	0.0742125	0.0874519	0.00901741	0.0113968	0.379224	0.155726	0.289121	0.177496	0.32634
C3.140	0.327518	0.223453	0.235423	0.280771	0.208854	0.187076	0.0551927	0.0738417	0.450798	0.0760354	0.0762877	0.0852665	0.0742125	0.0874519	0.00901741	0.0113968	0.379224	0.155726	0.289121	0.177496	0.32634
C3.141	0.327518	0.223453	0.235423	0.280771	0.208854	0.187076	0.0551927	0.0738417	0.450798	0.0760354	0.0762877	0.0852665	0.0742125	0.0874519	0.00901741	0.0113968	0.379224	0.155726	0.289121	0.177496	0.32634
C3.142	0.327518	0.223453	0.235423	0.280771	0.208854	0.187076	0.0551927	0.0738417	0.450798	0.0760354	0.0762877	0.0852665	0.0742125	0.0874519	0.00901741	0.0113968	0.379224	0.155726	0.289121	0.177496	0.32634
C3.143	0.327518	0.223453	0.235423	0.280771	0.208854	0.187076	0.0551927	0.0738417	0.450798	0.0760354	0.0762877	0.0852665	0.0742125	0.0874519	0.00901741	0.0113968	0.379224	0.155726	0.289121	0.177496	0.32634
C3.144	0.327518	0.223453	0.235423	0.280771	0.208854	0.187076	0.0551927	0.0738417	0.450798	0.0760354	0.0762877	0.0852665	0.0742125	0.0874519	0.00901741	0.0113968	0.379224	0.155726	0.289121	0.177496	0.32634
C3.145	0.327518	0.223453	0.235423	0.280771	0.208854	0.187076	0.0551927	0.0738417	0.450798	0.0760354	0.0762877	0.0852665	0.0742125	0.0874519	0.00901741	0.0113968	0.379224	0.155726	0.289121	0.177496	0.32634
C3.146	0.327518	0.223453	0.235423	0.280771	0.208854	0.187076	0.0551927	0.0738417	0.450798	0.0760354	0.0762877	0.0852665	0.0742125	0.0874519	0.00901741	0.0113968	0.379224	0.155726	0.289121	0.177496	0.32634
C3.147	0.327518	0.223453	0.235423	0.280771	0.208854	0.187076	0.0551927	0.0738417	0.450798	0.0760354	0.0762877	0.0852665	0.0742125	0.0874519	0.00901741	0.0113968	0.379224	0.155726	0.289121	0.177496	0.32634
C3.148	0.327518	0.223453	0.235423	0.280771	0.208854	0.187076	0.0551927	0.0738417	0.450798	0.0760354	0.0762877	0.0852665	0.0742125	0.0874519	0.00901741	0.0113968	0.379224	0.155726	0.289121	0.177496	0.32634
C3.149	0.327518	0.223453	0.235423	0.280771	0.208854	0.187076	0.0551927	0.0738417	0.450798	0.0760354	0.0762877	0.0852665	0.0742125	0.0874519	0.00901741	0.0113968	0.379224	0.155726	0.289121	0.177496	0.32634
C3.150	0.327518	0.223453	0.235423	0.280771	0.208854	0.187076	0.0551927	0.0738417	0.450798	0.0760354	0.0762877	0.0852665	0.0742125	0.0874519	0.00901741	0.0113968	0.379224	0.155726	0.289121	0.177496	0.32634
C3.151	0.327518	0.223453	0.235423	0.280771	0.208854	0.187076	0.0551927	0.0738417	0.450798	0.0760354	0.0762877	0.0852665	0.0742125	0.0874519	0.00901741	0.0113968	0.379224	0.155726	0.289121	0.177496	0.32634
C3.152	0.327518	0.223453	0.235423	0.280771	0.208854	0.187076	0.0551927	0.0738417	0.450798	0.0760354	0.0762877	0.0852665	0.0742125	0.0874519	0.00901741	0.0113968	0.379224	0.155726	0.289121	0.177496	0.32634
C3.153	0.327518	0.223453	0.235423	0.280771	0.208854	0.187076	0.0551927	0.0738417	0.450798	0.0760354	0.0762877	0.0852665	0.0742125	0.0874519	0.00901741	0.0113968	0.379224	0.155726	0.289121	0.177496	0.32634
C3.154	0.327518	0.223453	0.235423	0.280771	0.208854	0.187076	0.0551927	0.0738417	0.450798	0.0760354	0.0762877	0.0852665	0.0742125	0.0874519	0.00901741	0.0113968	0.379224	0.155726	0.289121	0.177496	0.32634
C3.155	0.327518	0.223453	0.235423	0.280771	0.208854	0.187076	0.0551927	0.0738417	0.450798	0.0760354	0.0762877	0.0852665	0.0742125	0.0874519	0.00901741	0.0113968	0.379224	0.155726	0.289121	0.177496	0.32634
C3.156	0.327518	0.223453	0.235423	0.280771	0.208854	0.187076	0.0551927	0.0738417	0.450798	0.0760354	0.0762877	0.0852665	0.0742125	0.0874519	0.00901741	0.0113968	0.379224	0.155726	0.289121	0.177496	0.32634
C3.157	0.327518	0.223453	0.235423	0.280771	0.208854	0.187076	0.0551927	0.0738417	0.450798	0.0760354	0.0762877	0.0852665	0.0742125	0.0874519	0.00901741	0.0113968	0.379224	0.155726	0.289121	0.177496	0.32634
C3.158	0.327518	0.223453	0.235423	0.280771	0.208854	0.187076	0.0551927	0.0738417	0.450798	0.0760354	0.0762877	0.0852665	0.0742125	0.0874519	0.00901741	0.0113968	0.379224	0.155726	0.289121	0.177496	0.32634
C3.159	0.327518	0.223453	0.235423	0.280771	0.208854	0.187076	0.0551927	0.0738417	0.450798	0.0760354	0.0762877	0.0852665	0.0742125	0.0874519	0.00901741	0.0113968	0.379224	0.155726	0.289121	0.177496	0.32634
C3.160	0.327518	0.223453	0.235423	0.280771	0.208854	0.187076	0.0551927	0.0738417	0.450798	0.0760354	0.0762877	0.0852665	0.0742125	0.0874519	0.00901741	0.0113968	0.379224	0.155726	0.289121	0.177496	0.32634
C3.161	0.327518	0.223453	0.235423	0.280771	0.208854	0.187076	0.0551927	0.0738417	0.450798	0.0760354	0.0762877	0.0852665	0.0742125	0.0874519	0.00901741	0.0113968	0.379224	0.155726	0.289121	0.177496	0.32634
C3.162	0.327518	0.223453	0.235423	0.280771	0.208854	0.187076	0.0551927	0.0738417	0.450798	0.0760354	0.0762877	0.0852665	0.0742125	0.0874519	0.00901741	0.0113968	0.379224	0.155726	0.289121	0.177496	0.32634
C3.163	0.327518	0.223453	0.235423	0.280771	0.208854	0.187076	0.0551927	0.0738417	0.450798	0.0760354	0.0762877	0.0852665	0.0742125	0.0874519	0.00901741	0.0113968	0.379224	0.155726	0.289121	0.177496	0.32634
C3.164	0.327518	0.223453	0.235423	0.280771	0.208854	0.187076	0.0551927	0.0738417	0.450798	0.0760354	0.0762877	0.0852665	0.0742125	0.0874519	0.00901741	0.0113968	0.379224	0.155726	0.289121	0.177496	0.32634
C3.165	0.327518	0.223453	0.235423	0.280771	0.208854	0.187076	0.0551927	0.0738417	0.450798	0.0760354	0.0762877	0.0852665	0.0742125	0.0874519	0.00901741	0.0113968	0.379224	0.155726	0.289121	0.177496	0.32634
C3.166	0.327518	0.223453	0.235423	0.280771	0.208854	0.187076	0.0551927	0.0738417	0.450798	0.0760354	0.0762877	0.0852665	0.0742125	0.0874519	0.00901741	0.0113968	0.379224	0.155726	0.289121	0.177496	0.32634
C3.167	0.327518	0.223453	0.235423	0.280771	0.208854	0.187076	0.0551927	0.0738417	0.450798	0.0760354	0.0762877	0.0852665	0.0742125	0.0874519	0.00901741	0.0113968	0.379224	0.155726	0.289121	0.177496	0.32634
C3.168	0.327518	0.223453	0.235423	0.280771	0.208854	0.187076	0.0551927	0.0738417	0.450798	0.0760354	0.0762877	0.0852665	0.0742125	0.0874519	0.00901741	0.0113968	0.379224	0.155726	0.289121	0.177496	0.32634
C3.169	0.327518	0.223453	0.235423	0.280771	0.208854	0.187076	0.0551927	0.0738417	0.450798	0.0760354	0.0762877	0.0852665	0.0742125	0.0874519	0.00901741	0.0113968	0.379224	0.155726	0.289121	0.177496	0.32634
C3.170	0.327518	0.223453	0.235423	0.280771	0.208854	0.187076	0.0551927	0.0738417	0.450798	0.0760354	0.0762877	0.0852665	0.0742125	0.0874519	0.00901741	0.0113968	0.379224	0.155726	0.289121	0.177496	0.32634
C3.171	0.327518	0.223453	0.235423	0.280771	0.208854	0.187076	0.0551927	0.0738417	0.450798	0.0760354	0.0762877	0.0852665	0.0742125	0.0874519	0.00901741	0.0113968	0.379224	0.155726	0.289121	0.177496	0.32634
C3.172	0.327518	0.223453	0.235423	0.280771	0.208854	0.187076	0.0551927	0.0738417	0.450798	0.0760354	0.0762877	0.0852665	0.0742125	0.0874519	0.00901741	0.0113968	0.379224	0.155726	0.289121	0.177496	0.32634
C3.173	0.327518	0.223453	0.235423	0.280771	0.208854	0.187076	0.0551927	0.0738417	0.450798	0.0760354	0.0762877	0.0852665	0.0742125	0.0874519	0.00901741	0.0113968	0.379224	0.155726	0.289121	0.177496	0.32634
C3.174	0.327518	0.223453	0.235423	0.280771	0.208854	0.187076	0.0551927	0.0738417	0.450798	0.0760354	0.0762877	0.0852665	0.0742125	0.0874519	0.00901741	0.0113968	0.379224	0.155726	0.289121	0.177496	0.32634
C3.175	0.327518	0.223453	0.235423	0.280771	0.208854	0.187076	0.0551927	0.0738417	0.450798	0.0760354	0.0762877	0.0852665	0.0742125	0.0874519	0.00901741	0.0113968	0.379224	0.155726	0.289121	0.177496	0.32634
C3.176	0.327518	0.223453	0.235423	0.280771	0.208854	0.187076	0.0551927	0.0738417	0.450798	0.0760354	0.0762877	0.0852665	0.0742125	0.0874519	0.00901741	0.0113968	0.379224	0.155726	0.289121	0.177496	0.32634
C3.177	0.327518	0.223453	0.235423	0.280771	0.208854	0.187076	0.0551927	0.0738417	0.450798	0.0760354	0.0762877	0.0852665	0.0742125	0.0874519	0.00901741	0.0113968	0.379224	0.155726	0.289121	0.177496	0.32634
C3.178	0.327518	0.223453	0.235423	0.280771	0.208854	0.187076	0.0551927	0.0738417	0.450798	0.0760354	0.0762877	0.0852665	0.0742125	0.0874519	0.00901741	0.0113968	0.379224	0.155726	0.289121	0.177496	0.32634
C3.179	0.327518	0.223453	0.235423	0.280771	0.208854	0.187076	0.0551927	0.0738417	0.450798	0.0760354	0.0762877	0.0852665	0.0742125	0.0874519	0.00901741	0.0113968	0.379224	0.155726	0.289121	0.177496	0.32634
C3.180	0.327518	0.223453	0.235423	0.280771	0.208854	0.187076	0.0551927	0.0738417	0.450798	0.0760354	0.0762877	0.0852665	0.0742125	0.0874519	0.00901741	0.0113968	0.379224	0.155726	0.289121	0.177496	0.32634
C3.181	0.327518	0.223453	0.235423	0.280771	0.208854	0.187076	0.0551927	0.0738417	0.450798	0.0760354	0.0762877	0.0852665	0.0742125	0.0874519	0.00901741	0.0113968	0.379224	0.155726	0.289121	0.177496	0.32634
C3.182	0.327518	0.223453	0.235423	0.280771	0.208854	0.187076	0.0551927	0.0738417	0.450798	0.0760354	0.0762877	0.0852665	0.0742125	0.0874519	0.00901741	0.0113968	0.379224	0.155726	0.289121	0.177496	0.32634
C3.183	0.327518	0.223453	0.235423	0.280771	0.208854	0.187076	0.0551927	0.0738417	0.450798	0.0760354	0.0762877	0.0852665	0.0742125	0.0874519	0.00901741	0.0113968	0.379224	0.155726	0.289121	0.177496	0.32634
C3.184	0.327518	0.223453	0.235423	0.280771	0.208854	0.187076	0.0551927	0.0738417	0.450798	0.0760354	0.0762877	0.0852665	0.0742125	0.0874519	0.00901741	0.0113968	0.379224	0.155726	0.289121	0.177496	0.32634
C3.185	0.327518	0.223453	0.235423	0.280771	0.208854	0.187076	0.0551927	0.0738417	0.450798	0.0760354	0.0762877	0.0852665	0.0742125	0.0874519	0.00901741	0.0113968	0.379224	0.155726	0.289121	0.177496	0.32634
C3.186	0.327518	0.223453	0.235423	0.280771	0.208854	0.187076	0.0551927	0.0738417	0.450798	0.0760354	0.0762877	0.0852665	0.0742125	0.0874519	0.00901741	0.0113968	0.379224	0.155726	0.289121	0.177496	0.32634
C4.1	0.327518	0.223453	0.235423	0.280771	0.208854	0.187076	0.0551927	0.0738417	0.450798	0.0760354	0.0762877	0.0852665	0.0742125	0.0874519	0.00901741	0.0113968	0.379224	0.155726	0.289121	0.177496	0.32634
C4.2	0.327518	0.223453	0.235423	0.280771	0.208854	0.187076	0.0551927	0.0738417	0.450798	0.0760354	0.0762877	0.0852665	0.0742125	0.0874519	0.00901741	0.0113968	0.379224	0.155726	0.289121	0.177496	0.32634
C4.3	0.327518	0.223453	0.235423	0.280771	0.208854	0.187076	0.0551927	0.0738417	0.450798	0.0760354	0.0762877	0.0852665	0.0742125	0.0874519	0.00901741	0.0113968	0.379224	0.155726	0.289121	0.177496	0.32634
C4.4	0.327518	0.223453	0.235423	0.280771	0.208854	0.187076	0.0551927	0.0738417	0.450798	0.0760354	0.0762877	0.0852665	0.0742125	0.0874519	0.00901741	0.0113968	0.379224	0.155726	0.289121	0.177496	0.32634
C4.5	0.327518	0.223453	0.235423	0.280771	0.208854	0.187076	0.0551927	0.0738417	0.450798	0.0760354	0.0762877	0.0852665	0.0742125	0.0874519	0.00901741	0.0113968	0.379224	0.155726	0.289121	0.177496	0.32634
C4.6	0.327518	0.223453	0.235423	0.280771	0.208854	0.187076	0.0551927	0.0738417	0.450798	0.0760354	0.0762877	0.0852665	0.0742125	0.0874519	0.00901741	0.0113968	0.379224	0.155726	0.289121	0.177496	0.32634
C4.7	0.327518	0.223453	0.235423	0.280771	0.208854	0.187076	0.0551927	0.0738417	0.450798	0.0760354	0.0762877	0.0852665	0.0742125	0.0874519	0.00901741	0.0113968	0.379224	0.155726	0.289121	0.177496	0.32634
C4.8	0.327518	0.223453	0.235423	0.280771	0.208854	0.187076	0.0551927	0.0738417	0.450798	0.0760354	0.0762877	0.0852665	0.0742125	0.0874519	0.00901741	0.0113968	0.379224	0.155726	0.289121	0.177496	0.32634
C4.9	0.327518	0.223453	0.235423	0.280771	0.208854	0.187076	0.0551927	0.0738417	0.450798	0.0760354	0.0762877	0.0852665	0.0742125	0.0874519	0.00901741	0.0113968	0.379224	0.155726	0.289121	0.177496	0.32634
C4.10	0.327518	0.223453	0.235423	0.280771	0.208854	0.187076	0.0551927	0.0738417	0.450798	0.0760354	0.0762877	0.0852665	0.0742125	0.0874519	0.00901741	0.0113968	0.379224	0.155726	0.289121	0.177496	0.32634
C4.11	0.327518	0.223453	0.235423	0.280771	0.208854	0.187076	0.0551927	0.0738417	0.450798	0.0760354	0.0762877	0.0852665	0.0742125	0.0874519	0.00901741	0.0113968	0.379224	0.155726	0.289121	0.177496	0.32634
C4.12	0.327518	0.223453	0.235423	0.280771	0.208854	0.187076	0.0551927	0.0738417	0.450798	0.0760354	0.0762877	0.0852665	0.0742125	0.0874519	0.00901741	0.0113968	0.379224	0.155726	0.289121	0.177496	0.32634
C4.13	0.327518	0.223453	0.235423	0.280771	0.208854	0.187076	0.0551927	0.0738417	0.450798	0.0760354	0.0762877	0.0852665	0.0742125	0.0874519	0.00901741	0.0113968	0.379224	0.155726	0.289121	0.177496	0.32634
C4.14	0.327518	0.223453	0.235423	0.280771	0.208854	0.187076	0.0551927	0.0738417	0.450798	0.0760354	0.0762877	0.0852665	0.0742125	0.0874519	0.00901741	0.0113968	0.379224	0.155726	0.289121	0.177496	0.32634
C4.15	0.327518	0.223453	0.235423	0.280771	0.208854	0.187076	0.0551927	0.0738417	0.450798	0.0760354	0.0762877	0.0852665	0.0742125	0.0874519	0.00901741	0.0113968	0.379224	0.155726	0.289121	0.177496	0.32634
C4.16	0.327518	0.223453	0.235423	0.280771	0.208854	0.187076	0.0551927	0.0738417	0.450798	0.0760354	0.0762877	0.0852665	0.0742125	0.0874519	0.00901741	0.0113968	0.379224	0.155726	0.289121	0.177496	0.32634
C4.17	0.327518	0.223453	0.235423	0.280771	0.208854	0.187076	0.0551927	0.0738417	0.450798	0.0760354	0.0762877	0.0852665	0.0742125	0.0874519	0.00901741	0.0113968	0.379224	0.155726	0.289121	0.177496	0.32634
C4.18	0.327518	0.223453	0.235423	0.280771	0.208854	0.187076	0.0551927	0.0738417	0.450798	0.0760354	0.0762877	0.0852665	0.0742125	0.0874519	0.00901741	0.0113968	0.379224	0.155726	0.289121	0.177496	0.32634
C4.19	0.327518	0.223453	0.235423	0.280771	0.208854	0.187076	0.0551927	0.0738417	0.450798	0.0760354	0.0762877	0.0852665	0.0742125	0.0874519	0.00901741	0.0113968	0.379224	0.155726	0.289121	0.177496	0.32634
C4.20	0.327518	0.223453	0.235423	0.280771	0.208854	0.187076	0.0551927	0.0738417	0.450798	0.0760354	0.0762877	0.0852665	0.0742125	0.0874519	0.00901741	0.0113968	0.379224	0.155726	0.289121	0.177496	0.32634
C4.21	0.327518	0.223453	0.235423	0.280771	0.208854	0.187076	0.0551927	0.0738417	0.450798	0.0760354	0.0762877	0.0852665	0.0742125	0.0874519	0.00901741	0.0113968	0.379224	0.155726	0.289121	0.177496	0.32634
C4.22	0.327518	0.223453	0.235423	0.280771	0.208854	0.187076	0.0551927	0.0738417	0.450798	0.0760354	0.0762877	0.0852665	0.0742125	0.0874519	0.00901741	0.0113968	0.379224	0.155726	0.289121	0.177496	0.32634
C4.23	0.327518	0.223453	0.235423	0.280771	0.208854	0.187076	0.0551927	0.0738417	0.450798	0.0760354	0.0762877	0.0852665	0.0742125	0.0874519	0.00901741	0.0113968	0.379224	0.155726	0.289121	0.177496	0.32634
C4.24	0.327518	0.223453	0.235423	0.280771	0.208854	0.187076	0.0551927	0.0738417	0.450798	0.0760354	0.0762877	0.0852665	0.0742125	0.0874519	0.00901741	0.0113968	0.379224	0.155726	0.289121	0.177496	0.32634
C4.25	0.327518	0.223453	0.235423	0.280771	0.208854	0.187076	0.0551927	0.0738417	0.450798	0.0760354	0.0762877	0.0852665	0.0742125	0.0874519	0.00901741	0.0113968	0.379224	0.155726	0.289121	0.177496	0.32634
C4.26	0.327518	0.223453	0.235423	0.280771	0.208854	0.187076	0.0551927	0.0738417	0.450798	0.0760354	0.0762877	0.0852665	0.0742125	0.0874519	0.00901741	0.0113968	0.379224	0.155726	0.289121	0.177496	0.32634
C4.27	0.327518	0.223453	0.235423	0.280771	0.208854	0.187076	0.0551927	0.0738417	0.450798	0.0760354	0.0762877	0.0852665	0.0742125	0.0874519	0.00901741	0.0113968	0.379224	0.155726	0.289121	0.177496	0.32634
C4.28	0.327518	0.223453	0.235423	0.280771	0.208854	0.187076	0.0551927	0.0738417	0.450798	0.0760354	0.0762877	0.0852665	0.0742125	0.0874519	0.00901741	0.0113968	0.379224	0.155726	0.289121	0.177496	0.32634
C4.29	0.327518	0.223453	0.235423	0.280771	0.208854	0.187076	0.0551927	0.0738417	0.450798	0.0760354	0.0762877	0.0852665	0.0742125	0.0874519	0.00901741	0.0113968	0.379224	0.155726	0.289121	0.177496	0.32634
C4.30	0.327518	0.223453	0.235423	0.280771	0.208854	0.187076	0.0551927	0.0738417	0.450798	0.0760354	0.0762877	0.0852665	0.0742125	0.0874519	0.00901741	0.0113968	0.379224	0.155726	0.289121	0.177496	0.32634
C4.31	0.327518	0.223453	0.235423	0.280771	0.208854	0.187076	0.0551927	0.0738417	0.450798	0.0760354	0.0762877	0.0852665	0.0742125	0.0874519	0.00901741	0.0113968	0.379224	0.155726	0.289121	0.177496	0.32634
C4.32	0.327518	0.223453	0.235423	0.280771	0.208854	0.187076	0.0551927	0.0738417	0.450798	0.0760354	0.0762877	0.0852665	0.0742125	0.0874519	0.00901741	0.0113968	0.379224	0.155726	0.289121	0.177496	0.32634
C4.33	0.327518	0.223453	0.235423	0.280771	0.208854	0.187076	0.0551927	0.0738417	0.450798	0.0760354	0.0762877	0.0852665	0.0742125	0.0874519	0.00901741	0.0113968	0.379224	0.155726	0.289121	0.177496	0.32634
C4.34	0.327518	0.223453	0.235423	0.280771	0.208854	0.187076	0.0551927	0.0738417	0.450798	0.0760354	0.0762877	0.0852665	0.0742125	0.0874519	0.00901741	0.0113968	0.379224	0.155726	0.289121	0.177496	0.32634
C4.35	0.327518	0.223453	0.235423	0.280771	0.208854	0.187076	0.0551927	0.0738417	0.450798	0.0760354	0.0762877	0.0852665	0.0742125	0.0874519	0.00901741	0.0113968	0.379224	0.155726	0.289121	0.177496	0.32634
C4.36	0.327518	0.223453	0.235423	0.280771	0.208854	0.187076	0.0551927	0.0738417	0.450798	0.0760354	0.0762877	0.0852665	0.0742125	0.0874519	0.00901741	0.0113968	0.379224	0.155726	0.289121	0.177496	0.32634
C4.37	0.327518	0.223453	0.235423	0.280771	0.208854	0.187076	0.0551927	0.0738417	0.450798	0.0760354	0.0762877	0.0852665	0.0742125	0.0874519	0.00901741	0.0113968	0.379224	0.155726	0.289121	0.177496	0.32634
C4.38	0.327518	0.223453	0.235423	0.280771	0.208854	0.187076	0.0551927	0.0738417	0.450798	0.0760354	0.0762877	0.0852665	0.0742125	0.0874519	0.00901741	0.0113968	0.379224	0.155726	0.289121	0.177496	0.32634
C4.39	0.327518	0.223453	0.235423	0.280771	0.208854	0.187076	0.0551927	0.0738417	0.450798	0.0760354	0.0762877	0.0852665	0.0742125	0.0874519	0.00901741	0.0113968	0.379224	0.155726	0.289121	0.177496	0.32634
C4.40	0.327518	0.223453	0.235423	0.280771	0.208854	0.187076	0.0551927	0.0738417	0.450798	0.0760354	0.0762877	0.0852665	0.0742125	0.0874519	0.00901741	0.0113968	0.379224	0.155726	0.289121	0.177496	0.32634
C4.41	0.327518	0.223453	0.235423	0.280771	0.208854	0.187076	0.0551927	0.0738417	0.450798	0.0760354	0.0762877	0.0852665	0.0742125	0.0874519	0.00901741	0.0113968	0.379224	0.155726	0.289121	0.177496	0.32634
C4.42	0.327518	0.223453	0.235423	0.280771	0.208854	0.187076	0.0551927	0.0738417	0.450798	0.0760354	0.0762877	0.0852665	0.0742125	0.0874519	0.00901741	0.0113968	0.379224	0.155726	0.289121	0.177496	0.32634
C4.43	0.327518	0.223453	0.235423	0.280771	0.208854	0.187076	0.0551927	0.0738417	0.450798	0.0760354	0.0762877	0.0852665	0.0742125	0.0874519	0.00901741	0.0113968	0.379224	0.155726	0.289121	0.177496	0.32634
C4.44	0.327518	0.223453	0.235423	0.280771	0.208854	0.187076	0.0551927	0.0738417	0.450798	0.0760354	0.0762877	0.0852665	0.0742125	0.0874519	0.00901741	0.0113968	0.379224	0.155726	0.289121	0.177496	0.32634
C4.45	0.327518	0.223453	0.235423	0.280771	0.208854	0.187076	0.0551927	0.0738417	0.450798	0.0760354	0.0762877	0.0852665	0.0742125	0.0874519	0.00901741	0.0113968	0.379224	0.155726	0.289121	0.177496	0.32634
C4.46	0.327518	0.223453	0.235423	0.280771	0.208854	0.187076	0.0551927	0.0738417	0.450798	0.0760354	0.0762877	0.0852665	0.0742125	0.0874519	0.00901741	0.0113968	0.379224	0.155726	0.289121	0.177496	0.32634
C4.47	0.327518	0.223453	0.235423	0.280771	0.208854	0.187076	0.0551927	0.0738417	0.450798	0.0760354	0.0762877	0.0852665	0.0742125	0.0874519	0.00901741	0.0113968	0.379224	0.155726	0.289121	0.177496	0.32634
C4.48	0.327518	0.223453	0.235423	0.280771	0.208854	0.187076	0.0551927	0.0738417	0.450798	0.0760354	0.0762877	0.0852665	0.0742125	0.0874519	0.00901741	0.0113968	0.379224	0.155726	0.289121	0.177496	0.32634
C4.49	0.327518	0.223453	0.235423	0.280771	0.208854	0.187076	0.0551927	0.0738417	0.450798	0.0760354	0.0762877	0.0852665	0.0742125	0.0874519	0.00901741	0.0113968	0.379224	0.155726	0.289121	0.177496	0.32634
C4.50	0.327518	0.223453	0.235423	0.280771	0.208854	0.187076	0.0551927	0.0738417	0.450798	0.0760354	0.0762877	0.0852665	0.0742125	0.0874519	0.00901741	0.0113968	0.379224	0.155726	0.289121	0.177496	0.32634
C4.51	0.327518	0.223453	0.235423	0.280771	0.208854	0.187076	0.0551927	0.0738417	0.450798	0.0760354	0.0762877	0.0852665	0.0742125	0.0874519	0.00901741	0.0113968	0.379224	0.155726	0.289121	0.177496	0.32634
C4.52	0.327518	0.223453	0.235423	0.280771	0.208854	0.187076	0.0551927	0.0738417	0.450798	0.0760354	0.0762877	0.0852665	0.0742125	0.0874519	0.00901741	0.0113968	0.379224	0.155726	0.289121	0.177496	0.32634
C4.53	0.327518	0.223453	0.235423	0.280771	0.208854	0.187076	0.0551927	0.0738417	0.450798	0.0760354	0.0762877	0.0852665	0.0742125	0.0874519	0.00901741	0.0113968	0.379224	0.155726	0.289121	0.177496	0.32634
C4.54	0.327518	0.223453	0.235423	0.280771	0.208854	0.187076	0.0551927	0.0738417	0.450798	0.0760354	0.0762877	0.0852665	0.0742125	0.0874519	0.00901741	0.0113968	0.379224	0.155726	0.289121	0.177496	0.32634
C4.55	0.327518	0.223453	0.235423	0.280771	0.208854	0.187076	0.0551927	0.0738417	0.450798	0.0760354	0.0762877	0.0852665	0.0742125	0.0874519	0.00901741	0.0113968	0.379224	0.155726	0.289121	0.177496	0.32634
C4.56	0.327518	0.223453	0.235423	0.280771	0.208854	0.187076	0.0551927	0.0738417	0.450798	0.0760354	0.0762877	0.0852665	0.0742125	0.0874519	0.00901741	0.0113968	0.379224	0.155726	0.289121	0.177496	0.32634
C4.57	0.327518	0.223453	0.235423	0.280771	0.208854	0.187076	0.0551927	0.0738417	0.450798	0.0760354	0.0762877	0.0852665	0.0742125	0.0874519	0.00901741	0.0113968	0.379224	0.155726	0.289121	0.177496	0.32634
C4.58	0.327518	0.223453	0.235423	0.280771	0.208854	0.187076	0.0551927	0.0738417	0.450798	0.0760354	0.0762877	0.0852665	0.0742125	0.0874519	0.00901741	0.0113968	0.379224	0.155726	0.289121	0.177496	0.32634
C4.59	0.327518	0.223453	0.235423	0.280771	0.208854	0.187076	0.0551927	0.0738417	0.450798	0.0760354	0.0762877	0.0852665	0.0742125	0.0874519	0.00901741	0.0113968	0.379224	0.155726	0.289121	0.177496	0.32634
C4.60	0.327518	0.223453	0.235423	0.280771	0.208854	0.187076	0.0551927	0.0738417	0.450798	0.0760354	0.0762877	0.0852665	0.0742125	0.0874519	0.00901741	0.0113968	0.379224	0.155726	0.289121	0.177496	0.32634
C4.61	0.327518	0.223453	0.235423	0.280771	0.208854	0.187076	0.0551927	0.0738417	0.450798	0.0760354	0.0762877	0.0852665	0.0742125	0.0874519	0.00901741	0.0113968	0.379224	0.155726	0.289121	0.177496	0.32634
C4.62	0.327518	0.223453	0.235423	0.280771	0.208854	0.187076	0.0551927	0.0738417	0.450798	0.0760354	0.0762877	0.0852665	0.0742125	0.0874519	0.00901741	0.0113968	0.379224	0.155726	0.289121	0.177496	0.32634
C4.63	0.327518	0.223453	0.235423	0.280771	0.208854	0.187076	0.0551927	0.0738417	0.450798	0.0760354	0.0762877	0.0852665	0.0742125	0.0874519	0.00901741	0.0113968	0.379224	0.155726	0.289121	0.177496	0.32634
C4.64	0.327518	0.223453	0.235423	0.280771	0.208854	0.187076	0.0551927	0.0738417	0.450798	0.0760354	0.0762877	0.0852665	0.0742125	0.0874519	0.00901741	0.0113968	0.379224	0.155726	0.289121	0.177496	0.32634
C4.65	0.327518	0.223453	0.235423	0.280771	0.208854	0.187076	0.0551927	0.0738417	0.450798	0.0760354	0.0762877	0.0852665	0.0742125	0.0874519	0.00901741	0.0113968	0.379224	0.155726	0.289121	0.177496	0.32634
C4.66	0.327518	0.223453	0.235423	0.280771	0.208854	0.187076	0.0551927	0.0738417	0.450798	0.0760354	0.0762877	0.0852665	0.0742125	0.0874519	0.00901741	0.0113968	0.379224	0.155726	0.289121	0.177496	0.32634
C4.67	0.327518	0.223453	0.235423	0.280771	0.208854	0.187076	0.0551927	0.0738417	0.450798	0.0760354	0.0762877	0.0852665	0.0742125	0.0874519	0.00901741	0.0113968	0.379224	0.155726	0.289121	0.177496	0.32634
C4.68	0.327518	0.223453	0.235423	0.280771	0.208854	0.187076	0.0551927	0.0738417	0.450798	0.0760354	0.0762877	0.0852665	0.0742125	0.0874519	0.00901741	0.0113968	0.379224	0.155726	0.289121	0.177496	0.32634
C4.69	0.327518	0.223453	0.235423	0.280771	0.208854	0.187076	0.0551927	0.0738417	0.450798	0.0760354	0.0762877	0.0852665	0.0742125	0.0874519	0.00901741	0.0113968	0.379224	0.155726	0.289121	0.177496	0.32634
C4.70	0.327518	0.223453	0.235423	0.280771	0.208854	0.187076	0.0551927	0.0738417	0.450798	0.0760354	0.0762877	0.0852665	0.0742125	0.0874519	0.00901741	0.0113968	0.379224	0.155726	0.289121	0.177496	0.32634
C4.71	0.327518	0.223453	0.235423	0.280771	0.208854	0.187076	0.0551927	0.0738417	0.450798	0.0760354	0.0762877	0.0852665	0.0742125	0.0874519	0.00901741	0.0113968	0.379224	0.155726	0.289121	0.177496	0.32634
C4.72	0.327518	0.223453	0.235423	0.280771	0.208854	0.187076	0.0551927	0.0738417	0.450798	0.0760354	0.0762877	0.0852665	0.0742125	0.0874519	0.00901741	0.0113968	0.379224	0.155726	0.289121	0.177496	0.32634
C4.73	0.327518	0.223453	0.235423	0.280771	0.208854	0.187076	0.0551927	0.0738417	0.450798	0.0760354	0.0762877	0.0852665	0.0742125	0.0874519	0.00901741	0.0113968	0.379224	0.155726	0.289121	0.177496	0.32634
C4.74	0.327518	0.223453	0.235423	0.280771	0.208854	0.187076	0.0551927	0.0738417	0.450798	0.0760354	0.0762877	0.0852665	0.0742125	0.0874519	0.00901741	0.0113968	0.379224	0.155726	0.289121	0.177496	0.32634
C4.75	0.327518	0.223453	0.235423	0.280771	0.208854	0.187076	0.0551927	0.0738417	0.450798	0.0760354	0.0762877	0.0852665	0.0742125	0.0874519	0.00901741	0.0113968	0.379224	0.155726	0.289121	0.177496	0.32634
C4.76	0.327518	0.223453	0.235423	0.280771	0.208854	0.187076	0.0551927	0.0738417	0.450798	0.0760354	0.0762877	0.0852665	0.0742125	0.0874519	0.00901741	0.0113968	0.379224	0.155726	0.289121	0.177496	0.32634
C4.77	0.327518	0.223453	0.235423	0.280771	0.208854	0.187076	0.0551927	0.0738417	0.450798	0.0760354	0.0762877	0.0852665	0.0742125	0.0874519	0.00901741	0.0113968	0.379224	0.155726	0.289121	0.177496	0.32634
C4.78	0.327518	0.223453	0.235423	0.280771	0.208854	0.187076	0.0551927	0.0738417	0.450798	0.0760354	0.0762877	0.0852665	0.0742125	0.0874519	0.00901741	0.0113968	0.379224	0.155726	0.289121	0.177496	0.32634
C4.79	0.327518	0.223453	0.235423	0.280771	0.208854	0.187076	0.0551927	0.0738417	0.450798	0.0760354	0.0762877	0.0852665	0.0742125	0.0874519	0.00901741	0.0113968	0.379224	0.155726	0.289121	0.177496	0.32634
C4.80	0.327518	0.223453	0.235423	0.280771	0.208854	0.187076	0.0551927	0.0738417	0.450798	0.0760354	0.0762877	0.0852665	0.0742125	0.0874519	0.00901741	0.0113968	0.379224	0.155726	0.289121	0.177496	0.32634
C4.81	0.327518	0.223453	0.235423	0.280771	0.208854	0.187076	0.0551927	0.0738417	0.450798	0.0760354	0.0762877	0.0852665	0.0742125	0.0874519	0.00901741	0.0113968	0.379224	0.155726	0.289121	0.177496	0.32634
C4.82	0.327518	0.223453	0.235423	0.280771	0.208854	0.187076	0.0551927	0.0738417	0.450798	0.0760354	0.0762877	0.0852665	0.0742125	0.0874519	0.00901741	0.0113968	0.379224	0.155726	0.289121	0.177496	0.32634
C4.83	0.327518	0.223453	0.235423	0.280771	0.208854	0.187076	0.0551927	0.0738417	0.450798	0.0760354	0.0762877	0.0852665	0.0742125	0.0874519	0.00901741	0.0113968	0.379224	0.155726	0.289121	0.177496	0.32634
C4.84	0.327518	0.223453	0.235423	0.280771	0.208854	0.187076	0.0551927	0.0738417	0.450798	0.0760354	0.0762877	0.0852665	0.0742125	0.0874519	0.00901741	0.0113968	0.379224	0.155726	0.289121	0.177496	0.32634
C4.85	0.327518	0.223453	0.235423	0.280771	0.208854	0.187076	0.0551927	0.0738417	0.450798	0.0760354	0.0762877	0.0852665	0.0742125	0.0874519	0.00901741	0.0113968	0.379224	0.155726	0.289121	0.177496	0.32634
C4.86	0.327518	0.223453	0.235423	0.280771	0.208854	0.187076	0.0551927	0.0738417	0.450798	0.0760354	0.0762877	0.0852665	0.0742125	0.0874519	0.00901741	0.0113968	0.379224	0.155726	0.289121	0.177496	0.32634
C4.87	0.327518	0.223453	0.235423	0.280771	0.208854	0.187076	0.0551927	0.0738417	0.450798	0.0760354	0.0762877	0.0852665	0.0742125	0.0874519	0.00901741	0.0113968	0.379224	0.155726	0.289121	0.177496	0.32634
C4.88	0.327518	0.223453	0.235423	0.280771	0.208854	0.187076	0.0551927	0.0738417	0.450798	0.0760354	0.0762877	0.0852665	0.0742125	0.0874519	0.00901741	0.0113968	0.379224	0.155726	0.289121	0.177496	0.32634
C4.89	0.327518	0.223453	0.235423	0.280771	0.208854	0.187076	0.0551927	0.0738417	0.450798	0.0760354	0.0762877	0.0852665	0.0742125	0.0874519	0.00901741	0.0113968	0.379224	0.155726	0.289121	0.177496	0.32634
C4.90	0.327518	0.223453	0.235423	0.280771	0.208854	0.187076	0.0551927	0.0738417	0.450798	0.0760354	0.0762877	0.0852665	0.0742125	0.0874519	0.00901741	0.0113968	0.379224	0.155726	0.289121	0.177496	0.32634
C4.91	0.327518	0.223453	0.235423	0.280771	0.208854	0.187076	0.0551927	0.0738417	0.450798	0.0760354	0.0762877	0.0852665	0.0742125	0.0874519	0.00901741	0.0113968	0.379224	0.155726	0.289121	0.177496	0.32634
C4.92	0.327518	0.223453	0.235423	0.280771	0.208854	0.187076	0.0551927	0.0738417	0.450798	0.0760354	0.0762877	0.0852665	0.0742125	0.0874519	0.00901741	0.0113968	0.379224	0.155726	0.289121	0.177496	0.32634
C4.93	0.327518	0.223453	0.235423	0.280771	0.208854	0.187076	0.0551927	0.0738417	0.450798	0.0760354	0.0762877	0.0852665	0.0742125	0.0874519	0.00901741	0.0113968	0.379224	0.155726	0.289121	0.177496	0.32634
C4.94	0.327518	0.223453	0.235423	0.280771	0.208854	0.187076	0.0551927	0.0738417	0.450798	0.0760354	0.0762877	0.0852665	0.0742125	0.0874519	0.00901741	0.0113968	0.379224	0.155726	0.289121	0.177496	0.32634
C4.95	0.327518	0.223453	0.235423	0.280771	0.208854	0.187076	0.0551927	0.0738417	0.450798	0.0760354	0.0762877	0.0852665	0.0742125	0.0874519	0.00901741	0.0113968	0.379224	0.155726	0.289121	0.177496	0.32634
C4.96	0.327518	0.223453	0.235423	0.280771	0.208854	0.187076	0.0551927	0.0738417	0.450798	0.0760354	0.0762877	0.0852665	0.0742125	0.0874519	0.00901741	0.0113968	0.379224	0.155726	0.289121	0.177496	0.32634
C4.97	0.327518	0.223453	0.235423	0.280771	0.208854	0.187076	0.0551927	0.0738417	0.450798	0.0760354	0.0762877	0.0852665	0.0742125	0.0874519	0.00901741	0.0113968	0.379224	0.155726	0.289121	0.177496	0.32634
C4.98	0.327518	0.223453	0.235423	0.280771	0.208854	0.187076	0.0551927	0.0738417	0.450798	0.0760354	0.0762877	0.0852665	0.0742125	0.0874519	0.00901741	0.0113968	0.379224	0.155726	0.289121	0.177496	0.32634
C4.99	0.327518	0.223453	0.235423	0.280771	0.208854	0.187076	0.0551927	0.0738417	0.450798	0.0760354	0.0762877	0.0852665	0.0742125	0.0874519	0.00901741	0.0113968	0.379224	0.155726	0.289121	0.177496	0.32634
C4.100	0.327518	0.223453	0.235423	0.280771	0.208854	0.187076	0.0551927	0.0738417	0.450798	0.0760354	0.0762877	0.0852665	0.0742125	0.0874519	0.00901741	0.0113968	0.379224	0.155726	0.289121	0.177496	0.32634
C4.101	0.327518	0.223453	0.235423	0.280771	0.208854	0.187076	0.0551927	0.0738417	0.450798	0.0760354	0.0762877	0.0852665	0.0742125	0.0874519	0.00901741	0.0113968	0.379224	0.155726	0.289121	0.177496	0.32634
C4.102	0.327518	0.223453	0.235423	0.280771	0.208854	0.187076	0.0551927	0.0738417	0.450798	0.0760354	0.0762877	0.0852665	0.0742125	0.0874519	0.00901741	0.0113968	0.379224	0.155726	0.289121	0.177496	0.32634
C4.103	0.327518	0.223453	0.235423	0.280771	0.208854	0.187076	0.0551927	0.0738417	0.450798	0.0760354	0.0762877	0.0852665	0.0742125	0.0874519	0.00901741	0.0113968	0.379224	0.155726	0.289121	0.177496	0.32634
C4.104	0.327518	0.223453	0.235423	0.280771	0.208854	0.187076	0.0551927	0.0738417	0.450798	0.0760354	0.0762877	0.0852665	0.0742125	0.0874519	0.00901741	0.0113968	0.379224	0.155726	0.289121	0.177496	0.32634
C4.105	0.327518	0.223453	0.235423	0.280771	0.208854	0.187076	0.0551927	0.0738417	0.450798	0.0760354	0.0762877	0.0852665	0.0742125	0.0874519	0.00901741	0.0113968	0.379224	0.155726	0.289121	0.177496	0.32634
C4.106	0.327518	0.223453	0.235423	0.280771	0.208854	0.187076	0.0551927	0.0738417	0.450798	0.0760354	0.0762877	0.0852665	0.0742125	0.0874519	0.00901741	0.0113968	0.379224	0.155726	0.289121	0.177496	0.32634
C4.107	0.327518	0.223453	0.235423	0.280771	0.208854	0.187076	0.0551927	0.0738417	0.450798	0.0760354	0.0762877	0.0852665	0.0742125	0.0874519	0.00901741	0.0113968	0.379224	0.155726	0.289121	0.177496	0.32634
C4.108	0.327518	0.223453	0.235423	0.280771	0.208854	0.187076	0.0551927	0.0738417	0.450798	0.0760354	0.0762877	0.0852665	0.0742125	0.0874519	0.00901741	0.0113968	0.379224	0.155726	0.289121	0.177496	0.32634
C4.109	0.327518	0.223453	0.235423	0.280771	0.208854	0.187076	0.0551927	0.0738417	0.450798	0.0760354	0.0762877	0.0852665	0.0742125	0.0874519	0.00901741	0.0113968	0.379224	0.155726	0.289121	0.177496	0.32634
C4.110	0.327518	0.223453	0.235423	0.280771	0.208854	0.187076	0.0551927	0.0738417	0.450798	0.0760354	0.0762877	0.0852665	0.0742125	0.0874519	0.00901741	0.0113968	0.379224	0.155726	0.289121	0.177496	0.32634
C4.111	0.327518	0.223453	0.235423	0.280771	0.208854	0.187076	0.0551927	0.0738417	0.450798	0.0760354	0.0762877	0.0852665	0.0742125	0.0874519	0.00901741	0.0113968	0.379224	0.155726	0.289121	0.177496	0.32634
C4.112	0.327518	0.223453	0.235423	0.280771	0.208854	0.187076	0.0551927	0.0738417	0.450798	0.0760354	0.0762877	0.0852665	0.0742125	0.0874519	0.00901741	0.0113968	0.379224	0.155726	0.289121	0.177496	0.32634
C4.113	0.327518	0.223453	0.235423	0.280771	0.208854	0.187076	0.0551927	0.0738417	0.450798	0.0760354	0.0762877	0.0852665	0.0742125	0.0874519	0.00901741	0.0113968	0.379224	0.155726	0.289121	0.177496	0.32634
C4.114	0.327518	0.223453	0.235423	0.280771	0.208854	0.187076	0.0551927	0.0738417	0.450798	0.0760354	0.0762877	0.0852665	0.0742125	0.0874519	0.00901741	0.0113968	0.379224	0.155726	0.289121	0.177496	0.32634
C4.115	0.327518	0.223453	0.235423	0.280771	0.208854	0.187076	0.0551927	0.0738417	0.450798	0.0760354	0.0762877	0.0852665	0.0742125	0.0874519	0.00901741	0.0113968	0.379224	0.155726	0.289121	0.177496	0.32634
C4.116	0.327518	0.223453	0.235423	0.280771	0.208854	0.187076	0.0551927	0.0738417	0.450798	0.0760354	0.0762877	0.0852665	0.0742125	0.0874519	0.00901741	0.0113968	0.379224	0.155726	0.289121	0.177496	0.32634
C4.117	0.327518	0.223453	0.235423	0.280771	0.208854	0.187076	0.0551927	0.0738417	0.450798	0.0760354	0.0762877	0.0852665	0.0742125	0.0874519	0.00901741	0.0113968	0.379224	0.155726	0.289121	0.177496	0.32634
C4.118	0.327518	0.223453	0.235423	0.280771	0.208854	0.187076	0.0551927	0.0738417	0.450798	0.0760354	0.0762877	0.0852665	0.0742125	0.0874519	0.00901741	0.0113968	0.379224	0.155726	0.289121	0.177496	0.32634
C4.119	0.327518	0.223453	0.235423	0.280771	0.208854	0.187076	0.0551927	0.0738417	0.450798	0.0760354	0.0762877	0.0852665	0.0742125	0.0874519	0.00901741	0.0113968	0.379224	0.155726	0.289121	0.177496	0.32634
C4.120	0.327518	0.223453	0.235423	0.280771	0.208854	0.187076	0.0551927	0.0738417	0.450798	0.0760354	0.0762877	0.0852665	0.0742125	0.0874519	0.00901741	0.0113968	0.379224	0.155726	0.289121	0.177496	0.32634
C4.121	0.327518	0.223453	0.235423	0.280771	0.208854	0.187076	0.0551927	0.0738417	0.450798	0.0760354	0.0762877	0.0852665	0.0742125	0.0874519	0.00901741	0.0113968	0.379224	0.155726	0.289121	0.177496	0.32634
C4.122	0.327518	0.223453	0.235423	0.280771	0.208854	0.187076	0.0551927	0.0738417	0.450798	0.0760354	0.0762877	0.0852665	0.0742125	0.0874519	0.00901741	0.0113968	0.379224	0.155726	0.289121	0.177496	0.32634
C4.123	0.327518	0.223453	0.235423	0.280771	0.208854	0.187076	0.0551927	0.0738417	0.450798	0.0760354	0.0762877	0.0852665	0.0742125	0.0874519	0.00901741	0.0113968	0.379224	0.155726	0.289121	0.177496	0.32634
C4.124	0.327518	0.223453	0.235423	0.280771	0.208854	0.187076	0.0551927	0.0738417	0.450798	0.0760354	0.0762877	0.0852665	0.0742125	0.0874519	0.00901741	0.0113968	0.379224	0.155726	0.289121	0.177496	0.32634
C4.125	0.327518	0.223453	0.235423	0.280771	0.208854	0.187076	0.0551927	0.0738417	0.450798	0.0760354	0.0762877	0.0852665	0.0742125	0.0874519	0.00901741	0.0113968	0.379224	0.155726	0.289121	0.177496	0.32634
C4.126	0.327518	0.223453	0.235423	0.280771	0.208854	0.187076	0.0551927	0.0738417	0.450798	0.0760354	0.0762877	0.0852665	0.0742125	0.0874519	0.00901741	0.0113968	0.379224	0.155726	0.289121	0.177496	0.32634
C4.127	0.327518	0.223453	0.235423	0.280771	0.208854	0.187076	0.0551927	0.0738417	0.450798	0.0760354	0.0762877	0.0852665	0.0742125	0.0874519	0.00901741	0.0113968	0.379224	0.155726	0.289121	0.177496	0.32634
C4.128	0.327518	0.223453	0.235423	0.280771	0.208854	0.187076	0.0551927	0.0738417	0.450798	0.0760354	0.0762877	0.0852665	0.0742125	0.0874519	0.00901741	0.0113968	0.379224	0.155726	0.289121	0.177496	0.32634
C4.129	0.327518	0.223453	0.235423	0.280771	0.208854	0.187076	0.0551927	0.0738417	0.450798	0.0760354	0.0762877	0.0852665	0.0742125	0.0874519	0.00901741	0.0113968	0.379224	0.155726	0.289121	0.177496	0.32634
C4.130	0.327518	0.223453	0.235423	0.280771	0.208854	0.187076	0.0551927	0.0738417	0.450798	0.0760354	0.0762877	0.0852665	0.0742125	0.0874519	0.00901741	0.0113968	0.379224	0.155726	0.289121	0.177496	0.32634
C4.131	0.327518	0.223453	0.235423	0.280771	0.208854	0.187076	0.0551927	0.0738417	0.450798	0.0760354	0.0762877	0.0852665	0.0742125	0.0874519	0.00901741	0.0113968	0.379224	0.155726	0.289121	0.177496	0.32634
C4.132	0.327518	0.223453	0.235423	0.280771	0.208854	0.187076	0.0551927	0.0738417	0.450798	0.0760354	0.0762877	0.0852665	0.0742125	0.0874519	0.00901741	0.0113968	0.379224	0.155726	0.289121	0.177496	0.32634
C4.133	0.327518	0.223453	0.235423	0.280771	0.208854	0.187076	0.0551927	0.0738417	0.450798	0.0760354	0.0762877	0.0852665	0.0742125	0.0874519	0.00901741	0.0113968	0.379224	0.155726	0.289121	0.177496	0.32634
C4.134	0.327518	0.223453	0.235423	0.280771	0.208854	0.187076	0.0551927	0.0738417	0.450798	0.0760354	0.0762877	0.0852665	0.0742125	0.0874519	0.00901741	0.0113968	0.379224	0.155726	0.289121	0.177496	0.32634
C4.135	0.327518	0.223453	0.235423	0.280771	0.208854	0.187076	0.0551927	0.0738417	0.450798	0.0760354	0.0762877	0.0852665	0.0742125	0.0874519	0.00901741	0.0113968	0.379224	0.155726	0.289121	0.177496	0.32634
C4.136	0.327518	0.223453	0.235423	0.280771	0.208854	0.187076	0.0551927	0.0738417	0.450798	0.0760354	0.0762877	0.0852665	0.0742125	0.0874519	0.00901741	0.0113968	0.379224	0.155726	0.289121	0.177496	0.32634
C4.137	0.327518	0.223453	0.235423	0.280771	0.208854	0.187076	0.0551927	0.0738417	0.450798	0.0760354	0.0762877	0.0852665	0.0742125	0.0874519	0.00901741	0.0113968	0.379224	0.155726	0.289121	0.177496	0.32634
C4.138	0.327518	0.223453	0.235423	0.280771	0.208854	0.187076	0.0551927	0.0738417	0.450798	0.0760354	0.0762877	0.0852665	0.0742125	0.0874519	0.00901741	0.0113968	0.379224	0.155726	0.289121	0.177496	0.32634
C4.139	0.327518	0.223453	0.235423	0.280771	0.208854	0.187076	0.0551927	0.0738417	0.450798	0.0760354	0.0762877	0.0852665	0.0742125	0.0874519	0.00901741	0.0113968	0.379224	0.155726	0.289121	0.177496	0.32634
C4.140	0.327518	0.223453	0.235423	0.280771	0.208854	0.187076	0.0551927	0.0738417	0.450798	0.0760354	0.0762877	0.0852665	0.0742125	0.0874519	0.00901741	0.0113968	0.379224	0.155726	0.289121	0.177496	0.32634
C4.141	0.327518	0.223453	0.235423	0.280771	0.208854	0.187076	0.0551927	0.0738417	0.450798	0.0760354	0.0762877	0.0852665	0.0742125	0.0874519	0.00901741	0.0113968	0.379224	0.155726	0.289121	0.177496	0.32634
C4.142	0.327518	0.223453	0.235423	0.280771	0.208854	0.187076	0.0551927	0.0738417	0.450798	0.0760354	0.0762877	0.0852665	0.0742125	0.0874519	0.00901741	0.0113968	0.379224	0.155726	0.289121	0.177496	0.32634
C4.143	0.327518	0.223453	0.235423	0.280771	0.208854	0.187076	0.0551927	0.0738417	0.450798	0.0760354	0.0762877	0.0852665	0.0742125	0.0874519	0.00901741	0.0113968	0.379224	0.155726	0.289121	0.177496	0.32634
C4.144	0.327518	0.223453	0.235423	0.280771	0.208854	0.187076	0.0551927	0.0738417	0.450798	0.0760354	0.0762877	0.0852665	0.0742125	0.0874519	0.00901741	0.0113968	0.379224	0.155726	0.289121	0.177496	0.32634
C4.145	0.327518	0.223453	0.235423	0.280771	0.208854	0.187076	0.0551927	0.0738417	0.450798	0.0760354	0.0762877	0.0852665	0.0742125	0.0874519	0.00901741	0.0113968	0.379224	0.155726	0.289121	0.177496	0.32634
C4.146	0.327518	0.223453	0.235423	0.280771	0.208854	0.187076	0.0551927	0.0738417	0.450798	0.0760354	0.0762877	0.0852665	0.0742125	0.0874519	0.00901741	0.0113968	0.379224	0.155726	0.289121	0.177496	0.32634
C4.147	0.327518	0.223453	0.235423	0.280771	0.208854	0.187076	0.0551927	0.0738417	0.450798	0.0760354	0.0762877	0.0852665	0.0742125	0.0874519	0.00901741	0.0113968	0.379224	0.155726	0.289121	0.177496	0.32634
C4.148	0.327518	0.223453	0.235423	0.280771	0.208854	0.187076	0.0551927	0.0738417	0.450798	0.0760354	0.0762877	0.0852665	0.0742125	0.0874519	0.00901741	0.0113968	0.379224	0.155726	0.289121	0.177496	0.32634
C4.149	0.327518	0.223453	0.235423	0.280771	0.208854	0.187076	0.0551927	0.0738417	0.450798	0.0760354	0.0762877	0.0852665	0.0742125	0.0874519	0.00901741	0.0113968	0.379224	0.155726	0.289121	0.177496	0.32634
C4.150	0.327518	0.223453	0.235423	0.280771	0.208854	0.187076	0.0551927	0.0738417	0.450798	0.0760354	0.0762877	0.0852665	0.0742125	0.0874519	0.00901741	0.0113968	0.379224	0.155726	0.289121	0.177496	0.32634
C4.151	0.327518	0.223453	0.235423	0.280771	0.208854	0.187076	0.0551927	0.0738417	0.450798	0.0760354	0.0762877	0.0852665	0.0742125	0.0874519	0.00901741	0.0113968	0.379224	0.155726	0.289121	0.177496	0.32634
C4.152	0.327518	0.223453	0.235423	0.280771	0.208854	0.187076	0.0551927	0.0738417	0.450798	0.0760354	0.0762877	0.0852665	0.0742125	0.0874519	0.00901741	0.0113968	0.379224	0.155726	0.289121	0.177496	0.32634
C4.153	0.327518	0.223453	0.235423	0.280771	0.208854	0.187076	0.0551927	0.0738417	0.450798	0.0760354	0.0762877	0.0852665	0.0742125	0.0874519	0.00901741	0.0113968	0.379224	0.155726	0.289121	0.177496	0.32634
C4.154	0.327518	0.223453	0.235423	0.280771	0.208854	0.187076	0.0551927	0.0738417	0.450798	0.0760354	0.0762877	0.0852665	0.0742125	0.0874519	0.00901741	0.0113968	0.379224	0.155726	0.289121	0.177496	0.32634
C4.155	0.327518	0.223453	0.235423	0.280771	0.208854	0.187076	0.0551927	0.0738417	0.450798	0.0760354	0.0762877	0.0852665	0.0742125	0.0874519	0.00901741	0.0113968	0.379224	0.155726	0.289121	0.177496	0.32634
C4.156	0.327518	0.223453	0.235423	0.280771	0.208854	0.187076	0.0551927	0.0738417	0.450798	0.0760354	0.0762877	0.0852665	0.0742125	0.0874519	0.00901741	0.0113968	0.379224	0.155726	0.289121	0.177496	0.32634
C4.157	0.327518	0.223453	0.235423	0.280771	0.208854	0.187076	0.0551927	0.0738417	0.450798	0.0760354	0.0762877	0.0852665	0.0742125	0.0874519	0.00901741	0.0113968	0.379224	0.155726	0.289121	0.177496	0.32634
C4.158	0.327518	0.223453	0.235423	0.280771	0.208854	0.187076	0.0551927	0.0738417	0.450798	0.0760354	0.0762877	0.0852665	0.0742125	0.0874519	0.00901741	0.0113968	0.379224	0.155726	0.289121	0.177496	0.32634
C4.159	0.327518	0.223453	0.235423	0.280771	0.208854	0.187076	0.0551927	0.0738417	0.450798	0.0760354	0.0762877	0.0852665	0.0742125	0.0874519	0.00901741	0.0113968	0.379224	0.155726	0.289121	0.177496	0.32634
C4.160	0.327518	0.223453	0.235423	0.280771	0.208854	0.187076	0.0551927	0.0738417	0.450798	0.0760354	0.0762877	0.0852665	0.0742125	0.0874519	0.00901741	0.0113968	0.379224	0.155726	0.289121	0.177496	0.32634
C4.161	0.327518	0.223453	0.235423	0.280771	0.208854	0.187076	0.0551927	0.0738417	0.450798	0.0760354	0.0762877	0.0852665	0.0742125	0.0874519	0.00901741	0.0113968	0.379224	0.155726	0.289121	0.177496	0.32634
C4.162	0.327518	0.223453	0.235423	0.280771	0.208854	0.187076	0.0551927	0.0738417	0.450798	0.0760354	0.0762877	0.0852665	0.0742125	0.0874519	0.00901741	0.0113968	0.379224	0.155726	0.289121	0.177496	0.32634
C4.163	0.327518	0.223453	0.235423	0.280771	0.208854	0.187076	0.0551927	0.0738417	0.450798	0.0760354	0.0762877	0.0852665	0.0742125	0.0874519	0.00901741	0.0113968	0.379224	0.155726	0.289121	0.177496	0.32634
C4.164	0.327518	0.223453	0.235423	0.280771	0.208854	0.187076	0.0551927	0.0738417	0.450798	0.0760354	0.0762877	0.0852665	0.0742125	0.0874519	0.00901741	0.0113968	0.379224	0.155726	0.289121	0.177496	0.32634
C4.165	0.327518	0.223453	0.235423	0.280771	0.208854	0.187076	0.0551927	0.0738417	0.450798	0.0760354	0.0762877	0.0852665	0.0742125	0.0874519	0.00901741	0.0113968	0.379224	0.155726	0.289121	0.177496	0.32634
C4.166	0.327518	0.223453	0.235423	0.280771	0.208854	0.187076	0.0551927	0.0738417	0.450798	0.0760354	0.0762877	0.0852665	0.0742125	0.0874519	0.00901741	0.0113968	0.379224	0.155726	0.289121	0.177496	0.32634
C4.167	0.327518	0.223453	0.235423	0.280771	0.208854	0.187076	0.0551927	0.0738417	0.450798	0.0760354	0.0762877	0.0852665	0.0742125	0.0874519	0.00901741	0.0113968	0.379224	0.155726	0.289121	0.177496	0.32634
C4.168	0.327518	0.223453	0.235423	0.280771	0.208854	0.187076	0.0551927	0.0738417	0.450798	0.0760354	0.0762877	0.0852665	0.0742125	0.0874519	0.00901741	0.0113968	0.379224	0.155726	0.289121	0.177496	0.32634
C4.169	0.327518	0.223453	0.235423	0.280771	0.208854	0.187076	0.0551927	0.0738417	0.450798	0.0760354	0.0762877	0.0852665	0.0742125	0.0874519	0.00901741	0.0113968	0.379224	0.155726	0.289121	0.177496	0.32634
C4.170	0.327518	0.223453	0.235423	0.280771	0.208854	0.187076	0.0551927	0.0738417	0.450798	0.0760354	0.0762877	0.0852665	0.0742125	0.0874519	0.00901741	0.0113968	0.379224	0.155726	0.289121	0.177496	0.32634
C4.171	0.327518	0.223453	0.235423	0.280771	0.208854	0.187076	0.0551927	0.0738417	0.450798	0.0760354	0.0762877	0.0852665	0.0742125	0.0874519	0.00901741	0.0113968	0.379224	0.155726	0.289121	0.177496	0.32634
C4.172	0.327518	0.223453	0.235423	0.280771	0.208854	0.187076	0.0551927	0.0738417	0.450798	0.0760354	0.0762877	0.0852665	0.0742125	0.0874519	0.00901741	0.0113968	0.379224	0.155726	0.289121	0.177496	0.32634
C4.173	0.327518	0.223453	0.235423	0.280771	0.208854	0.187076	0.0551927	0.0738417	0.450798	0.0760354	0.0762877	0.0852665	0.0742125	0.0874519	0.00901741	0.0113968	0.379224	0.155726	0.289121	0.177496	0.32634
C4.174	0.327518	0.223453	0.235423	0.280771	0.208854	0.187076	0.0551927	0.0738417	0.450798	0.0760354	0.0762877	0.0852665	0.0742125	0.0874519	0.00901741	0.0113968	0.379224	0.155726	0.289121	0.177496	0.32634
C4.175	0.327518	0.223453	0.235423	0.280771	0.208854	0.187076	0.0551927	0.0738417	0.450798	0.0760354	0.0762877	0.0852665	0.0742125	0.0874519	0.00901741	0.0113968	0.379224	0.155726	0.289121	0.177496	0.32634
C4.176	0.327518	0.223453	0.235423	0.280771	0.208854	0.187076	0.0551927	0.0738417	0.450798	0.0760354	0.0762877	0.0852665	0.0742125	0.0874519	0.00901741	0.0113968	0.379224	0.155726	0.289121	0.177496	0.32634
C4.177	0.327518	0.223453	0.235423	0.280771	0.208854	0.187076	0.0551927	0.0738417	0.450798	0.0760354	0.0762877	0.0852665	0.0742125	0.0874519	0.00901741	0.0113968	0.379224	0.155726	0.289121	0.177496	0.32634
C4.178	0.327518	0.223453	0.235423	0.280771	0.208854	0.187076	0.0551927	0.0738417	0.450798	0.0760354	0.0762877	0.0852665	0.0742125	0.0874519	0.00901741	0.0113968	0.379224	0.155726	0.289121	0.177496	0.32634
C4.179	0.327518	0.223453	0.235423	0.280771	0.208854	0.187076	0.0551927	0.0738417	0.450798	0.0760354	0.0762877	0.0852665	0.0742125	0.0874519	0.00901741	0.0113968	0.379224	0.155726	0.289121	0.177496	0.32634
C4.180	0.327518	0.223453	0.235423	0.280771	0.208854	0.187076	0.0551927	0.0738417	0.450798	0.0760354	0.0762877	0.0852665	0.0742125	0.0874519	0.00901741	0.0113968	0.379224	0.155726	0.289121	0.177496	0.32634
C4.181	0.327518	0.223453	0.235423	0.280771	0.208854	0.187076	0.0551927	0.0738417	0.450798	0.0760354	0.0762877	0.0852665	0.0742125	0.0874519	0.00901741	0.0113968	0.379224	0.155726	0.289121	0.177496	0.32634
C4.182	0.327518	0.223453	0.235423	0.280771	0.208854	0.187076	0.0551927	0.0738417	0.450798	0.0760354	0.0762877	0.0852665	0.0742125	0.0874519	0.00901741	0.0113968	0.379224	0.155726	0.289121	0.177496	0.32634
C4.183	0.327518	0.223453	0.235423	0.280771	0.208854	0.187076	0.0551927	0.0738417	0.450798	0.0760354	0.0762877	0.0852665	0.0742125	0.0874519	0.00901741	0.0113968	0.379224	0.155726	0.289121	0.177496	0.32634
C4.184	0.327518	0.223453	0.235423	0.280771	0.208854	0.187076	0.0551927	0.0738417	0.450798	0.0760354	0.0762877	0.0852665	0.0742125	0.0874519	0.00901741	0.0113968	0.379224	0.155726	0.289121	0.177496	0.32634
C4.185	0.327518	0.223453	0.235423	0.280771	0.208854	0.187076	0.0551927	0.0738417	0.450798	0.0760354	0.0762877	0.0852665	0.0742125	0.0874519	0.00901741	0.0113968	0.379224	0.155726	0.289121	0.177496	0.32634
C4.186	0.327518	0.223453	0.235423	0.280771	0.208854	0.187076	0.0551927	0.0738417	0.450798	0.0760354	0.0762877	0.0852665	0.0742125	0.0874519	0.00901741	0.0113968	0.379224	0.155726	0.289121	0.177496	0.32634
C5.1	0.327518	0.223453	0.235423	0.280771	0.208854	0.187076	0.0551927	0.0738417	0.450798	0.0760354	0.0762877	0.0852665	0.0742125	0.0874519	0.00901741	0.0113968	0.379224	0.155726	0.289121	0.177496	0.32634
C5.2	0.327518	0.223453	0.235423	0.280771	0.208854	0.187076	0.0551927	0.0738417	0.450798	0.0760354	0.0762877	0.0852665	0.0742125	0.0874519	0.00901741	0.0113968	0.379224	0.155726	0.289121	0.177496	0.32634
C5.3	0.327518	0.223453	0.235423	0.280771	0.208854	0.187076	0.0551927	0.0738417	0.450798	0.0760354	0.0762877	0.0852665	0.0742125	0.0874519	0.00901741	0.0113968	0.379224	0.155726	0.289121	0.177496	0.32634
C5.4	0.327518	0.223453	0.235423	0.280771	0.208854	0.187076	0.0551927	0.0738417	0.450798	0.0760354	0.0762877	0.0852665	0.0742125	0.0874519	0.00901741	0.0113968	0.379224	0.155726	0.289121	0.177496	0.32634
C5.5	0.327518	0.223453	0.235423	0.280771	0.208854	0.187076	0.0551927	0.0738417	0.450798	0.0760354	0.0762877	0.0852665	0.0742125	0.0874519	0.00901741	0.0113968	0.379224	0.155726	0.289121	0.177496	0.32634
C5.6	0.327518	0.223453	0.235423	0.280771	0.208854	0.187076	0.0551927	0.0738417	0.450798	0.0760354	0.0762877	0.0852665	0.0742125	0.0874519	0.00901741	0.0113968	0.379224	0.155726	0.289121	0.177496	0.32634
C5.7	0.327518	0.223453	0.235423	0.280771	0.208854	0.187076	0.0551927	0.0738417	0.450798	0.0760354	0.0762877	0.0852665	0.0742125	0.0874519	0.00901741	0.0113968	0.379224	0.155726	0.289121	0.177496	0.32634
C5.8	0.327518	0.223453	0.235423	0.280771	0.208854	0.187076	0.0551927	0.0738417	0.450798	0.0760354	0.0762877	0.0852665	0.0742125	0.0874519	0.00901741	0.0113968	0.379224	0.155726	0.289121	0.177496	0.32634
C5.9	0.327518	0.223453	0.235423	0.280771	0.208854	0.187076	0.0551927	0.0738417	0.450798	0.0760354	0.0762877	0.0852665	0.0742125	0.0874519	0.00901741	0.0113968	0.379224	0.155726	0.289121	0.177496	0.32634
C5.10	0.327518	0.223453	0.235423	0.280771	0.208854	0.187076	0.0551927	0.0738417	0.450798	0.0760354	0.0762877	0.0852665	0.0742125	0.0874519	0.00901741	0.0113968	0.379224	0.155726	0.289121	0.177496	0.32634
C5.11	0.327518	0.223453	0.235423	0.280771	0.208854	0.187076	0.0551927	0.0738417	0.450798	0.0760354	0.0762877	0.0852665	0.0742125	0.0874519	0.00901741	0.0113968	0.379224	0.155726	0.289121	0.177496	0.32634
C5.12	0.327518	0.223453	0.235423	0.280771	0.208854	0.187076	0.0551927	0.0738417	0.450798	0.0760354	0.0762877	0.0852665	0.0742125	0.0874519	0.00901741	0.0113968	0.379224	0.155726	0.289121	0.177496	0.32634
C5.13	0.327518	0.223453	0.235423	0.280771	0.208854	0.187076	0.0551927	0.0738417	0.450798	0.0760354	0.0762877	0.0852665	0.0742125	0.0874519	0.00901741	0.0113968	0.379224	0.155726	0.289121	0.177496	0.32634
C5.14	0.327518	0.223453	0.235423	0.280771	0.208854	0.187076	0.0551927	0.0738417	0.450798	0.0760354	0.0762877	0.0852665	0.0742125	0.0874519	0.00901741	0.0113968	0.379224	0.155726	0.289121	0.177496	0.32634
C5.15	0.327518	0.223453	0.235423	0.280771	0.208854	0.187076	0.0551927	0.0738417	0.450798	0.0760354	0.0762877	0.0852665	0.0742125	0.0874519	0.00901741	0.0113968	0.379224	0.155726	0.289121	0.177496	0.32634
C5.16	0.327518	0.223453	0.235423	0.280771	0.208854	0.187076	0.0551927	0.0738417	0.450798	0.0760354	0.0762877	0.0852665	0.0742125	0.0874519	0.00901741	0.0113968	0.379224	0.155726	0.289121	0.177496	0.32634
C5.17	0.327518	0.223453	0.235423	0.280771	0.208854	0.187076	0.0551927	0.0738417	0.450798	0.0760354	0.0762877	0.0852665	0.0742125	0.0874519	0.00901741	0.0113968	0.379224	0.155726	0.289121	0.177496	0.32634
C5.18	0.327518	0.223453	0.235423	0.280771	0.208854	0.187076	0.0551927	0.0738417	0.450798	0.0760354	0.0762877	0.0852665	0.0742125	0.0874519	0.00901741	0.0113968	0.379224	0.155726	0.289121	0.177496	0.32634
C5.19	0.327518	0.223453	0.235423	0.280771	0.208854	0.187076	0.0551927	0.0738417	0.450798	0.0760354	0.0762877	0.0852665	0.0742125	0.0874519	0.00901741	0.0113968	0.379224	0.155726	0.289121	0.177496	0.32634
C5.20	0.327518	0.223453	0.235423	0.280771	0.208854	0.187076	0.0551927	0.0738417	0.450798	0.0760354	0.0762877	0.0852665	0.0742125	0.0874519	0.00901741	0.0113968	0.379224	0.155726	0.289121	0.177496	0.32634
C5.21	0.327518	0.223453	0.235423	0.280771	0.208854	0.187076	0.0551927	0.0738417	0.450798	0.0760354	0.0762877	0.0852665	0.0742125	0.0874519	0.00901741	0.0113968	0.379224	0.155726	0.289121	0.177496	0.32634
C5.22	0.327518	0.223453	0.235423	0.280771	0.208854	0.187076	0.0551927	0.0738417	0.450798	0.0760354	0.0762877	0.0852665	0.0742125	0.0874519	0.00901741	0.0113968	0.379224	0.155726	0.289121	0.177496	0.32634
C5.23	0.327518	0.223453	0.235423	0.280771	0.208854	0.187076	0.0551927	0.0738417	0.450798	0.0760354	0.0762877	0.0852665	0.0742125	0.0874519	0.00901741	0.0113968	0.379224	0.155726	0.289121	0.177496	0.32634
C5.24	0.327518	0.223453	0.235423	0.280771	0.208854	0.187076	0.0551927	0.0738417	0.450798	0.0760354	0.0762877	0.0852665	0.0742125	0.0874519	0.00901741	0.0113968	0.379224	0.155726	0.289121	0.177496	0.32634
C5.25	0.327518	0.223453	0.235423	0.280771	0.208854	0.187076	0.0551927	0.0738417	0.450798	0.0760354	0.0762877	0.0852665	0.0742125	0.0874519	0.00901741	0.0113968	0.379224	0.155726	0.289121	0.177496	0.32634
C5.26	0.327518	0.223453	0.235423	0.280771	0.208854	0.187076	0.0551927	0.0738417	0.450798	0.0760354	0.0762877	0.0852665	0.0742125	0.0874519	0.00901741	0.0113968	0.379224	0.155726	0.289121	0.177496	0.32634
C5.27	0.327518	0.223453	0.235423	0.280771	0.208854	0.187076	0.0551927	0.0738417	0.450798	0.0760354	0.0762877	0.0852665	0.0742125	0.0874519	0.00901741	0.0113968	0.379224	0.155726	0.289121	0.177496	0.32634
C5.28	0.327518	0.223453	0.235423	0.280771	0.208854	0.187076	0.0551927	0.0738417	0.450798	0.0760354	0.0762877	0.0852665	0.0742125	0.0874519	0.00901741	0.0113968	0.379224	0.155726	0.289121	0.177496	0.32634
C5.29	0.327518	0.223453	0.235423	0.280771	0.208854	0.187076	0.0551927	0.0738417	0.450798	0.0760354	0.0762877	0.0852665	0.0742125	0.0874519	0.00901741	0.0113968	0.379224	0.155726	0.289121	0.177496	0.32634
C5.30	0.327518	0.223453	0.235423	0.280771	0.208854	0.187076	0.0551927	0.0738417	0.450798	0.0760354	0.0762877	0.0852665	0.0742125	0.0874519	0.00901741	0.0113968	0.379224	0.155726	0.289121	0.177496	0.32634
C5.31	0.327518	0.223453	0.235423	0.280771	0.208854	0.187076	0.0551927	0.0738417	0.450798	0.0760354	0.0762877	0.0852665	0.0742125	0.0874519	0.00901741	0.0113968	0.379224	0.155726	0.289121	0.177496	0.32634
C5.32	0.327518	0.223453	0.235423	0.280771	0.208854	0.187076	0.0551927	0.0738417	0.450798	0.0760354	0.0762877	0.0852665	0.0742125	0.0874519	0.00901741	0.0113968	0.379224	0.155726	0.289121	0.177496	0.32634
C5.33	0.327518	0.223453	0.235423	0.280771	0.208854	0.187076	0.0551927	0.0738417	0.450798	0.0760354	0.0762877	0.0852665	0.0742125	0.0874519	0.00901741	0.0113968	0.379224	0.155726	0.289121	0.177496	0.32634
C5.34	0.327518	0.223453	0.235423	0.280771	0.208854	0.187076	0.0551927	0.0738417	0.450798	0.0760354	0.0762877	0.0852665	0.0742125	0.0874519	0.00901741	0.0113968	0.379224	0.155726	0.289121	0.177496	0.32634
C5.35	0.327518	0.223453	0.235423	0.280771	0.208854	0.187076	0.0551927	0.0738417	0.450798	0.0760354	0.0762877	0.0852665	0.0742125	0.0874519	0.00901741	0.0113968	0.379224	0.155726	0.289121	0.177496	0.32634
C5.36	0.327518	0.223453	0.235423	0.280771	0.208854	0.187076	0.0551927	0.0738417	0.450798	0.0760354	0.0762877	0.0852665	0.0742125	0.0874519	0.00901741	0.0113968	0.379224	0.155726	0.289121	0.177496	0.32634
C5.37	0.327518	0.223453	0.235423	0.280771	0.208854	0.187076	0.0551927	0.0738417	0.450798	0.0760354	0.0762877	0.0852665	0.0742125	0.0874519	0.00901741	0.0113968	0.379224	0.155726	0.289121	0.177496	0.32634
C5.38	0.327518	0.223453	0.235423	0.280771	0.208854	0.187076	0.0551927	0.0738417	0.450798	0.0760354	0.0762877	0.0852665	0.0742125	0.0874519	0.00901741	0.0113968	0.379224	0.155726	0.289121	0.177496	0.32634
C5.39	0.327518	0.223453	0.235423	0.280771	0.208854	0.187076	0.0551927	0.0738417	0.450798	0.0760354	0.0762877	0.0852665	0.0742125	0.0874519	0.00901741	0.0113968	0.379224	0.155726	0.289121	0.177496	0.32634
C5.40	0.327518	0.223453	0.235423	0.280771	0.208854	0.187076	0.0551927	0.0738417	0.450798	0.0760354	0.0762877	0.0852665	0.0742125	0.0874519	0.00901741	0.0113968	0.379224	0.155726	0.289121	0.177496	0.32634
C5.41	0.327518	0.223453	0.235423	0.280771	0.208854	0.187076	0.0551927	0.0738417	0.450798	0.0760354	0.0762877	0.0852665	0.0742125	0.0874519	0.00901741	0.0113968	0.379224	0.155726	0.289121	0.177496	0.32634
C5.42	0.327518	0.223453	0.235423	0.280771	0.208854	0.187076	0.0551927	0.0738417	0.450798	0.0760354	0.0762877	0.0852665	0.0742125	0.0874519	0.00901741	0.0113968	0.379224	0.155726	0.289121	0.177496	0.32634
C5.43	0.327518	0.223453	0.235423	0.280771	0.208854	0.187076	0.0551927	0.0738417	0.450798	0.0760354	0.0762877	0.0852665	0.0742125	0.0874519	0.00901741	0.0113968	0.379224	0.155726	0.289121	0.177496	0.32634
C5.44	0.327518	0.223453	0.235423	0.280771	0.208854	0.187076	0.0551927	0.0738417	0.450798	0.0760354	0.0762877	0.0852665	0.0742125	0.0874519	0.00901741	0.0113968	0.379224	0.155726	0.289121	0.177496	0.32634
C5.45	0.327518	0.223453	0.235423	0.280771	0.208854	0.187076	0.0551927	0.0738417	0.450798	0.0760354	0.0762877	0.0852665	0.0742125	0.0874519	0.00901741	0.0113968	0.379224	0.155726	0.289121	0.177496	0.32634
C5.46	0.327518	0.223453	0.235423	0.280771	0.208854	0.187076	0.0551927	0.0738417	0.450798	0.0760354	0.0762877	0.0852665	0.0742125	0.0874519	0.00901741	0.0113968	0.379224	0.155726	0.289121	0.177496	0.32634
C5.47	0.327518	0.223453	0.235423	0.280771	0.208854	0.187076	0.0551927	0.0738417	0.450798	0.0760354	0.0762877	0.0852665	0.0742125	0.0874519	0.00901741	0.0113968	0.379224	0.155726	0.289121	0.177496	0.32634
C5.48	0.327518	0.223453	0.235423	0.280771	0.208854	0.187076	0.0551927	0.0738417	0.450798	0.0760354	0.0762877	0.0852665	0.0742125	0.0874519	0.00901741	0.0113968	0.379224	0.155726	0.289121	0.177496	0.32634
C5.49	0.327518	0.223453	0.235423	0.280771	0.208854	0.187076	0.0551927	0.0738417	0.450798	0.0760354	0.0762877	0.0852665	0.0742125	0.0874519	0.00901741	0.0113968	0.379224	0.155726	0.289121	0.177496	0.32634
C5.50	0.327518	0.223453	0.235423	0.280771	0.208854	0.187076	0.0551927	0.0738417	0.450798	0.0760354	0.0762877	0.0852665	0.0742125	0.0874519	0.00901741	0.0113968	0.379224	0.155726	0.289121	0.177496	0.32634
C5.51	0.327518	0.223453	0.235423	0.280771	0.208854	0.187076	0.0551927	0.0738417	0.450798	0.0760354	0.0762877	0.0852665	0.0742125	0.0874519	0.00901741	0.0113968	0.379224	0.155726	0.289121	0.177496	0.32634
C5.52	0.327518	0.223453	0.235423	0.280771	0.208854	0.187076	0.0551927	0.0738417	0.450798	0.0760354	0.0762877	0.0852665	0.0742125	0.0874519	0.00901741	0.0113968	0.379224	0.155726	0.289121	0.177496	0.32634
C5.53	0.327518	0.223453	0.235423	0.280771	0.208854	0.187076	0.0551927	0.0738417	0.450798	0.0760354	0.0762877	0.0852665	0.0742125	0.0874519	0.00901741	0.0113968	0.379224	0.155726	0.289121	0.177496	0.32634
C5.54	0.327518	0.223453	0.235423	0.280771	0.208854	0.187076	0.0551927	0.0738417	0.450798	0.0760354	0.0762877	0.0852665	0.0742125	0.0874519	0.00901741	0.0113968	0.379224	0.155726	0.289121	0.177496	0.32634
C5.55	0.327518	0.223453	0.235423	0.280771	0.208854	0.187076	0.0551927	0.0738417	0.450798	0.0760354	0.0762877	0.0852665	0.0742125	0.0874519	0.00901741	0.0113968	0.379224	0.155726	0.289121	0.177496	0.32634
C5.56	0.327518	0.223453	0.235423	0.280771	0.208854	0.187076	0.0551927	0.0738417	0.450798	0.0760354	0.0762877	0.0852665	0.0742125	0.0874519	0.00901741	0.0113968	0.379224	0.155726	0.289121	0.177496	0.32634
C5.57	0.327518	0.223453	0.235423	0.280771	0.208854	0.187076	0.0551927	0.0738417	0.450798	0.0760354	0.0762877	0.0852665	0.0742125	0.0874519	0.00901741	0.0113968	0.379224	0.155726	0.289121	0.177496	0.32634
C5.58	0.327518	0.223453	0.235423	0.280771	0.208854	0.187076	0.0551927	0.0738417	0.450798	0.0760354	0.0762877	0.0852665	0.0742125	0.0874519	0.00901741	0.0113968	0.379224	0.155726	0.289121	0.177496	0.32634
C5.59	0.327518	0.223453	0.235423	0.280771	0.208854	0.187076	0.0551927	0.0738417	0.450798	0.0760354	0.0762877	0.0852665	0.0742125	0.0874519	0.00901741	0.0113968	0.379224	0.155726	0.289121	0.177496	0.32634
C5.60	0.327518	0.223453	0.235423	0.280771	0.208854	0.187076	0.0551927	0.0738417	0.450798	0.0760354	0.0762877	0.0852665	0.0742125	0.0874519	0.00901741	0.0113968	0.379224	0.155726	0.289121	0.177496	0.32634
C5.61	0.327518	0.223453	0.235423	0.280771	0.208854	0.187076	0.0551927	0.0738417	0.450798	0.0760354	0.0762877	0.0852665	0.0742125	0.0874519	0.00901741	0.0113968	0.379224	0.155726	0.289121	0.177496	0.32634
C5.62	0.327518	0.223453	0.235423	0.280771	0.208854	0.187076	0.0551927	0.0738417	0.450798	0.0760354	0.0762877	0.0852665	0.0742125	0.0874519	0.00901741	0.0113968	0.379224	0.155726	0.289121	0.177496	0.32634
C5.63	0.327518	0.223453	0.235423	0.280771	0.208854	0.187076	0.0551927	0.0738417	0.450798	0.0760354	0.0762877	0.0852665	0.0742125	0.0874519	0.00901741	0.0113968	0.379224	0.155726	0.289121	0.177496	0.32634
C5.64	0.327518	0.223453	0.235423	0.280771	0.208854	0.187076	0.0551927	0.0738417	0.450798	0.0760354	0.0762877	0.0852665	0.0742125	0.0874519	0.00901741	0.0113968	0.379224	0.155726	0.289121	0.177496	0.32634
C5.65	0.327518	0.223453	0.235423	0.280771	0.208854	0.187076	0.0551927	0.0738417	0.450798	0.0760354	0.0762877	0.0852665	0.0742125	0.0874519	0.00901741	0.0113968	0.379224	0.155726	0.289121	0.177496	0.32634
C5.66	0.327518	0.223453	0.235423	0.280771	0.208854	0.187076	0.0551927	0.0738417	0.450798	0.0760354	0.0762877	0.0852665	0.0742125	0.0874519	0.00901741	0.0113968	0.379224	0.155726	0.289121	0.177496	0.32634
C5.67	0.327518	0.223453	0.235423	0.280771	0.208854	0.187076	0.0551927	0.0738417	0.450798	0.0760354	0.0762877	0.0852665	0.0742125	0.0874519	0.00901741	0.0113968	0.379224	0.155726	0.289121	0.177496	0.32634
C5.68	0.327518	0.223453	0.235423	0.280771	0.208854	0.187076	0.0551927	0.0738417	0.450798	0.0760354	0.0762877	0.0852665	0.0742125	0.0874519	0.00901741	0.0113968	0.379224	0.155726	0.289121	0.177496	0.32634
C5.69	0.327518	0.223453	0.235423	0.280771	0.208854	0.187076	0.0551927	0.0738417	0.450798	0.0760354	0.0762877	0.0852665	0.0742125	0.0874519	0.00901741	0.0113968	0.379224	0.155726	0.289121	0.177496	0.32634
C5.70	0.327518	0.223453	0.235423	0.280771	0.208854	0.187076	0.0551927	0.0738417	0.450798	0.0760354	0.0762877	0.0852665	0.0742125	0.0874519	0.00901741	0.0113968	0.379224	0.155726	0.289121	0.177496	0.32634
C5.71	0.327518	0.223453	0.235423	0.280771	0.208854	0.187076	0.0551927	0.0738417	0.450798	0.0760354	0.0762877	0.0852665	0.0742125	0.0874519	0.00901741	0.0113968	0.379224	0.155726	0.289121	0.177496	0.32634
C5.72	0.327518	0.223453	0.235423	0.280771	0.208854	0.187076	0.0551927	0.0738417	0.450798	0.0760354	0.0762877	0.0852665	0.0742125	0.0874519	0.00901741	0.0113968	0.379224	0.155726	0.289121	0.177496	0.32634
C5.73	0.327518	0.223453	0.235423	0.280771	0.208854	0.187076	0.0551927	0.0738417	0.450798	0.0760354	0.0762877	0.0852665	0.0742125	0.0874519	0.00901741	0.0113968	0.379224	0.155726	0.289121	0.177496	0.32634
C5.74	0.327518	0.223453	0.235423	0.280771	0.208854	0.187076	0.0551927	0.0738417	0.450798	0.0760354	0.0762877	0.0852665	0.0742125	0.0874519	0.00901741	0.0113968	0.379224	0.155726	0.289121	0.177496	0.32634
C5.75	0.327518	0.223453	0.235423	0.280771	0.208854	0.187076	0.0551927	0.0738417	0.450798	0.0760354	0.0762877	0.0852665	0.0742125	0.0874519	0.00901741	0.0113968	0.379224	0.155726	0.289121	0.177496	0.32634
C5.76	0.327518	0.223453	0.235423	0.280771	0.208854	0.187076	0.0551927	0.0738417	0.450798	0.0760354	0.0762877	0.0852665	0.0742125	0.0874519	0.00901741	0.0113968	0.379224	0.155726	0.289121	0.177496	0.32634
C5.77	0.327518	0.223453	0.235423	0.280771	0.208854	0.187076	0.0551927	0.0738417	0.450798	0.0760354	0.0762877	0.0852665	0.0742125	0.0874519	0.00901741	0.0113968	0.379224	0.155726	0.289121	0.177496	0.32634
C5.78	0.327518	0.223453	0.235423	0.280771	0.208854	0.187076	0.0551927	0.0738417	0.450798	0.0760354	0.0762877	0.0852665	0.0742125	0.0874519	0.00901741	0.0113968	0.379224	0.155726	0.289121	0.177496	0.32634
C5.79	0.327518	0.223453	0.235423	0.280771	0.208854	0.187076	0.0551927	0.0738417	0.450798	0.0760354	0.0762877	0.0852665	0.0742125	0.0874519	0.00901741	0.0113968	0.379224	0.155726	0.289121	0.177496	0.32634
C5.80	0.327518	0.223453	0.235423	0.280771	0.208854	0.187076	0.0551927	0.0738417	0.450798	0.0760354	0.0762877	0.0852665	0.0742125	0.0874519	0.00901741	0.0113968	0.379224	0.155726	0.289121	0.177496	0.32634
C5.81	0.327518	0.223453	0.235423	0.280771	0.208854	0.187076	0.0551927	0.0738417	0.450798	0.0760354	0.0762877	0.0852665	0.0742125	0.0874519	0.00901741	0.0113968	0.379224	0.155726	0.289121	0.177496	0.32634
C5.82	0.327518	0.223453	0.235423	0.280771	0.208854	0.187076	0.0551927	0.0738417	0.450798	0.0760354	0.0762877	0.0852665	0.0742125	0.0874519	0.00901741	0.0113968	0.379224	0.155726	0.289121	0.177496	0.32634
C5.83	0.327518	0.223453	0.235423	0.280771	0.208854	0.187076	0.0551927	0.0738417	0.450798	0.0760354	0.0762877	0.0852665	0.0742125	0.0874519	0.00901741	0.0113968	0.379224	0.155726	0.289121	0.177496	0.32634
C5.84	0.327518	0.223453	0.235423	0.280771	0.208854	0.187076	0.0551927	0.0738417	0.450798	0.0760354	0.0762877	0.0852665	0.0742125	0.0874519	0.00901741	0.0113968	0.379224	0.155726	0.289121	0.177496	0.32634
C5.85	0.327518	0.223453	0.235423	0.280771	0.208854	0.187076	0.0551927	0.0738417	0.450798	0.0760354	0.0762877	0.0852665	0.0742125	0.0874519	0.00901741	0.0113968	0.379224	0.155726	0.289121	0.177496	0.32634
C5.86	0.327518	0.223453	0.235423	0.280771	0.208854	0.187076	0.0551927	0.0738417	0.450798	0.0760354	0.0762877	0.0852665	0.0742125	0.0874519	0.00901741	0.0113968	0.379224	0.155726	0.289121	0.177496	0.32634
C5.87	0.327518	0.223453	0.235423	0.280771	0.208854	0.187076	0.0551927	0.0738417	0.450798	0.0760354	0.0762877	0.0852665	0.0742125	0.0874519	0.00901741	0.0113968	0.379224	0.155726	0.289121	0.177496	0.32634
C5.88	0.327518	0.223453	0.235423	0.280771	0.208854	0.187076	0.0551927	0.0738417	0.450798	0.0760354	0.0762877	0.0852665	0.0742125	0.0874519	0.00901741	0.0113968	0.379224	0.155726	0.289121	0.177496	0.32634
C5.89	0.327518	0.223453	0.235423	0.280771	0.208854	0.187076	0.0551927	0.0738417	0.450798	0.0760354	0.0762877	0.0852665	0.0742125	0.0874519	0.00901741	0.0113968	0.379224	0.155726	0.289121	0.177496	0.32634
C5.90	0.327518	0.223453	0.235423	0.280771	0.208854	0.187076	0.0551927	0.0738417	0.450798	0.0760354	0.0762877	0.0852665	0.0742125	0.0874519	0.00901741	0.0113968	0.379224	0.155726	0.289121	0.177496	0.32634
C5.91	0.327518	0.223453	0.235423	0.280771	0.208854	0.187076	0.0551927	0.0738417	0.450798	0.0760354	0.0762877	0.0852665	0.0742125	0.0874519	0.00901741	0.0113968	0.379224	0.155726	0.289121	0.177496	0.32634
C5.92	0.327518	0.223453	0.235423	0.280771	0.208854	0.187076	0.0551927	0.0738417	0.450798	0.0760354	0.0762877	0.0852665	0.0742125	0.0874519	0.00901741	0.0113968	0.379224	0.155726	0.289121	0.177496	0.32634
C5.93	0.327518	0.223453	0.235423	0.280771	0.208854	0.187076	0.0551927	0.0738417	0.450798	0.0760354	0.0762877	0.0852665	0.0742125	0.0874519	0.00901741	0.0113968	0.379224	0.155726	0.289121	0.177496	0.32634
C5.94	0.327518	0.223453	0.235423	0.280771	0.208854	0.187076	0.0551927	0.0738417	0.450798	0.0760354	0.0762877	0.0852665	0.0742125	0.0874519	0.00901741	0.0113968	0.379224	0.155726	0.289121	0.177496	0.32634
C5.95	0.327518	0.223453	0.235423	0.280771	0.208854	0.187076	0.0551927	0.0738417	0.450798	0.0760354	0.0762877	0.0852665	0.0742125	0.0874519	0.00901741	0.0113968	0.379224	0.155726	0.289121	0.177496	0.32634
C5.96	0.327518	0.223453	0.235423	0.280771	0.208854	0.187076	0.0551927	0.0738417	0.450798	0.0760354	0.0762877	0.0852665	0.0742125	0.0874519	0.00901741	0.0113968	0.379224	0.155726	0.289121	0.177496	0.32634
C5.97	0.327518	0.223453	0.235423	0.280771	0.208854	0.187076	0.0551927	0.0738417	0.450798	0.0760354	0.0762877	0.0852665	0.0742125	0.0874519	0.00901741	0.0113968	0.379224	0.155726	0.289121	0.177496	0.32634
C5.98	0.327518	0.223453	0.235423	0.280771	0.208854	0.187076	0.0551927	0.0738417	0.450798	0.0760354	0.0762877	0.0852665	0.0742125	0.0874519	0.00901741	0.0113968	0.379224	0.155726	0.289121	0.177496	0.32634
C5.99	0.327518	0.223453	0.235423	0.280771	0.208854	0.187076	0.0551927	0.0738417	0.450798	0.0760354	0.0762877	0.0852665	0.0742125	0.0874519	0.00901741	0.0113968	0.379224	0.155726	0.289121	0.177496	0.32634
C5.100	0.327518	0.223453	0.235423	0.280771	0.208854	0.187076	0.0551927	0.0738417	0.450798	0.0760354	0.0762877	0.0852665	0.0742125	0.0874519	0.00901741	0.0113968	0.379224	0.155726	0.289121	0.177496	0.32634
C5.101	0.327518	0.223453	0.235423	0.280771	0.208854	0.187076	0.0551927	0.0738417	0.450798	0.0760354	0.0762877	0.0852665	0.0742125	0.0874519	0.00901741	0.0113968	0.379224	0.155726	0.289121	0.177496	0.32634
C5.102	0.327518	0.223453	0.235423	0.280771	0.208854	0.187076	0.0551927	0.0738417	0.450798	0.0760354	0.0762877	0.0852665	0.0742125	0.0874519	0.00901741	0.0113968	0.379224	0.155726	0.289121	0.177496	0.32634
C5.103	0.327518	0.223453	0.235423	0.280771	0.208854	0.187076	0.0551927	0.0738417	0.450798	0.0760354	0.0762877	0.0852665	0.0742125	0.0874519	0.00901741	0.0113968	0.379224	0.155726	0.289121	0.177496	0.32634
C5.104	0.327518	0.223453	0.235423	0.280771	0.208854	0.187076	0.0551927	0.0738417	0.450798	0.0760354	0.0762877	0.0852665	0.0742125	0.0874519	0.00901741	0.0113968	0.379224	0.155726	0.289121	0.177496	0.32634
C5.105	0.327518	0.223453	0.235423	0.280771	0.208854	0.187076	0.0551927	0.0738417	0.450798	0.0760354	0.0762877	0.0852665	0.0742125	0.0874519	0.00901741	0.0113968	0.379224	0.155726	0.289121	0.177496	0.32634
C5.106	0.327518	0.223453	0.235423	0.280771	0.208854	0.187076	0.0551927	0.0738417	0.450798	0.0760354	0.0762877	0.0852665	0.0742125	0.0874519	0.00901741	0.0113968	0.379224	0.155726	0.289121	0.177496	0.32634
C5.107	0.327518	0.223453	0.235423	0.280771	0.208854	0.187076	0.0551927	0.0738417	0.450798	0.0760354	0.0762877	0.0852665	0.0742125	0.0874519	0.00901741	0.0113968	0.379224	0.155726	0.289121	0.177496	0.32634
C5.108	0.327518	0.223453	0.235423	0.280771	0.208854	0.187076	0.0551927	0.0738417	0.450798	0.0760354	0.0762877	0.0852665	0.0742125	0.0874519	0.00901741	0.0113968	0.379224	0.155726	0.289121	0.177496	0.32634
C5.109	0.327518	0.223453	0.235423	0.280771	0.208854	0.187076	0.0551927	0.0738417	0.450798	0.0760354	0.0762877	0.0852665	0.0742125	0.0874519	0.00901741	0.0113968	0.379224	0.155726	0.289121	0.177496	0.32634
C5.110	0.327518	0.223453	0.235423	0.280771	0.208854	0.187076	0.0551927	0.0738417	0.450798	0.0760354	0.0762877	0.0852665	0.0742125	0.0874519	0.00901741	0.0113968	0.379224	0.155726	0.289121	0.177496	0.32634
C5.111	0.327518	0.223453	0.235423	0.280771	0.208854	0.187076	0.0551927	0.0738417	0.450798	0.0760354	0.0762877	0.0852665	0.0742125	0.0874519	0.00901741	0.0113968	0.379224	0.155726	0.289121	0.177496	0.32634
C5.112	0.327518	0.223453	0.235423	0.280771	0.208854	0.187076	0.0551927	0.0738417	0.450798	0.0760354	0.0762877	0.0852665	0.0742125	0.0874519	0.00901741	0.0113968	0.379224	0.155726	0.289121	0.177496	0.32634
C5.113	0.327518	0.223453	0.235423	0.280771	0.208854	0.187076	0.0551927	0.0738417	0.450798	0.0760354	0.0762877	0.0852665	0.0742125	0.0874519	0.00901741	0.0113968	0.379224	0.155726	0.289121	0.177496	0.32634
C5.114	0.327518	0.223453	0.235423	0.280771	0.208854	0.187076	0.0551927	0.0738417	0.450798	0.0760354	0.0762877	0.0852665	0.0742125	0.0874519	0.00901741	0.0113968	0.379224	0.155726	0.289121	0.177496	0.32634
C5.115	0.327518	0.223453	0.235423	0.280771	0.208854	0.187076	0.0551927	0.0738417	0.450798	0.0760354	0.0762877	0.0852665	0.0742125	0.0874519	0.00901741	0.0113968	0.379224	0.155726	0.289121	0.177496	0.32634
C5.116	0.327518	0.223453	0.235423	0.280771	0.208854	0.187076	0.0551927	0.0738417	0.450798	0.0760354	0.0762877	0.0852665	0.0742125	0.0874519	0.00901741	0.0113968	0.379224	0.155726	0.289121	0.177496	0.32634
C5.117	0.327518	0.223453	0.235423	0.280771	0.208854	0.187076	0.0551927	0.0738417	0.450798	0.0760354	0.0762877	0.0852665	0.0742125	0.0874519	0.00901741	0.0113968	0.379224	0.155726	0.289121	0.177496	0.32634
C5.118	0.327518	0.223453	0.235423	0.280771	0.208854	0.187076	0.0551927	0.0738417	0.450798	0.0760354	0.0762877	0.0852665	0.0742125	0.0874519	0.00901741	0.0113968	0.379224	0.155726	0.289121	0.177496	0.32634
C5.119	0.327518	0.223453	0.235423	0.280771	0.208854	0.187076	0.0551927	0.0738417	0.450798	0.0760354	0.0762877	0.0852665	0.0742125	0.0874519	0.00901741	0.0113968	0.379224	0.155726	0.289121	0.177496	0.32634
C5.120	0.327518	0.223453	0.235423	0.280771	0.208854	0.187076	0.0551927	0.0738417	0.450798	0.0760354	0.0762877	0.0852665	0.0742125	0.0874519	0.00901741	0.0113968	0.379224	0.155726	0.289121	0.177496	0.32634
C5.121	0.327518	0.223453	0.235423	0.280771	0.208854	0.187076	0.0551927	0.0738417	0.450798	0.0760354	0.0762877	0.0852665	0.0742125	0.0874519	0.00901741	0.0113968	0.379224	0.155726	0.289121	0.177496	0.32634
C5.122	0.327518	0.223453	0.235423	0.280771	0.208854	0.187076	0.0551927	0.0738417	0.450798	0.0760354	0.0762877	0.0852665	0.0742125	0.0874519	0.00901741	0.0113968	0.379224	0.155726	0.289121	0.177496	0.32634
C5.123	0.327518	0.223453	0.235423	0.280771	0.208854	0.187076	0.0551927	0.0738417	0.450798	0.0760354	0.0762877	0.0852665	0.0742125	0.0874519	0.00901741	0.0113968	0.379224	0.155726	0.289121	0.177496	0.32634
C5.124	0.327518	0.223453	0.235423	0.280771	0.208854	0.187076	0.0551927	0.0738417	0.450798	0.0760354	0.0762877	0.0852665	0.0742125	0.0874519	0.00901741	0.0113968	0.379224	0.155726	0.289121	0.177496	0.32634
C5.125	0.327518	0.223453	0.235423	0.280771	0.208854	0.187076	0.0551927	0.0738417	0.450798	0.0760354	0.0762877	0.0852665	0.0742125	0.0874519	0.00901741	0.0113968	0.379224	0.155726	0.289121	0.177496	0.32634
C5.126	0.327518	0.223453	0.235423	0.280771	0.208854	0.187076	0.0551927	0.0738417	0.450798	0.0760354	0.0762877	0.0852665	0.0742125	0.0874519	0.00901741	0.0113968	0.379224	0.155726	0.289121	0.177496	0.32634
C5.127	0.327518	0.223453	0.235423	0.280771	0.208854	0.187076	0.0551927	0.0738417	0.450798	0.0760354	0.0762877	0.0852665	0.0742125	0.0874519	0.00901741	0.0113968	0.379224	0.155726	0.289121	0.177496	0.32634
C5.128	0.327518	0.223453	0.235423	0.280771	0.208854	0.187076	0.0551927	0.0738417	0.450798	0.0760354	0.0762877	0.0852665	0.0742125	0.0874519	0.00901741	0.0113968	0.379224	0.155726	0.289121	0.177496	0.32634
C5.129	0.327518	0.223453	0.235423	0.280771	0.208854	0.187076	0.0551927	0.0738417	0.450798	0.0760354	0.0762877	0.0852665	0.0742125	0.0874519	0.00901741	0.0113968	0.379224	0.155726	0.289121	0.177496	0.32634
C5.130	0.327518	0.223453	0.235423	0.280771	0.208854	0.187076	0.0551927	0.0738417	0.450798	0.0760354	0.0762877	0.0852665	0.0742125	0.0874519	0.00901741	0.0113968	0.379224	0.155726	0.289121	0.177496	0.32634
C5.131	0.327518	0.223453	0.235423	0.280771	0.208854	0.187076	0.0551927	0.0738417	0.450798	0.0760354	0.0762877	0.0852665	0.0742125	0.0874519	0.00901741	0.0113968	0.379224	0.155726	0.289121	0.177496	0.32634
C5.132	0.327518	0.223453	0.235423	0.280771	0.208854	0.187076	0.0551927	0.0738417	0.450798	0.0760354	0.0762877	0.0852665	0.0742125	0.0874519	0.00901741	0.0113968	0.379224	0.155726	0.289121	0.177496	0.32634
C5.133	0.327518	0.223453	0.235423	0.280771	0.208854	0.187076	0.0551927	0.0738417	0.450798	0.0760354	0.0762877	0.0852665	0.0742125	0.0874519	0.00901741	0.0113968	0.379224	0.155726	0.289121	0.177496	0.32634
C5.134	0.327518	0.223453	0.235423	0.280771	0.208854	0.187076	0.0551927	0.0738417	0.450798	0.0760354	0.0762877	0.0852665	0.0742125	0.0874519	0.00901741	0.0113968	0.379224	0.155726	0.289121	0.177496	0.32634
C5.135	0.327518	0.223453	0.235423	0.280771	0.208854	0.187076	0.0551927	0.0738417	0.450798	0.0760354	0.0762877	0.0852665	0.0742125	0.0874519	0.00901741	0.0113968	0.379224	0.155726	0.289121	0.177496	0.32634
C5.136	0.327518	0.223453	0.235423	0.280771	0.208854	0.187076	0.0551927	0.0738417	0.450798	0.0760354	0.0762877	0.0852665	0.0742125	0.0874519	0.00901741	0.0113968	0.379224	0.155726	0.289121	0.177496	0.32634
C5.137	0.327518	0.223453	0.235423	0.280771	0.208854	0.187076	0.0551927	0.0738417	0.450798	0.0760354	0.0762877	0.0852665	0.0742125	0.0874519	0.00901741	0.0113968	0.379224	0.155726	0.289121	0.177496	0.32634
C5.138	0.327518	0.223453	0.235423	0.280771	0.208854	0.187076	0.0551927	0.0738417	0.450798	0.0760354	0.0762877	0.0852665	0.0742125	0.0874519	0.00901741	0.0113968	0.379224	0.155726	0.289121	0.177496	0.32634
C5.139	0.327518	0.223453	0.235423	0.280771	0.208854	0.187076	0.0551927	0.0738417	0.450798	0.0760354	0.0762877	0.0852665	0.0742125	0.0874519	0.00901741	0.0113968	0.379224	0.155726	0.289121	0.177496	0.32634
C5.140	0.327518	0.223453	0.235423	0.280771	0.208854	0.187076	0.0551927	0.0738417	0.450798	0.0760354	0.0762877	0.0852665	0.0742125	0.0874519	0.00901741	0.0113968	0.379224	0.155726	0.289121	0.177496	0.32634
C5.141	0.327518	0.223453	0.235423	0.280771	0.208854	0.187076	0.0551927	0.0738417	0.450798	0.0760354	0.0762877	0.0852665	0.0742125	0.0874519	0.00901741	0.0113968	0.379224	0.155726	0.289121	0.177496	0.32634
C5.142	0.327518	0.223453	0.235423	0.280771	0.208854	0.187076	0.0551927	0.0738417	0.450798	0.0760354	0.0762877	0.0852665	0.0742125	0.0874519	0.00901741	0.0113968	0.379224	0.155726	0.289121	0.177496	0.32634
C5.143	0.327518	0.223453	0.235423	0.280771	0.208854	0.187076	0.0551927	0.0738417	0.450798	0.0760354	0.0762877	0.0852665	0.0742125	0.0874519	0.00901741	0.0113968	0.379224	0.155726	0.289121	0.177496	0.32634
C5.144	0.327518	0.223453	0.235423	0.280771	0.208854	0.187076	0.0551927	0.0738417	0.450798	0.0760354	0.0762877	0.0852665	0.0742125	0.0874519	0.00901741	0.0113968	0.379224	0.155726	0.289121	0.177496	0.32634
C5.145	0.327518	0.223453	0.235423	0.280771	0.208854	0.187076	0.0551927	0.0738417	0.450798	0.0760354	0.0762877	0.0852665	0.0742125	0.0874519	0.00901741	0.0113968	0.379224	0.155726	0.289121	0.177496	0.32634
C5.146	0.327518	0.223453	0.235423	0.280771	0.208854	0.187076	0.0551927	0.0738417	0.450798	0.0760354	0.0762877	0.0852665	0.0742125	0.0874519	0.00901741	0.0113968	0.379224	0.155726	0.289121	0.177496	0.32634
C5.147	0.327518	0.223453	0.235423	0.280771	0.208854	0.187076	0.0551927	0.0738417	0.450798	0.0760354	0.0762877	0.0852665	0.0742125	0.0874519	0.00901741	0.0113968	0.379224	0.155726	0.289121	0.177496	0.32634
C5.148	0.327518	0.223453	0.235423	0.280771	0.208854	0.187076	0.0551927	0.0738417	0.450798	0.0760354	0.0762877	0.0852665	0.0742125	0.0874519	0.00901741	0.0113968	0.379224	0.155726	0.289121	0.177496	0.32634
C5.149	0.327518	0.223453	0.235423	0.280771	0.208854	0.187076	0.0551927	0.0738417	0.450798	0.0760354	0.0762877	0.0852665	0.0742125	0.0874519	0.00901741	0.0113968	0.379224	0.155726	0.289121	0.177496	0.32634
C5.150	0.327518	0.223453	0.235423	0.280771	0.208854	0.187076	0.0551927	0.0738417	0.450798	0.0760354	0.0762877	0.0852665	0.0742125	0.0874519	0.00901741	0.0113968	0.379224	0.155726	0.289121	0.177496	0.32634
C5.151	0.327518	0.223453	0.235423	0.280771	0.208854	0.187076	0.0551927	0.0738417	0.450798	0.0760354	0.0762877	0.0852665	0.0742125	0.0874519	0.00901741	0.0113968	0.379224	0.155726	0.289121	0.177496	0.32634
C5.152	0.327518	0.223453	0.235423	0.280771	0.208854	0.187076	0.0551927	0.0738417	0.450798	0.0760354	0.0762877	0.0852665	0.0742125	0.0874519	0.00901741	0.0113968	0.379224	0.155726	0.289121	0.177496	0.32634
C5.153	0.327518	0.223453	0.235423	0.280771	0.208854	0.187076	0.0551927	0.0738417	0.450798	0.0760354	0.0762877	0.0852665	0.0742125	0.0874519	0.00901741	0.0113968	0.379224	0.155726	0.289121	0.177496	0.32634
C5.154	0.327518	0.223453	0.235423	0.280771	0.208854	0.187076	0.0551927	0.0738417	0.450798	0.0760354	0.0762877	0.0852665	0.0742125	0.0874519	0.00901741	0.0113968	0.379224	0.155726	0.289121	0.177496	0.32634
C5.155	0.327518	0.223453	0.235423	0.280771	0.208854	0.187076	0.0551927	0.0738417	0.450798	0.0760354	0.0762877	0.0852665	0.0742125	0.0874519	0.00901741	0.0113968	0.379224	0.155726	0.289121	0.177496	0.32634
C5.156	0.327518	0.223453	0.235423	0.280771	0.208854	0.187076	0.0551927	0.0738417	0.450798	0.0760354	0.0762877	0.0852665	0.0742125	0.0874519	0.00901741	0.0113968	0.379224	0.155726	0.289121	0.177496	0.32634
C5.157	0.327518	0.223453	0.235423	0.280771	0.208854	0.187076	0.0551927	0.0738417	0.450798	0.0760354	0.0762877	0.0852665	0.0742125	0.0874519	0.00901741	0.0113968	0.379224	0.155726	0.289121	0.177496	0.32634
C5.158	0.327518	0.223453	0.235423	0.280771	0.208854	0.187076	0.0551927	0.0738417	0.450798	0.0760354	0.0762877	0.0852665	0.0742125	0.0874519	0.00901741	0.0113968	0.379224	0.155726	0.289121	0.177496	0.32634
C5.159	0.327518	0.223453	0.235423	0.280771	0.208854	0.187076	0.0551927	0.0738417	0.450798	0.0760354	0.0762877	0.0852665	0.0742125	0.0874519	0.00901741	0.0113968	0.379224	0.155726	0.289121	0.177496	0.32634
C5.160	0.327518	0.223453	0.235423	0.280771	0.208854	0.187076	0.0551927	0.0738417	0.450798	0.0760354	0.0762877	0.0852665	0.0742125	0.0874519	0.00901741	0.0113968	0.379224	0.155726	0.289121	0.177496	0.32634
C5.161	0.327518	0.223453	0.235423	0.280771	0.208854	0.187076	0.0551927	0.0738417	0.450798	0.0760354	0.0762877	0.0852665	0.0742125	0.0874519	0.00901741	0.0113968	0.379224	0.155726	0.289121	0.177496	0.32634
C5.162	0.327518	0.223453	0.235423	0.280771	0.208854	0.187076	0.0551927	0.0738417	0.450798	0.0760354	0.0762877	0.0852665	0.0742125	0.0874519	0.00901741	0.0113968	0.379224	0.155726	0.289121	0.177496	0.32634
C5.163	0.327518	0.223453	0.235423	0.280771	0.208854	0.187076	0.0551927	0.0738417	0.450798	0.0760354	0.0762877	0.0852665	0.0742125	0.0874519	0.00901741	0.0113968	0.379224	0.155726	0.289121	0.177496	0.32634
C5.164	0.327518	0.223453	0.235423	0.280771	0.208854	0.187076	0.0551927	0.0738417	0.450798	0.0760354	0.0762877	0.0852665	0.0742125	0.0874519	0.00901741	0.0113968	0.379224	0.155726	0.289121	0.177496	0.32634
C5.165	0.327518	0.223453	0.235423	0.280771	0.208854	0.187076	0.0551927	0.0738417	0.450798	0.0760354	0.0762877	0.0852665	0.0742125	0.0874519	0.00901741	0.0113968	0.379224	0.155726	0.289121	0.177496	0.32634
C5.166	0.327518	0.223453	0.235423	0.280771	0.208854	0.187076	0.0551927	0.0738417	0.450798	0.0760354	0.0762877	0.0852665	0.0742125	0.0874519	0.00901741	0.0113968	0.379224	0.155726	0.289121	0.177496	0.32634
C5.167	0.327518	0.223453	0.235423	0.280771	0.208854	0.187076	0.0551927	0.0738417	0.450798	0.0760354	0.0762877	0.0852665	0.0742125	0.0874519	0.00901741	0.0113968	0.379224	0.155726	0.289121	0.177496	0.32634
C5.168	0.327518	0.223453	0.235423	0.280771	0.208854	0.187076	0.0551927	0.0738417	0.450798	0.0760354	0.0762877	0.0852665	0.0742125	0.0874519	0.00901741	0.0113968	0.379224	0.155726	0.289121	0.177496	0.32634
C5.169	0.327518	0.223453	0.235423	0.280771	0.208854	0.187076	0.0551927	0.0738417	0.450798	0.0760354	0.0762877	0.0852665	0.0742125	0.0874519	0.00901741	0.0113968	0.379224	0.155726	0.289121	0.177496	0.32634
C5.170	0.327518	0.223453	0.235423	0.280771	0.208854	0.187076	0.0551927	0.0738417	0.450798	0.0760354	0.0762877	0.0852665	0.0742125	0.0874519	0.00901741	0.0113968	0.379224	0.155726	0.289121	0.177496	0.32634
C5.171	0.327518	0.223453	0.235423	0.280771	0.208854	0.187076	0.0551927	0.0738417	0.450798	0.0760354	0.0762877	0.0852665	0.0742125	0.0874519	0.00901741	0.0113968	0.379224	0.155726	0.289121	0.177496	0.32634
C5.172	0.327518	0.223453	0.235423	0.280771	0.208854	0.187076	0.0551927	0.0738417	0.450798	0.0760354	0.0762877	0.0852665	0.0742125	0.0874519	0.00901741	0.0113968	0.379224	0.155726	0.289121	0.177496	0.32634
C5.173	0.327518	0.223453	0.235423	0.280771	0.208854	0.187076	0.0551927	0.0738417	0.450798	0.0760354	0.0762877	0.0852665	0.0742125	0.0874519	0.00901741	0.0113968	0.379224	0.155726	0.289121	0.177496	0.32634
C5.174	0.327518	0.223453	0.235423	0.280771	0.208854	0.187076	0.0551927	0.0738417	0.450798	0.0760354	0.0762877	0.0852665	0.0742125	0.0874519	0.00901741	0.0113968	0.379224	0.155726	0.289121	0.177496	0.32634
C5.175	0.327518	0.223453	0.235423	0.280771	0.208854	0.187076	0.0551927	0.0738417	0.450798	0.0760354	0.0762877	0.0852665	0.0742125	0.0874519	0.00901741	0.0113968	0.379224	0.155726	0.289121	0.177496	0.32634
C5.176	0.327518	0.223453	0.235423	0.280771	0.208854	0.187076	0.0551927	0.0738417	0.450798	0.0760354	0.0762877	0.0852665	0.0742125	0.0874519	0.00901741	0.0113968	0.379224	0.155726	0.289121	0.177496	0.32634
C5.177	0.327518	0.223453	0.235423	0.280771	0.208854	0.187076	0.0551927	0.0738417	0.450798	0.0760354	0.0762877	0.0852665	0.0742125	0.0874519	0.00901741	0.0113968	0.379224	0.155726	0.289121	0.177496	0.32634
C5.178	0.327518	0.223453	0.235423	0.280771	0.208854	0.187076	0.0551927	0.0738417	0.450798	0.0760354	0.0762877	0.0852665	0.0742125	0.0874519	0.00901741	0.0113968	0.379224	0.155726	0.289121	0.177496	0.32634
C5.179	0.327518	0.223453	0.235423	0.280771	0.208854	0.187076	0.0551927	0.0738417	0.450798	0.0760354	0.0762877	0.0852665	0.0742125	0.0874519	0.00901741	0.0113968	0.379224	0.155726	0.289121	0.177496	0.32634
C5.180	0.327518	0.223453	0.235423	0.280771	0.208854	0.187076	0.0551927	0.0738417	0.450798	0.0760354	0.0762877	0.0852665	0.0742125	0.0874519	0.00901741	0.0113968	0.379224	0.155726	0.289121	0.177496	0.32634
C5.181	0.327518	0.223453	0.235423	0.280771	0.208854	0.187076	0.0551927	0.0738417	0.450798	0.0760354	0.0762877	0.0852665	0.0742125	0.0874519	0.00901741	0.0113968	0.379224	0.155726	0.289121	0.177496	0.32634
C5.182	0.327518	0.223453	0.235423	0.280771	0.208854	0.187076	0.0551927	0.0738417	0.450798	0.0760354	0.0762877	0.0852665	0.0742125	0.0874519	0.00901741	0.0113968	0.379224	0.155726	0.289121	0.177496	0.32634
C5.183	0.327518	0.223453	0.235423	0.280771	0.208854	0.187076	0.0551927	0.0738417	0.450798	0.0760354	0.0762877	0.0852665	0.0742125	0.0874519	0.00901741	0.0113968	0.379224	0.155726	0.289121	0.177496	0.32634
C5.184	0.327518	0.223453	0.235423	0.280771	0.208854	0.187076	0.0551927	0.0738417	0.450798	0.0760354	0.0762877	0.0852665	0.0742125	0.0874519	0.00901741	0.0113968	0.379224	0.155726	0.289121	0.177496	0.32634
C5.185	0.327518	0.223453	0.235423	0.280771	0.208854	0.187076	0.0551927	0.0738417	0.450798	0.0760354	0.0762877	0.0852665	0.0742125	0.0874519	0.00901741	0.0113968	0.379224	0.155726	0.289121	0.177496	0.32634
C5.186	0.327518	0.223453	0.235423	0.280771	0.208854	0.187076	0.0551927	0.0738417	0.450798	0.0760354	0.0762877	0.0852665	0.0742125	0.0874519	0.00901741	0.0113968	0.379224	0.155726	0.289121	0.177496	0.32634
C6.1	0.327518	0.223453	0.235423	0.280771	0.208854	0.187076	0.0551927	0.0738417	0.450798	0.0760354	0.0762877	0.0852665	0.0742125	0.0874519	0.00901741	0.0113968	0.379224	0.155726	0.289121	0.177496	0.32634
C6.2	0.327518	0.223453	0.235423	0.280771	0.208854	0.187076	0.0551927	0.0738417	0.450798	0.0760354	0.0762877	0.0852665	0.0742125	0.0874519	0.00901741	0.0113968	0.379224	0.155726	0.289121	0.177496	0.32634
C6.3	0.327518	0.223453	0.235423	0.280771	0.208854	0.187076	0.0551927	0.0738417	0.450798	0.0760354	0.0762877	0.0852665	0.0742125	0.0874519	0.00901741	0.0113968	0.379224	0.155726	0.289121	0.177496	0.32634
C6.4	0.327518	0.223453	0.235423	0.280771	0.208854	0.187076	0.0551927	0.0738417	0.450798	0.0760354	0.0762877	0.0852665	0.0742125	0.0874519	0.00901741	0.0113968	0.379224	0.155726	0.289121	0.177496	0.32634
C6.5	0.327518	0.223453	0.235423	0.280771	0.208854	0.187076	0.0551927	0.0738417	0.450798	0.0760354	0.0762877	0.0852665	0.0742125	0.0874519	0.00901741	0.0113968	0.379224	0.155726	0.289121	0.177496	0.32634
C6.6	0.327518	0.223453	0.235423	0.280771	0.208854	0.187076	0.0551927	0.0738417	0.450798	0.0760354	0.0762877	0.0852665	0.0742125	0.0874519	0.00901741	0.0113968	0.379224	0.155726	0.289121	0.177496	0.32634
C6.7	0.327518	0.223453	0.235423	0.280771	0.208854	0.187076	0.0551927	0.0738417	0.450798	0.0760354	0.0762877	0.0852665	0.0742125	0.0874519	0.00901741	0.0113968	0.379224	0.155726	0.289121	0.177496	0.32634
C6.8	0.327518	0.223453	0.235423	0.280771	0.208854	0.187076	0.0551927	0.0738417	0.450798	0.0760354	0.0762877	0.0852665	0.0742125	0.0874519	0.00901741	0.0113968	0.379224	0.155726	0.289121	0.177496	0.32634
C6.9	0.327518	0.223453	0.235423	0.280771	0.208854	0.187076	0.0551927	0.0738417	0.450798	0.0760354	0.0762877	0.0852665	0.0742125	0.0874519	0.00901741	0.0113968	0.379224	0.155726	0.289121	0.177496	0.32634
C6.10	0.327518	0.223453	0.235423	0.280771	0.208854	0.187076	0.0551927	0.0738417	0.450798	0.0760354	0.0762877	0.0852665	0.0742125	0.0874519	0.00901741	0.0113968	0.379224	0.155726	0.289121	0.177496	0.32634
C6.11	0.327518	0.223453	0.235423	0.280771	0.208854	0.187076	0.0551927	0.0738417	0.450798	0.0760354	0.0762877	0.0852665	0.0742125	0.0874519	0.00901741	0.0113968	0.379224	0.155726	0.289121	0.177496	0.32634
C6.12	0.327518	0.223453	0.235423	0.280771	0.208854	0.187076	0.0551927	0.0738417	0.450798	0.0760354	0.0762877	0.0852665	0.0742125	0.0874519	0.00901741	0.0113968	0.379224	0.155726	0.289121	0.177496	0.32634
C6.13	0.327518	0.223453	0.235423	0.280771	0.208854	0.187076	0.0551927	0.0738417	0.450798	0.0760354	0.0762877	0.0852665	0.0742125	0.0874519	0.00901741	0.0113968	0.379224	0.155726	0.289121	0.177496	0.32634
C6.14	0.327518	0.223453	0.235423	0.280771	0.208854	0.187076	0.0551927	0.0738417	0.450798	0.0760354	0.0762877	0.0852665	0.0742125	0.0874519	0.00901741	0.0113968	0.379224	0.155726	0.289121	0.177496	0.32634
C6.15	0.327518	0.223453	0.235423	0.280771	0.208854	0.187076	0.0551927	0.0738417	0.450798	0.0760354	0.0762877	0.0852665	0.0742125	0.0874519	0.00901741	0.0113968	0.379224	0.155726	0.289121	0.177496	0.32634
C6.16	0.327518	0.223453	0.235423	0.280771	0.208854	0.187076	0.0551927	0.0738417	0.450798	0.0760354	0.0762877	0.0852665	0.0742125	0.0874519	0.00901741	0.0113968	0.379224	0.155726	0.289121	0.177496	0.32634
C6.17	0.327518	0.223453	0.235423	0.280771	0.208854	0.187076	0.0551927	0.0738417	0.450798	0.0760354	0.0762877	0.0852665	0.0742125	0.0874519	0.00901741	0.0113968	0.379224	0.155726	0.289121	0.177496	0.32634
C6.18	0.327518	0.223453	0.235423	0.280771	0.208854	0.187076	0.0551927	0.0738417	0.450798	0.0760354	0.0762877	0.0852665	0.0742125	0.0874519	0.00901741	0.0113968	0.379224	0.155726	0.289121	0.177496	0.32634
C6.19	0.327518	0.223453	0.235423	0.280771	0.208854	0.187076	0.0551927	0.0738417	0.450798	0.0760354	0.0762877	0.0852665	0.0742125	0.0874519	0.00901741	0.0113968	0.379224	0.155726	0.289121	0.177496	0.32634
C6.20	0.327518	0.223453	0.235423	0.280771	0.208854	0.187076	0.0551927	0.0738417	0.450798	0.0760354	0.0762877	0.0852665	0.0742125	0.0874519	0.00901741	0.0113968	0.379224	0.155726	0.289121	0.177496	0.32634
C6.21	0.327518	0.223453	0.235423	0.280771	0.208854	0.187076	0.0551927	0.0738417	0.450798	0.0760354	0.0762877	0.0852665	0.0742125	0.0874519	0.00901741	0.0113968	0.379224	0.155726	0.289121	0.177496	0.32634
C6.22	0.327518	0.223453	0.235423	0.280771	0.208854	0.187076	0.0551927	0.0738417	0.450798	0.0760354	0.0762877	0.0852665	0.0742125	0.0874519	0.00901741	0.0113968	0.379224	0.155726	0.289121	0.177496	0.32634
C6.23	0.327518	0.223453	0.235423	0.280771	0.208854	0.187076	0.0551927	0.0738417	0.450798	0.0760354	0.0762877	0.0852665	0.0742125	0.0874519	0.00901741	0.0113968	0.379224	0.155726	0.289121	0.177496	0.32634
C6.24	0.327518	0.223453	0.235423	0.280771	0.208854	0.187076	0.0551927	0.0738417	0.450798	0.0760354	0.0762877	0.0852665	0.0742125	0.0874519	0.00901741	0.0113968	0.379224	0.155726	0.289121	0.177496	0.32634
C6.25	0.327518	0.223453	0.235423	0.280771	0.208854	0.187076	0.0551927	0.0738417	0.450798	0.0760354	0.0762877	0.0852665	0.0742125	0.0874519	0.00901741	0.0113968	0.379224	0.155726	0.289121	0.177496	0.32634
C6.26	0.327518	0.223453	0.235423	0.280771	0.208854	0.187076	0.0551927	0.0738417	0.450798	0.0760354	0.0762877	0.0852665	0.0742125	0.0874519	0.00901741	0.0113968	0.379224	0.155726	0.289121	0.177496	0.32634
C6.27	0.327518	0.223453	0.235423	0.280771	0.208854	0.187076	0.0551927	0.0738417	0.450798	0.0760354	0.0762877	0.0852665	0.0742125	0.0874519	0.00901741	0.0113968	0.379224	0.155726	0.289121	0.177496	0.32634
C6.28	0.327518	0.223453	0.235423	0.280771	0.208854	0.187076	0.0551927	0.0738417	0.450798	0.0760354	0.0762877	0.0852665	0.0742125	0.0874519	0.00901741	0.0113968	0.379224	0.155726	0.289121	0.177496	0.32634
C6.29	0.327518	0.223453	0.235423	0.280771	0.208854	0.187076	0.0551927	0.0738417	0.450798	0.0760354	0.0762877	0.0852665	0.0742125	0.0874519	0.00901741	0.0113968	0.379224	0.155726	0.289121	0.177496	0.32634
C6.30	0.327518	0.223453	0.235423	0.280771	0.208854	0.187076	0.0551927	0.0738417	0.450798	0.0760354	0.0762877	0.0852665	0.0742125	0.0874519	0.00901741	0.0113968	0.379224	0.155726	0.289121	0.177496	0.32634
C6.31	0.327518	0.223453	0.235423	0.280771	0.208854	0.187076	0.0551927	0.0738417	0.450798	0.0760354	0.0762877	0.0852665	0.0742125	0.0874519	0.00901741	0.0113968	0.379224	0.155726	0.289121	0.177496	0.32634
C6.32	0.327518	0.223453	0.235423	0.280771	0.208854	0.187076	0.0551927	0.0738417	0.450798	0.0760354	0.0762877	0.0852665	0.0742125	0.0874519	0.00901741	0.0113968	0.379224	0.155726	0.289121	0.177496	0.32634
C6.33	0.327518	0.223453	0.235423	0.280771	0.208854	0.187076	0.0551927	0.0738417	0.450798	0.0760354	0.0762877	0.0852665	0.0742125	0.0874519	0.00901741	0.0113968	0.379224	0.155726	0.289121	0.177496	0.32634
C6.34	0.327518	0.223453	0.235423	0.280771	0.208854	0.187076	0.0551927	0.0738417	0.450798	0.0760354	0.0762877	0.0852665	0.0742125	0.0874519	0.00901741	0.0113968	0.379224	0.155726	0.289121	0.177496	0.32634
C6.35	0.327518	0.223453	0.235423	0.280771	0.208854	0.187076	0.0551927	0.0738417	0.450798	0.0760354	0.0762877	0.0852665	0.0742125	0.0874519	0.00901741	0.0113968	0.379224	0.155726	0.289121	0.177496	0.32634
C6.36	0.327518	0.223453	0.235423	0.280771	0.208854	0.187076	0.0551927	0.0738417	0.450798	0.0760354	0.0762877	0.0852665	0.0742125	0.0874519	0.00901741	0.0113968	0.379224	0.155726	0.289121	0.177496	0.32634
C6.37	0.327518	0.223453	0.235423	0.280771	0.208854	0.187076	0.0551927	0.0738417	0.450798	0.0760354	0.0762877	0.0852665	0.0742125	0.0874519	0.00901741	0.0113968	0.379224	0.155726	0.289121	0.177496	0.32634
C6.38	0.327518	0.223453	0.235423	0.280771	0.208854	0.187076	0.0551927	0.0738417	0.450798	0.0760354	0.0762877	0.0852665	0.0742125	0.0874519	0.00901741	0.0113968	0.379224	0.155726	0.289121	0.177496	0.32634
C6.39	0.327518	0.223453	0.235423	0.280771	0.208854	0.187076	0.0551927	0.147683	0.450798	0.0760354	0.0762877	0.0852665	0.0742125	0.0874519	0.00901741	0.0113968	0.379224	0.155726	0.289121	0.177496	0.32634
C6.40	0.327518	0.223453	0.235423	0.280771	0.208854	0.187076	0.0551927	0.147683	0.450798	0.0760354	0.0762877	0.0852665	0.0742125	0.0874519	0.00901741	0.0113968	0.379224	0.155726	0.289121	0.177496	0.32634
C6.41	0.327518	0.223453	0.235423	0.280771	0.208854	0.187076	0.0551927	0.147683	0.450798	0.0760354	0.0762877	0.0852665	0.0742125	0.0874519	0.00901741	0.0113968	0.379224	0.155726	0.289121	0.177496	0.32634
C6.42	0.327518	0.223453	0.235423	0.280771	0.208854	0.187076	0.0551927	0.147683	0.450798	0.0760354	0.0762877	0.0852665	0.0742125	0.0874519	0.00901741	0.0113968	0.379224	0.155726	0.289121	0.177496	0.32634
C6.43	0.327518	0.223453	0.235423	0.280771	0.208854	0.187076	0.0551927	0.147683	0.450798	0.0760354	0.0762877	0.0852665	0.0742125	0.0874519	0.00901741	0.0113968	0.379224	0.155726	0.289121	0.177496	0.32634
C6.44	0.327518	0.223453	0.235423	0.280771	0.208854	0.187076	0.0551927	0.147683	0.450798	0.0760354	0.0762877	0.0852665	0.148425	0.0874519	0.00901741	0.0113968	0.379224	0.155726	0.289121	0.177496	0.32634
C6.45	0.327518	0.223453	0.235423	0.280771	0.208854	0.187076	0.0551927	0.147683	0.450798	0.152071	0.152575	0.0852665	0.148425	0.0874519	0.00901741	0.0113968	0.379224	0.155726	0.289121	0.177496	0.32634
C6.46	0.327518	0.223453	0.235423	0.280771	0.208854	0.187076	0.0551927	0.147683	0.450798	0.152071	0.152575	0.0852665	0.148425	0.0874519	0.00901741	0.0113968	0.379224	0.155726	0.289121	0.177496	0.32634
C6.47	0.327518	0.223453	0.235423	0.280771	0.208854	0.187076	0.0551927	0.147683	0.450798	0.152071	0.152575	0.0852665	0.148425	0.0874519	0.00901741	0.0113968	0.379224	0.155726	0.289121	0.177496	0.32634
C6.48	0.327518	0.223453	0.235423	0.280771	0.208854	0.187076	0.0551927	0.147683	0.450798	0.152071	0.152575	0.0852665	0.148425	0.0874519	0.00901741	0.0113968	0.379224	0.155726	0.289121	0.177496	0.32634
C6.49	0.327518	0.223453	0.235423	0.280771	0.208854	0.187076	0.0551927	0.147683	0.450798	0.152071	0.152575	0.0852665	0.148425	0.0874519	0.00901741	0.0113968	0.379224	0.155726	0.289121	0.177496	0.32634
C6.50	0.327518	0.223453	0.235423	0.280771	0.208854	0.187076	0.0551927	0.147683	0.450798	0.152071	0.152575	0.0852665	0.148425	0.0874519	0.00901741	0.0113968	0.379224	0.155726	0.289121	0.177496	0.32634
C6.51	0.327518	0.223453	0.235423	0.280771	0.208854	0.187076	0.0551927	0.147683	0.450798	0.152071	0.152575	0.0852665	0.148425	0.0874519	0.00901741	0.0113968	0.379224	0.155726	0.289121	0.177496	0.32634
C6.52	0.327518	0.223453	0.235423	0.280771	0.208854	0.187076	0.0551927	0.147683	0.450798	0.152071	0.152575	0.0852665	0.148425	0.0874519	0.00901741	0.0113968	0.379224	0.155726	0.289121	0.177496	0.32634
C6.53	0.327518	0.223453	0.235423	0.280771	0.208854	0.187076	0.0551927	0.147683	0.450798	0.152071	0.152575	0.0852665	0.148425	0.0874519	0.00901741	0.0113968	0.379224	0.155726	0.289121	0.177496	0.32634
C6.54	0.327518	0.223453	0.235423	0.280771	0.208854	0.187076	0.0551927	0.147683	0.450798	0.152071	0.152575	0.0852665	0.148425	0.0874519	0.00901741	0.0113968	0.379224	0.155726	0.289121	0.177496	0.32634
C6.55	0.327518	0.223453	0.235423	0.280771	0.208854	0.187076	0.0551927	0.147683	0.450798	0.152071	0.152575	0.0852665	0.148425	0.0874519	0.00901741	0.0113968	0.379224	0.155726	0.289121	0.177496	0.32634
C6.56	0.327518	0.223453	0.235423	0.280771	0.208854	0.187076	0.0551927	0.147683	0.450798	0.152071	0.152575	0.0852665	0.148425	0.0874519	0.00901741	0.0113968	0.379224	0.155726	0.289121	0.177496	0.32634
C6.57	0.327518	0.223453	0.235423	0.280771	0.208854	0.187076	0.0551927	0.147683	0.450798	0.152071	0.152575	0.0852665	0.148425	0.0874519	0.00901741	0.0113968	0.379224	0.155726	0.289121	0.177496	0.32634
C6.58	0.327518	0.223453	0.235423	0.280771	0.208854	0.187076	0.0551927	0.147683	0.450798	0.152071	0.152575	0.0852665	0.148425	0.0874519	0.00901741	0.0113968	0.379224	0.155726	0.289121	0.177496	0.32634
C6.59	0.327518	0.223453	0.235423	0.280771	0.208854	0.187076	0.0551927	0.147683	0.450798	0.152071	0.152575	0.0852665	0.148425	0.174904	0.00901741	0.0113968	0.379224	0.155726	0.289121	0.177496	0.32634
C6.60	0.327518	0.223453	0.235423	0.280771	0.208854	0.187076	0.0551927	0.147683	0.450798	0.152071	0.152575	0.0852665	0.148425	0.174904	0.00901741	0.0113968	0.379224	0.155726	0.289121	0.177496	0.32634
C6.61	0.327518	0.223453	0.235423	0.280771	0.208854	0.187076	0.0551927	0.147683	0.450798	0.152071	0.152575	0.0852665	0.148425	0.174904	0.00901741	0.0113968	0.379224	0.155726	0.289121	0.177496	0.32634
C6.62	0.327518	0.223453	0.235423	0.280771	0.208854	0.187076	0.0551927	0.147683	0.450798	0.152071	0.152575	0.0852665	0.148425	0.174904	0.00901741	0.0113968	0.379224	0.155726	0.289121	0.177496	0.32634
C6.63	0.327518	0.223453	0.235423	0.280771	0.208854	0.187076	0.0551927	0.147683	0.450798	0.152071	0.152575	0.0852665	0.148425	0.174904	0.00901741	0.0113968	0.379224	0.155726	0.289121	0.177496	0.32634
C6.64	0.327518	0.223453	0.235423	0.280771	0.208854	0.187076	0.0551927	0.147683	0.450798	0.152071	0.152575	0.0852665	0.148425	0.174904	0.00901741	0.0113968	0.379224	0.155726	0.289121	0.177496	0.32634
C6.65	0.327518	0.223453	0.235423	0.280771	0.208854	0.187076	0.0551927	0.147683	0.450798	0.152071	0.152575	0.0852665	0.148425	0.174904	0.00901741	0.0113968	0.379224	0.155726	0.289121	0.177496	0.32634
C6.66	0.327518	0.223453	0.235423	0.280771	0.208854	0.187076	0.0551927	0.147683	0.450798	0.152071	0.152575	0.0852665	0.148425	0.174904	0.00901741	0.0113968	0.379224	0.155726	0.289121	0.177496	0.32634
C6.67	0.327518	0.223453	0.235423	0.280771	0.208854	0.187076	0.0551927	0.147683	0.450798	0.152071	0.152575	0.0852665	0.148425	0.174904	0.00901741	0.0113968	0.379224	0.155726	0.289121	0.177496	0.32634
C6.68	0.327518	0.223453	0.235423	0.280771	0.208854	0.187076	0.0551927	0.147683	0.450798	0.152071	0.152575	0.0852665	0.148425	0.174904	0.00901741	0.0113968	0.379224	0.155726	0.289121	0.177496	0.32634
C6.69	0.327518	0.223453	0.235423	0.280771	0.208854	0.187076	0.0551927	0.147683	0.450798	0.152071	0.152575	0.0852665	0.148425	0.174904	0.00901741	0.0113968	0.379224	0.155726	0.289121	0.177496	0.32634
C6.70	0.327518	0.223453	0.235423	0.280771	0.208854	0.187076	0.0551927	0.147683	0.450798	0.152071	0.152575	0.0852665	0.148425	0.174904	0.00901741	0.0113968	0.379224	0.155726	0.289121	0.177496	0.32634
C6.71	0.327518	0.223453	0.235423	0.280771	0.208854	0.187076	0.0551927	0.147683	0.450798	0.152071	0.152575	0.0852665	0.148425	0.174904	0.00901741	0.0113968	0.379224	0.155726	0.289121	0.177496	0.32634
C6.72	0.327518	0.223453	0.235423	0.280771	0.208854	0.187076	0.0551927	0.147683	0.450798	0.152071	0.152575	0.0852665	0.148425	0.174904	0.00901741	0.0113968	0.379224	0.155726	0.289121	0.177496	0.32634
C6.73	0.327518	0.223453	0.235423	0.280771	0.208854	0.187076	0.0551927	0.147683	0.450798	0.152071	0.152575	0.0852665	0.148425	0.174904	0.00901741	0.0113968	0.379224	0.155726	0.289121	0.177496	0.32634
C6.74	0.327518	0.223453	0.235423	0.280771	0.208854	0.187076	0.0551927	0.147683	0.450798	0.152071	0.152575	0.0852665	0.148425	0.174904	0.00901741	0.0113968	0.379224	0.155726	0.289121	0.177496	0.32634
C6.75	0.327518	0.223453	0.235423	0.280771	0.208854	0.187076	0.0551927	0.147683	0.450798	0.152071	0.152575	0.0852665	0.148425	0.174904	0.00901741	0.0113968	0.379224	0.155726	0.289121	0.177496	0.32634
C6.76	0.327518	0.223453	0.235423	0.280771	0.208854	0.187076	0.0551927	0.147683	0.450798	0.152071	0.152575	0.0852665	0.148425	0.174904	0.00901741	0.0113968	0.379224	0.155726	0.289121	0.177496	0.32634
C6.77	0.327518	0.223453	0.235423	0.280771	0.208854	0.187076	0.0551927	0.147683	0.450798	0.152071	0.152575	0.0852665	0.148425	0.174904	0.00901741	0.0113968	0.379224	0.155726	0.289121	0.177496	0.32634
C6.78	0.327518	0.223453	0.235423	0.280771	0.208854	0.187076	0.0551927	0.147683	0.450798	0.152071	0.152575	0.0852665	0.148425	0.174904	0.00901741	0.0113968	0.379224	0.155726	0.289121	0.177496	0.32634
C6.79	0.327518	0.223453	0.235423	0.280771	0.208854	0.187076	0.0551927	0.147683	0.450798	0.152071	0.152575	0.0852665	0.148425	0.174904	0.00901741	0.0113968	0.379224	0.155726	0.289121	0.177496	0.32634
C6.80	0.327518	0.223453	0.235423	0.280771	0.208854	0.187076	0.0551927	0.147683	0.450798	0.152071	0.152575	0.0852665	0.148425	0.174904	0.00901741	0.0113968	0.379224	0.155726	0.289121	0.177496	0.32634
C6.81	0.327518	0.223453	0.235423	0.280771	0.208854	0.187076	0.0551927	0.147683	0.450798	0.152071	0.152575	0.0852665	0.148425	0.174904	0.00901741	0.0113968	0.379224	0.155726	0.289121	0.177496	0.32634
C6.82	0.327518	0.223453	0.235423	0.280771	0.208854	0.187076	0.0551927	0.147683	0.450798	0.152071	0.152575	0.0852665	0.148425	0.174904	0.00901741	0.0113968	0.379224	0.155726	0.289121	0.177496	0.32634
C6.83	0.327518	0.223453	0.235423	0.280771	0.208854	0.187076	0.0551927	0.147683	0.450798	0.152071	0.152575	0.0852665	0.148425	0.174904	0.00901741	0.0113968	0.379224	0.155726	0.289121	0.177496	0.32634
C6.84	0.327518	0.223453	0.235423	0.280771	0.208854	0.187076	0.0551927	0.147683	0.450798	0.152071	0.152575	0.0852665	0.148425	0.174904	0.00901741	0.0113968	0.379224	0.155726	0.289121	0.177496	0.32634
C6.85	0.327518	0.223453	0.235423	0.280771	0.208854	0.187076	0.0551927	0.147683	0.450798	0.152071	0.152575	0.0852665	0.148425	0.174904	0.00901741	0.0113968	0.379224	0.155726	0.289121	0.177496	0.32634
C6.86	0.327518	0.223453	0.235423	0.280771	0.208854	0.187076	0.0551927	0.147683	0.450798	0.152071	0.152575	0.0852665	0.148425	0.174904	0.00901741	0.0113968	0.379224	0.155726	0.289121	0.177496	0.32634
C6.87	0.327518	0.223453	0.235423	0.280771	0.208854	0.187076	0.0551927	0.147683	0.450798	0.152071	0.152575	0.0852665	0.148425	0.174904	0.00901741	0.0113968	0.379224	0.155726	0.289121	0.177496	0.32634
C6.88	0.327518	0.223453	0.235423	0.280771	0.208854	0.187076	0.0551927	0.147683	0.450798	0.152071	0.152575	0.0852665	0.148425	0.174904	0.00901741	0.0113968	0.379224	0.155726	0.289121	0.177496	0.32634
C6.89	0.327518	0.223453	0.235423	0.280771	0.208854	0.187076	0.0551927	0.147683	0.450798	0.152071	0.152575	0.0852665	0.148425	0.174904	0.00901741	0.0113968	0.379224	0.155726	0.289121	0.177496	0.32634
C6.90	0.327518	0.223453	0.235423	0.280771	0.208854	0.187076	0.0551927	0.147683	0.450798	0.152071	0.152575	0.0852665	0.148425	0.174904	0.00901741	0.0113968	0.379224	0.155726	0.289121	0.177496	0.32634
C6.91	0.327518	0.223453	0.235423	0.280771	0.417708	0.187076	0.0551927	0.147683	0.450798	0.152071	0.152575	0.0852665	0.148425	0.174904	0.00901741	0.0113968	0.379224	0.155726	0.289121	0.177496	0.32634
C6.92	0.327518	0.223453	0.235423	0.280771	0.417708	0.187076	0.0551927	0.147683	0.450798	0.152071	0.152575	0.0852665	0.148425	0.174904	0.00901741	0.0113968	0.379224	0.155726	0.289121	0.177496	0.32634
C6.93	0.327518	0.223453	0.235423	0.280771	0.417708	0.187076	0.0551927	0.147683	0.450798	0.152071	0.152575	0.0852665	0.148425	0.174904	0.00901741	0.0113968	0.379224	0.155726	0.289121	0.177496	0.32634
C6.94	0.327518	0.223453	0.235423	0.280771	0.417708	0.187076	0.0551927	0.147683	0.450798	0.152071	0.152575	0.0852665	0.148425	0.174904	0.00901741	0.0113968	0.379224	0.155726	0.289121	0.177496	0.32634
C6.95	0.327518	0.223453	0.235423	0.280771	0.417708	0.187076	0.0551927	0.147683	0.450798	0.152071	0.152575	0.0852665	0.148425	0.174904	0.00901741	0.0113968	0.379224	0.155726	0.289121	0.177496	0.32634
C6.96	0.327518	0.223453	0.235423	0.280771	0.417708	0.187076	0.0551927	0.147683	0.450798	0.152071	0.152575	0.0852665	0.148425	0.174904	0.00901741	0.0113968	0.379224	0.155726	0.289121	0.177496	0.32634
C6.97	0.327518	0.223453	0.235423	0.280771	0.417708	0.187076	0.0551927	0.147683	0.450798	0.152071	0.152575	0.0852665	0.148425	0.174904	0.00901741	0.0113968	0.379224	0.155726	0.289121	0.177496	0.32634
C6.98	0.327518	0.223453	0.235423	0.280771	0.417708	0.187076	0.0551927	0.147683	0.450798	0.152071	0.152575	0.0852665	0.148425	0.174904	0.00901741	0.0113968	0.379224	0.155726	0.289121	0.177496	0.32634
C6.99	0.327518	0.223453	0.235423	0.280771	0.417708	0.187076	0.0551927	0.147683	0.450798	0.152071	0.152575	0.0852665	0.148425	0.174904	0.00901741	0.0113968	0.379224	0.155726	0.289121	0.177496	0.32634
C6.100	0.327518	0.223453	0.235423	0.280771	0.417708	0.187076	0.0551927	0.147683	0.450798	0.152071	0.152575	0.0852665	0.148425	0.174904	0.00901741	0.0113968	0.379224	0.155726	0.289121	0.177496	0.32634
C6.101	0.327518	0.223453	0.235423	0.280771	0.417708	0.187076	0.0551927	0.147683	0.450798	0.152071	0.152575	0.0852665	0.148425	0.174904	0.00901741	0.0113968	0.379224	0.155726	0.289121	0.177496	0.32634
C6.102	0.327518	0.223453	0.235423	0.280771	0.417708	0.187076	0.0551927	0.147683	0.450798	0.152071	0.152575	0.0852665	0.148425	0.174904	0.00901741	0.0113968	0.379224	0.155726	0.289121	0.177496	0.32634
C6.103	0.327518	0.223453	0.235423	0.280771	0.417708	0.187076	0.0551927	0.147683	0.450798	0.152071	0.152575	0.0852665	0.148425	0.174904	0.00901741	0.0113968	0.379224	0.155726	0.289121	0.177496	0.32634
C6.104	0.327518	0.223453	0.235423	0.280771	0.417708	0.187076	0.0551927	0.147683	0.450798	0.152071	0.152575	0.0852665	0.148425	0.174904	0.00901741	0.0113968	0.379224	0.155726	0.289121	0.177496	0.32634
C6.105	0.327518	0.223453	0.235423	0.280771	0.417708	0.187076	0.0551927	0.147683	0.450798	0.152071	0.152575	0.0852665	0.148425	0.174904	0.00901741	0.0113968	0.379224	0.155726	0.289121	0.177496	0.32634
C6.106	0.327518	0.223453	0.235423	0.280771	0.417708	0.187076	0.0551927	0.147683	0.450798	0.152071	0.152575	0.0852665	0.148425	0.174904	0.00901741	0.0113968	0.379224	0.155726	0.289121	0.177496	0.32634
C6.107	0.327518	0.223453	0.235423	0.280771	0.417708	0.187076	0.0551927	0.147683	0.450798	0.152071	0.152575	0.0852665	0.148425	0.174904	0.00901741	0.0113968	0.379224	0.155726	0.289121	0.177496	0.32634
C6.108	0.327518	0.223453	0.235423	0.280771	0.417708	0.187076	0.0551927	0.147683	0.450798	0.152071	0.152575	0.0852665	0.148425	0.174904	0.00901741	0.0113968	0.379224	0.155726	0.289121	0.177496	0.32634
C6.109	0.327518	0.223453	0.235423	0.280771	0.417708	0.187076	0.0551927	0.147683	0.450798	0.152071	0.152575	0.0852665	0.148425	0.174904	0.00901741	0.0113968	0.379224	0.155726	0.289121	0.177496	0.32634
C6.110	0.327518	0.223453	0.235423	0.280771	0.417708	0.187076	0.0551927	0.147683	0.450798	0.152071	0.152575	0.0852665	0.148425	0.174904	0.00901741	0.0113968	0.379224	0.155726	0.289121	0.177496	0.32634
C6.111	0.327518	0.223453	0.235423	0.280771	0.417708	0.187076	0.0551927	0.147683	0.450798	0.152071	0.152575	0.0852665	0.148425	0.174904	0.00901741	0.0113968	0.379224	0.155726	0.289121	0.177496	0.32634
C6.112	0.327518	0.223453	0.235423	0.280771	0.417708	0.187076	0.0551927	0.147683	0.450798	0.152071	0.152575	0.0852665	0.148425	0.174904	0.00901741	0.0113968	0.379224	0.155726	0.289121	0.177496	0.32634
C6.113	0.327518	0.223453	0.235423	0.280771	0.417708	0.187076	0.0551927	0.147683	0.450798	0.152071	0.152575	0.0852665	0.148425	0.174904	0.00901741	0.0113968	0.379224	0.155726	0.289121	0.177496	0.32634
C6.114	0.327518	0.223453	0.235423	0.280771	0.417708	0.187076	0.0551927	0.147683	0.450798	0.152071	0.152575	0.0852665	0.148425	0.174904	0.00901741	0.0113968	0.379224	0.155726	0.289121	0.177496	0.32634
C6.115	0.327518	0.223453	0.235423	0.280771	0.417708	0.187076	0.0551927	0.147683	0.450798	0.152071	0.152575	0.0852665	0.148425	0.174904	0.00901741	0.0113968	0.379224	0.155726	0.289121	0.177496	0.32634
C6.116	0.327518	0.223453	0.235423	0.280771	0.417708	0.187076	0.0551927	0.147683	0.450798	0.152071	0.152575	0.0852665	0.148425	0.174904	0.00901741	0.0113968	0.379224	0.155726	0.289121	0.177496	0.32634
C6.117	0.327518	0.223453	0.235423	0.280771	0.417708	0.187076	0.0551927	0.147683	0.450798	0.152071	0.152575	0.0852665	0.148425	0.174904	0.00901741	0.0113968	0.379224	0.155726	0.289121	0.177496	0.32634
C6.118	0.327518	0.223453	0.235423	0.280771	0.417708	0.187076	0.0551927	0.147683	0.450798	0.152071	0.152575	0.0852665	0.148425	0.174904	0.00901741	0.0113968	0.379224	0.155726	0.289121	0.177496	0.32634
C6.119	0.327518	0.223453	0.235423	0.280771	0.417708	0.187076	0.0551927	0.147683	0.450798	0.152071	0.152575	0.0852665	0.148425	0.174904	0.00901741	0.0113968	0.379224	0.155726	0.289121	0.177496	0.32634
C6.120	0.327518	0.223453	0.235423	0.280771	0.417708	0.187076	0.0551927	0.147683	0.450798	0.152071	0.152575	0.0852665	0.148425	0.174904	0.00901741	0.0113968	0.379224	0.155726	0.289121	0.177496	0.32634
C6.121	0.327518	0.223453	0.235423	0.280771	0.417708	0.187076	0.0551927	0.147683	0.450798	0.152071	0.152575	0.0852665	0.148425	0.174904	0.00901741	0.0113968	0.379224	0.155726	0.289121	0.354991	0.32634
C6.122	0.327518	0.223453	0.235423	0.280771	0.417708	0.187076	0.0551927	0.147683	0.450798	0.152071	0.152575	0.0852665	0.148425	0.174904	0.00901741	0.0113968	0.379224	0.155726	0.289121	0.354991	0.32634
C6.123	0.327518	0.223453	0.235423	0.280771	0.417708	0.374152	0.0551927	0.147683	0.450798	0.152071	0.152575	0.0852665	0.148425	0.174904	0.00901741	0.0113968	0.379224	0.155726	0.289121	0.354991	0.32634
C6.124	0.327518	0.223453	0.235423	0.280771	0.417708	0.374152	0.0551927	0.147683	0.450798	0.152071	0.152575	0.0852665	0.148425	0.174904	0.00901741	0.0113968	0.379224	0.155726	0.289121	0.354991	0.32634
C6.125	0.327518	0.223453	0.235423	0.280771	0.417708	0.374152	0.0551927	0.147683	0.450798	0.152071	0.152575	0.0852665	0.148425	0.174904	0.00901741	0.0113968	0.379224	0.155726	0.289121	0.354991	0.32634
C6.126	0.327518	0.223453	0.235423	0.280771	0.417708	0.374152	0.0551927	0.147683	0.450798	0.152071	0.152575	0.0852665	0.148425	0.174904	0.00901741	0.0113968	0.379224	0.155726	0.289121	0.354991	0.32634
C6.127	0.327518	0.223453	0.235423	0.280771	0.417708	0.374152	0.0551927	0.147683	0.450798	0.152071	0.152575	0.0852665	0.148425	0.174904	0.00901741	0.0113968	0.379224	0.155726	0.289121	0.354991	0.32634
C6.128	0.327518	0.223453	0.235423	0.280771	0.417708	0.374152	0.0551927	0.147683	0.450798	0.152071	0.152575	0.0852665	0.148425	0.174904	0.00901741	0.0113968	0.379224	0.155726	0.289121	0.354991	0.32634
C6.129	0.327518	0.223453	0.235423	0.280771	0.417708	0.374152	0.0551927	0.147683	0.450798	0.152071	0.152575	0.0852665	0.148425	0.174904	0.00901741	0.0113968	0.379224	0.155726	0.289121	0.354991	0.32634
C6.130	0.327518	0.223453	0.235423	0.280771	0.417708	0.374152	0.0551927	0.147683	0.450798	0.152071	0.152575	0.0852665	0.148425	0.174904	0.00901741	0.0113968	0.379224	0.155726	0.289121	0.354991	0.32634
C6.131	0.327518	0.223453	0.235423	0.280771	0.417708	0.374152	0.0551927	0.147683	0.450798	0.152071	0.152575	0.0852665	0.148425	0.174904	0.00901741	0.0113968	0.379224	0.155726	0.289121	0.354991	0.32634
C6.132	0.327518	0.223453	0.235423	0.280771	0.417708	0.374152	0.0551927	0.147683	0.450798	0.152071	0.152575	0.0852665	0.148425	0.174904	0.00901741	0.0113968	0.379224	0.155726	0.289121	0.354991	0.32634
C6.133	0.327518	0.223453	0.235423	0.280771	0.417708	0.374152	0.0551927	0.147683	0.450798	0.152071	0.152575	0.0852665	0.148425	0.174904	0.00901741	0.0113968	0.379224	0.155726	0.289121	0.354991	0.32634
C6.134	0.327518	0.223453	0.235423	0.280771	0.417708	0.374152	0.0551927	0.147683	0.450798	0.152071	0.152575	0.0852665	0.148425	0.174904	0.00901741	0.0113968	0.379224	0.155726	0.289121	0.354991	0.32634
C6.135	0.327518	0.223453	0.235423	0.280771	0.417708	0.374152	0.0551927	0.147683	0.450798	0.152071	0.152575	0.0852665	0.148425	0.174904	0.00901741	0.0113968	0.379224	0.155726	0.289121	0.354991	0.32634
C6.136	0.327518	0.223453	0.235423	0.280771	0.417708	0.374152	0.0551927	0.147683	0.450798	0.152071	0.152575	0.170533	0.148425	0.174904	0.00901741	0.0113968	0.379224	0.155726	0.289121	0.354991	0.32634
C6.137	0.327518	0.223453	0.235423	0.280771	0.417708	0.374152	0.0551927	0.147683	0.450798	0.152071	0.152575	0.170533	0.148425	0.174904	0.00901741	0.0113968	0.379224	0.155726	0.289121	0.354991	0.32634
C6.138	0.327518	0.223453	0.235423	0.280771	0.417708	0.374152	0.0551927	0.147683	0.450798	0.152071	0.152575	0.170533	0.148425	0.174904	0.00901741	0.0113968	0.379224	0.155726	0.289121	0.354991	0.32634
C6.139	0.327518	0.223453	0.235423	0.280771	0.417708	0.374152	0.0551927	0.147683	0.450798	0.152071	0.152575	0.170533	0.148425	0.174904	0.00901741	0.0113968	0.379224	0.155726	0.289121	0.354991	0.32634
C6.140	0.327518	0.223453	0.235423	0.280771	0.417708	0.374152	0.0551927	0.147683	0.450798	0.152071	0.152575	0.170533	0.148425	0.174904	0.00901741	0.0113968	0.379224	0.155726	0.289121	0.354991	0.32634
C6.141	0.327518	0.223453	0.235423	0.280771	0.417708	0.374152	0.0551927	0.147683	0.450798	0.152071	0.152575	0.170533	0.148425	0.174904	0.00901741	0.0113968	0.379224	0.155726	0.289121	0.354991	0.32634
C6.142	0.327518	0.223453	0.235423	0.280771	0.417708	0.374152	0.0551927	0.147683	0.450798	0.152071	0.152575	0.170533	0.148425	0.174904	0.00901741	0.0113968	0.379224	0.155726	0.289121	0.354991	0.32634
C6.143	0.327518	0.223453	0.235423	0.280771	0.417708	0.374152	0.0551927	0.147683	0.450798	0.152071	0.152575	0.170533	0.148425	0.174904	0.00901741	0.0113968	0.379224	0.155726	0.289121	0.354991	0.32634
C6.144	0.327518	0.223453	0.235423	0.280771	0.417708	0.374152	0.0551927	0.147683	0.450798	0.152071	0.152575	0.170533	0.148425	0.174904	0.00901741	0.0113968	0.379224	0.155726	0.289121	0.354991	0.32634
C6.145	0.327518	0.223453	0.235423	0.280771	0.417708	0.374152	0.0551927	0.147683	0.450798	0.152071	0.152575	0.170533	0.148425	0.174904	0.00901741	0.0113968	0.379224	0.155726	0.289121	0.354991	0.32634
C6.146	0.327518	0.223453	0.235423	0.280771	0.417708	0.374152	0.0551927	0.147683	0.450798	0.152071	0.152575	0.170533	0.148425	0.174904	0.00901741	0.0113968	0.379224	0.155726	0.289121	0.354991	0.32634
C6.147	0.327518	0.223453	0.235423	0.280771	0.417708	0.374152	0.0551927	0.147683	0.450798	0.152071	0.152575	0.170533	0.148425	0.174904	0.00901741	0.0113968	0.379224	0.155726	0.289121	0.354991	0.32634
C6.148	0.327518	0.223453	0.235423	0.280771	0.417708	0.374152	0.0551927	0.147683	0.450798	0.152071	0.228863	0.170533	0.148425	0.174904	0.00901741	0.0113968	0.379224	0.155726	0.289121	0.354991	0.32634
C6.149	0.327518	0.223453	0.235423	0.280771	0.417708	0.374152	0.0551927	0.147683	0.450798	0.152071	0.228863	0.170533	0.222637	0.174904	0.00901741	0.0113968	0.379224	0.155726	0.289121	0.354991	0.32634
C6.150	0.327518	0.223453	0.235423	0.280771	0.417708	0.374152	0.0551927	0.147683	0.450798	0.152071	0.228863	0.170533	0.222637	0.174904	0.00901741	0.0113968	0.379224	0.155726	0.289121	0.354991	0.32634
C6.151	0.327518	0.223453	0.235423	0.280771	0.417708	0.374152	0.0551927	0.147683	0.450798	0.152071	0.228863	0.170533	0.222637	0.174904	0.00901741	0.0113968	0.379224	0.155726	0.289121	0.354991	0.32634
C6.152	0.327518	0.223453	0.235423	0.280771	0.417708	0.374152	0.0551927	0.147683	0.450798	0.152071	0.228863	0.170533	0.222637	0.174904	0.00901741	0.0113968	0.379224	0.155726	0.289121	0.354991	0.32634
C6.153	0.327518	0.223453	0.235423	0.280771	0.417708	0.374152	0.0551927	0.147683	0.450798	0.152071	0.228863	0.170533	0.222637	0.174904	0.00901741	0.0113968	0.379224	0.155726	0.289121	0.354991	0.32634
C6.154	0.327518	0.223453	0.235423	0.280771	0.417708	0.374152	0.0551927	0.147683	0.450798	0.152071	0.228863	0.170533	0.222637	0.174904	0.00901741	0.0113968	0.379224	0.155726	0.289121	0.354991	0.32634
C6.155	0.327518	0.223453	0.235423	0.280771	0.417708	0.374152	0.0551927	0.147683	0.450798	0.152071	0.228863	0.170533	0.222637	0.174904	0.00901741	0.0113968	0.379224	0.155726	0.289121	0.354991	0.32634
C6.156	0.327518	0.223453	0.235423	0.280771	0.417708	0.374152	0.0551927	0.147683	0.450798	0.152071	0.228863	0.170533	0.222637	0.174904	0.00901741	0.0113968	0.379224	0.155726	0.289121	0.354991	0.32634
C6.157	0.327518	0.223453	0.235423	0.280771	0.417708	0.374152	0.0551927	0.221525	0.450798	0.152071	0.228863	0.170533	0.222637	0.174904	0.00901741	0.0113968	0.379224	0.155726	0.289121	0.354991	0.32634
C6.158	0.327518	0.223453	0.235423	0.280771	0.417708	0.374152	0.0551927	0.221525	0.450798	0.152071	0.228863	0.170533	0.222637	0.174904	0.00901741	0.0113968	0.379224	0.155726	0.289121	0.354991	0.32634
C6.159	0.327518	0.223453	0.235423	0.280771	0.417708	0.374152	0.0551927	0.221525	0.450798	0.152071	0.228863	0.170533	0.222637	0.174904	0.00901741	0.0113968	0.379224	0.155726	0.289121	0.354991	0.32634
C6.160	0.327518	0.223453	0.235423	0.280771	0.417708	0.374152	0.0551927	0.221525	0.450798	0.152071	0.228863	0.170533	0.222637	0.174904	0.00901741	0.0113968	0.379224	0.155726	0.289121	0.354991	0.32634
C6.161	0.327518	0.223453	0.235423	0.280771	0.417708	0.374152	0.0551927	0.221525	0.450798	0.152071	0.228863	0.170533	0.222637	0.174904	0.00901741	0.0113968	0.379224	0.155726	0.289121	0.354991	0.32634
C6.162	0.327518	0.223453	0.235423	0.280771	0.417708	0.374152	0.0551927	0.221525	0.450798	0.152071	0.228863	0.170533	0.222637	0.174904	0.00901741	0.0113968	0.379224	0.155726	0.289121	0.354991	0.32634
C6.163	0.327518	0.223453	0.235423	0.280771	0.417708	0.374152	0.0551927	0.221525	0.450798	0.152071	0.228863	0.170533	0.222637	0.174904	0.00901741	0.0113968	0.379224	0.155726	0.289121	0.354991	0.32634
C6.164	0.327518	0.223453	0.235423	0.280771	0.417708	0.374152	0.0551927	0.221525	0.450798	0.152071	0.228863	0.170533	0.222637	0.174904	0.00901741	0.0113968	0.379224	0.311453	0.289121	0.354991	0.32634
C6.165	0.327518	0.223453	0.235423	0.280771	0.417708	0.374152	0.0551927	0.221525	0.450798	0.152071	0.228863	0.170533	0.222637	0.174904	0.00901741	0.0113968	0.379224	0.311453	0.289121	0.354991	0.32634
C6.166	0.327518	0.223453	0.235423	0.280771	0.417708	0.374152	0.0551927	0.221525	0.450798	0.228106	0.228863	0.170533	0.222637	0.174904	0.00901741	0.0113968	0.379224	0.311453	0.289121	0.354991	0.32634
C6.167	0.327518	0.223453	0.235423	0.280771	0.417708	0.374152	0.0551927	0.221525	0.450798	0.228106	0.228863	0.170533	0.222637	0.174904	0.00901741	0.0113968	0.379224	0.311453	0.289121	0.354991	0.32634
C6.168	0.327518	0.223453	0.235423	0.280771	0.417708	0.374152	0.0551927	0.221525	0.450798	0.228106	0.228863	0.170533	0.222637	0.174904	0.00901741	0.0113968	0.379224	0.311453	0.289121	0.354991	0.32634
C6.169	0.327518	0.223453	0.235423	0.280771	0.417708	0.374152	0.0551927	0.221525	0.450798	0.228106	0.228863	0.170533	0.222637	0.174904	0.00901741	0.0113968	0.379224	0.311453	0.289121	0.354991	0.32634
C6.170	0.327518	0.223453	0.235423	0.280771	0.417708	0.374152	0.0551927	0.221525	0.450798	0.228106	0.228863	0.170533	0.222637	0.174904	0.00901741	0.0113968	0.379224	0.311453	0.289121	0.354991	0.32634
C6.171	0.327518	0.223453	0.235423	0.280771	0.417708	0.374152	0.0551927	0.221525	0.450798	0.228106	0.228863	0.170533	0.222637	0.174904	0.00901741	0.0113968	0.379224	0.311453	0.289121	0.354991	0.32634
C6.172	0.327518	0.223453	0.235423	0.280771	0.417708	0.374152	0.0551927	0.221525	0.450798	0.228106	0.228863	0.170533	0.222637	0.174904	0.00901741	0.0113968	0.379224	0.311453	0.289121	0.354991	0.32634
C6.173	0.327518	0.223453	0.235423	0.280771	0.417708	0.374152	0.0551927	0.221525	0.450798	0.228106	0.228863	0.170533	0.222637	0.174904	0.00901741	0.0113968	0.379224	0.311453	0.289121	0.354991	0.32634
C6.174	0.327518	0.223453	0.235423	0.280771	0.417708	0.374152	0.0551927	0.221525	0.450798	0.228106	0.228863	0.170533	0.222637	0.174904	0.00901741	0.0113968	0.379224	0.311453	0.289121	0.354991	0.32634
C6.175	0.327518	0.223453	0.235423	0.280771	0.417708	0.374152	0.0551927	0.221525	0.450798	0.228106	0.228863	0.170533	0.222637	0.174904	0.00901741	0.0113968	0.379224	0.311453	0.289121	0.354991	0.32634
C6.176	0.327518	0.446905	0.235423	0.280771	0.417708	0.374152	0.0551927	0.221525	0.450798	0.228106	0.228863	0.170533	0.222637	0.262356	0.00901741	0.0113968	0.379224	0.311453	0.289121	0.354991	0.32634
C6.177	0.327518	0.446905	0.235423	0.280771	0.417708	0.374152	0.0551927	0.221525	0.450798	0.228106	0.228863	0.170533	0.222637	0.262356	0.00901741	0.0113968	0.379224	0.311453	0.289121	0.354991	0.32634
C6.178	0.327518	0.446905	0.235423	0.280771	0.417708	0.374152	0.0551927	0.221525	0.450798	0.228106	0.228863	0.170533	0.222637	0.262356	0.00901741	0.0113968	0.379224	0.311453	0.289121	0.354991	0.32634
C6.179	0.327518	0.446905	0.235423	0.280771	0.417708	0.374152	0.0551927	0.221525	0.450798	0.228106	0.228863	0.170533	0.222637	0.262356	0.00901741	0.0113968	0.379224	0.311453	0.289121	0.354991	0.32634
C6.180	0.327518	0.446905	0.235423	0.280771	0.417708	0.374152	0.0551927	0.221525	0.450798	0.228106	0.228863	0.170533	0.222637	0.262356	0.00901741	0.0113968	0.379224	0.311453	0.289121	0.354991	0.32634
C6.181	0.327518	0.446905	0.235423	0.280771	0.417708	0.374152	0.0551927	0.221525	0.450798	0.228106	0.228863	0.170533	0.222637	0.262356	0.00901741	0.0113968	0.379224	0.311453	0.289121	0.354991	0.32634
C6.182	0.327518	0.446905	0.235423	0.280771	0.417708	0.374152	0.0551927	0.221525	0.450798	0.228106	0.228863	0.170533	0.222637	0.262356	0.00901741	0.0113968	0.379224	0.311453	0.289121	0.354991	0.32634
C6.183	0.327518	0.446905	0.235423	0.280771	0.417708	0.374152	0.0551927	0.221525	0.450798	0.228106	0.228863	0.170533	0.222637	0.262356	0.00901741	0.0113968	0.379224	0.311453	0.289121	0.354991	0.32634
C6.184	0.327518	0.446905	0.235423	0.280771	0.417708	0.374152	0.0551927	0.221525	0.450798	0.228106	0.228863	0.170533	0.222637	0.262356	0.00901741	0.0113968	0.379224	0.311453	0.289121	0.354991	0.32634
C6.185	0.327518	0.446905	0.235423	0.280771	0.417708	0.374152	0.0551927	0.221525	0.450798	0.228106	0.228863	0.170533	0.222637	0.262356	0.00901741	0.0113968	0.379224	0.311453	0.289121	0.354991	0.32634
C6.186	0.327518	0.446905	0.235423	0.280771	0.417708	0.374152	0.0551927	0.221525	0.450798	0.228106	0.228863	0.170533	0.222637	0.262356	0.00901741	0.0113968	0.379224	0.311453	0.289121	0.354991	0.32634
C7.1	0.327518	0.446905	0.235423	0.280771	0.417708	0.374152	0.0551927	0.221525	0.450798	0.228106	0.228863	0.170533	0.222637	0.262356	0.00901741	0.0113968	0.379224	0.311453	0.289121	0.354991	0.32634
C7.2	0.327518	0.446905	0.235423	0.280771	0.417708	0.374152	0.0551927	0.221525	0.450798	0.228106	0.228863	0.170533	0.222637	0.262356	0.00901741	0.0113968	0.379224	0.311453	0.289121	0.354991	0.32634
C7.3	0.327518	0.446905	0.235423	0.280771	0.417708	0.374152	0.0551927	0.221525	0.450798	0.228106	0.228863	0.170533	0.222637	0.262356	0.00901741	0.0113968	0.379224	0.311453	0.289121	0.354991	0.32634
C7.4	0.327518	0.446905	0.235423	0.280771	0.417708	0.374152	0.0551927	0.221525	0.450798	0.228106	0.228863	0.170533	0.222637	0.262356	0.00901741	0.0113968	0.379224	0.311453	0.289121	0.354991	0.32634
C7.5	0.327518	0.446905	0.235423	0.280771	0.417708	0.374152	0.0551927	0.221525	0.450798	0.228106	0.228863	0.170533	0.222637	0.262356	0.00901741	0.0113968	0.379224	0.311453	0.289121	0.354991	0.32634
C7.6	0.327518	0.446905	0.235423	0.280771	0.417708	0.374152	0.0551927	0.221525	0.450798	0.228106	0.228863	0.170533	0.222637	0.262356	0.00901741	0.0113968	0.379224	0.311453	0.289121	0.354991	0.32634
C7.7	0.327518	0.446905	0.235423	0.280771	0.417708	0.374152	0.0551927	0.221525	0.450798	0.228106	0.228863	0.170533	0.222637	0.262356	0.00901741	0.0113968	0.379224	0.311453	0.289121	0.354991	0.32634
C7.8	0.327518	0.446905	0.235423	0.280771	0.417708	0.374152	0.0551927	0.221525	0.450798	0.228106	0.228863	0.170533	0.222637	0.262356	0.00901741	0.0113968	0.379224	0.311453	0.289121	0.354991	0.32634
C7.9	0.327518	0.446905	0.235423	0.280771	0.417708	0.374152	0.0551927	0.221525	0.450798	0.228106	0.228863	0.170533	0.222637	0.262356	0.00901741	0.0113968	0.379224	0.311453	0.289121	0.354991	0.32634
C7.10	0.327518	0.446905	0.235423	0.280771	0.417708	0.374152	0.0551927	0.221525	0.450798	0.228106	0.228863	0.170533	0.222637	0.262356	0.00901741	0.0113968	0.379224	0.311453	0.289121	0.354991	0.32634
C7.11	0.327518	0.446905	0.235423	0.280771	0.417708	0.374152	0.0551927	0.221525	0.450798	0.228106	0.228863	0.170533	0.222637	0.262356	0.00901741	0.0113968	0.379224	0.311453	0.289121	0.354991	0.32634
C7.12	0.327518	0.446905	0.235423	0.280771	0.417708	0.374152	0.0551927	0.221525	0.450798	0.228106	0.228863	0.170533	0.222637	0.262356	0.00901741	0.0113968	0.379224	0.311453	0.289121	0.354991	0.32634
C7.13	0.327518	0.446905	0.235423	0.280771	0.417708	0.374152	0.0551927	0.221525	0.450798	0.228106	0.228863	0.170533	0.222637	0.262356	0.00901741	0.0113968	0.379224	0.311453	0.289121	0.354991	0.32634
C7.14	0.327518	0.446905	0.235423	0.280771	0.417708	0.374152	0.0551927	0.221525	0.450798	0.228106	0.228863	0.170533	0.222637	0.262356	0.00901741	0.0113968	0.379224	0.311453	0.289121	0.354991	0.32634
C7.15	0.327518	0.446905	0.235423	0.280771	0.417708	0.374152	0.0551927	0.221525	0.450798	0.228106	0.228863	0.170533	0.222637	0.262356	0.00901741	0.0113968	0.379224	0.311453	0.289121	0.354991	0.32634
C7.16	0.327518	0.446905	0.235423	0.280771	0.417708	0.374152	0.0551927	0.221525	0.450798	0.228106	0.228863	0.170533	0.222637	0.262356	0.00901741	0.0113968	0.379224	0.311453	0.289121	0.354991	0.32634
C7.17	0.327518	0.446905	0.235423	0.280771	0.417708	0.374152	0.0551927	0.221525	0.450798	0.228106	0.228863	0.170533	0.222637	0.262356	0.00901741	0.0113968	0.379224	0.311453	0.289121	0.354991	0.32634
C7.18	0.327518	0.446905	0.235423	0.280771	0.417708	0.374152	0.0551927	0.221525	0.450798	0.228106	0.228863	0.170533	0.222637	0.262356	0.00901741	0.0113968	0.379224	0.311453	0.289121	0.354991	0.32634
C7.19	0.327518	0.446905	0.235423	0.280771	0.417708	0.374152	0.0551927	0.221525	0.450798	0.228106	0.228863	0.170533	0.222637	0.262356	0.00901741	0.0113968	0.379224	0.311453	0.289121	0.354991	0.32634
C7.20	0.327518	0.446905	0.235423	0.280771	0.417708	0.374152	0.0551927	0.221525	0.450798	0.228106	0.228863	0.170533	0.222637	0.262356	0.00901741	0.0113968	0.379224	0.311453	0.289121	0.354991	0.32634
C7.21	0.327518	0.446905	0.235423	0.280771	0.417708	0.374152	0.0551927	0.221525	0.450798	0.228106	0.228863	0.170533	0.222637	0.262356	0.00901741	0.0113968	0.379224	0.311453	0.289121	0.354991	0.32634
C7.22	0.327518	0.446905	0.235423	0.280771	0.417708	0.374152	0.0551927	0.221525	0.450798	0.228106	0.228863	0.170533	0.222637	0.262356	0.00901741	0.0113968	0.379224	0.311453	0.289121	0.354991	0.32634
C7.23	0.327518	0.446905	0.235423	0.280771	0.417708	0.374152	0.0551927	0.221525	0.450798	0.228106	0.228863	0.170533	0.222637	0.262356	0.00901741	0.0113968	0.379224	0.311453	0.289121	0.354991	0.32634
C7.24	0.327518	0.446905	0.235423	0.280771	0.417708	0.374152	0.0551927	0.221525	0.450798	0.228106	0.228863	0.170533	0.222637	0.262356	0.00901741	0.0113968	0.379224	0.311453	0.289121	0.354991	0.32634
C7.25	0.327518	0.446905	0.235423	0.280771	0.417708	0.374152	0.0551927	0.221525	0.450798	0.228106	0.228863	0.170533	0.222637	0.262356	0.00901741	0.0113968	0.379224	0.311453	0.289121	0.354991	0.32634
C7.26	0.327518	0.446905	0.235423	0.280771	0.417708	0.374152	0.0551927	0.221525	0.450798	0.228106	0.228863	0.170533	0.222637	0.262356	0.00901741	0.0113968	0.379224	0.311453	0.289121	0.354991	0.32634
C7.27	0.327518	0.446905	0.235423	0.280771	0.417708	0.374152	0.0551927	0.221525	0.450798	0.228106	0.228863	0.170533	0.222637	0.262356	0.00901741	0.0113968	0.379224	0.311453	0.289121	0.354991	0.32634
C7.28	0.327518	0.446905	0.235423	0.280771	0.417708	0.374152	0.0551927	0.221525	0.450798	0.228106	0.228863	0.170533	0.222637	0.262356	0.00901741	0.0113968	0.379224	0.311453	0.289121	0.354991	0.32634
C7.29	0.327518	0.446905	0.235423	0.280771	0.417708	0.374152	0.0551927	0.221525	0.450798	0.228106	0.228863	0.170533	0.222637	0.262356	0.00901741	0.0113968	0.379224	0.311453	0.289121	0.354991	0.32634
C7.30	0.327518	0.446905	0.235423	0.280771	0.417708	0.374152	0.0551927	0.221525	0.450798	0.228106	0.228863	0.170533	0.222637	0.262356	0.00901741	0.0113968	0.379224	0.311453	0.289121	0.354991	0.32634
C7.31	0.327518	0.446905	0.235423	0.280771	0.417708	0.374152	0.0551927	0.221525	0.450798	0.228106	0.228863	0.170533	0.222637	0.262356	0.00901741	0.0113968	0.379224	0.311453	0.289121	0.354991	0.32634
C7.32	0.327518	0.446905	0.235423	0.280771	0.417708	0.374152	0.0551927	0.221525	0.450798	0.228106	0.228863	0.170533	0.222637	0.262356	0.00901741	0.0113968	0.379224	0.311453	0.289121	0.354991	0.32634
C7.33	0.327518	0.446905	0.235423	0.280771	0.417708	0.374152	0.0551927	0.221525	0.450798	0.228106	0.228863	0.170533	0.222637	0.262356	0.00901741	0.0113968	0.379224	0.311453	0.289121	0.354991	0.32634
C7.34	0.327518	0.446905	0.235423	0.280771	0.417708	0.374152	0.0551927	0.221525	0.450798	0.228106	0.228863	0.170533	0.222637	0.262356	0.00901741	0.0113968	0.379224	0.311453	0.289121	0.354991	0.32634
C7.35	0.327518	0.446905	0.235423	0.280771	0.417708	0.374152	0.0551927	0.221525	0.450798	0.228106	0.228863	0.170533	0.222637	0.262356	0.00901741	0.0113968	0.379224	0.311453	0.289121	0.354991	0.32634
C7.36	0.327518	0.446905	0.235423	0.280771	0.417708	0.374152	0.0551927	0.221525	0.450798	0.228106	0.228863	0.170533	0.222637	0.262356	0.00901741	0.0113968	0.379224	0.311453	0.289121	0.354991	0.32634
C7.37	0.327518	0.446905	0.235423	0.280771	0.417708	0.374152	0.0551927	0.221525	0.450798	0.228106	0.228863	0.170533	0.29685	0.262356	0.00901741	0.0113968	0.379224	0.311453	0.289121	0.354991	0.32634
C7.38	0.327518	0.446905	0.235423	0.280771	0.417708	0.374152	0.0551927	0.221525	0.450798	0.228106	0.228863	0.170533	0.29685	0.262356	0.00901741	0.0113968	0.379224	0.311453	0.289121	0.354991	0.32634
C7.39	0.327518	0.446905	0.235423	0.280771	0.626562	0.374152	0.0551927	0.221525	0.450798	0.228106	0.228863	0.170533	0.29685	0.262356	0.00901741	0.0113968	0.379224	0.311453	0.289121	0.354991	0.32634
C7.40	0.327518	0.446905	0.235423	0.280771	0.626562	0.374152	0.0551927	0.221525	0.450798	0.228106	0.228863	0.170533	0.29685	0.262356	0.00901741	0.0113968	0.379224	0.311453	0.289121	0.354991	0.32634
C7.41	0.327518	0.446905	0.235423	0.280771	0.626562	0.374152	0.0551927	0.221525	0.450798	0.228106	0.228863	0.170533	0.29685	0.262356	0.00901741	0.0113968	0.379224	0.311453	0.289121	0.354991	0.32634
C7.42	0.327518	0.446905	0.235423	0.280771	0.626562	0.374152	0.0551927	0.221525	0.450798	0.228106	0.228863	0.170533	0.29685	0.262356	0.00901741	0.0113968	0.379224	0.311453	0.289121	0.354991	0.32634
C7.43	0.327518	0.446905	0.235423	0.280771	0.626562	0.374152	0.0551927	0.221525	0.450798	0.228106	0.228863	0.170533	0.29685	0.262356	0.00901741	0.0113968	0.379224	0.311453	0.289121	0.354991	0.32634
C7.44	0.327518	0.446905	0.235423	0.280771	0.626562	0.374152	0.0551927	0.221525	0.450798	0.228106	0.228863	0.170533	0.29685	0.262356	0.00901741	0.0113968	0.379224	0.311453	0.289121	0.354991	0.32634
C7.45	0.327518	0.446905	0.235423	0.280771	0.626562	0.374152	0.0551927	0.221525	0.450798	0.228106	0.228863	0.170533	0.29685	0.262356	0.00901741	0.0113968	0.379224	0.311453	0.289121	0.354991	0.32634
C7.46	0.327518	0.446905	0.235423	0.280771	0.626562	0.374152	0.0551927	0.221525	0.450798	0.228106	0.228863	0.170533	0.29685	0.262356	0.00901741	0.0113968	0.379224	0.311453	0.289121	0.354991	0.32634
C7.47	0.327518	0.446905	0.235423	0.561542	0.626562	0.374152	0.0551927	0.221525	0.450798	0.228106	0.228863	0.170533	0.29685	0.262356	0.00901741	0.0113968	0.379224	0.311453	0.289121	0.354991	0.32634
C7.48	0.327518	0.446905	0.235423	0.561542	0.626562	0.374152	0.0551927	0.221525	0.450798	0.228106	0.228863	0.170533	0.29685	0.262356	0.00901741	0.0113968	0.379224	0.311453	0.289121	0.354991	0.32634
C7.49	0.327518	0.446905	0.235423	0.561542	0.626562	0.374152	0.0551927	0.221525	0.450798	0.228106	0.305151	0.170533	0.29685	0.262356	0.00901741	0.0113968	0.379224	0.311453	0.289121	0.532487	0.32634
C7.50	0.327518	0.446905	0.235423	0.561542	0.626562	0.374152	0.0551927	0.221525	0.450798	0.228106	0.305151	0.170533	0.29685	0.262356	0.00901741	0.0113968	0.379224	0.311453	0.289121	0.532487	0.32634
C7.51	0.327518	0.446905	0.235423	0.561542	0.626562	0.374152	0.0551927	0.221525	0.450798	0.228106	0.305151	0.170533	0.29685	0.262356	0.00901741	0.0113968	0.379224	0.311453	0.289121	0.532487	0.32634
C7.52	0.327518	0.446905	0.235423	0.561542	0.626562	0.374152	0.0551927	0.295367	0.450798	0.228106	0.305151	0.170533	0.29685	0.262356	0.00901741	0.0113968	0.379224	0.311453	0.289121	0.532487	0.32634
C7.53	0.327518	0.446905	0.235423	0.561542	0.626562	0.374152	0.0551927	0.295367	0.450798	0.228106	0.305151	0.170533	0.29685	0.262356	0.00901741	0.0113968	0.379224	0.311453	0.289121	0.532487	0.652681
C7.54	0.327518	0.446905	0.235423	0.561542	0.626562	0.374152	0.0551927	0.295367	0.450798	0.228106	0.305151	0.170533	0.29685	0.262356	0.00901741	0.0113968	0.379224	0.311453	0.289121	0.532487	0.652681
C7.55	0.327518	0.446905	0.235423	0.561542	0.626562	0.374152	0.0551927	0.295367	0.450798	0.228106	0.305151	0.170533	0.29685	0.262356	0.00901741	0.0113968	0.379224	0.311453	0.289121	0.532487	0.652681
C7.56	0.327518	0.446905	0.235423	0.561542	0.626562	0.374152	0.0551927	0.295367	0.450798	0.304141	0.305151	0.170533	0.29685	0.262356	0.00901741	0.0113968	0.379224	0.311453	0.289121	0.532487	0.652681
C7.57	0.327518	0.446905	0.235423	0.561542	0.626562	0.374152	0.0551927	0.295367	0.450798	0.304141	0.305151	0.170533	0.29685	0.262356	0.00901741	0.0113968	0.379224	0.311453	0.289121	0.532487	0.652681
C7.58	0.327518	0.446905	0.235423	0.561542	0.626562	0.374152	0.0551927	0.295367	0.450798	0.304141	0.305151	0.170533	0.29685	0.262356	0.00901741	0.0113968	0.379224	0.311453	0.289121	0.532487	0.652681
C7.59	0.327518	0.446905	0.235423	0.561542	0.626562	0.374152	0.0551927	0.295367	0.450798	0.304141	0.305151	0.170533	0.29685	0.262356	0.00901741	0.0113968	0.379224	0.311453	0.289121	0.532487	0.652681
C7.60	0.327518	0.446905	0.235423	0.561542	0.626562	0.374152	0.0551927	0.295367	0.450798	0.304141	0.305151	0.170533	0.29685	0.262356	0.00901741	0.0113968	0.379224	0.311453	0.289121	0.532487	0.652681
C7.61	0.327518	0.446905	0.470846	0.561542	0.626562	0.374152	0.0551927	0.295367	0.450798	0.304141	0.305151	0.170533	0.29685	0.262356	0.00901741	0.0113968	0.379224	0.311453	0.289121	0.532487	0.652681
C7.62	0.327518	0.446905	0.470846	0.561542	0.626562	0.374152	0.0551927	0.295367	0.450798	0.304141	0.305151	0.170533	0.29685	0.262356	0.00901741	0.0113968	0.379224	0.311453	0.289121	0.532487	0.652681
C7.63	0.327518	0.446905	0.470846	0.561542	0.626562	0.374152	0.0551927	0.295367	0.450798	0.304141	0.305151	0.170533	0.29685	0.262356	0.00901741	0.0113968	0.379224	0.311453	0.289121	0.532487	0.652681
C7.64	0.327518	0.446905	0.470846	0.561542	0.626562	0.374152	0.0551927	0.295367	0.450798	0.304141	0.305151	0.170533	0.29685	0.262356	0.00901741	0.0113968	0.379224	0.311453	0.289121	0.532487	0.652681
C7.65	0.327518	0.446905	0.470846	0.561542	0.626562	0.374152	0.0551927	0.295367	0.450798	0.304141	0.305151	0.170533	0.29685	0.262356	0.00901741	0.0113968	0.379224	0.311453	0.289121	0.532487	0.652681
C7.66	0.327518	0.446905	0.470846	0.561542	0.626562	0.374152	0.0551927	0.295367	0.450798	0.304141	0.305151	0.170533	0.29685	0.262356	0.00901741	0.0113968	0.379224	0.311453	0.289121	0.532487	0.652681
C7.67	0.327518	0.446905	0.470846	0.561542	0.626562	0.374152	0.0551927	0.295367	0.450798	0.304141	0.305151	0.170533	0.29685	0.262356	0.00901741	0.0113968	0.379224	0.311453	0.289121	0.532487	0.652681
C7.68	0.327518	0.446905	0.470846	0.561542	0.626562	0.374152	0.0551927	0.295367	0.450798	0.304141	0.305151	0.170533	0.29685	0.262356	0.00901741	0.0113968	0.379224	0.467179	0.289121	0.532487	0.652681
C7.69	0.327518	0.446905	0.470846	0.561542	0.626562	0.374152	0.0551927	0.295367	0.450798	0.304141	0.305151	0.170533	0.29685	0.262356	0.00901741	0.0113968	0.379224	0.467179	0.289121	0.532487	0.652681
C7.70	0.327518	0.446905	0.470846	0.561542	0.626562	0.374152	0.0551927	0.295367	0.450798	0.304141	0.305151	0.170533	0.29685	0.262356	0.00901741	0.0113968	0.379224	0.467179	0.289121	0.532487	0.652681
C7.71	0.327518	0.446905	0.470846	0.561542	0.626562	0.374152	0.0551927	0.295367	0.450798	0.304141	0.305151	0.170533	0.29685	0.262356	0.00901741	0.0113968	0.379224	0.467179	0.289121	0.532487	0.652681
C7.72	0.327518	0.446905	0.470846	0.561542	0.626562	0.374152	0.0551927	0.295367	0.450798	0.304141	0.305151	0.170533	0.29685	0.262356	0.00901741	0.0113968	0.379224	0.467179	0.289121	0.532487	0.652681
C7.73	0.327518	0.446905	0.470846	0.561542	0.626562	0.374152	0.0551927	0.295367	0.450798	0.304141	0.305151	0.170533	0.29685	0.349807	0.00901741	0.0113968	0.379224	0.467179	0.289121	0.532487	0.652681
C7.74	0.327518	0.446905	0.470846	0.561542	0.626562	0.374152	0.0551927	0.295367	0.450798	0.304141	0.305151	0.170533	0.29685	0.349807	0.00901741	0.0113968	0.379224	0.467179	0.289121	0.532487	0.652681
C7.75	0.327518	0.446905	0.470846	0.561542	0.626562	0.374152	0.0551927	0.295367	0.450798	0.304141	0.305151	0.170533	0.29685	0.349807	0.00901741	0.0113968	0.379224	0.467179	0.289121	0.532487	0.652681
C7.76	0.327518	0.446905	0.470846	0.561542	0.626562	0.374152	0.0551927	0.295367	0.450798	0.304141	0.305151	0.170533	0.29685	0.349807	0.00901741	0.0227936	0.379224	0.467179	0.289121	0.532487	0.652681
C7.77	0.327518	0.446905	0.470846	0.561542	0.626562	0.374152	0.0551927	0.295367	0.450798	0.304141	0.305151	0.170533	0.29685	0.349807	0.00901741	0.0227936	0.379224	0.467179	0.289121	0.532487	0.652681
C7.78	0.327518	0.446905	0.470846	0.561542	0.626562	0.374152	0.0551927	0.295367	0.450798	0.304141	0.305151	0.170533	0.29685	0.349807	0.00901741	0.0227936	0.379224	0.467179	0.289121	0.532487	0.652681
C7.79	0.327518	0.446905	0.470846	0.561542	0.626562	0.374152	0.0551927	0.295367	0.450798	0.304141	0.305151	0.170533	0.29685	0.349807	0.00901741	0.0227936	0.379224	0.467179	0.289121	0.532487	0.652681
C7.80	0.327518	0.446905	0.470846	0.561542	0.626562	0.374152	0.0551927	0.295367	0.450798	0.304141	0.305151	0.170533	0.29685	0.349807	0.00901741	0.0227936	0.379224	0.467179	0.289121	0.532487	0.652681
C7.81	0.327518	0.446905	0.470846	0.561542	0.626562	0.561228	0.0551927	0.295367	0.450798	0.304141	0.305151	0.170533	0.29685	0.349807	0.00901741	0.0227936	0.379224	0.467179	0.289121	0.532487	0.652681
C7.82	0.327518	0.446905	0.470846	0.561542	0.626562	0.561228	0.0551927	0.295367	0.450798	0.304141	0.305151	0.170533	0.29685	0.349807	0.00901741	0.0227936	0.379224	0.467179	0.289121	0.532487	0.652681
C7.83	0.327518	0.446905	0.470846	0.561542	0.626562	0.561228	0.0551927	0.295367	0.450798	0.304141	0.305151	0.170533	0.29685	0.349807	0.00901741	0.0227936	0.379224	0.467179	0.289121	0.532487	0.652681
C7.84	0.327518	0.446905	0.470846	0.561542	0.626562	0.561228	0.0551927	0.295367	0.450798	0.304141	0.305151	0.170533	0.29685	0.349807	0.00901741	0.0227936	0.379224	0.467179	0.289121	0.532487	0.652681
C7.85	0.327518	0.446905	0.470846	0.561542	0.626562	0.561228	0.0551927	0.295367	0.450798	0.304141	0.305151	0.255799	0.29685	0.349807	0.00901741	0.0227936	0.379224	0.467179	0.289121	0.532487	0.652681
C7.86	0.327518	0.446905	0.470846	0.561542	0.626562	0.561228	0.0551927	0.295367	0.450798	0.304141	0.305151	0.255799	0.29685	0.349807	0.00901741	0.0227936	0.379224	0.467179	0.289121	0.532487	0.652681
C7.87	0.327518	0.446905	0.470846	0.561542	0.626562	0.561228	0.0551927	0.295367	0.450798	0.304141	0.305151	0.255799	0.29685	0.349807	0.00901741	0.0227936	0.379224	0.467179	0.289121	0.532487	0.652681
C7.88	0.327518	0.446905	0.470846	0.561542	0.626562	0.561228	0.0551927	0.295367	0.450798	0.304141	0.305151	0.255799	0.29685	0.349807	0.00901741	0.0227936	0.379224	0.467179	0.289121	0.532487	0.652681
C7.89	0.327518	0.446905	0.470846	0.561542	0.626562	0.561228	0.0551927	0.295367	0.450798	0.304141	0.305151	0.255799	0.29685	0.349807	0.00901741	0.0227936	0.379224	0.467179	0.289121	0.532487	0.652681
C7.90	0.327518	0.446905	0.470846	0.561542	0.626562	0.561228	0.0551927	0.295367	0.450798	0.304141	0.305151	0.255799	0.29685	0.349807	0.00901741	0.0227936	0.379224	0.467179	0.289121	0.532487	0.652681
C7.91	0.327518	0.446905	0.470846	0.561542	0.626562	0.561228	0.0551927	0.295367	0.450798	0.304141	0.305151	0.255799	0.29685	0.349807	0.00901741	0.0227936	0.379224	0.467179	0.289121	0.532487	0.652681
C7.92	0.327518	0.446905	0.470846	0.561542	0.626562	0.561228	0.0551927	0.295367	0.450798	0.304141	0.305151	0.255799	0.29685	0.349807	0.00901741	0.0227936	0.379224	0.467179	0.289121	0.532487	0.652681
C7.93	0.327518	0.446905	0.470846	0.561542	0.626562	0.561228	0.0551927	0.295367	0.450798	0.304141	0.305151	0.255799	0.371062	0.349807	0.00901741	0.0227936	0.379224	0.467179	0.289121	0.532487	0.652681
C7.94	0.327518	0.446905	0.470846	0.561542	0.626562	0.561228	0.0551927	0.295367	0.450798	0.304141	0.305151	0.255799	0.371062	0.349807	0.00901741	0.0227936	0.379224	0.467179	0.289121	0.532487	0.652681
C7.95	0.327518	0.446905	0.470846	0.561542	0.626562	0.561228	0.0551927	0.295367	0.450798	0.304141	0.305151	0.255799	0.371062	0.349807	0.00901741	0.0227936	0.379224	0.467179	0.289121	0.532487	0.652681
C7.96	0.327518	0.446905	0.470846	0.561542	0.626562	0.561228	0.0551927	0.295367	0.450798	0.304141	0.305151	0.255799	0.371062	0.349807	0.00901741	0.0227936	0.379224	0.467179	0.289121	0.532487	0.652681
C7.97	0.327518	0.446905	0.470846	0.561542	0.626562	0.561228	0.0551927	0.295367	0.450798	0.304141	0.305151	0.255799	0.371062	0.349807	0.00901741	0.0227936	0.379224	0.467179	0.289121	0.532487	0.652681
C7.98	0.327518	0.446905	0.470846	0.561542	0.626562	0.561228	0.0551927	0.295367	0.450798	0.304141	0.305151	0.255799	0.371062	0.349807	0.00901741	0.0227936	0.379224	0.467179	0.289121	0.532487	0.652681
C7.99	0.327518	0.446905	0.470846	0.561542	0.626562	0.561228	0.0551927	0.295367	0.450798	0.304141	0.305151	0.255799	0.371062	0.349807	0.00901741	0.0227936	0.379224	0.467179	0.289121	0.532487	0.652681
C7.100	0.327518	0.446905	0.470846	0.561542	0.626562	0.561228	0.0551927	0.295367	0.450798	0.304141	0.305151	0.255799	0.371062	0.349807	0.00901741	0.0227936	0.379224	0.467179	0.289121	0.532487	0.652681
C7.101	0.327518	0.446905	0.470846	0.561542	0.626562	0.561228	0.0551927	0.295367	0.450798	0.304141	0.305151	0.255799	0.371062	0.349807	0.00901741	0.0227936	0.379224	0.467179	0.289121	0.532487	0.652681
C7.102	0.327518	0.446905	0.470846	0.561542	0.626562	0.561228	0.0551927	0.295367	0.450798	0.304141	0.305151	0.255799	0.371062	0.349807	0.00901741	0.0227936	0.379224	0.467179	0.289121	0.532487	0.652681
C7.103	0.327518	0.446905	0.470846	0.561542	0.626562	0.561228	0.0551927	0.295367	0.450798	0.304141	0.305151	0.255799	0.371062	0.349807	0.00901741	0.0227936	0.379224	0.467179	0.289121	0.532487	0.652681
C7.104	0.327518	0.446905	0.470846	0.561542	0.626562	0.561228	0.0551927	0.295367	0.450798	0.304141	0.305151	0.255799	0.371062	0.349807	0.00901741	0.0227936	0.379224	0.467179	0.289121	0.532487	0.652681
C7.105	0.327518	0.446905	0.470846	0.561542	0.626562	0.561228	0.0551927	0.295367	0.450798	0.304141	0.305151	0.255799	0.371062	0.349807	0.00901741	0.0227936	0.379224	0.467179	0.289121	0.532487	0.652681
C7.106	0.327518	0.446905	0.470846	0.561542	0.626562	0.561228	0.0551927	0.295367	0.450798	0.304141	0.381439	0.255799	0.371062	0.349807	0.00901741	0.0227936	0.379224	0.467179	0.289121	0.532487	0.652681
C7.107	0.327518	0.446905	0.470846	0.561542	0.626562	0.561228	0.0551927	0.295367	0.450798	0.304141	0.381439	0.255799	0.371062	0.349807	0.00901741	0.0227936	0.379224	0.467179	0.289121	0.532487	0.652681
C7.108	0.327518	0.446905	0.470846	0.561542	0.626562	0.561228	0.0551927	0.295367	0.450798	0.304141	0.381439	0.255799	0.371062	0.349807	0.00901741	0.0227936	0.379224	0.467179	0.289121	0.532487	0.652681
C7.109	0.327518	0.446905	0.470846	0.561542	0.626562	0.561228	0.0551927	0.295367	0.450798	0.304141	0.381439	0.255799	0.371062	0.349807	0.00901741	0.0227936	0.379224	0.467179	0.289121	0.532487	0.652681
C7.110	0.327518	0.446905	0.470846	0.561542	0.626562	0.561228	0.0551927	0.295367	0.450798	0.304141	0.381439	0.255799	0.371062	0.349807	0.00901741	0.0227936	0.379224	0.467179	0.289121	0.532487	0.652681
C7.111	0.327518	0.446905	0.470846	0.561542	0.626562	0.561228	0.0551927	0.295367	0.450798	0.304141	0.381439	0.255799	0.371062	0.349807	0.00901741	0.0227936	0.379224	0.467179	0.289121	0.532487	0.652681
C7.112	0.327518	0.446905	0.470846	0.561542	0.626562	0.561228	0.0551927	0.295367	0.450798	0.304141	0.381439	0.255799	0.371062	0.349807	0.00901741	0.0227936	0.379224	0.467179	0.289121	0.532487	0.652681
C7.113	0.327518	0.446905	0.470846	0.561542	0.626562	0.561228	0.0551927	0.369209	0.450798	0.304141	0.381439	0.255799	0.371062	0.349807	0.00901741	0.0227936	0.379224	0.467179	0.289121	0.532487	0.652681
C7.114	0.327518	0.446905	0.470846	0.561542	0.626562	0.561228	0.0551927	0.369209	0.450798	0.304141	0.381439	0.255799	0.371062	0.349807	0.00901741	0.0227936	0.379224	0.467179	0.289121	0.532487	0.652681
C7.115	0.327518	0.446905	0.470846	0.561542	0.626562	0.561228	0.0551927	0.369209	0.450798	0.304141	0.381439	0.255799	0.371062	0.349807	0.00901741	0.0227936	0.379224	0.467179	0.289121	0.532487	0.652681
C7.116	0.327518	0.446905	0.470846	0.561542	0.626562	0.561228	0.0551927	0.369209	0.450798	0.304141	0.381439	0.255799	0.371062	0.349807	0.00901741	0.0227936	0.379224	0.467179	0.289121	0.532487	0.652681
C7.117	0.327518	0.446905	0.470846	0.561542	0.626562	0.561228	0.0551927	0.369209	0.450798	0.380177	0.381439	0.255799	0.371062	0.349807	0.00901741	0.0227936	0.379224	0.467179	0.289121	0.532487	0.652681
C7.118	0.327518	0.446905	0.470846	0.561542	0.626562	0.561228	0.0551927	0.369209	0.450798	0.380177	0.381439	0.255799	0.371062	0.349807	0.00901741	0.0227936	0.379224	0.467179	0.289121	0.532487	0.652681
C7.119	0.327518	0.446905	0.470846	0.561542	0.626562	0.561228	0.0551927	0.369209	0.450798	0.380177	0.381439	0.255799	0.371062	0.349807	0.00901741	0.0227936	0.379224	0.467179	0.289121	0.532487	0.652681
C7.120	0.327518	0.446905	0.470846	0.561542	0.626562	0.561228	0.0551927	0.369209	0.450798	0.380177	0.381439	0.255799	0.371062	0.349807	0.00901741	0.0227936	0.379224	0.467179	0.289121	0.532487	0.652681
C7.121	0.327518	0.446905	0.470846	0.561542	0.626562	0.561228	0.0551927	0.369209	0.450798	0.380177	0.381439	0.255799	0.371062	0.349807	0.00901741	0.0227936	0.379224	0.467179	0.289121	0.532487	0.652681
C7.122	0.327518	0.446905	0.470846	0.561542	0.626562	0.561228	0.0551927	0.369209	0.450798	0.380177	0.381439	0.255799	0.371062	0.349807	0.00901741	0.0227936	0.379224	0.467179	0.289121	0.532487	0.652681
C7.123	0.327518	0.446905	0.470846	0.561542	0.626562	0.561228	0.0551927	0.369209	0.450798	0.380177	0.381439	0.255799	0.371062	0.349807	0.00901741	0.0227936	0.379224	0.467179	0.289121	0.532487	0.652681
C7.124	0.327518	0.446905	0.470846	0.561542	0.626562	0.561228	0.0551927	0.369209	0.450798	0.380177	0.381439	0.255799	0.371062	0.349807	0.00901741	0.0227936	0.379224	0.467179	0.289121	0.532487	0.652681
C7.125	0.327518	0.446905	0.470846	0.561542	0.626562	0.561228	0.0551927	0.369209	0.450798	0.380177	0.381439	0.255799	0.371062	0.349807	0.00901741	0.0227936	0.379224	0.467179	0.289121	0.532487	0.652681
C7.126	0.327518	0.446905	0.470846	0.561542	0.626562	0.561228	0.0551927	0.369209	0.450798	0.380177	0.381439	0.255799	0.371062	0.349807	0.00901741	0.0227936	0.379224	0.467179	0.289121	0.709983	0.652681
C7.127	0.327518	0.446905	0.470846	0.561542	0.626562	0.561228	0.0551927	0.369209	0.450798	0.380177	0.381439	0.255799	0.371062	0.349807	0.00901741	0.0227936	0.379224	0.467179	0.289121	0.709983	0.652681
C7.128	0.327518	0.446905	0.470846	0.561542	0.626562	0.561228	0.0551927	0.369209	0.450798	0.380177	0.381439	0.255799	0.371062	0.349807	0.00901741	0.0227936	0.379224	0.467179	0.578242	0.709983	0.652681
C7.129	0.327518	0.446905	0.470846	0.561542	0.626562	0.561228	0.0551927	0.369209	0.450798	0.380177	0.381439	0.255799	0.371062	0.349807	0.00901741	0.0227936	0.379224	0.467179	0.578242	0.709983	0.652681
C7.130	0.327518	0.446905	0.470846	0.561542	0.835416	0.561228	0.0551927	0.369209	0.450798	0.380177	0.381439	0.255799	0.371062	0.349807	0.00901741	0.0227936	0.379224	0.467179	0.578242	0.709983	0.652681
C7.131	0.327518	0.446905	0.470846	0.561542	0.835416	0.561228	0.0551927	0.369209	0.450798	0.380177	0.381439	0.255799	0.445275	0.349807	0.00901741	0.0227936	0.379224	0.467179	0.578242	0.709983	0.652681
C7.132	0.327518	0.446905	0.470846	0.561542	0.835416	0.561228	0.0551927	0.369209	0.450798	0.380177	0.381439	0.255799	0.445275	0.437259	0.00901741	0.0227936	0.379224	0.467179	0.578242	0.709983	0.652681
C7.133	0.327518	0.670358	0.470846	0.561542	0.835416	0.561228	0.0551927	0.369209	0.901596	0.380177	0.381439	0.255799	0.445275	0.437259	0.00901741	0.0227936	0.379224	0.467179	0.578242	0.709983	0.652681
C7.134	0.327518	0.670358	0.470846	0.561542	0.835416	0.561228	0.110385	0.369209	0.901596	0.380177	0.381439	0.255799	0.445275	0.437259	0.00901741	0.0227936	0.379224	0.467179	0.578242	0.709983	0.652681
C7.135	0.327518	0.670358	0.470846	0.561542	0.835416	0.561228	0.110385	0.369209	0.901596	0.380177	0.381439	0.255799	0.445275	0.437259	0.00901741	0.0227936	0.379224	0.622906	0.578242	0.709983	0.652681
C7.136	0.327518	0.670358	0.470846	0.561542	0.835416	0.561228	0.110385	0.369209	0.901596	0.380177	0.381439	0.255799	0.445275	0.437259	0.0180348	0.0227936	0.379224	0.622906	0.578242	0.709983	0.652681
C7.137	0.327518	0.670358	0.470846	0.561542	0.835416	0.561228	0.110385	0.369209	0.901596	0.380177	0.381439	0.255799	0.445275	0.437259	0.0180348	0.0227936	0.379224	0.622906	0.578242	0.709983	0.652681
C7.138	0.327518	0.670358	0.470846	0.561542	0.835416	0.561228	0.110385	0.369209	0.901596	0.380177	0.381439	0.255799	0.445275	0.437259	0.0180348	0.0227936	0.379224	0.622906	0.578242	0.709983	0.652681
C7.139	0.327518	0.670358	0.470846	0.561542	0.835416	0.561228	0.110385	0.369209	0.901596	0.380177	0.381439	0.255799	0.445275	0.437259	0.0180348	0.0227936	0.379224	0.622906	0.578242	0.709983	0.652681
C7.140	0.327518	0.670358	0.470846	0.561542	0.835416	0.561228	0.110385	0.369209	0.901596	0.380177	0.381439	0.255799	0.445275	0.437259	0.0180348	0.0227936	0.379224	0.622906	0.578242	0.709983	0.652681
C7.141	0.327518	0.670358	0.470846	0.561542	0.835416	0.561228	0.110385	0.369209	0.901596	0.380177	0.381439	0.255799	0.445275	0.437259	0.0180348	0.0227936	0.379224	0.622906	0.578242	0.709983	0.652681
C7.142	0.327518	0.670358	0.470846	0.561542	0.835416	0.561228	0.110385	0.369209	0.901596	0.380177	0.381439	0.255799	0.445275	0.437259	0.0180348	0.0227936	0.379224	0.622906	0.578242	0.709983	0.652681
C7.143	0.327518	0.670358	0.470846	0.561542	0.835416	0.561228	0.110385	0.369209	0.901596	0.380177	0.381439	0.255799	0.445275	0.437259	0.0180348	0.0227936	0.379224	0.622906	0.578242	0.709983	0.652681
C7.144	0.327518	0.670358	0.470846	0.561542	0.835416	0.561228	0.110385	0.369209	0.901596	0.380177	0.381439	0.255799	0.445275	0.437259	0.0180348	0.0227936	0.758447	0.622906	0.578242	0.709983	0.652681
C7.145	0.327518	0.670358	0.470846	0.561542	0.835416	0.561228	0.110385	0.369209	0.901596	0.380177	0.381439	0.255799	0.445275	0.437259	0.0180348	0.0227936	0.758447	0.622906	0.578242	0.709983	0.652681
C7.146	0.327518	0.670358	0.470846	0.561542	0.835416	0.561228	0.110385	0.369209	0.901596	0.380177	0.381439	0.255799	0.445275	0.437259	0.0180348	0.0227936	0.758447	0.622906	0.578242	0.709983	0.652681
C7.147	0.327518	0.670358	0.470846	0.561542	0.835416	0.561228	0.110385	0.369209	0.901596	0.380177	0.381439	0.255799	0.445275	0.437259	0.0180348	0.0227936	0.758447	0.622906	0.578242	0.709983	0.652681
C7.148	0.327518	0.670358	0.470846	0.561542	0.835416	0.561228	0.110385	0.369209	0.901596	0.380177	0.381439	0.255799	0.445275	0.437259	0.0180348	0.0227936	0.758447	0.622906	0.578242	0.709983	0.652681
C7.149	0.327518	0.670358	0.470846	0.561542	0.835416	0.561228	0.110385	0.369209	0.901596	0.380177	0.381439	0.255799	0.445275	0.437259	0.0180348	0.0227936	0.758447	0.622906	0.578242	0.709983	0.652681
C7.150	0.327518	0.670358	0.470846	0.561542	0.835416	0.561228	0.110385	0.369209	0.901596	0.380177	0.457726	0.255799	0.445275	0.437259	0.0180348	0.0227936	0.758447	0.622906	0.578242	0.709983	0.652681
C7.151	0.327518	0.670358	0.470846	0.561542	0.835416	0.561228	0.110385	0.369209	0.901596	0.380177	0.457726	0.255799	0.445275	0.437259	0.0180348	0.0227936	0.758447	0.622906	0.578242	0.709983	0.652681
C7.152	0.327518	0.670358	0.470846	0.561542	0.835416	0.561228	0.110385	0.369209	0.901596	0.380177	0.457726	0.255799	0.445275	0.437259	0.0180348	0.0227936	0.758447	0.622906	0.578242	0.709983	0.652681
C7.153	0.327518	0.670358	0.470846	0.561542	0.835416	0.561228	0.110385	0.369209	0.901596	0.380177	0.457726	0.255799	0.445275	0.437259	0.0180348	0.0227936	0.758447	0.622906	0.578242	0.709983	0.652681
C7.154	0.327518	0.670358	0.470846	0.561542	0.835416	0.561228	0.110385	0.44305	0.901596	0.380177	0.457726	0.255799	0.445275	0.437259	0.0180348	0.0341904	0.758447	0.622906	0.578242	0.709983	0.652681
C7.155	0.327518	0.670358	0.470846	0.561542	0.835416	0.561228	0.110385	0.44305	0.901596	0.380177	0.457726	0.255799	0.445275	0.437259	0.0180348	0.0341904	0.758447	0.622906	0.578242	0.709983	0.652681
C7.156	0.327518	0.670358	0.470846	0.561542	0.835416	0.561228	0.110385	0.44305	0.901596	0.380177	0.457726	0.255799	0.445275	0.437259	0.0180348	0.0341904	0.758447	0.622906	0.578242	0.709983	0.652681
C7.157	0.327518	0.670358	0.470846	0.561542	0.835416	0.561228	0.110385	0.44305	0.901596	0.380177	0.457726	0.255799	0.445275	0.437259	0.0180348	0.0341904	0.758447	0.622906	0.578242	0.709983	0.652681
C7.158	0.327518	0.670358	0.470846	0.561542	0.835416	0.561228	0.110385	0.44305	0.901596	0.380177	0.457726	0.255799	0.445275	0.437259	0.0180348	0.0341904	0.758447	0.622906	0.578242	0.709983	0.652681
C7.159	0.327518	0.670358	0.470846	0.561542	0.835416	0.561228	0.110385	0.44305	0.901596	0.380177	0.457726	0.255799	0.445275	0.437259	0.0180348	0.0341904	0.758447	0.622906	0.578242	0.709983	0.652681
C7.160	0.327518	0.670358	0.470846	0.561542	0.835416	0.561228	0.110385	0.44305	0.901596	0.380177	0.457726	0.255799	0.445275	0.437259	0.0180348	0.0341904	0.758447	0.622906	0.578242	0.709983	0.652681
C7.161	0.327518	0.670358	0.470846	0.561542	0.835416	0.561228	0.110385	0.44305	0.901596	0.380177	0.457726	0.255799	0.519487	0.437259	0.0180348	0.0341904	0.758447	0.622906	0.578242	0.709983	0.652681
C7.162	0.327518	0.670358	0.470846	0.561542	0.835416	0.561228	0.110385	0.44305	0.901596	0.380177	0.457726	0.255799	0.519487	0.437259	0.0180348	0.0341904	0.758447	0.622906	0.578242	0.709983	0.652681
C7.163	0.327518	0.670358	0.470846	0.561542	0.835416	0.561228	0.110385	0.44305	0.901596	0.456212	0.457726	0.255799	0.519487	0.437259	0.0180348	0.0341904	0.758447	0.622906	0.578242	0.709983	0.652681
C7.164	0.327518	0.670358	0.470846	0.561542	0.835416	0.561228	0.110385	0.44305	0.901596	0.456212	0.457726	0.255799	0.519487	0.437259	0.0180348	0.0341904	0.758447	0.622906	0.578242	0.887479	0.652681
C7.165	0.327518	0.670358	0.470846	0.561542	0.835416	0.561228	0.110385	0.44305	0.901596	0.456212	0.457726	0.255799	0.519487	0.437259	0.0180348	0.0341904	0.758447	0.622906	0.578242	0.887479	0.652681
C7.166	0.327518	0.670358	0.470846	0.561542	0.835416	0.561228	0.110385	0.44305	0.901596	0.456212	0.457726	0.255799	0.519487	0.437259	0.0180348	0.0341904	0.758447	0.622906	0.578242	0.887479	0.652681
C7.167	0.327518	0.670358	0.470846	0.561542	0.835416	0.561228	0.110385	0.44305	0.901596	0.456212	0.457726	0.341066	0.519487	0.437259	0.0180348	0.0341904	0.758447	0.622906	0.578242	0.887479	0.652681
C7.168	0.327518	0.670358	0.470846	0.561542	0.835416	0.561228	0.110385	0.44305	0.901596	0.456212	0.457726	0.341066	0.519487	0.437259	0.0180348	0.0341904	0.758447	0.622906	0.578242	0.887479	0.652681
C7.169	0.327518	0.670358	0.470846	0.561542	0.835416	0.561228	0.110385	0.44305	0.901596	0.456212	0.457726	0.341066	0.519487	0.437259	0.0180348	0.0341904	0.758447	0.622906	0.578242	0.887479	0.652681
C7.170	0.327518	0.670358	0.470846	0.561542	0.835416	0.561228	0.110385	0.44305	0.901596	0.456212	0.457726	0.341066	0.519487	0.437259	0.0180348	0.0341904	0.758447	0.622906	0.578242	0.887479	0.652681
C7.171	0.327518	0.670358	0.470846	0.561542	0.835416	0.561228	0.110385	0.44305	0.901596	0.456212	0.457726	0.341066	0.519487	0.437259	0.0180348	0.0341904	0.758447	0.622906	0.578242	0.887479	0.652681
C7.172	0.327518	0.670358	0.470846	0.561542	0.835416	0.561228	0.110385	0.44305	0.901596	0.456212	0.457726	0.341066	0.519487	0.437259	0.0180348	0.0341904	0.758447	0.622906	0.578242	0.887479	0.652681
C7.173	0.327518	0.670358	0.470846	0.561542	0.835416	0.561228	0.110385	0.44305	0.901596	0.456212	0.457726	0.341066	0.519487	0.437259	0.0270522	0.0341904	0.758447	0.622906	0.578242	0.887479	0.652681
C7.174	0.327518	0.670358	0.470846	0.561542	0.835416	0.561228	0.110385	0.44305	0.901596	0.456212	0.457726	0.341066	0.519487	0.437259	0.0270522	0.0341904	0.758447	0.622906	0.578242	0.887479	0.652681
C7.175	0.327518	0.670358	0.470846	0.561542	0.835416	0.561228	0.110385	0.44305	0.901596	0.456212	0.457726	0.341066	0.519487	0.437259	0.0270522	0.0341904	0.758447	0.622906	0.578242	0.887479	0.652681
C7.176	0.327518	0.670358	0.470846	0.561542	0.835416	0.561228	0.110385	0.44305	0.901596	0.456212	0.457726	0.341066	0.519487	0.437259	0.0270522	0.0341904	0.758447	0.622906	0.578242	0.887479	0.652681
C7.177	0.327518	0.670358	0.470846	0.561542	0.835416	0.561228	0.110385	0.44305	0.901596	0.456212	0.457726	0.341066	0.519487	0.437259	0.0270522	0.0341904	0.758447	0.622906	0.578242	0.887479	0.652681
C7.178	0.327518	0.670358	0.470846	0.561542	0.835416	0.561228	0.110385	0.44305	0.901596	0.456212	0.457726	0.341066	0.519487	0.437259	0.0270522	0.0341904	0.758447	0.778632	0.578242	0.887479	0.652681
C7.179	0.327518	0.670358	0.470846	0.561542	0.835416	0.561228	0.110385	0.44305	0.901596	0.456212	0.457726	0.341066	0.519487	0.437259	0.0270522	0.0341904	0.758447	0.778632	0.578242	0.887479	0.652681
C7.180	0.327518	0.670358	0.470846	0.561542	0.835416	0.561228	0.110385	0.44305	0.901596	0.456212	0.457726	0.341066	0.519487	0.437259	0.0270522	0.0341904	0.758447	0.778632	0.578242	0.887479	0.652681
C7.181	0.327518	0.670358	0.470846	0.561542	0.835416	0.561228	0.110385	0.44305	0.901596	0.456212	0.457726	0.341066	0.519487	0.524711	0.0270522	0.0341904	0.758447	0.778632	0.578242	0.887479	0.652681
C7.182	0.327518	0.670358	0.470846	0.561542	0.835416	0.561228	0.110385	0.44305	0.901596	0.456212	0.457726	0.341066	0.519487	0.524711	0.0270522	0.0341904	0.758447	0.778632	0.578242	0.887479	0.652681
C7.183	0.327518	0.670358	0.470846	0.561542	0.835416	0.561228	0.110385	0.44305	0.901596	0.456212	0.457726	0.341066	0.519487	0.524711	0.0270522	0.0341904	0.758447	0.778632	0.578242	0.887479	0.652681
C7.184	0.327518	0.670358	0.470846	0.842313	0.835416	0.561228	0.110385	0.44305	0.901596	0.456212	0.457726	0.341066	0.519487	0.524711	0.0270522	0.0341904	0.758447	0.778632	0.578242	0.887479	0.652681
C7.185	0.327518	0.670358	0.470846	0.842313	0.835416	0.748304	0.110385	0.44305	0.901596	0.456212	0.457726	0.341066	0.519487	0.524711	0.0270522	0.0341904	0.758447	0.778632	0.578242	0.887479	0.652681
C7.186	0.327518	0.670358	0.470846	0.842313	0.835416	0.748304	0.110385	0.516892	0.901596	0.456212	0.534014	0.341066	0.519487	0.524711	0.0270522	0.0341904	0.758447	0.778632	0.578242	0.887479	0.652681
C8.1	0.327518	0.670358	0.470846	0.842313	0.835416	0.748304	0.110385	0.516892	0.901596	0.456212	0.534014	0.341066	0.519487	0.524711	0.0270522	0.0341904	0.758447	0.778632	0.578242	0.887479	0.652681
C8.2	0.327518	0.670358	0.470846	0.842313	0.835416	0.748304	0.110385	0.516892	0.901596	0.456212	0.534014	0.341066	0.519487	0.524711	0.0270522	0.0341904	0.758447	0.778632	0.578242	0.887479	0.652681
C8.3	0.327518	0.670358	0.470846	0.842313	0.835416	0.748304	0.110385	0.516892	0.901596	0.532248	0.534014	0.341066	0.519487	0.524711	0.0270522	0.0341904	0.758447	0.778632	0.578242	0.887479	0.652681
C8.4	0.327518	0.670358	0.470846	0.842313	0.835416	0.748304	0.110385	0.516892	0.901596	0.532248	0.534014	0.341066	0.519487	0.524711	0.0270522	0.0341904	0.758447	0.778632	0.578242	0.887479	0.652681
C8.5	0.327518	0.670358	0.470846	0.842313	0.835416	0.748304	0.110385	0.516892	0.901596	0.532248	0.534014	0.341066	0.519487	0.524711	0.0270522	0.0341904	0.758447	0.778632	0.578242	0.887479	0.652681
C8.6	0.327518	0.670358	0.470846	0.842313	0.835416	0.748304	0.110385	0.516892	0.901596	0.532248	0.534014	0.341066	0.519487	0.524711	0.0270522	0.0341904	0.758447	0.778632	0.578242	0.887479	0.652681
C8.7	0.327518	0.670358	0.470846	0.842313	0.835416	0.748304	0.110385	0.516892	0.901596	0.532248	0.534014	0.341066	0.519487	0.524711	0.0270522	0.0341904	0.758447	0.778632	0.578242	0.887479	0.652681
C8.8	0.327518	0.670358	0.470846	0.842313	1.04427	0.748304	0.110385	0.516892	0.901596	0.532248	0.534014	0.341066	0.519487	0.524711	0.0270522	0.0341904	0.758447	0.778632	0.578242	0.887479	0.652681
C8.9	0.327518	0.670358	0.470846	0.842313	1.04427	0.748304	0.110385	0.516892	0.901596	0.532248	0.534014	0.341066	0.5937	0.524711	0.0270522	0.0341904	0.758447	0.778632	0.578242	0.887479	0.652681
C8.10	0.327518	0.670358	0.470846	0.842313	1.04427	0.748304	0.110385	0.516892	0.901596	0.532248	0.534014	0.341066	0.5937	0.524711	0.0270522	0.0341904	0.758447	0.778632	0.578242	0.887479	0.652681
C8.11	0.327518	0.670358	0.470846	0.842313	1.04427	0.748304	0.110385	0.516892	0.901596	0.532248	0.534014	0.341066	0.5937	0.524711	0.0270522	0.0341904	0.758447	0.778632	0.578242	0.887479	0.652681
C8.12	0.327518	0.670358	0.470846	0.842313	1.04427	0.748304	0.110385	0.516892	0.901596	0.532248	0.534014	0.341066	0.5937	0.524711	0.0270522	0.0341904	0.758447	0.778632	0.578242	0.887479	0.652681
C8.13	0.327518	0.670358	0.470846	0.842313	1.04427	0.748304	0.110385	0.516892	0.901596	0.532248	0.534014	0.341066	0.5937	0.524711	0.0270522	0.0341904	0.758447	0.778632	0.578242	0.887479	0.652681
C8.14	0.327518	0.670358	0.470846	0.842313	1.04427	0.748304	0.110385	0.516892	0.901596	0.532248	0.534014	0.341066	0.5937	0.524711	0.0270522	0.0341904	0.758447	0.778632	0.578242	0.887479	0.652681
C8.15	0.327518	0.670358	0.470846	0.842313	1.04427	0.748304	0.110385	0.516892	0.901596	0.532248	0.534014	0.341066	0.5937	0.524711	0.0270522	0.0341904	0.758447	0.778632	0.578242	0.887479	0.652681
C8.16	0.327518	0.670358	0.470846	0.842313	1.04427	0.748304	0.110385	0.516892	0.901596	0.532248	0.534014	0.341066	0.5937	0.524711	0.0270522	0.0341904	0.758447	0.778632	0.578242	0.887479	0.652681
C8.17	0.327518	0.670358	0.470846	0.842313	1.04427	0.748304	0.110385	0.516892	0.901596	0.532248	0.534014	0.341066	0.5937	0.524711	0.0270522	0.0341904	0.758447	0.778632	0.578242	0.887479	0.652681
C8.18	0.327518	0.670358	0.470846	0.842313	1.04427	0.748304	0.110385	0.516892	0.901596	0.532248	0.534014	0.341066	0.5937	0.524711	0.0270522	0.0341904	0.758447	0.778632	0.578242	0.887479	0.652681
C8.19	0.327518	0.670358	0.470846	0.842313	1.04427	0.748304	0.110385	0.516892	0.901596	0.532248	0.534014	0.341066	0.5937	0.612163	0.0360696	0.0341904	0.758447	0.778632	0.578242	0.887479	0.979021
C8.20	0.327518	0.89381	0.470846	0.842313	1.04427	0.748304	0.110385	0.516892	0.901596	0.532248	0.534014	0.341066	0.5937	0.612163	0.0360696	0.0341904	0.758447	0.778632	0.578242	0.887479	0.979021
C8.21	0.327518	0.89381	0.470846	0.842313	1.04427	0.748304	0.110385	0.516892	0.901596	0.532248	0.534014	0.341066	0.5937	0.612163	0.0360696	0.0341904	0.758447	0.778632	0.578242	0.887479	0.979021
C8.22	0.327518	0.89381	0.470846	0.842313	1.04427	0.748304	0.110385	0.516892	0.901596	0.532248	0.534014	0.341066	0.5937	0.612163	0.0360696	0.0341904	0.758447	0.778632	0.578242	0.887479	0.979021
C8.23	0.327518	0.89381	0.470846	0.842313	1.04427	0.748304	0.110385	0.516892	0.901596	0.532248	0.534014	0.341066	0.5937	0.612163	0.0360696	0.0341904	0.758447	0.778632	0.578242	0.887479	0.979021
C8.24	0.327518	0.89381	0.470846	0.842313	1.04427	0.748304	0.110385	0.516892	0.901596	0.532248	0.534014	0.341066	0.5937	0.612163	0.0360696	0.0341904	0.758447	0.778632	0.578242	0.887479	0.979021
C8.25	0.327518	0.89381	0.470846	0.842313	1.04427	0.748304	0.110385	0.516892	0.901596	0.532248	0.534014	0.341066	0.5937	0.612163	0.0360696	0.0341904	0.758447	0.778632	0.578242	0.887479	0.979021
C8.26	0.327518	0.89381	0.470846	0.842313	1.04427	0.748304	0.110385	0.590734	0.901596	0.532248	0.534014	0.341066	0.5937	0.612163	0.0360696	0.0341904	0.758447	0.778632	0.578242	0.887479	0.979021
C8.27	0.327518	0.89381	0.470846	0.842313	1.04427	0.748304	0.110385	0.590734	0.901596	0.608283	0.534014	0.426332	0.5937	0.612163	0.0360696	0.0341904	0.758447	0.934359	0.578242	0.887479	0.979021
C8.28	0.327518	0.89381	0.470846	0.842313	1.04427	0.748304	0.110385	0.590734	0.901596	0.608283	0.534014	0.426332	0.5937	0.612163	0.0360696	0.0341904	0.758447	0.934359	0.578242	0.887479	0.979021
C8.29	0.327518	0.89381	0.470846	0.842313	1.04427	0.748304	0.110385	0.590734	0.901596	0.608283	0.534014	0.426332	0.5937	0.612163	0.0360696	0.0341904	0.758447	0.934359	0.578242	0.887479	0.979021
C8.30	0.327518	0.89381	0.470846	0.842313	1.04427	0.748304	0.110385	0.590734	0.901596	0.608283	0.534014	0.426332	0.5937	0.612163	0.0360696	0.0341904	0.758447	0.934359	0.578242	0.887479	0.979021
C8.31	0.327518	0.89381	0.470846	0.842313	1.04427	0.748304	0.110385	0.590734	0.901596	0.608283	0.534014	0.426332	0.5937	0.612163	0.0360696	0.0341904	0.758447	0.934359	0.578242	0.887479	0.979021
C8.32	0.327518	0.89381	0.470846	0.842313	1.04427	0.748304	0.110385	0.590734	0.901596	0.608283	0.534014	0.426332	0.667912	0.612163	0.0360696	0.0341904	0.758447	0.934359	0.578242	1.06497	0.979021
C8.33	0.327518	0.89381	0.706269	0.842313	1.04427	0.748304	0.110385	0.590734	0.901596	0.608283	0.534014	0.426332	0.667912	0.612163	0.0360696	0.0341904	0.758447	0.934359	0.578242	1.06497	0.979021
C8.34	0.327518	0.89381	0.706269	0.842313	1.04427	0.748304	0.110385	0.590734	0.901596	0.608283	0.610302	0.426332	0.667912	0.612163	0.0360696	0.0341904	0.758447	0.934359	0.578242	1.06497	0.979021
C8.35	0.327518	0.89381	0.706269	0.842313	1.04427	0.748304	0.110385	0.590734	0.901596	0.608283	0.610302	0.426332	0.667912	0.612163	0.0360696	0.0341904	0.758447	0.934359	0.578242	1.06497	0.979021
C8.36	0.327518	0.89381	0.706269	0.842313	1.04427	0.748304	0.110385	0.590734	0.901596	0.608283	0.610302	0.426332	0.667912	0.612163	0.0360696	0.0341904	0.758447	0.934359	0.578242	1.06497	0.979021
C8.37	0.327518	0.89381	0.706269	0.842313	1.04427	0.748304	0.110385	0.590734	0.901596	0.608283	0.610302	0.426332	0.667912	0.612163	0.0360696	0.0341904	0.758447	0.934359	0.578242	1.06497	0.979021
C8.38	0.327518	0.89381	0.706269	0.842313	1.04427	0.748304	0.110385	0.590734	0.901596	0.608283	0.610302	0.426332	0.667912	0.612163	0.0360696	0.0341904	0.758447	0.934359	0.578242	1.06497	0.979021
C8.39	0.327518	0.89381	0.706269	0.842313	1.04427	0.748304	0.110385	0.590734	0.901596	0.608283	0.610302	0.426332	0.667912	0.612163	0.0360696	0.0341904	0.758447	0.934359	0.578242	1.06497	0.979021
C8.40	0.327518	0.89381	0.706269	0.842313	1.04427	0.748304	0.110385	0.590734	0.901596	0.608283	0.610302	0.426332	0.667912	0.612163	0.0360696	0.0455872	0.758447	0.934359	0.578242	1.06497	0.979021
C8.41	0.327518	0.89381	0.706269	0.842313	1.04427	0.748304	0.110385	0.590734	0.901596	0.608283	0.610302	0.426332	0.667912	0.612163	0.0360696	0.0455872	0.758447	0.934359	0.578242	1.06497	0.979021
C8.42	0.327518	0.89381	0.706269	0.842313	1.04427	0.748304	0.110385	0.590734	0.901596	0.608283	0.610302	0.426332	0.667912	0.612163	0.0360696	0.0455872	0.758447	0.934359	0.578242	1.06497	0.979021
C8.43	0.327518	0.89381	0.706269	0.842313	1.04427	0.748304	0.110385	0.590734	0.901596	0.608283	0.610302	0.426332	0.667912	0.612163	0.0360696	0.0455872	0.758447	0.934359	0.578242	1.06497	0.979021
C8.44	0.327518	0.89381	0.706269	0.842313	1.04427	0.748304	0.110385	0.590734	0.901596	0.608283	0.610302	0.426332	0.667912	0.612163	0.0360696	0.0455872	0.758447	0.934359	0.578242	1.06497	0.979021
C8.45	0.327518	0.89381	0.706269	0.842313	1.04427	0.748304	0.110385	0.590734	0.901596	0.608283	0.610302	0.426332	0.667912	0.612163	0.0360696	0.0455872	0.758447	0.934359	0.578242	1.06497	0.979021
C8.46	0.327518	0.89381	0.706269	0.842313	1.04427	0.748304	0.110385	0.590734	0.901596	0.608283	0.610302	0.426332	0.667912	0.612163	0.0360696	0.0455872	0.758447	0.934359	0.578242	1.06497	0.979021
C8.47	0.327518	0.89381	0.706269	0.842313	1.04427	0.748304	0.110385	0.590734	0.901596	0.608283	0.610302	0.426332	0.667912	0.612163	0.045087	0.0455872	0.758447	0.934359	0.578242	1.06497	0.979021
C8.48	0.327518	0.89381	0.706269	0.842313	1.04427	0.748304	0.110385	0.590734	0.901596	0.608283	0.610302	0.426332	0.742125	0.612163	0.045087	0.0455872	0.758447	0.934359	0.578242	1.06497	0.979021
C8.49	0.327518	0.89381	0.706269	0.842313	1.04427	0.748304	0.110385	0.590734	0.901596	0.608283	0.610302	0.426332	0.742125	0.612163	0.045087	0.0455872	0.758447	0.934359	0.578242	1.06497	0.979021
C8.50	0.327518	0.89381	0.706269	0.842313	1.04427	0.748304	0.110385	0.590734	0.901596	0.608283	0.610302	0.426332	0.742125	0.612163	0.045087	0.0455872	0.758447	0.934359	0.578242	1.06497	0.979021
C8.51	0.327518	0.89381	0.706269	0.842313	1.25312	0.748304	0.110385	0.590734	0.901596	0.608283	0.610302	0.426332	0.742125	0.612163	0.045087	0.0455872	0.758447	0.934359	0.578242	1.06497	0.979021
C8.52	0.327518	0.89381	0.706269	0.842313	1.25312	0.748304	0.110385	0.590734	0.901596	0.608283	0.610302	0.426332	0.742125	0.699615	0.045087	0.0455872	0.758447	0.934359	0.578242	1.06497	0.979021
C8.53	0.327518	0.89381	0.706269	0.842313	1.25312	0.748304	0.110385	0.664575	0.901596	0.608283	0.610302	0.426332	0.742125	0.699615	0.045087	0.0455872	0.758447	0.934359	0.578242	1.06497	0.979021
C8.54	0.327518	0.89381	0.706269	0.842313	1.25312	0.748304	0.110385	0.664575	0.901596	0.608283	0.610302	0.426332	0.742125	0.699615	0.045087	0.0455872	0.758447	0.934359	0.578242	1.06497	0.979021
C8.55	0.327518	0.89381	0.706269	0.842313	1.25312	0.748304	0.110385	0.664575	0.901596	0.608283	0.610302	0.426332	0.742125	0.699615	0.045087	0.0455872	0.758447	0.934359	0.578242	1.06497	0.979021
C8.56	0.327518	0.89381	0.706269	0.842313	1.25312	0.748304	0.110385	0.664575	0.901596	0.608283	0.610302	0.426332	0.742125	0.699615	0.045087	0.0455872	0.758447	0.934359	0.578242	1.06497	0.979021
C8.57	0.327518	0.89381	0.706269	0.842313	1.25312	0.748304	0.110385	0.664575	0.901596	0.684318	0.686589	0.426332	0.742125	0.699615	0.045087	0.0455872	0.758447	0.934359	0.578242	1.06497	0.979021
C8.58	0.327518	0.89381	0.706269	0.842313	1.25312	0.748304	0.110385	0.664575	0.901596	0.684318	0.686589	0.426332	0.742125	0.699615	0.045087	0.0455872	0.758447	0.934359	0.578242	1.06497	0.979021
C8.59	0.327518	0.89381	0.706269	0.842313	1.25312	0.748304	0.110385	0.664575	0.901596	0.684318	0.686589	0.426332	0.742125	0.699615	0.045087	0.0455872	0.758447	0.934359	0.578242	1.06497	0.979021
C8.60	0.327518	0.89381	0.706269	0.842313	1.25312	0.748304	0.110385	0.664575	0.901596	0.684318	0.686589	0.426332	0.742125	0.699615	0.045087	0.0455872	0.758447	0.934359	0.578242	1.06497	0.979021
C8.61	0.327518	0.89381	0.706269	0.842313	1.25312	0.748304	0.110385	0.664575	0.901596	0.684318	0.686589	0.426332	0.742125	0.699615	0.045087	0.0455872	0.758447	0.934359	0.578242	1.24247	0.979021
C8.62	0.327518	0.89381	0.706269	0.842313	1.25312	0.748304	0.110385	0.664575	0.901596	0.684318	0.686589	0.426332	0.742125	0.699615	0.045087	0.0455872	0.758447	0.934359	0.578242	1.24247	0.979021
C8.63	0.327518	0.89381	0.706269	0.842313	1.25312	0.748304	0.110385	0.664575	0.901596	0.684318	0.686589	0.426332	0.742125	0.699615	0.045087	0.0455872	0.758447	1.09009	0.578242	1.24247	0.979021
C8.64	0.327518	0.89381	0.706269	0.842313	1.25312	0.748304	0.110385	0.664575	0.901596	0.684318	0.686589	0.426332	0.742125	0.699615	0.045087	0.0455872	0.758447	1.09009	0.867363	1.24247	0.979021
C8.65	0.327518	0.89381	0.706269	0.842313	1.25312	0.748304	0.110385	0.664575	0.901596	0.684318	0.686589	0.426332	0.742125	0.699615	0.045087	0.0455872	0.758447	1.09009	0.867363	1.24247	0.979021
C8.66	0.327518	0.89381	0.706269	0.842313	1.25312	0.748304	0.110385	0.664575	0.901596	0.684318	0.686589	0.426332	0.742125	0.699615	0.045087	0.0455872	0.758447	1.09009	0.867363	1.24247	0.979021
C8.67	0.327518	0.89381	0.706269	0.842313	1.25312	0.748304	0.110385	0.664575	0.901596	0.684318	0.686589	0.511599	0.742125	0.699615	0.045087	0.0455872	0.758447	1.09009	0.867363	1.24247	0.979021
C8.68	0.327518	0.89381	0.706269	0.842313	1.25312	0.93538	0.110385	0.664575	0.901596	0.684318	0.686589	0.511599	0.816337	0.699615	0.045087	0.0455872	0.758447	1.09009	0.867363	1.24247	0.979021
C8.69	0.327518	0.89381	0.706269	0.842313	1.25312	0.93538	0.110385	0.664575	0.901596	0.684318	0.686589	0.511599	0.816337	0.699615	0.045087	0.0455872	0.758447	1.09009	0.867363	1.24247	0.979021
C8.70	0.327518	0.89381	0.706269	0.842313	1.25312	0.93538	0.110385	0.664575	0.901596	0.684318	0.686589	0.511599	0.816337	0.699615	0.045087	0.0455872	0.758447	1.09009	0.867363	1.24247	0.979021
C8.71	0.327518	1.11726	0.706269	0.842313	1.25312	0.93538	0.110385	0.664575	0.901596	0.684318	0.762877	0.511599	0.816337	0.699615	0.045087	0.0455872	0.758447	1.09009	0.867363	1.24247	0.979021
C8.72	0.327518	1.11726	0.706269	0.842313	1.25312	0.93538	0.110385	0.664575	0.901596	0.684318	0.762877	0.511599	0.816337	0.699615	0.045087	0.0455872	0.758447	1.09009	0.867363	1.24247	0.979021
C8.73	0.327518	1.11726	0.706269	0.842313	1.25312	0.93538	0.110385	0.664575	0.901596	0.684318	0.762877	0.511599	0.816337	0.699615	0.045087	0.0455872	0.758447	1.09009	0.867363	1.24247	0.979021
C8.74	0.327518	1.11726	0.706269	0.842313	1.25312	0.93538	0.110385	0.664575	0.901596	0.684318	0.762877	0.511599	0.816337	0.787067	0.045087	0.0455872	0.758447	1.09009	0.867363	1.24247	0.979021
C8.75	0.327518	1.11726	0.706269	0.842313	1.25312	0.93538	0.110385	0.664575	0.901596	0.684318	0.762877	0.511599	0.816337	0.787067	0.045087	0.0455872	0.758447	1.09009	0.867363	1.24247	0.979021
C8.76	0.327518	1.11726	0.706269	0.842313	1.25312	0.93538	0.165578	0.664575	0.901596	0.684318	0.762877	0.511599	0.816337	0.787067	0.045087	0.0455872	0.758447	1.09009	0.867363	1.24247	0.979021
C8.77	0.327518	1.11726	0.706269	0.842313	1.25312	0.93538	0.165578	0.664575	0.901596	0.684318	0.762877	0.511599	0.816337	0.787067	0.045087	0.0455872	0.758447	1.09009	0.867363	1.24247	0.979021
C8.78	0.327518	1.11726	0.706269	0.842313	1.25312	0.93538	0.165578	0.664575	0.901596	0.684318	0.762877	0.511599	0.816337	0.787067	0.045087	0.0455872	0.758447	1.09009	0.867363	1.24247	0.979021
C8.79	0.327518	1.11726	0.706269	0.842313	1.25312	0.93538	0.165578	0.664575	0.901596	0.684318	0.762877	0.511599	0.816337	0.787067	0.045087	0.0455872	0.758447	1.09009	0.867363	1.24247	0.979021
C8.80	0.327518	1.11726	0.706269	0.842313	1.25312	0.93538	0.165578	0.738417	0.901596	0.684318	0.762877	0.511599	0.816337	0.787067	0.045087	0.0455872	0.758447	1.09009	0.867363	1.24247	0.979021
C8.81	0.327518	1.11726	0.706269	0.842313	1.25312	0.93538	0.165578	0.738417	0.901596	0.760354	0.762877	0.511599	0.816337	0.787067	0.045087	0.0455872	0.758447	1.09009	0.867363	1.24247	0.979021
C8.82	0.327518	1.11726	0.706269	1.12308	1.25312	0.93538	0.165578	0.738417	0.901596	0.760354	0.762877	0.511599	0.89055	0.787067	0.045087	0.0455872	0.758447	1.09009	0.867363	1.24247	0.979021
C8.83	0.327518	1.11726	0.706269	1.12308	1.25312	0.93538	0.165578	0.738417	0.901596	0.760354	0.762877	0.511599	0.89055	0.787067	0.045087	0.0455872	0.758447	1.09009	0.867363	1.24247	0.979021
C8.84	0.327518	1.11726	0.706269	1.12308	1.25312	0.93538	0.165578	0.738417	0.901596	0.760354	0.762877	0.511599	0.89055	0.787067	0.045087	0.0455872	0.758447	1.09009	0.867363	1.24247	0.979021
C8.85	0.327518	1.11726	0.706269	1.12308	1.25312	0.93538	0.165578	0.738417	0.901596	0.760354	0.762877	0.511599	0.89055	0.787067	0.045087	0.0455872	0.758447	1.09009	0.867363	1.24247	0.979021
C8.86	0.327518	1.11726	0.706269	1.12308	1.46198	0.93538	0.165578	0.738417	0.901596	0.760354	0.762877	0.511599	0.89055	0.787067	0.045087	0.0455872	0.758447	1.09009	0.867363	1.24247	0.979021
C8.87	0.327518	1.11726	0.706269	1.12308	1.46198	0.93538	0.165578	0.738417	0.901596	0.760354	0.762877	0.511599	0.89055	0.787067	0.0541045	0.0455872	0.758447	1.24581	0.867363	1.24247	0.979021
C8.88	0.327518	1.11726	0.706269	1.12308	1.46198	0.93538	0.165578	0.738417	0.901596	0.760354	0.839165	0.511599	0.89055	0.787067	0.0541045	0.0455872	0.758447	1.24581	0.867363	1.24247	0.979021
C8.89	0.327518	1.11726	0.706269	1.12308	1.46198	0.93538	0.165578	0.738417	0.901596	0.760354	0.839165	0.511599	0.89055	0.787067	0.0541045	0.0455872	0.758447	1.24581	0.867363	1.41997	0.979021
C8.90	0.327518	1.11726	0.706269	1.12308	1.46198	0.93538	0.165578	0.738417	0.901596	0.760354	0.839165	0.511599	0.89055	0.787067	0.0541045	0.0455872	0.758447	1.24581	0.867363	1.41997	0.979021
C8.91	0.327518	1.11726	0.706269	1.12308	1.46198	0.93538	0.165578	0.738417	0.901596	0.760354	0.839165	0.511599	0.89055	0.787067	0.0541045	0.0455872	0.758447	1.24581	0.867363	1.41997	0.979021
C8.92	0.327518	1.11726	0.706269	1.12308	1.46198	0.93538	0.165578	0.738417	0.901596	0.760354	0.839165	0.511599	0.89055	0.787067	0.0541045	0.056984	0.758447	1.24581	0.867363	1.41997	0.979021
C8.93	0.327518	1.11726	0.706269	1.12308	1.46198	0.93538	0.165578	0.738417	0.901596	0.760354	0.839165	0.511599	0.89055	0.787067	0.0541045	0.056984	0.758447	1.24581	0.867363	1.41997	0.979021
C8.94	0.327518	1.11726	0.706269	1.12308	1.46198	0.93538	0.165578	0.738417	0.901596	0.760354	0.839165	0.511599	0.89055	0.787067	0.0541045	0.056984	0.758447	1.24581	0.867363	1.41997	0.979021
C8.95	0.327518	1.11726	0.706269	1.12308	1.46198	0.93538	0.165578	0.738417	0.901596	0.760354	0.839165	0.511599	0.89055	0.787067	0.0541045	0.056984	0.758447	1.24581	0.867363	1.41997	0.979021
C8.96	0.327518	1.11726	0.706269	1.12308	1.46198	0.93538	0.165578	0.738417	0.901596	0.760354	0.839165	0.511599	0.89055	0.787067	0.0541045	0.056984	0.758447	1.24581	0.867363	1.41997	1.30536
C8.97	0.327518	1.11726	0.706269	1.12308	1.46198	0.93538	0.165578	0.738417	1.35239	0.836389	0.839165	0.511599	0.89055	0.874519	0.0541045	0.056984	0.758447	1.24581	0.867363	1.41997	1.30536
C8.98	0.327518	1.11726	0.706269	1.12308	1.46198	0.93538	0.165578	0.738417	1.35239	0.836389	0.839165	0.511599	0.89055	0.874519	0.0541045	0.056984	0.758447	1.24581	0.867363	1.41997	1.30536
C8.99	0.327518	1.11726	0.706269	1.12308	1.46198	0.93538	0.165578	0.738417	1.35239	0.836389	0.839165	0.511599	0.89055	0.874519	0.0541045	0.056984	0.758447	1.24581	0.867363	1.41997	1.30536
C8.100	0.327518	1.11726	0.706269	1.12308	1.46198	0.93538	0.165578	0.738417	1.35239	0.836389	0.839165	0.511599	0.89055	0.874519	0.0541045	0.056984	0.758447	1.24581	0.867363	1.41997	1.30536
C8.101	0.327518	1.11726	0.706269	1.12308	1.46198	0.93538	0.165578	0.738417	1.35239	0.836389	0.839165	0.511599	0.89055	0.874519	0.0541045	0.056984	0.758447	1.24581	0.867363	1.59746	1.30536
C8.102	0.327518	1.11726	0.706269	1.12308	1.46198	0.93538	0.165578	0.738417	1.35239	0.836389	0.839165	0.596865	0.964762	0.874519	0.0541045	0.056984	0.758447	1.24581	0.867363	1.59746	1.30536
C8.103	0.327518	1.11726	0.706269	1.12308	1.46198	0.93538	0.165578	0.812259	1.35239	0.836389	0.839165	0.596865	0.964762	0.874519	0.0541045	0.056984	0.758447	1.24581	0.867363	1.59746	1.30536
C8.104	0.327518	1.11726	0.706269	1.12308	1.46198	0.93538	0.165578	0.812259	1.35239	0.836389	0.839165	0.596865	0.964762	0.874519	0.0541045	0.056984	0.758447	1.24581	0.867363	1.59746	1.30536
C8.105	0.327518	1.11726	0.706269	1.12308	1.46198	0.93538	0.165578	0.812259	1.35239	0.836389	0.839165	0.596865	0.964762	0.874519	0.0541045	0.056984	0.758447	1.24581	0.867363	1.59746	1.30536
C8.106	0.327518	1.11726	0.706269	1.12308	1.46198	0.93538	0.165578	0.812259	1.35239	0.836389	0.915452	0.596865	0.964762	0.874519	0.0541045	0.056984	0.758447	1.24581	0.867363	1.59746	1.30536
C8.107	0.327518	1.11726	0.941693	1.12308	1.46198	0.93538	0.165578	0.812259	1.35239	0.836389	0.915452	0.596865	0.964762	0.874519	0.0541045	0.056984	0.758447	1.24581	0.867363	1.59746	1.30536
C8.108	0.327518	1.11726	0.941693	1.12308	1.46198	1.12246	0.165578	0.812259	1.35239	0.836389	0.915452	0.596865	0.964762	0.874519	0.0541045	0.056984	0.758447	1.24581	0.867363	1.59746	1.30536
C8.109	0.327518	1.11726	0.941693	1.12308	1.46198	1.12246	0.165578	0.812259	1.35239	0.836389	0.915452	0.596865	0.964762	0.874519	0.0541045	0.056984	0.758447	1.24581	0.867363	1.59746	1.30536
C8.110	0.327518	1.11726	0.941693	1.12308	1.46198	1.12246	0.165578	0.812259	1.35239	0.836389	0.915452	0.596865	0.964762	0.874519	0.0541045	0.056984	0.758447	1.24581	0.867363	1.59746	1.30536
C8.111	0.327518	1.11726	0.941693	1.12308	1.46198	1.12246	0.165578	0.812259	1.35239	0.836389	0.915452	0.596865	0.964762	0.874519	0.0541045	0.056984	0.758447	1.24581	0.867363	1.59746	1.30536
C8.112	0.327518	1.11726	0.941693	1.12308	1.46198	1.12246	0.165578	0.812259	1.35239	0.836389	0.915452	0.596865	0.964762	0.874519	0.0541045	0.056984	0.758447	1.24581	0.867363	1.59746	1.30536
C8.113	0.327518	1.11726	0.941693	1.12308	1.46198	1.12246	0.165578	0.812259	1.35239	0.836389	0.915452	0.596865	0.964762	0.874519	0.0541045	0.056984	0.758447	1.24581	0.867363	1.59746	1.30536
C8.114	0.327518	1.11726	0.941693	1.12308	1.46198	1.12246	0.165578	0.812259	1.35239	0.836389	0.915452	0.596865	0.964762	0.961971	0.0541045	0.056984	0.758447	1.40154	0.867363	1.59746	1.30536
C8.115	0.327518	1.11726	0.941693	1.12308	1.46198	1.12246	0.165578	0.812259	1.35239	0.836389	0.915452	0.596865	1.03897	0.961971	0.0541045	0.056984	0.758447	1.40154	0.867363	1.59746	1.30536
C8.116	0.327518	1.11726	0.941693	1.12308	1.46198	1.12246	0.165578	0.8861	1.35239	0.836389	0.915452	0.596865	1.03897	0.961971	0.0541045	0.056984	0.758447	1.40154	0.867363	1.59746	1.30536
C8.117	0.327518	1.11726	0.941693	1.12308	1.46198	1.12246	0.165578	0.8861	1.35239	0.912424	0.915452	0.596865	1.03897	0.961971	0.0541045	0.056984	0.758447	1.40154	1.15648	1.59746	1.30536
C8.118	0.327518	1.11726	0.941693	1.12308	1.46198	1.12246	0.165578	0.8861	1.35239	0.912424	0.915452	0.596865	1.03897	0.961971	0.0631219	0.056984	0.758447	1.40154	1.15648	1.59746	1.30536
C8.119	0.327518	1.11726	0.941693	1.12308	1.67083	1.12246	0.165578	0.8861	1.35239	0.912424	0.915452	0.596865	1.03897	0.961971	0.0631219	0.056984	0.758447	1.40154	1.15648	1.77496	1.30536
C8.120	0.327518	1.11726	0.941693	1.12308	1.67083	1.12246	0.165578	0.8861	1.35239	0.912424	0.915452	0.596865	1.03897	0.961971	0.0631219	0.056984	0.758447	1.40154	1.15648	1.77496	1.30536
C8.121	0.327518	1.11726	0.941693	1.12308	1.67083	1.12246	0.165578	0.8861	1.35239	0.912424	0.915452	0.596865	1.03897	0.961971	0.0631219	0.056984	0.758447	1.40154	1.15648	1.77496	1.30536
C8.122	0.327518	1.11726	0.941693	1.12308	1.67083	1.12246	0.165578	0.8861	1.35239	0.912424	0.915452	0.596865	1.03897	0.961971	0.0631219	0.056984	0.758447	1.40154	1.15648	1.77496	1.30536
C8.123	0.327518	1.34072	0.941693	1.12308	1.67083	1.12246	0.165578	0.8861	1.35239	0.912424	0.99174	0.596865	1.03897	0.961971	0.0631219	0.056984	0.758447	1.40154	1.15648	1.77496	1.30536
C8.124	0.327518	1.34072	0.941693	1.12308	1.67083	1.12246	0.165578	0.8861	1.35239	0.912424	0.99174	0.682132	1.03897	0.961971	0.0631219	0.0683809	0.758447	1.40154	1.15648	1.77496	1.30536
C8.125	0.327518	1.34072	0.941693	1.12308	1.67083	1.12246	0.165578	0.8861	1.35239	0.912424	0.99174	0.682132	1.03897	0.961971	0.0631219	0.0683809	0.758447	1.40154	1.15648	1.77496	1.30536
C8.126	0.327518	1.34072	0.941693	1.12308	1.67083	1.12246	0.165578	0.8861	1.35239	0.912424	0.99174	0.682132	1.03897	0.961971	0.0631219	0.0683809	1.13767	1.40154	1.15648	1.77496	1.30536
C8.127	0.327518	1.34072	0.941693	1.12308	1.67083	1.12246	0.165578	0.8861	1.35239	0.912424	0.99174	0.682132	1.03897	0.961971	0.0631219	0.0683809	1.13767	1.40154	1.15648	1.77496	1.30536
C8.128	0.327518	1.34072	0.941693	1.12308	1.67083	1.12246	0.165578	0.8861	1.35239	0.98846	0.99174	0.682132	1.11319	1.04942	0.0631219	0.0683809	1.13767	1.40154	1.15648	1.77496	1.30536
C8.129	0.327518	1.34072	0.941693	1.12308	1.67083	1.12246	0.165578	0.8861	1.35239	0.98846	0.99174	0.682132	1.11319	1.04942	0.0631219	0.0683809	1.13767	1.40154	1.15648	1.77496	1.30536
C8.130	0.327518	1.34072	0.941693	1.12308	1.67083	1.12246	0.165578	0.8861	1.35239	0.98846	0.99174	0.682132	1.11319	1.04942	0.0631219	0.0683809	1.13767	1.40154	1.15648	1.77496	1.30536
C8.131	0.327518	1.34072	0.941693	1.12308	1.67083	1.12246	0.165578	0.8861	1.35239	0.98846	0.99174	0.682132	1.11319	1.04942	0.0631219	0.0683809	1.13767	1.40154	1.15648	1.77496	1.30536
C8.132	0.327518	1.34072	0.941693	1.12308	1.67083	1.12246	0.165578	0.8861	1.35239	0.98846	0.99174	0.682132	1.11319	1.04942	0.0631219	0.0683809	1.13767	1.40154	1.15648	1.77496	1.30536
C8.133	0.327518	1.34072	0.941693	1.12308	1.67083	1.12246	0.165578	0.959942	1.35239	0.98846	1.06803	0.682132	1.11319	1.04942	0.0631219	0.0683809	1.13767	1.40154	1.15648	1.77496	1.30536
C8.134	0.327518	1.34072	0.941693	1.12308	1.67083	1.12246	0.165578	0.959942	1.35239	0.98846	1.06803	0.682132	1.11319	1.04942	0.0631219	0.0683809	1.13767	1.55726	1.15648	1.77496	1.30536
C8.135	0.327518	1.34072	0.941693	1.12308	1.67083	1.12246	0.165578	0.959942	1.35239	0.98846	1.06803	0.682132	1.11319	1.13687	0.0631219	0.0683809	1.13767	1.55726	1.15648	1.77496	1.30536
C8.136	0.327518	1.34072	0.941693	1.12308	1.67083	1.30953	0.165578	0.959942	1.35239	0.98846	1.06803	0.682132	1.11319	1.13687	0.0631219	0.0683809	1.13767	1.55726	1.15648	1.77496	1.30536
C8.137	0.327518	1.34072	0.941693	1.40386	1.67083	1.30953	0.165578	0.959942	1.35239	0.98846	1.06803	0.682132	1.11319	1.13687	0.0631219	0.0683809	1.13767	1.55726	1.15648	1.77496	1.30536
C8.138	0.327518	1.34072	0.941693	1.40386	1.67083	1.30953	0.165578	0.959942	1.35239	0.98846	1.06803	0.682132	1.11319	1.13687	0.0631219	0.0683809	1.13767	1.55726	1.15648	1.95245	1.30536
C8.139	0.327518	1.34072	0.941693	1.40386	1.67083	1.30953	0.165578	0.959942	1.35239	0.98846	1.06803	0.682132	1.11319	1.13687	0.0631219	0.0683809	1.13767	1.55726	1.15648	1.95245	1.30536
C8.140	0.327518	1.34072	0.941693	1.40386	1.67083	1.30953	0.165578	0.959942	1.35239	0.98846	1.06803	0.682132	1.11319	1.13687	0.0631219	0.0683809	1.13767	1.55726	1.15648	1.95245	1.30536
C8.141	0.327518	1.34072	0.941693	1.40386	1.67083	1.30953	0.165578	0.959942	1.35239	1.0645	1.06803	0.682132	1.11319	1.13687	0.0631219	0.0683809	1.13767	1.55726	1.15648	1.95245	1.30536
C8.142	0.327518	1.34072	0.941693	1.40386	1.67083	1.30953	0.165578	0.959942	1.35239	1.0645	1.06803	0.682132	1.11319	1.13687	0.0631219	0.0683809	1.13767	1.55726	1.15648	1.95245	1.30536
C8.143	0.327518	1.34072	0.941693	1.40386	1.67083	1.30953	0.220771	0.959942	1.35239	1.0645	1.06803	0.767398	1.11319	1.13687	0.0631219	0.0683809	1.13767	1.55726	1.15648	1.95245	1.30536
C8.144	0.327518	1.34072	0.941693	1.40386	1.67083	1.30953	0.220771	0.959942	1.35239	1.0645	1.06803	0.767398	1.11319	1.13687	0.0631219	0.0683809	1.13767	1.55726	1.15648	1.95245	1.30536
C8.145	0.327518	1.34072	0.941693	1.40386	1.67083	1.30953	0.220771	0.959942	1.35239	1.0645	1.14432	0.767398	1.11319	1.13687	0.0631219	0.0683809	1.13767	1.55726	1.15648	1.95245	1.30536
C8.146	0.327518	1.34072	0.941693	1.40386	1.67083	1.30953	0.220771	0.959942	1.35239	1.0645	1.14432	0.767398	1.11319	1.13687	0.0631219	0.0683809	1.13767	1.55726	1.15648	1.95245	1.30536
C8.147	0.327518	1.34072	0.941693	1.40386	1.87969	1.30953	0.220771	1.03378	1.35239	1.0645	1.14432	0.767398	1.1874	1.13687	0.0631219	0.0683809	1.13767	1.55726	1.15648	1.95245	1.6317
C8.148	0.327518	1.34072	0.941693	1.40386	1.87969	1.30953	0.220771	1.03378	1.35239	1.14053	1.14432	0.767398	1.1874	1.13687	0.0631219	0.0683809	1.13767	1.55726	1.15648	1.95245	1.6317
C8.149	0.327518	1.56417	0.941693	1.40386	1.87969	1.30953	0.220771	1.03378	1.35239	1.14053	1.14432	0.767398	1.1874	1.13687	0.0631219	0.0683809	1.13767	1.55726	1.15648	1.95245	1.6317
C8.150	0.327518	1.56417	0.941693	1.40386	1.87969	1.30953	0.220771	1.03378	1.35239	1.14053	1.14432	0.767398	1.1874	1.13687	0.0631219	0.0797777	1.13767	1.55726	1.15648	1.95245	1.6317
C8.151	0.327518	1.56417	0.941693	1.40386	1.87969	1.30953	0.220771	1.03378	1.35239	1.14053	1.14432	0.767398	1.1874	1.22433	0.0631219	0.0797777	1.13767	1.71299	1.15648	1.95245	1.6317
C8.152	0.327518	1.56417	0.941693	1.40386	1.87969	1.30953	0.220771	1.03378	1.35239	1.14053	1.14432	0.767398	1.1874	1.22433	0.0631219	0.0797777	1.13767	1.71299	1.15648	1.95245	1.6317
C8.153	0.327518	1.56417	0.941693	1.40386	1.87969	1.30953	0.220771	1.03378	1.35239	1.14053	1.14432	0.767398	1.1874	1.22433	0.0721393	0.0797777	1.13767	1.71299	1.15648	1.95245	1.6317
C8.154	0.327518	1.56417	0.941693	1.40386	1.87969	1.30953	0.220771	1.03378	1.35239	1.14053	1.14432	0.767398	1.1874	1.22433	0.0721393	0.0797777	1.13767	1.71299	1.15648	1.95245	1.6317
C8.155	0.327518	1.56417	0.941693	1.40386	1.87969	1.30953	0.220771	1.03378	1.35239	1.14053	1.14432	0.767398	1.26161	1.22433	0.0721393	0.0797777	1.13767	1.71299	1.15648	2.12995	1.6317
C8.156	0.327518	1.56417	0.941693	1.40386	1.87969	1.30953	0.220771	1.03378	1.35239	1.14053	1.14432	0.767398	1.26161	1.22433	0.0721393	0.0797777	1.13767	1.71299	1.15648	2.12995	1.6317
C8.157	0.327518	1.56417	0.941693	1.40386	1.87969	1.30953	0.220771	1.03378	1.35239	1.14053	1.14432	0.767398	1.26161	1.22433	0.0721393	0.0797777	1.13767	1.71299	1.15648	2.12995	1.6317
C8.158	0.327518	1.56417	0.941693	1.40386	1.87969	1.30953	0.220771	1.03378	1.35239	1.14053	1.14432	0.767398	1.33582	1.22433	0.0721393	0.0797777	1.13767	1.71299	1.44561	2.12995	1.6317
C8.159	0.327518	1.56417	0.941693	1.40386	1.87969	1.30953	0.220771	1.03378	1.35239	1.21657	1.2206	0.767398	1.33582	1.22433	0.0721393	0.0797777	1.13767	1.71299	1.44561	2.12995	1.6317
C8.160	0.327518	1.56417	0.941693	1.40386	1.87969	1.30953	0.220771	1.10763	1.35239	1.21657	1.2206	0.767398	1.33582	1.22433	0.0721393	0.0797777	1.13767	1.71299	1.44561	2.12995	1.6317
C8.161	0.327518	1.56417	1.17712	1.40386	1.87969	1.30953	0.220771	1.10763	1.35239	1.21657	1.2206	0.767398	1.33582	1.22433	0.0721393	0.0797777	1.13767	1.71299	1.44561	2.12995	1.6317
C8.162	0.327518	1.56417	1.17712	1.40386	2.08854	1.30953	0.220771	1.10763	1.35239	1.21657	1.2206	0.767398	1.33582	1.22433	0.0721393	0.0797777	1.13767	1.71299	1.44561	2.12995	1.6317
C8.163	0.327518	1.56417	1.17712	1.40386	2.08854	1.30953	0.220771	1.10763	1.35239	1.21657	1.2206	0.767398	1.33582	1.22433	0.0721393	0.0797777	1.13767	1.71299	1.44561	2.12995	1.6317
C8.164	0.327518	1.56417	1.17712	1.40386	2.08854	1.30953	0.220771	1.10763	1.35239	1.21657	1.2206	0.767398	1.33582	1.22433	0.0721393	0.0797777	1.13767	1.71299	1.44561	2.12995	1.6317
C8.165	0.327518	1.56417	1.17712	1.40386	2.08854	1.30953	0.220771	1.10763	1.35239	1.21657	1.2206	0.767398	1.41004	1.31178	0.0721393	0.0797777	1.13767	1.71299	1.44561	2.12995	1.6317
C8.166	0.327518	1.56417	1.17712	1.40386	2.08854	1.30953	0.220771	1.10763	1.35239	1.21657	1.2206	0.767398	1.41004	1.31178	0.0721393	0.0797777	1.13767	1.71299	1.44561	2.12995	1.6317
C8.167	0.327518	1.56417	1.17712	1.40386	2.08854	1.30953	0.220771	1.10763	1.35239	1.21657	1.2206	0.767398	1.41004	1.31178	0.0721393	0.0797777	1.13767	1.71299	1.44561	2.12995	1.6317
C8.168	0.327518	1.56417	1.17712	1.40386	2.08854	1.30953	0.220771	1.10763	1.35239	1.21657	1.2206	0.767398	1.41004	1.31178	0.0721393	0.0797777	1.13767	1.86872	1.44561	2.30744	1.6317
C8.169	0.327518	1.56417	1.17712	1.40386	2.08854	1.30953	0.220771	1.10763	1.35239	1.21657	1.2206	0.767398	1.41004	1.31178	0.0721393	0.0797777	1.13767	1.86872	1.44561	2.30744	1.6317
C8.170	0.327518	1.56417	1.17712	1.40386	2.08854	1.49661	0.220771	1.10763	1.35239	1.21657	1.29689	0.852665	1.41004	1.31178	0.0721393	0.0797777	1.13767	1.86872	1.44561	2.30744	1.6317
C8.171	0.327518	1.56417	1.17712	1.40386	2.08854	1.49661	0.220771	1.10763	1.35239	1.2926	1.29689	0.852665	1.41004	1.31178	0.0811567	0.0797777	1.13767	1.86872	1.44561	2.30744	1.6317
C8.172	0.327518	1.56417	1.17712	1.40386	2.08854	1.49661	0.220771	1.10763	1.35239	1.2926	1.29689	0.852665	1.41004	1.39923	0.0811567	0.0797777	1.13767	1.86872	1.44561	2.30744	1.6317
C8.173	0.327518	1.56417	1.17712	1.40386	2.08854	1.49661	0.220771	1.10763	1.35239	1.2926	1.29689	0.852665	1.41004	1.39923	0.0811567	0.0797777	1.13767	1.86872	1.44561	2.30744	1.6317
C8.174	0.327518	1.56417	1.17712	1.40386	2.08854	1.49661	0.220771	1.10763	1.35239	1.2926	1.29689	0.852665	1.41004	1.39923	0.0811567	0.0797777	1.13767	1.86872	1.44561	2.30744	1.6317
C8.175	0.327518	1.56417	1.17712	1.40386	2.08854	1.49661	0.220771	1.10763	1.35239	1.2926	1.29689	0.852665	1.48425	1.39923	0.0811567	0.0911745	1.13767	1.86872	1.44561	2.30744	1.6317
C8.176	0.327518	1.56417	1.17712	1.40386	2.29739	1.49661	0.220771	1.18147	1.35239	1.2926	1.29689	0.852665	1.48425	1.39923	0.0811567	0.0911745	1.13767	1.86872	1.44561	2.30744	1.6317
C8.177	0.327518	1.56417	1.17712	1.40386	2.29739	1.49661	0.220771	1.18147	1.35239	1.2926	1.29689	0.852665	1.48425	1.39923	0.0811567	0.0911745	1.13767	1.86872	1.44561	2.30744	1.6317
C8.178	0.327518	1.56417	1.17712	1.40386	2.29739	1.49661	0.220771	1.18147	1.80319	1.2926	1.29689	0.852665	1.48425	1.39923	0.0811567	0.0911745	1.13767	1.86872	1.44561	2.30744	1.6317
C8.179	0.327518	1.56417	1.17712	1.40386	2.29739	1.49661	0.220771	1.18147	1.80319	1.2926	1.29689	0.852665	1.48425	1.39923	0.0811567	0.0911745	1.13767	1.86872	1.44561	2.30744	1.6317
C8.180	0.327518	1.56417	1.17712	1.40386	2.29739	1.49661	0.220771	1.18147	1.80319	1.2926	1.37318	0.852665	1.48425	1.39923	0.0811567	0.0911745	1.13767	2.02444	1.44561	2.48494	1.6317
C8.181	0.327518	1.56417	1.17712	1.40386	2.29739	1.49661	0.220771	1.18147	1.80319	1.2926	1.37318	0.852665	1.48425	1.39923	0.0811567	0.0911745	1.13767	2.02444	1.44561	2.48494	1.6317
C8.182	0.327518	1.56417	1.17712	1.40386	2.29739	1.49661	0.220771	1.18147	1.80319	1.2926	1.37318	0.852665	1.48425	1.39923	0.0811567	0.0911745	1.13767	2.02444	1.44561	2.48494	1.6317
C8.183	0.327518	1.56417	1.17712	1.68463	2.29739	1.49661	0.220771	1.25531	1.80319	1.36864	1.37318	0.852665	1.48425	1.39923	0.0811567	0.0911745	1.13767	2.02444	1.44561	2.48494	1.95804
C8.184	0.327518	1.56417	1.17712	1.68463	2.29739	1.49661	0.220771	1.25531	1.80319	1.36864	1.37318	0.852665	1.48425	1.39923	0.0901741	0.0911745	1.13767	2.02444	1.44561	2.48494	1.95804
C8.185	0.327518	1.56417	1.17712	1.68463	2.29739	1.49661	0.220771	1.25531	1.80319	1.36864	1.37318	0.852665	1.55846	1.39923	0.0901741	0.0911745	1.13767	2.02444	1.44561	2.48494	1.95804
C8.186	0.327518	1.56417	1.17712	1.68463	2.29739	1.49661	0.220771	1.25531	1.80319	1.36864	1.37318	0.852665	1.55846	1.39923	0.0901741	0.0911745	1.13767	2.02444	1.44561	2.48494	1.95804
C9.1	0.327518	1.78762	1.17712	1.68463	2.29739	1.49661	0.220771	1.25531	1.80319	1.36864	1.37318	0.852665	1.55846	1.39923	0.0901741	0.0911745	1.13767	2.02444	1.44561	2.48494	1.95804
C9.2	0.327518	1.78762	1.17712	1.68463	2.29739	1.49661	0.220771	1.25531	1.80319	1.36864	1.44947	0.852665	1.55846	1.39923	0.0901741	0.0911745	1.13767	2.02444	1.73473	2.48494	1.95804
C9.3	0.327518	1.78762	1.17712	1.68463	2.29739	1.49661	0.220771	1.25531	1.80319	1.36864	1.44947	0.937931	1.55846	1.48668	0.0901741	0.0911745	1.13767	2.02444	1.73473	2.48494	1.95804
C9.4	0.327518	1.78762	1.17712	1.68463	2.50625	1.49661	0.220771	1.25531	1.80319	1.36864	1.44947	0.937931	1.55846	1.48668	0.0901741	0.102571	1.13767	2.02444	1.73473	2.48494	1.95804
C9.5	0.327518	1.78762	1.17712	1.68463	2.50625	1.49661	0.275963	1.25531	1.80319	1.36864	1.44947	0.937931	1.55846	1.48668	0.0901741	0.102571	1.13767	2.02444	1.73473	2.66244	1.95804
C9.6	0.327518	1.78762	1.17712	1.68463	2.50625	1.49661	0.275963	1.25531	1.80319	1.44467	1.44947	0.937931	1.55846	1.48668	0.0901741	0.102571	1.13767	2.02444	1.73473	2.66244	1.95804
C9.7	0.327518	1.78762	1.17712	1.68463	2.50625	1.68368	0.275963	1.32915	1.80319	1.44467	1.44947	0.937931	1.63267	1.48668	0.0901741	0.102571	1.13767	2.02444	1.73473	2.66244	1.95804
C9.8	0.327518	1.78762	1.17712	1.68463	2.50625	1.68368	0.275963	1.32915	1.80319	1.44467	1.52575	0.937931	1.63267	1.48668	0.0901741	0.102571	1.13767	2.02444	1.73473	2.66244	1.95804
C9.9	0.327518	1.78762	1.17712	1.68463	2.50625	1.68368	0.275963	1.32915	1.80319	1.44467	1.52575	0.937931	1.63267	1.48668	0.0991915	0.102571	1.13767	2.02444	1.73473	2.66244	1.95804
C9.10	0.327518	1.78762	1.17712	1.68463	2.50625	1.68368	0.275963	1.40299	1.80319	1.44467	1.52575	0.937931	1.63267	1.48668	0.0991915	0.102571	1.13767	2.02444	1.73473	2.66244	1.95804
C9.11	0.327518	1.78762	1.17712	1.68463	2.50625	1.68368	0.275963	1.40299	1.80319	1.44467	1.52575	0.937931	1.63267	1.48668	0.0991915	0.102571	1.13767	2.18017	1.73473	2.66244	1.95804
C9.12	0.327518	1.78762	1.17712	1.68463	2.50625	1.68368	0.275963	1.40299	1.80319	1.44467	1.52575	0.937931	1.63267	1.48668	0.0991915	0.102571	1.13767	2.18017	1.73473	2.66244	1.95804
C9.13	0.327518	1.78762	1.17712	1.68463	2.50625	1.68368	0.275963	1.40299	1.80319	1.44467	1.60204	0.937931	1.63267	1.48668	0.0991915	0.102571	1.13767	2.18017	1.73473	2.66244	1.95804
C9.14	0.327518	1.78762	1.17712	1.68463	2.50625	1.68368	0.275963	1.40299	1.80319	1.44467	1.60204	0.937931	1.63267	1.48668	0.0991915	0.102571	1.13767	2.18017	1.73473	2.66244	1.95804
C9.15	0.327518	1.78762	1.17712	1.68463	2.50625	1.68368	0.275963	1.40299	1.80319	1.44467	1.60204	0.937931	1.63267	1.48668	0.0991915	0.102571	1.13767	2.18017	1.73473	2.83993	1.95804
C9.16	0.327518	1.78762	1.17712	1.68463	2.50625	1.68368	0.275963	1.40299	1.80319	1.52071	1.60204	0.937931	1.63267	1.57413	0.0991915	0.102571	1.13767	2.18017	1.73473	2.83993	1.95804
C9.17	0.327518	1.78762	1.17712	1.68463	2.50625	1.68368	0.275963	1.47683	1.80319	1.52071	1.60204	0.937931	1.63267	1.57413	0.0991915	0.102571	1.51689	2.18017	1.73473	2.83993	1.95804
C9.18	0.327518	1.78762	1.17712	1.68463	2.50625	1.68368	0.275963	1.47683	1.80319	1.52071	1.60204	1.0232	1.63267	1.57413	0.0991915	0.102571	1.51689	2.18017	1.73473	2.83993	1.95804
C9.19	0.327518	1.78762	1.17712	1.68463	2.50625	1.68368	0.275963	1.47683	1.80319	1.52071	1.67833	1.0232	1.70689	1.57413	0.108209	0.102571	1.51689	2.18017	1.73473	2.83993	1.95804
C9.20	0.327518	2.01107	1.17712	1.68463	2.50625	1.68368	0.275963	1.47683	1.80319	1.52071	1.67833	1.0232	1.70689	1.57413	0.108209	0.102571	1.51689	2.3359	1.73473	2.83993	1.95804
C9.21	0.327518	2.01107	1.41254	1.68463	2.50625	1.68368	0.275963	1.47683	1.80319	1.52071	1.67833	1.0232	1.70689	1.57413	0.108209	0.102571	1.51689	2.3359	1.73473	3.01743	1.95804
C9.22	0.327518	2.01107	1.41254	1.9654	2.7151	1.68368	0.275963	1.47683	1.80319	1.52071	1.67833	1.0232	1.70689	1.57413	0.108209	0.102571	1.51689	2.3359	1.73473	3.01743	1.95804
C9.23	0.327518	2.01107	1.41254	1.9654	2.7151	1.68368	0.275963	1.55068	1.80319	1.52071	1.67833	1.0232	1.70689	1.57413	0.108209	0.102571	1.51689	2.49162	1.73473	3.01743	2.28438
C9.24	0.327518	2.01107	1.41254	1.9654	2.7151	1.87076	0.275963	1.55068	1.80319	1.59674	1.67833	1.0232	1.70689	1.57413	0.108209	0.113968	1.51689	2.49162	1.73473	3.01743	2.28438
C9.25	0.327518	2.01107	1.41254	1.9654	2.7151	1.87076	0.275963	1.55068	1.80319	1.59674	1.75462	1.0232	1.70689	1.66159	0.108209	0.113968	1.51689	2.49162	1.73473	3.01743	2.28438
C9.26	0.327518	2.01107	1.41254	1.9654	2.7151	1.87076	0.275963	1.55068	1.80319	1.59674	1.75462	1.0232	1.7811	1.66159	0.108209	0.113968	1.51689	2.49162	1.73473	3.01743	2.28438
C9.27	0.327518	2.01107	1.41254	1.9654	2.7151	1.87076	0.275963	1.55068	1.80319	1.59674	1.75462	1.0232	1.7811	1.66159	0.108209	0.113968	1.51689	2.49162	1.73473	3.01743	2.28438
C9.28	0.327518	2.01107	1.41254	1.9654	2.7151	1.87076	0.275963	1.55068	1.80319	1.59674	1.75462	1.0232	1.7811	1.66159	0.108209	0.113968	1.51689	2.49162	1.73473	3.01743	2.28438
C9.29	0.327518	2.01107	1.41254	1.9654	2.7151	1.87076	0.275963	1.62452	1.80319	1.59674	1.75462	1.0232	1.7811	1.66159	0.108209	0.113968	1.51689	2.49162	1.73473	3.01743	2.28438
C9.30	0.327518	2.01107	1.41254	1.9654	2.7151	1.87076	0.275963	1.62452	1.80319	1.59674	1.75462	1.0232	1.7811	1.66159	0.108209	0.113968	1.51689	2.49162	1.73473	3.01743	2.28438
C9.31	0.327518	2.01107	1.41254	1.9654	2.7151	1.87076	0.331156	1.62452	1.80319	1.59674	1.75462	1.0232	1.7811	1.66159	0.108209	0.113968	1.51689	2.49162	1.73473	3.01743	2.28438
C9.32	0.327518	2.01107	1.41254	1.9654	2.7151	1.87076	0.331156	1.69836	1.80319	1.59674	1.75462	1.10846	1.7811	1.66159	0.117226	0.113968	1.51689	2.49162	1.73473	3.01743	2.28438
C9.33	0.327518	2.01107	1.41254	1.9654	2.7151	1.87076	0.331156	1.69836	1.80319	1.67278	1.8309	1.10846	1.7811	1.66159	0.117226	0.113968	1.51689	2.49162	1.73473	3.19492	2.28438
C9.34	0.327518	2.23453	1.41254	1.9654	2.7151	1.87076	0.331156	1.69836	1.80319	1.67278	1.8309	1.10846	1.7811	1.66159	0.117226	0.125365	1.51689	2.49162	1.73473	3.19492	2.28438
C9.35	0.327518	2.23453	1.41254	1.9654	2.7151	1.87076	0.331156	1.69836	1.80319	1.67278	1.8309	1.10846	1.85531	1.66159	0.117226	0.125365	1.51689	2.64735	2.02385	3.19492	2.28438
C9.36	0.327518	2.23453	1.41254	1.9654	2.7151	1.87076	0.331156	1.69836	1.80319	1.67278	1.8309	1.10846	1.85531	1.74904	0.117226	0.125365	1.51689	2.64735	2.02385	3.19492	2.28438
C9.37	0.327518	2.23453	1.41254	1.9654	2.7151	1.87076	0.331156	1.7722	1.80319	1.67278	1.90719	1.10846	1.85531	1.74904	0.117226	0.125365	1.51689	2.64735	2.02385	3.19492	2.28438
C9.38	0.327518	2.23453	1.41254	1.9654	2.92396	1.87076	0.331156	1.7722	1.80319	1.67278	1.90719	1.10846	1.85531	1.74904	0.117226	0.125365	1.51689	2.64735	2.02385	3.19492	2.28438
C9.39	0.327518	2.23453	1.41254	1.9654	2.92396	1.87076	0.331156	1.7722	1.80319	1.74881	1.90719	1.10846	1.85531	1.74904	0.117226	0.125365	1.51689	2.64735	2.02385	3.19492	2.28438
C9.40	0.327518	2.23453	1.41254	1.9654	2.92396	2.05784	0.331156	1.7722	2.25399	1.74881	1.90719	1.19373	1.85531	1.74904	0.126244	0.125365	1.51689	2.64735	2.02385	3.19492	2.28438
C9.41	0.327518	2.23453	1.41254	1.9654	2.92396	2.05784	0.331156	1.7722	2.25399	1.74881	1.90719	1.19373	1.85531	1.83649	0.126244	0.125365	1.51689	2.64735	2.02385	3.37242	2.61072
C9.42	0.327518	2.23453	1.41254	1.9654	2.92396	2.05784	0.331156	1.7722	2.25399	1.74881	1.98348	1.19373	1.85531	1.83649	0.126244	0.125365	1.51689	2.64735	2.02385	3.37242	2.61072
C9.43	0.327518	2.23453	1.41254	1.9654	2.92396	2.05784	0.331156	1.7722	2.25399	1.74881	1.98348	1.19373	1.85531	1.83649	0.126244	0.125365	1.51689	2.64735	2.02385	3.37242	2.61072
C9.44	0.327518	2.23453	1.41254	1.9654	2.92396	2.05784	0.331156	1.7722	2.25399	1.74881	1.98348	1.19373	1.92952	1.83649	0.126244	0.125365	1.51689	2.64735	2.02385	3.37242	2.61072
C9.45	0.327518	2.23453	1.64796	1.9654	3.13281	2.05784	0.331156	1.7722	2.25399	1.82485	2.05977	1.19373	1.92952	1.83649	0.126244	0.125365	1.51689	2.64735	2.02385	3.37242	2.61072
C9.46	0.327518	2.23453	1.64796	1.9654	3.13281	2.05784	0.331156	1.7722	2.25399	1.82485	2.05977	1.19373	1.92952	1.83649	0.126244	0.125365	1.51689	2.64735	2.02385	3.37242	2.61072
C9.47	0.327518	2.45798	1.64796	1.9654	3.13281	2.05784	0.331156	1.7722	2.25399	1.82485	2.05977	1.19373	1.92952	1.92394	0.135261	0.125365	1.51689	2.64735	2.02385	3.37242	2.61072
C9.48	0.327518	2.45798	1.64796	1.9654	3.13281	2.05784	0.331156	1.7722	2.25399	1.82485	2.05977	1.19373	1.92952	1.92394	0.135261	0.136762	1.51689	2.64735	2.02385	3.54991	2.61072
C9.49	0.327518	2.45798	1.64796	1.9654	3.13281	2.05784	0.331156	1.7722	2.25399	1.82485	2.05977	1.19373	1.92952	1.92394	0.135261	0.136762	1.51689	2.80308	2.02385	3.54991	2.61072
C9.50	0.327518	2.45798	1.64796	1.9654	3.34166	2.05784	0.386349	1.7722	2.25399	1.82485	2.13606	1.19373	2.00374	1.92394	0.135261	0.136762	1.51689	2.80308	2.02385	3.54991	2.61072
C9.51	0.327518	2.45798	1.64796	2.24617	3.34166	2.05784	0.386349	1.84604	2.25399	1.82485	2.13606	1.19373	2.00374	1.92394	0.135261	0.136762	1.51689	2.80308	2.02385	3.54991	2.61072
C9.52	0.327518	2.45798	1.64796	2.24617	3.34166	2.05784	0.386349	1.84604	2.25399	1.90088	2.13606	1.19373	2.00374	1.92394	0.135261	0.136762	1.51689	2.80308	2.02385	3.54991	2.61072
C9.53	0.327518	2.45798	1.64796	2.24617	3.34166	2.05784	0.386349	1.91988	2.25399	1.90088	2.13606	1.19373	2.00374	1.92394	0.135261	0.136762	1.51689	2.80308	2.02385	3.54991	2.61072
C9.54	0.327518	2.45798	1.64796	2.24617	3.34166	2.05784	0.386349	1.91988	2.25399	1.90088	2.13606	1.19373	2.07795	1.92394	0.135261	0.136762	1.51689	2.80308	2.02385	3.54991	2.61072
C9.55	0.327518	2.45798	1.64796	2.24617	3.34166	2.05784	0.386349	1.91988	2.25399	1.90088	2.21234	1.19373	2.07795	2.01139	0.144279	0.136762	1.51689	2.80308	2.02385	3.54991	2.61072
C9.56	0.327518	2.45798	1.64796	2.24617	3.34166	2.05784	0.386349	1.91988	2.25399	1.97692	2.21234	1.279	2.07795	2.01139	0.144279	0.136762	1.51689	2.80308	2.31297	3.54991	2.61072
C9.57	0.327518	2.45798	1.64796	2.24617	3.55052	2.05784	0.386349	1.91988	2.25399	1.97692	2.21234	1.279	2.07795	2.01139	0.144279	0.148159	1.51689	2.9588	2.31297	3.54991	2.61072
C9.58	0.327518	2.45798	1.64796	2.24617	3.55052	2.24491	0.386349	1.91988	2.25399	1.97692	2.21234	1.279	2.07795	2.01139	0.144279	0.148159	1.51689	2.9588	2.31297	3.72741	2.61072
C9.59	0.327518	2.45798	1.64796	2.24617	3.55052	2.24491	0.386349	1.91988	2.25399	1.97692	2.21234	1.279	2.07795	2.09884	0.144279	0.148159	1.51689	2.9588	2.31297	3.72741	2.61072
C9.60	0.327518	2.45798	1.64796	2.24617	3.55052	2.24491	0.386349	1.91988	2.25399	1.97692	2.21234	1.279	2.07795	2.09884	0.144279	0.148159	1.51689	2.9588	2.31297	3.72741	2.61072
C9.61	0.327518	2.45798	1.64796	2.24617	3.55052	2.24491	0.386349	1.91988	2.25399	1.97692	2.28863	1.279	2.07795	2.09884	0.153296	0.148159	1.51689	2.9588	2.31297	3.72741	2.61072
C9.62	0.327518	2.45798	1.64796	2.24617	3.55052	2.43199	0.386349	1.99373	2.25399	1.97692	2.28863	1.279	2.15216	2.09884	0.153296	0.148159	1.89612	2.9588	2.31297	3.90491	2.61072
C9.63	0.327518	2.45798	1.64796	2.24617	3.55052	2.43199	0.386349	1.99373	2.25399	2.05295	2.28863	1.279	2.15216	2.09884	0.153296	0.148159	1.89612	2.9588	2.31297	3.90491	2.61072
C9.64	0.327518	2.45798	1.64796	2.24617	3.55052	2.43199	0.386349	1.99373	2.25399	2.05295	2.28863	1.279	2.15216	2.09884	0.153296	0.148159	1.89612	3.11453	2.31297	3.90491	2.61072
C9.65	0.327518	2.68143	1.64796	2.24617	3.55052	2.43199	0.386349	1.99373	2.25399	2.05295	2.28863	1.279	2.15216	2.1863	0.153296	0.148159	1.89612	3.11453	2.31297	3.90491	2.93706
C9.66	0.327518	2.68143	1.88339	2.24617	3.75937	2.43199	0.386349	1.99373	2.25399	2.05295	2.28863	1.279	2.15216	2.1863	0.153296	0.148159	1.89612	3.11453	2.31297	3.90491	2.93706
C9.67	0.327518	2.68143	1.88339	2.24617	3.75937	2.43199	0.386349	1.99373	2.25399	2.05295	2.28863	1.279	2.22637	2.1863	0.153296	0.148159	1.89612	3.11453	2.31297	3.90491	2.93706
C9.68	0.327518	2.68143	1.88339	2.24617	3.75937	2.43199	0.386349	1.99373	2.25399	2.12899	2.36492	1.36426	2.22637	2.1863	0.153296	0.159555	1.89612	3.11453	2.31297	3.90491	2.93706
C9.69	0.327518	2.68143	1.88339	2.24617	3.75937	2.43199	0.441541	2.06757	2.25399	2.12899	2.36492	1.36426	2.22637	2.1863	0.162313	0.159555	1.89612	3.11453	2.31297	3.90491	2.93706
C9.70	0.327518	2.68143	1.88339	2.24617	3.75937	2.43199	0.441541	2.06757	2.25399	2.12899	2.36492	1.36426	2.22637	2.27375	0.162313	0.159555	1.89612	3.11453	2.60209	3.90491	2.93706
C9.71	0.327518	2.68143	1.88339	2.24617	3.75937	2.43199	0.441541	2.06757	2.25399	2.12899	2.36492	1.36426	2.22637	2.27375	0.162313	0.159555	1.89612	3.11453	2.60209	3.90491	2.93706
C9.72	0.327518	2.68143	1.88339	2.24617	3.75937	2.43199	0.441541	2.06757	2.25399	2.12899	2.36492	1.36426	2.22637	2.27375	0.162313	0.159555	1.89612	3.27026	2.60209	3.90491	2.93706
C9.73	0.327518	2.68143	1.88339	2.52694	3.75937	2.43199	0.441541	2.06757	2.25399	2.20503	2.36492	1.36426	2.22637	2.27375	0.162313	0.159555	1.89612	3.27026	2.60209	4.0824	2.93706
C9.74	0.327518	2.68143	1.88339	2.52694	3.75937	2.43199	0.496734	2.06757	2.25399	2.20503	2.36492	1.36426	2.22637	2.27375	0.162313	0.159555	1.89612	3.27026	2.60209	4.0824	2.93706
C9.75	0.327518	2.68143	1.88339	2.52694	3.75937	2.43199	0.496734	2.06757	2.25399	2.20503	2.36492	1.44953	2.30059	2.3612	0.162313	0.159555	1.89612	3.27026	2.60209	4.0824	2.93706
C9.76	0.327518	2.68143	1.88339	2.52694	3.96822	2.61907	0.496734	2.06757	2.70479	2.20503	2.36492	1.44953	2.30059	2.3612	0.171331	0.170952	1.89612	3.42598	2.60209	4.0824	3.2634
C9.77	0.327518	2.90488	1.88339	2.52694	3.96822	2.61907	0.496734	2.06757	2.70479	2.20503	2.44121	1.44953	2.30059	2.3612	0.171331	0.170952	1.89612	3.42598	2.60209	4.0824	3.2634
C9.78	0.327518	2.90488	1.88339	2.52694	3.96822	2.61907	0.496734	2.14141	2.70479	2.20503	2.44121	1.44953	2.3748	2.3612	0.171331	0.170952	1.89612	3.42598	2.60209	4.0824	3.2634
C9.79	0.327518	2.90488	1.88339	2.52694	4.17708	2.61907	0.496734	2.14141	2.70479	2.20503	2.51749	1.44953	2.3748	2.3612	0.171331	0.182349	1.89612	3.42598	2.60209	4.0824	3.2634
C9.80	0.327518	2.90488	1.88339	2.52694	4.17708	2.61907	0.496734	2.14141	2.70479	2.20503	2.51749	1.44953	2.3748	2.3612	0.171331	0.193746	1.89612	3.58171	2.60209	4.0824	3.2634
C9.81	0.327518	2.90488	1.88339	2.52694	4.17708	2.61907	0.496734	2.14141	2.70479	2.28106	2.51749	1.44953	2.3748	2.3612	0.171331	0.193746	1.89612	3.58171	2.60209	4.2599	3.2634
C9.82	0.327518	2.90488	1.88339	2.52694	4.17708	2.61907	0.496734	2.14141	2.70479	2.28106	2.51749	1.44953	2.3748	2.3612	0.171331	0.193746	1.89612	3.58171	2.60209	4.2599	3.2634
C9.83	0.327518	2.90488	1.88339	2.52694	4.17708	2.61907	0.496734	2.14141	2.70479	2.28106	2.51749	1.5348	2.44901	2.3612	0.171331	0.193746	2.27534	3.58171	2.60209	4.2599	3.2634
C9.84	0.327518	2.90488	1.88339	2.52694	4.17708	2.80614	0.496734	2.14141	2.70479	2.28106	2.59378	1.5348	2.44901	2.3612	0.171331	0.193746	2.27534	3.58171	2.60209	4.2599	3.2634
C9.85	0.327518	2.90488	2.11881	2.52694	4.17708	2.80614	0.551927	2.14141	2.70479	2.3571	2.59378	1.5348	2.44901	2.3612	0.180348	0.205143	2.27534	3.73744	2.60209	4.43739	3.2634
C9.86	0.327518	2.90488	2.11881	2.52694	4.17708	2.80614	0.551927	2.14141	2.70479	2.3571	2.59378	1.5348	2.52322	2.44865	0.180348	0.205143	2.27534	3.73744	2.60209	4.61489	3.2634
C9.87	0.327518	2.90488	2.11881	2.52694	4.17708	2.80614	0.551927	2.21525	2.70479	2.3571	2.59378	1.5348	2.52322	2.44865	0.180348	0.205143	2.27534	3.73744	2.60209	4.79239	3.58974
C9.88	0.327518	2.90488	2.11881	2.80771	4.38593	2.80614	0.551927	2.21525	2.70479	2.3571	2.67007	1.5348	2.52322	2.44865	0.189366	0.205143	2.27534	3.73744	2.60209	4.79239	3.58974
C9.89	0.327518	2.90488	2.11881	2.80771	4.38593	2.99322	0.551927	2.28909	2.70479	2.43313	2.67007	1.62006	2.52322	2.44865	0.189366	0.205143	2.27534	3.73744	2.60209	4.79239	3.58974
C9.90	0.327518	2.90488	2.11881	2.80771	4.38593	2.99322	0.551927	2.28909	2.70479	2.43313	2.67007	1.62006	2.59744	2.44865	0.189366	0.205143	2.27534	3.73744	2.60209	4.79239	3.58974
C9.91	0.327518	3.12834	2.11881	2.80771	4.38593	2.99322	0.551927	2.28909	2.70479	2.43313	2.74636	1.62006	2.67165	2.44865	0.198383	0.205143	2.27534	3.73744	2.89121	4.79239	3.58974
C9.92	0.327518	3.12834	2.11881	2.80771	4.38593	2.99322	0.551927	2.28909	2.70479	2.43313	2.74636	1.62006	2.67165	2.44865	0.198383	0.205143	2.27534	3.89316	2.89121	4.79239	3.58974
C9.93	0.327518	3.12834	2.11881	2.80771	4.38593	2.99322	0.551927	2.36293	2.70479	2.50917	2.74636	1.62006	2.67165	2.44865	0.198383	0.205143	2.27534	3.89316	2.89121	4.96988	3.58974
C9.94	0.327518	3.12834	2.11881	2.80771	4.38593	2.99322	0.551927	2.36293	2.70479	2.50917	2.82265	1.62006	2.67165	2.44865	0.198383	0.205143	2.27534	3.89316	2.89121	4.96988	3.58974
C9.95	0.327518	3.12834	2.11881	2.80771	4.38593	2.99322	0.551927	2.36293	2.70479	2.50917	2.82265	1.70533	2.67165	2.44865	0.198383	0.205143	2.27534	4.04889	2.89121	4.96988	3.58974
C9.96	0.327518	3.12834	2.11881	2.80771	4.59479	2.99322	0.551927	2.36293	2.70479	2.50917	2.82265	1.70533	2.74586	2.5361	0.2074	0.205143	2.65457	4.04889	2.89121	4.96988	3.58974
C9.97	0.327518	3.12834	2.11881	2.80771	4.59479	2.99322	0.551927	2.36293	2.70479	2.50917	2.82265	1.70533	2.74586	2.5361	0.2074	0.216539	2.65457	4.04889	2.89121	4.96988	3.58974
C9.98	0.327518	3.12834	2.11881	2.80771	4.59479	2.99322	0.551927	2.36293	2.70479	2.50917	2.82265	1.70533	2.82007	2.5361	0.2074	0.216539	2.65457	4.04889	2.89121	4.96988	3.58974
C9.99	0.327518	3.12834	2.11881	2.80771	4.59479	3.18029	0.551927	2.36293	2.70479	2.5852	2.89893	1.70533	2.82007	2.5361	0.2074	0.216539	2.65457	4.04889	2.89121	4.96988	3.58974
C9.100	0.327518	3.12834	2.11881	2.80771	4.59479	3.18029	0.607119	2.43678	2.70479	2.5852	2.89893	1.70533	2.82007	2.5361	0.2074	0.216539	2.65457	4.20461	2.89121	5.14738	3.91608
C9.101	0.327518	3.12834	2.11881	2.80771	4.80364	3.18029	0.607119	2.43678	2.70479	2.5852	2.89893	1.70533	2.89429	2.62356	0.216418	0.216539	2.65457	4.20461	2.89121	5.14738	3.91608
C9.102	0.327518	3.12834	2.35423	2.80771	4.80364	3.18029	0.607119	2.51062	2.70479	2.5852	2.89893	1.70533	2.89429	2.62356	0.216418	0.216539	2.65457	4.36034	2.89121	5.32487	3.91608
C9.103	0.327518	3.12834	2.35423	3.08848	5.01249	3.36737	0.607119	2.51062	2.70479	2.5852	2.89893	1.70533	2.89429	2.71101	0.216418	0.227936	2.65457	4.36034	2.89121	5.32487	3.91608
C9.104	0.327518	3.12834	2.35423	3.08848	5.01249	3.36737	0.607119	2.51062	2.70479	2.5852	2.97522	1.70533	2.9685	2.71101	0.216418	0.227936	2.65457	4.36034	3.18033	5.32487	3.91608
C9.105	0.327518	3.12834	2.35423	3.08848	5.01249	3.36737	0.607119	2.51062	2.70479	2.5852	2.97522	1.7906	2.9685	2.79846	0.225435	0.227936	2.65457	4.36034	3.18033	5.32487	3.91608
C9.106	0.327518	3.12834	2.35423	3.08848	5.01249	3.36737	0.607119	2.51062	2.70479	2.66124	2.97522	1.7906	2.9685	2.79846	0.225435	0.227936	2.65457	4.36034	3.18033	5.32487	4.24243
C9.107	0.327518	3.35179	2.35423	3.08848	5.01249	3.36737	0.607119	2.51062	2.70479	2.66124	3.05151	1.7906	2.9685	2.79846	0.225435	0.239333	2.65457	4.36034	3.18033	5.32487	4.24243
C9.108	0.327518	3.35179	2.35423	3.08848	5.01249	3.55445	0.607119	2.51062	2.70479	2.66124	3.05151	1.7906	3.04271	2.79846	0.225435	0.239333	2.65457	4.51607	3.18033	5.50237	4.24243
C9.109	0.327518	3.35179	2.58965	3.08848	5.01249	3.55445	0.662312	2.51062	2.70479	2.66124	3.1278	1.7906	3.04271	2.79846	0.225435	0.239333	2.65457	4.51607	3.18033	5.50237	4.24243
C9.110	0.327518	3.35179	2.58965	3.08848	5.22135	3.55445	0.662312	2.58446	3.15559	2.73727	3.1278	1.7906	3.11692	2.88591	0.225435	0.239333	3.03379	4.67179	3.18033	5.50237	4.24243
C9.111	0.327518	3.35179	2.58965	3.36925	5.22135	3.55445	0.662312	2.58446	3.15559	2.73727	3.1278	1.7906	3.11692	2.88591	0.225435	0.25073	3.03379	4.67179	3.18033	5.50237	4.24243
C9.112	0.327518	3.35179	2.58965	3.36925	5.22135	3.55445	0.662312	2.58446	3.15559	2.73727	3.20408	1.7906	3.11692	2.88591	0.225435	0.25073	3.03379	4.67179	3.46945	5.50237	4.56877
C9.113	0.327518	3.35179	2.58965	3.36925	5.22135	3.55445	0.717505	2.58446	3.15559	2.73727	3.20408	1.87586	3.11692	2.88591	0.225435	0.25073	3.03379	4.82752	3.46945	5.67986	4.56877
C9.114	0.327518	3.35179	2.58965	3.36925	5.22135	3.55445	0.717505	2.58446	3.15559	2.73727	3.20408	1.87586	3.11692	2.97336	0.225435	0.25073	3.03379	4.82752	3.46945	5.67986	4.89511
C9.115	0.327518	3.35179	2.58965	3.36925	5.4302	3.74152	0.717505	2.58446	3.15559	2.81331	3.20408	1.87586	3.19114	2.97336	0.225435	0.25073	3.03379	4.82752	3.46945	5.67986	4.89511
C9.116	0.327518	3.57524	2.58965	3.36925	5.4302	3.74152	0.717505	2.6583	3.15559	2.81331	3.20408	1.87586	3.19114	2.97336	0.225435	0.25073	3.03379	4.82752	3.46945	5.67986	4.89511
C9.117	0.327518	3.57524	2.58965	3.36925	5.63906	3.74152	0.717505	2.6583	3.15559	2.81331	3.35666	1.96113	3.19114	2.97336	0.225435	0.262127	3.03379	4.82752	3.46945	5.85736	4.89511
C9.118	0.327518	3.57524	2.58965	3.36925	5.63906	3.74152	0.717505	2.6583	3.15559	2.81331	3.35666	1.96113	3.19114	2.97336	0.225435	0.262127	3.03379	4.98325	3.75857	5.85736	4.89511
C9.119	0.327518	3.57524	2.58965	3.36925	5.63906	3.74152	0.717505	2.6583	3.15559	2.81331	3.35666	2.0464	3.26535	2.97336	0.225435	0.262127	3.03379	4.98325	3.75857	5.85736	4.89511
C9.120	0.327518	3.79869	2.58965	3.36925	5.63906	3.74152	0.772697	2.73214	3.15559	2.88934	3.35666	2.0464	3.26535	3.06082	0.234453	0.262127	3.03379	4.98325	3.75857	5.85736	4.89511
C9.121	0.327518	3.79869	2.58965	3.36925	5.84791	3.74152	0.772697	2.73214	3.15559	2.88934	3.35666	2.0464	3.26535	3.06082	0.234453	0.262127	3.41301	4.98325	3.75857	5.85736	4.89511
C9.122	0.327518	3.79869	2.58965	3.36925	5.84791	3.9286	0.82789	2.73214	3.15559	2.96538	3.43295	2.0464	3.33956	3.06082	0.234453	0.262127	3.41301	5.13897	3.75857	5.85736	4.89511
C9.123	0.327518	3.79869	2.58965	3.36925	5.84791	3.9286	0.82789	2.73214	3.15559	2.96538	3.43295	2.0464	3.41377	3.06082	0.24347	0.262127	3.41301	5.13897	3.75857	6.03486	4.89511
C9.124	0.327518	3.79869	2.82508	3.36925	6.05676	3.9286	0.82789	2.73214	3.15559	2.96538	3.43295	2.0464	3.41377	3.14827	0.24347	0.262127	3.41301	5.13897	3.75857	6.03486	4.89511
C9.125	0.327518	3.79869	2.82508	3.36925	6.26562	3.9286	0.883083	2.80598	3.15559	2.96538	3.50923	2.0464	3.41377	3.23572	0.252487	0.273523	3.41301	5.13897	3.75857	6.03486	5.22145
C9.126	0.327518	3.79869	2.82508	3.36925	6.26562	3.9286	0.883083	2.80598	3.15559	2.96538	3.58552	2.13166	3.41377	3.23572	0.252487	0.273523	3.41301	5.13897	3.75857	6.03486	5.22145
C9.127	0.327518	3.79869	2.82508	3.65002	6.26562	3.9286	0.883083	2.80598	3.15559	3.04141	3.58552	2.13166	3.48799	3.23572	0.252487	0.273523	3.41301	5.2947	3.75857	6.38985	5.22145
C9.128	0.327518	3.79869	2.82508	3.65002	6.26562	3.9286	0.938275	2.87983	3.15559	3.11745	3.58552	2.13166	3.48799	3.23572	0.261505	0.28492	3.41301	5.2947	3.75857	6.38985	5.22145
C9.129	0.327518	4.02215	2.82508	3.65002	6.26562	3.9286	0.938275	2.87983	3.60638	3.11745	3.58552	2.13166	3.48799	3.23572	0.270522	0.28492	3.79224	5.2947	4.04769	6.56734	5.22145
C9.130	0.327518	4.02215	2.82508	3.65002	6.26562	4.11567	0.938275	2.95367	3.60638	3.11745	3.66181	2.13166	3.48799	3.32317	0.270522	0.28492	3.79224	5.45043	4.04769	6.56734	5.22145
C9.131	0.327518	4.02215	2.82508	3.65002	6.26562	4.11567	0.938275	2.95367	3.60638	3.19349	3.66181	2.13166	3.48799	3.32317	0.270522	0.296317	3.79224	5.60615	4.04769	6.56734	5.54779
C9.132	0.327518	4.02215	2.82508	3.65002	6.26562	4.11567	0.938275	2.95367	3.60638	3.19349	3.66181	2.13166	3.48799	3.32317	0.270522	0.296317	3.79224	5.60615	4.04769	6.56734	5.54779
C9.133	0.327518	4.02215	2.82508	3.65002	6.68333	4.30275	0.993468	2.95367	3.60638	3.19349	3.7381	2.21693	3.5622	3.32317	0.270522	0.296317	3.79224	5.60615	4.04769	6.56734	5.54779
C9.134	0.327518	4.02215	3.0605	3.9308	6.68333	4.48983	0.993468	3.02751	3.60638	3.19349	3.7381	2.21693	3.63641	3.32317	0.270522	0.296317	3.79224	5.60615	4.04769	6.74484	5.54779
C9.135	0.327518	4.2456	3.0605	3.9308	6.89218	4.48983	0.993468	3.02751	3.60638	3.26952	3.7381	2.21693	3.63641	3.41062	0.288557	0.307714	3.79224	5.76188	4.04769	6.74484	5.54779
C9.136	0.327518	4.2456	3.0605	3.9308	7.10103	4.48983	1.04866	3.02751	3.60638	3.26952	3.7381	2.21693	3.63641	3.41062	0.288557	0.307714	3.79224	5.91761	4.33682	6.74484	5.87413
C9.137	0.327518	4.2456	3.0605	3.9308	7.10103	4.48983	1.04866	3.17519	3.60638	3.34556	3.7381	2.21693	3.71062	3.41062	0.288557	0.307714	3.79224	5.91761	4.33682	6.92233	5.87413
C9.138	0.327518	4.46905	3.0605	3.9308	7.30989	4.48983	1.04866	3.17519	3.60638	3.42159	3.81439	2.21693	3.71062	3.49807	0.288557	0.307714	3.79224	6.07333	4.33682	7.09983	5.87413
C9.139	0.327518	4.46905	3.0605	3.9308	7.30989	4.48983	1.04866	3.17519	3.60638	3.42159	3.81439	2.3022	3.71062	3.49807	0.297574	0.319111	3.79224	6.07333	4.33682	7.09983	5.87413
C9.140	0.327518	4.46905	3.29592	3.9308	7.30989	4.6769	1.04866	3.24903	3.60638	3.42159	3.81439	2.3022	3.71062	3.58553	0.297574	0.319111	3.79224	6.07333	4.62594	7.09983	5.87413
C9.141	0.327518	4.46905	3.29592	3.9308	7.51874	4.6769	1.10385	3.24903	3.60638	3.42159	3.89067	2.3022	3.78484	3.58553	0.306592	0.330507	3.79224	6.07333	4.62594	7.09983	5.87413
C9.142	0.327518	4.6925	3.29592	3.9308	7.51874	4.86398	1.10385	3.32288	3.60638	3.42159	3.89067	2.3022	3.78484	3.58553	0.306592	0.330507	3.79224	6.22906	4.62594	7.27733	5.87413
C9.143	0.327518	4.6925	3.29592	3.9308	7.7276	4.86398	1.10385	3.32288	3.60638	3.42159	3.96696	2.3022	3.78484	3.58553	0.306592	0.330507	3.79224	6.22906	4.62594	7.27733	5.87413
C9.144	0.327518	4.6925	3.29592	3.9308	7.7276	5.05105	1.10385	3.32288	4.05718	3.49763	4.04325	2.38746	3.85905	3.58553	0.306592	0.330507	3.79224	6.38479	4.62594	7.27733	6.20047
C9.145	0.327518	4.6925	3.53135	4.21157	7.7276	5.05105	1.10385	3.39672	4.05718	3.49763	4.04325	2.38746	3.85905	3.67298	0.306592	0.330507	4.17146	6.38479	4.91506	7.45482	6.20047
C9.146	0.327518	4.91596	3.53135	4.21157	7.7276	5.05105	1.10385	3.39672	4.05718	3.49763	4.04325	2.38746	3.85905	3.67298	0.315609	0.341904	4.17146	6.38479	4.91506	7.45482	6.52681
C9.147	0.327518	4.91596	3.53135	4.21157	7.93645	5.23813	1.10385	3.47056	4.05718	3.49763	4.04325	2.38746	3.85905	3.67298	0.315609	0.341904	4.17146	6.54051	4.91506	7.63232	6.52681
C9.148	0.327518	4.91596	3.53135	4.21157	7.93645	5.23813	1.10385	3.47056	4.05718	3.49763	4.04325	2.47273	3.85905	3.76043	0.324627	0.353301	4.17146	6.69624	4.91506	7.63232	6.52681
C9.149	0.327518	5.13941	3.53135	4.21157	8.1453	5.23813	1.15905	3.47056	4.05718	3.49763	4.11954	2.47273	3.93326	3.76043	0.324627	0.364698	4.17146	6.69624	4.91506	7.63232	6.52681
C9.150	0.327518	5.13941	3.53135	4.21157	8.1453	5.23813	1.15905	3.47056	4.05718	3.57366	4.19582	2.47273	3.93326	3.84788	0.333644	0.364698	4.17146	6.85196	4.91506	7.80981	6.52681
C9.151	0.327518	5.13941	3.53135	4.21157	8.1453	5.42521	1.15905	3.5444	4.05718	3.57366	4.19582	2.47273	3.93326	3.93533	0.342662	0.364698	4.17146	7.00769	4.91506	7.80981	6.85315
C9.152	0.327518	5.13941	3.76677	4.49234	8.35416	5.42521	1.15905	3.5444	4.50798	3.6497	4.27211	2.47273	3.93326	3.93533	0.342662	0.376095	4.17146	7.16342	4.91506	7.80981	6.85315
C9.153	0.327518	5.13941	3.76677	4.49234	8.35416	5.42521	1.15905	3.5444	4.50798	3.6497	4.27211	2.55799	4.00747	3.93533	0.342662	0.376095	4.55068	7.16342	5.20418	7.80981	6.85315
C9.154	0.327518	5.13941	3.76677	4.49234	8.56301	5.42521	1.15905	3.5444	4.50798	3.72573	4.3484	2.55799	4.08169	4.02279	0.342662	0.376095	4.55068	7.16342	5.20418	7.98731	6.85315
C9.155	0.327518	5.36286	3.76677	4.49234	8.56301	5.79936	1.15905	3.5444	4.50798	3.8778	4.3484	2.55799	4.1559	4.02279	0.342662	0.376095	4.55068	7.31914	5.20418	7.98731	6.85315
C9.156	0.327518	5.36286	3.76677	4.77311	8.77187	5.79936	1.21424	3.61824	4.50798	3.8778	4.42469	2.64326	4.30432	4.02279	0.351679	0.387491	4.55068	7.31914	5.20418	8.1648	7.17949
C9.157	0.327518	5.36286	3.76677	4.77311	8.98072	5.79936	1.21424	3.61824	4.50798	3.95384	4.42469	2.64326	4.30432	4.11024	0.351679	0.387491	4.55068	7.31914	5.20418	8.1648	7.17949
C9.158	0.327518	5.36286	4.00219	5.05388	9.18957	5.79936	1.21424	3.61824	4.50798	3.95384	4.42469	2.64326	4.30432	4.11024	0.360696	0.387491	4.55068	7.47487	5.20418	8.3423	7.17949
C9.159	0.327518	5.36286	4.23762	5.05388	9.18957	5.79936	1.21424	3.61824	4.50798	3.95384	4.50097	2.64326	4.37854	4.11024	0.360696	0.398888	4.55068	7.47487	5.4933	8.5198	7.17949
C9.160	0.327518	5.58632	4.23762	5.05388	9.18957	5.79936	1.21424	3.69209	4.50798	3.95384	4.50097	2.72853	4.37854	4.11024	0.360696	0.398888	4.55068	7.47487	5.4933	8.5198	7.17949
C9.161	0.327518	5.58632	4.23762	5.05388	9.18957	5.79936	1.21424	3.69209	4.50798	3.95384	4.57726	2.72853	4.37854	4.11024	0.360696	0.398888	4.92991	7.47487	5.4933	8.5198	7.17949
C9.162	0.327518	5.58632	4.23762	5.05388	9.18957	5.79936	1.21424	3.69209	4.50798	3.95384	4.57726	2.72853	4.37854	4.19769	0.360696	0.410285	4.92991	7.6306	5.4933	8.5198	7.50583
C9.163	0.327518	5.58632	4.23762	5.33465	9.18957	5.79936	1.26943	3.76593	4.50798	3.95384	4.57726	2.72853	4.37854	4.19769	0.369714	0.421682	4.92991	7.6306	5.78242	8.69729	7.50583
C9.164	0.327518	5.80977	4.23762	5.33465	9.18957	5.98643	1.26943	3.76593	4.50798	4.02987	4.57726	2.72853	4.45275	4.19769	0.378731	0.421682	4.92991	7.6306	5.78242	8.87479	7.50583
C9.165	0.327518	5.80977	4.23762	5.33465	9.39843	6.17351	1.26943	3.76593	4.50798	4.10591	4.65355	2.72853	4.45275	4.19769	0.378731	0.433079	4.92991	7.6306	5.78242	8.87479	7.83217
C9.166	0.327518	5.80977	4.23762	5.33465	9.60728	6.17351	1.26943	3.76593	4.50798	4.10591	4.65355	2.81379	4.45275	4.28514	0.387749	0.444476	4.92991	7.78632	6.07154	9.22978	7.83217
C9.167	0.327518	5.80977	4.47304	5.33465	9.60728	6.36059	1.26943	3.83977	4.50798	4.10591	4.72984	2.81379	4.52696	4.28514	0.387749	0.455872	4.92991	7.78632	6.07154	9.40727	7.83217
C9.168	0.327518	6.03322	4.47304	5.33465	9.60728	6.36059	1.32462	3.83977	4.50798	4.10591	4.80613	2.81379	4.67539	4.28514	0.396766	0.467269	4.92991	7.94205	6.07154	9.58477	8.15851
C9.169	0.327518	6.03322	4.70846	5.33465	9.60728	6.36059	1.32462	3.83977	4.95878	4.18195	4.88241	2.81379	4.67539	4.37259	0.396766	0.467269	4.92991	8.09778	6.07154	9.58477	8.15851
C9.170	0.327518	6.03322	4.70846	5.61542	9.81614	6.54766	1.32462	3.91361	4.95878	4.25798	4.88241	2.89906	4.67539	4.37259	0.396766	0.478666	4.92991	8.09778	6.07154	9.58477	8.15851
C9.171	0.327518	6.25667	4.70846	5.61542	9.81614	6.54766	1.32462	3.91361	4.95878	4.25798	5.03499	2.89906	4.67539	4.37259	0.396766	0.50146	4.92991	8.2535	6.07154	9.76227	8.48485
C9.172	0.327518	6.25667	4.70846	5.61542	9.81614	6.54766	1.32462	3.98745	4.95878	4.25798	5.03499	2.98433	4.7496	4.46005	0.396766	0.50146	5.30913	8.40923	6.36066	9.93976	8.48485
C9.173	0.327518	6.48013	4.70846	5.61542	10.2338	6.73474	1.32462	4.06129	4.95878	4.25798	5.03499	2.98433	4.7496	4.5475	0.396766	0.512856	5.30913	8.40923	6.36066	10.1173	8.48485
C9.174	0.327518	6.48013	4.94389	5.61542	10.2338	6.73474	1.37982	4.06129	4.95878	4.33402	5.03499	3.06959	4.89802	4.5475	0.396766	0.512856	5.30913	8.56496	6.36066	10.2948	8.81119
C9.175	0.327518	6.48013	4.94389	5.61542	10.4427	6.92181	1.37982	4.06129	4.95878	4.33402	5.11128	3.06959	4.89802	4.5475	0.405783	0.512856	5.68836	8.56496	6.36066	10.4722	8.81119
C9.176	0.327518	6.92703	4.94389	5.89619	10.4427	6.92181	1.37982	4.20898	4.95878	4.33402	5.11128	3.15486	4.89802	4.5475	0.414801	0.524253	5.68836	8.56496	6.64978	10.4722	8.81119
C9.177	0.327518	6.92703	5.17931	5.89619	10.4427	7.10889	1.37982	4.20898	5.40958	4.33402	5.18756	3.15486	4.97224	4.63495	0.414801	0.524253	5.68836	8.72068	6.64978	10.6497	8.81119
C9.178	0.327518	7.15048	5.41473	5.89619	10.4427	7.29597	1.37982	4.20898	5.40958	4.41005	5.18756	3.15486	5.04645	4.80985	0.414801	0.524253	5.68836	8.72068	6.9389	11.0047	8.81119
C9.179	0.327518	7.15048	5.41473	5.89619	10.6516	7.29597	1.43501	4.20898	5.40958	4.48609	5.26385	3.24013	5.04645	4.8973	0.423818	0.524253	6.06758	9.03214	6.9389	11.3597	8.81119
C9.180	0.327518	7.37394	5.41473	5.89619	10.6516	7.48304	1.43501	4.28282	5.40958	4.48609	5.26385	3.24013	5.12066	4.98476	0.423818	0.53565	6.06758	9.03214	6.9389	11.5372	8.81119
C9.181	0.327518	7.59739	5.41473	6.17696	10.6516	7.48304	1.43501	4.28282	5.40958	4.48609	5.26385	3.32539	5.19487	4.98476	0.432836	0.547047	6.06758	9.18786	6.9389	11.5372	8.81119
C9.182	0.327518	7.59739	5.41473	6.17696	10.6516	7.67012	1.54539	4.35666	5.40958	4.48609	5.26385	3.32539	5.26909	5.07221	0.441853	0.547047	6.06758	9.18786	6.9389	11.5372	8.81119
C9.183	0.327518	7.82084	5.65016	6.17696	10.6516	7.67012	1.54539	4.4305	5.40958	4.56212	5.26385	3.32539	5.26909	5.15966	0.45087	0.558444	6.06758	9.34359	6.9389	11.7147	9.13753
C9.184	0.327518	7.82084	5.65016	6.17696	10.6516	7.67012	1.60059	4.4305	5.40958	4.56212	5.26385	3.32539	5.3433	5.15966	0.459888	0.558444	6.4468	9.34359	7.22803	11.8922	9.13753
C9.185	0.327518	7.82084	5.65016	6.17696	10.8604	7.8572	1.60059	4.4305	5.40958	4.56212	5.34014	3.41066	5.41751	5.24711	0.459888	0.56984	6.4468	9.34359	7.22803	12.2472	9.46387
C9.186	0.327518	8.04429	5.88558	6.17696	10.8604	8.04427	1.60059	4.4305	5.40958	4.56212	5.34014	3.49593	5.41751	5.24711	0.459888	0.56984	6.4468	9.34359	7.22803	12.2472	9.46387
C10.1	0.327518	8.26775	5.88558	6.17696	10.8604	8.04427	1.60059	4.57819	5.40958	4.71419	5.34014	3.49593	5.49172	5.42202	0.468905	0.56984	6.82603	9.65504	7.51715	12.4247	9.46387
C10.2	0.327518	8.26775	5.88558	6.45774	11.0693	8.23135	1.60059	4.57819	5.86038	4.71419	5.49271	3.49593	5.49172	5.50947	0.468905	0.56984	6.82603	9.65504	7.51715	12.4247	9.46387
C10.3	0.327518	8.4912	6.121	6.45774	11.0693	8.23135	1.60059	4.57819	5.86038	4.79023	5.49271	3.66646	5.64015	5.77182	0.477923	0.56984	6.82603	9.65504	7.51715	12.4247	9.46387
C10.4	0.327518	8.4912	6.121	6.45774	11.0693	8.41842	1.65578	4.57819	5.86038	4.86626	5.569	3.66646	5.64015	5.77182	0.48694	0.581237	6.82603	9.81077	7.51715	12.6022	9.79021
C10.5	0.327518	8.4912	6.121	6.45774	11.2781	8.41842	1.71097	4.65203	5.86038	5.01833	5.569	3.66646	5.71436	5.77182	0.495957	0.592634	7.20525	9.96649	7.80627	12.6022	9.79021
C10.6	0.327518	8.4912	6.35642	6.45774	11.2781	8.41842	1.71097	4.79971	5.86038	5.01833	5.569	3.66646	5.86279	5.85928	0.504975	0.604031	7.20525	9.96649	7.80627	12.6022	9.79021
C10.7	0.327518	8.4912	6.35642	6.45774	11.487	8.79258	1.76617	4.94739	5.86038	5.09437	5.72158	3.75173	5.937	5.85928	0.504975	0.604031	7.20525	9.96649	7.80627	12.7797	9.79021
C10.8	0.327518	8.4912	6.35642	6.73851	11.9047	8.79258	1.76617	4.94739	5.86038	5.09437	5.72158	3.75173	5.937	5.94673	0.513992	0.615428	7.20525	10.1222	7.80627	12.7797	9.79021
C10.9	0.327518	8.71465	6.35642	6.73851	11.9047	8.79258	1.76617	5.02124	6.31117	5.09437	5.79787	3.75173	5.937	5.94673	0.513992	0.649618	7.20525	10.4337	7.80627	12.7797	9.79021
C10.10	0.327518	8.71465	6.35642	6.73851	12.5312	8.79258	1.76617	5.09508	6.31117	5.09437	5.95044	3.75173	6.01121	6.03418	0.513992	0.661015	7.58447	10.5894	8.09539	12.9572	10.1166
C10.11	0.327518	8.71465	6.35642	6.73851	12.5312	8.79258	1.82136	5.09508	6.31117	5.17041	5.95044	3.83699	6.08542	6.03418	0.52301	0.661015	7.9637	10.5894	8.09539	13.1347	10.4429
C10.12	0.327518	8.9381	6.59185	6.73851	12.7401	8.97965	1.82136	5.09508	6.31117	5.17041	6.02673	3.83699	6.08542	6.03418	0.532027	0.683809	7.9637	10.7451	8.09539	13.1347	10.7692
C10.13	0.327518	8.9381	6.59185	6.73851	12.7401	8.97965	1.82136	5.16892	6.31117	5.17041	6.33188	3.83699	6.23385	6.03418	0.541045	0.683809	7.9637	10.9009	8.38451	13.3122	10.7692
C10.14	0.327518	9.16156	6.59185	6.73851	12.9489	9.16673	1.82136	5.16892	6.31117	5.39851	6.40817	3.92226	6.23385	6.03418	0.568097	0.695205	7.9637	11.368	8.38451	13.6672	10.7692
C10.15	0.327518	9.38501	6.59185	7.01928	12.9489	9.16673	1.87655	5.3166	6.31117	5.39851	6.40817	3.92226	6.30806	6.12163	0.568097	0.717999	7.9637	11.5238	8.67363	13.6672	10.7692
C10.16	0.327518	9.60846	6.59185	7.01928	13.1578	9.16673	1.98694	5.39044	6.31117	5.47455	6.71332	3.92226	6.38227	6.12163	0.568097	0.729396	8.34292	11.5238	8.67363	13.6672	11.0956
C10.17	0.327518	10.0554	6.59185	7.01928	13.7844	9.3538	1.98694	5.39044	6.31117	5.55058	6.78961	3.92226	6.45649	6.12163	0.568097	0.729396	8.34292	11.8352	8.67363	13.8447	11.0956
C10.18	0.327518	10.0554	6.82727	7.01928	13.7844	9.54088	1.98694	5.39044	6.76197	5.62662	7.09476	4.00752	6.45649	6.20908	0.577114	0.740793	8.34292	11.8352	8.96275	13.8447	11.0956
C10.19	0.327518	10.0554	6.82727	7.58082	13.7844	9.54088	1.98694	5.39044	6.76197	5.62662	7.17104	4.00752	6.5307	6.29653	0.595149	0.740793	8.72215	12.1467	9.25187	14.0222	11.4219
C10.20	0.327518	10.2788	7.06269	7.86159	13.7844	9.91503	2.04213	5.46429	6.76197	5.70265	7.24733	4.00752	6.75334	6.38399	0.595149	0.763586	8.72215	12.1467	9.54099	14.0222	11.4219
C10.21	0.327518	10.2788	7.06269	7.86159	14.2021	10.1021	2.04213	5.46429	6.76197	5.77869	7.32362	4.09279	6.75334	6.55889	0.595149	0.763586	8.72215	12.3024	9.83012	14.1997	11.4219
C10.22	0.327518	10.2788	7.29812	8.14236	14.4109	10.1021	2.09732	5.46429	6.76197	5.85472	7.32362	4.09279	6.82755	6.64634	0.604166	0.763586	8.72215	12.3024	9.83012	14.1997	12.0746
C10.23	0.327518	10.2788	7.29812	8.42313	14.6198	10.2892	2.09732	5.61197	6.76197	5.85472	7.32362	4.34859	7.05019	6.64634	0.613184	0.774983	9.10137	12.4581	9.83012	14.3772	12.0746
C10.24	0.327518	10.2788	7.29812	8.7039	15.4552	10.4763	2.09732	5.68581	6.76197	5.85472	7.32362	4.34859	7.19861	6.82125	0.631219	0.78638	9.10137	12.4581	9.83012	14.3772	12.0746
C10.25	0.327518	10.7257	7.53354	8.7039	15.4552	10.4763	2.15251	5.75965	7.21277	6.00679	7.39991	4.51912	7.19861	6.82125	0.631219	0.78638	9.10137	12.6138	9.83012	14.5547	12.4009
C10.26	0.327518	10.7257	7.53354	8.7039	16.0818	10.8504	2.15251	5.83349	7.21277	6.08283	7.39991	4.51912	7.27282	6.9087	0.631219	0.797777	9.10137	12.7696	10.1192	14.5547	12.7273
C10.27	0.327518	10.7257	7.76896	8.98468	16.9172	11.5987	2.2629	5.83349	7.21277	6.08283	7.39991	4.51912	7.49546	7.17105	0.640236	0.797777	9.10137	13.081	10.1192	14.7321	12.7273
C10.28	0.327518	10.7257	8.00439	8.98468	17.9614	11.5987	2.2629	6.05502	7.21277	6.15886	7.4762	4.60439	7.49546	7.34596	0.667288	0.797777	9.10137	13.081	10.1192	14.7321	13.0536
C10.29	0.327518	10.7257	8.00439	8.98468	17.9614	11.7858	2.2629	6.12886	7.21277	6.15886	7.4762	4.60439	7.49546	7.34596	0.739428	0.831967	9.48059	13.081	10.1192	14.9096	13.0536
C10.30	0.327518	10.7257	8.00439	9.26545	18.7969	11.9729	2.2629	6.12886	7.21277	6.38697	7.62877	4.60439	7.64389	7.69576	0.748445	0.831967	9.48059	13.2367	10.4084	15.2646	13.38
C10.31	0.327518	10.9492	8.23981	9.26545	18.7969	12.1599	2.31809	6.35039	7.21277	6.53904	7.78135	4.68966	7.86652	7.95812	0.757462	0.854761	9.48059	13.2367	10.4084	15.4421	14.0326
C10.32	0.327518	10.9492	8.47523	9.26545	18.7969	12.347	2.37328	6.42423	7.66357	6.69111	7.85763	4.77492	7.86652	7.95812	0.76648	0.854761	9.48059	13.2367	10.4084	15.4421	14.0326
C10.33	0.327518	11.6195	8.47523	9.82699	19.2146	12.5341	2.37328	6.42423	7.66357	6.84318	7.85763	4.77492	7.86652	8.04557	0.76648	0.854761	9.85982	13.5482	10.6975	15.6196	14.6853
C10.34	0.327518	11.6195	8.47523	9.82699	19.4234	12.5341	2.42848	6.49807	7.66357	6.84318	7.93392	4.86019	8.08916	8.13302	0.775497	0.854761	9.85982	13.7039	10.6975	15.6196	14.6853
C10.35	0.327518	11.843	8.71066	10.1078	19.8411	12.5341	2.48367	6.49807	7.66357	6.99525	8.23907	5.03072	8.08916	8.13302	0.784515	0.854761	10.239	13.7039	10.6975	15.6196	15.0117
C10.36	0.327518	11.843	8.71066	10.1078	19.8411	12.7212	2.48367	6.57191	7.66357	7.14732	8.31536	5.03072	8.16337	8.13302	0.784515	0.877554	10.239	13.8597	10.9866	15.9746	15.9907
C10.37	0.327518	11.843	8.71066	10.1078	19.8411	12.9082	2.48367	6.64575	7.66357	7.2994	8.31536	5.03072	8.3118	8.22048	0.793532	0.877554	10.6183	14.0154	11.2757	16.1521	15.9907
C10.38	0.327518	11.843	9.1815	10.1078	20.4677	13.0953	2.53886	6.64575	7.66357	7.2994	8.62051	5.11599	8.3118	8.22048	0.793532	0.900348	10.9975	14.3268	11.5648	16.3296	16.317
C10.39	0.327518	11.843	9.65235	10.3885	20.6765	13.2824	2.64925	6.71959	7.66357	7.37543	8.77309	5.11599	8.3118	8.48283	0.802549	0.911745	10.9975	14.6383	11.5648	16.5071	16.6434
C10.40	0.327518	12.5133	9.65235	10.6693	20.8854	13.2824	2.70444	6.79344	7.66357	7.45147	9.00195	5.20126	8.38601	8.48283	0.802549	0.911745	10.9975	14.794	11.5648	16.5071	17.9487
C10.41	0.327518	12.5133	9.65235	10.6693	21.7208	13.6566	2.9804	6.86728	7.66357	7.60354	9.07824	5.20126	8.38601	8.57028	0.811567	0.923142	11.3767	14.794	11.854	16.6846	18.2751
C10.42	0.327518	12.9603	10.1232	10.9501	21.7208	13.6566	2.9804	7.23649	7.66357	7.60354	9.23081	5.20126	8.53444	8.65774	0.820584	0.923142	11.3767	15.2612	12.1431	16.8621	18.6014
C10.43	0.327518	12.9603	10.3586	10.9501	22.5562	14.0307	3.20117	7.31033	7.66357	7.60354	9.45968	5.28652	8.60865	8.74519	0.820584	0.968729	11.3767	15.7284	12.1431	16.8621	18.9277
C10.44	0.327518	12.9603	10.3586	11.2308	22.7651	14.4049	3.20117	7.45801	8.11437	7.75561	9.53596	5.28652	8.68286	9.09499	0.847636	0.991522	11.3767	15.8841	12.1431	17.2171	18.9277
C10.45	0.327518	13.1837	10.8295	11.5116	22.9739	14.9661	3.20117	7.53185	8.11437	8.05975	9.53596	5.28652	9.20235	9.18245	0.865671	1.01432	12.1352	15.8841	12.4322	17.3946	18.9277
C10.46	0.327518	13.6306	11.0649	11.7924	23.3916	15.1532	3.25637	7.53185	8.11437	8.05975	9.76483	5.37179	9.27656	9.2699	0.865671	1.02571	12.1352	15.8841	12.4322	17.5721	19.9068
C10.47	0.327518	13.8541	11.3003	12.0732	23.3916	15.7144	3.25637	7.53185	8.56516	8.05975	9.76483	5.62759	9.27656	9.35735	0.883706	1.02571	12.5144	16.0398	12.7213	17.9271	20.5594
C10.48	0.327518	13.8541	11.3003	12.0732	23.8093	15.9015	3.31156	7.82722	8.56516	8.13578	9.76483	5.62759	9.27656	9.4448	0.892723	1.03711	13.2728	16.1956	12.7213	18.2821	20.5594
C10.49	0.327518	13.8541	11.7712	12.0732	24.2271	16.0885	3.31156	7.90106	8.56516	8.13578	9.84111	5.71285	9.57341	9.70716	0.910758	1.0599	13.6521	16.1956	12.7213	18.2821	20.8858
C10.50	0.327518	14.0775	11.7712	12.0732	25.4802	16.0885	3.42195	7.90106	8.56516	8.21182	9.9174	5.71285	9.79605	9.79461	0.928793	1.0713	14.0313	16.3513	13.0104	18.2821	20.8858
C10.51	0.327518	14.301	12.0066	12.0732	25.4802	16.4627	3.42195	7.90106	8.56516	8.36389	10.07	5.79812	9.94447	9.88206	0.97388	1.10549	14.0313	16.3513	13.0104	18.6371	21.2121
C10.52	0.327518	14.301	12.0066	12.3539	25.689	16.4627	3.47714	7.9749	8.56516	8.43993	10.1463	5.88339	10.0929	9.96951	0.982898	1.15108	14.0313	17.2856	13.0104	18.8145	21.8648
C10.53	0.327518	14.5244	12.7128	12.3539	26.3156	17.0239	3.47714	7.9749	8.56516	8.51596	10.4514	6.05392	10.0929	10.1444	1.02798	1.16247	14.0313	18.0643	13.2996	18.992	21.8648
C10.54	0.327518	15.1948	12.9483	12.9155	26.5245	17.0239	3.69791	8.04875	8.56516	8.592	10.5277	6.13919	10.1671	10.1444	1.037	1.19666	14.0313	18.0643	14.1669	18.992	22.1911
C10.55	0.327518	15.1948	13.1837	13.1962	27.151	17.211	3.69791	8.19643	9.01596	8.89614	10.5277	6.30972	10.2413	10.2319	1.04602	1.20806	14.4105	18.3757	14.1669	19.347	22.1911
C10.56	0.327518	15.1948	13.1837	13.477	27.7776	17.211	3.7531	8.27027	9.01596	9.04821	10.6803	6.39499	10.464	10.2319	1.05504	1.21946	14.4105	18.3757	14.4561	19.702	22.1911
C10.57	0.327518	15.1948	13.4191	13.477	29.0307	17.7722	3.7531	8.34411	9.01596	9.12424	10.6803	6.48025	10.5382	10.2319	1.07307	1.24225	14.4105	18.9986	14.4561	20.057	22.8438
C10.58	0.327518	15.4182	13.6545	14.0386	29.2396	18.5205	3.7531	8.34411	9.01596	9.27632	10.9854	6.48025	10.6124	10.3193	1.10012	1.31063	14.4105	19.3101	14.4561	20.2345	22.8438
C10.59	0.327518	15.6417	13.89	14.6001	30.075	18.5205	3.80829	8.34411	9.46676	9.50442	11.138	6.56552	10.6124	10.5817	1.10914	1.33343	14.7897	19.4658	14.4561	20.2345	22.8438
C10.60	0.327518	16.312	14.1254	14.6001	30.075	18.7076	3.80829	8.41795	9.46676	9.50442	11.2906	6.56552	11.0577	10.5817	1.11816	1.39041	16.3066	19.4658	14.7452	20.2345	22.8438
C10.61	0.327518	16.9824	14.1254	14.8809	30.2838	19.4559	3.86349	8.4918	9.46676	9.8846	11.4432	6.65079	11.1319	10.7566	1.11816	1.40181	16.6858	19.7773	16.4799	20.5895	23.1702
C10.62	0.327518	16.9824	14.5962	15.1616	30.7015	19.4559	3.91868	8.56564	9.46676	9.96063	11.8246	6.65079	11.2061	11.0189	1.11816	1.47019	16.6858	19.7773	16.4799	20.9445	23.4965
C10.63	0.327518	16.9824	14.8317	15.4424	30.9104	19.4559	4.30503	8.63948	9.46676	10.0367	11.8246	6.65079	11.2803	11.1064	1.15423	1.47019	17.0651	19.933	16.769	21.6545	23.8228
C10.64	0.327518	17.4293	16.0088	15.4424	31.1192	19.8301	4.41541	9.00869	9.46676	10.1887	11.9772	6.65079	11.6514	11.1938	1.17226	1.47019	17.4443	20.2444	16.769	21.832	23.8228
C10.65	0.327518	18.0997	16.0088	16.004	31.7458	19.8301	4.74657	9.08253	9.91756	10.2648	12.0535	6.73605	11.7256	11.2813	1.20833	1.51578	17.4443	21.0231	17.0581	22.0095	24.4755
C10.66	0.327518	18.9935	16.2442	16.2847	32.7901	20.0171	4.85695	9.15637	9.91756	10.3408	12.206	6.82132	11.7256	11.4562	1.21735	1.52717	17.8235	21.0231	17.0581	22.3645	24.8019
C10.67	0.327518	19.6638	16.2442	16.8463	33.2078	20.9525	5.02253	9.3779	10.3684	10.3408	12.3586	6.90659	12.0966	11.4562	1.2444	1.56136	17.8235	21.4903	17.0581	22.897	25.1282
C10.68	0.327518	19.6638	16.9505	17.127	34.4609	20.9525	5.07773	9.45174	10.8192	10.4168	12.6638	7.07712	12.5419	11.5436	1.27145	1.56136	18.582	21.646	17.3473	23.0744	25.1282
C10.69	0.327518	21.228	17.4213	17.127	34.6698	20.9525	5.13292	9.52558	10.8192	10.4929	12.74	7.24765	12.913	11.6311	1.28949	1.59555	18.582	21.646	17.3473	23.2519	25.4546
C10.70	0.327518	21.4514	17.8922	17.6886	36.3406	21.3267	5.40888	9.59942	10.8192	10.4929	12.8163	7.50345	13.0614	11.8935	1.29851	1.66393	18.9612	21.9574	17.6364	23.2519	25.7809
C10.71	0.327518	23.0156	18.363	17.9694	36.9671	21.7008	5.46407	9.96863	10.8192	11.0251	12.8926	7.67398	13.0614	11.8935	1.31654	1.67533	18.9612	21.9574	18.2146	23.9619	25.7809
C10.72	0.327518	24.5798	18.363	18.8117	36.9671	22.2621	5.62965	10.4117	10.8192	11.2532	13.1215	7.92978	13.0614	12.2433	1.32556	1.7893	18.9612	22.1132	18.5037	24.1394	26.4336
C10.73	0.327518	25.697	18.363	18.8117	37.3849	22.4491	6.34716	10.7809	11.27	11.2532	13.3503	8.01505	13.5809	12.768	1.35261	1.90327	19.3404	23.8261	18.7929	24.8494	27.0863
C10.74	0.327518	27.0378	18.5984	19.9347	38.2203	22.8233	6.45754	10.7809	11.7208	11.4813	13.6555	8.35612	13.5809	12.8554	1.37966	1.91466	19.3404	24.2933	18.7929	25.3819	27.7389
C10.75	0.327518	27.4847	18.5984	19.9347	39.4734	23.0104	6.56793	10.8547	12.1715	11.4813	13.7318	8.52665	13.6551	12.8554	1.41573	1.92606	19.3404	24.6048	19.082	25.3819	28.0653
C10.76	0.327518	27.9316	19.0693	20.7771	39.8911	24.8811	6.62312	11.1501	12.1715	11.4813	14.4184	8.86771	13.6551	13.1178	1.42475	1.94885	19.3404	25.6949	20.5276	25.9144	28.3916
C10.77	0.327518	28.155	19.7755	21.0578	39.8911	25.2553	6.84389	11.5193	12.1715	11.7094	14.4947	9.03825	13.7293	13.4676	1.44279	1.97165	19.7196	26.0063	21.1058	25.9144	30.0233
C10.78	0.327518	28.155	20.2464	21.0578	40.7265	25.4423	7.17505	11.5193	12.1715	11.8615	14.7998	9.12351	14.0262	13.4676	1.44279	2.02863	21.2365	26.6292	21.395	26.9794	31.0023
C10.79	0.327518	28.8254	20.7172	21.3386	41.7708	25.6294	7.17505	11.7408	12.6223	11.8615	14.8761	9.12351	14.1004	13.555	1.47886	2.02863	21.2365	27.0964	21.6841	26.9794	31.9814
C10.80	0.327518	29.0488	21.4235	21.6194	42.3974	27.3131	7.17505	11.8147	13.0731	11.9376	14.8761	9.20878	14.323	13.555	1.48787	2.08562	21.995	27.4079	21.9732	27.1568	32.634
C10.81	0.327518	29.2723	22.3652	22.1809	43.6505	28.8097	7.23024	11.8147	13.0731	12.0136	15.7153	9.20878	14.4714	14.1672	1.59608	2.1426	21.995	28.1865	22.2623	27.6893	33.2867
C10.82	0.327518	29.7192	22.836	23.8655	44.0682	29.558	7.34063	11.9624	13.5239	12.3938	15.7916	9.20878	14.9167	14.2547	1.66822	2.1426	22.7534	28.3422	22.2623	27.8668	33.6131
C10.83	0.655036	30.1661	23.0715	24.4271	44.277	29.7451	7.67178	12.11	13.9747	13.6864	15.9441	9.37931	15.0651	14.2547	1.68626	2.22238	23.5119	28.4979	22.5514	27.8668	35.5711
C10.84	0.655036	30.1661	24.0132	24.4271	45.739	30.1192	7.83736	12.3316	14.4255	13.7624	16.0967	9.54985	15.2878	14.3421	1.68626	2.23377	23.8911	28.6537	22.8406	28.0443	35.8974
C10.85	0.655036	31.2834	24.0132	24.7079	46.3656	30.1192	7.89255	12.5531	14.4255	13.9145	16.4781	9.54985	15.5104	14.3421	1.77643	2.37054	23.8911	28.9651	22.8406	28.2218	37.2028
C10.86	0.655036	32.1772	24.2486	24.9886	46.5744	31.0546	8.00294	12.9223	14.4255	13.9145	16.6307	9.72038	15.6588	15.3041	1.92973	2.47311	24.2703	29.1208	23.1297	30.1743	37.8555
C10.87	0.655036	32.1772	24.9549	25.8309	47.8276	32.7383	8.38929	13.2915	14.4255	14.6748	16.707	9.72038	15.733	15.3041	1.98383	2.47311	24.6495	29.4323	23.1297	30.5293	37.8555
C10.88	0.655036	33.5179	27.3091	26.954	49.4984	33.1125	8.77563	13.3653	14.8763	14.9029	16.7833	10.0614	16.9204	15.3915	1.99285	2.62127	24.6495	30.5224	23.4188	33.3692	38.1818
C10.89	0.655036	33.7413	28.7216	27.7963	49.7072	33.2995	8.94121	13.4392	15.3271	14.979	16.8596	10.4025	17.2173	15.6539	2.03793	2.68965	24.6495	30.6781	23.7079	33.7242	38.1818
C10.90	0.655036	34.6352	29.1925	28.3579	50.3338	33.4866	9.0516	13.7346	15.3271	15.131	17.0884	10.8288	17.5884	16.1786	2.074	2.80361	26.5457	30.8338	24.5753	33.9017	38.1818
C10.91	0.655036	35.3055	30.8404	28.6387	50.5427	34.7961	9.21718	13.9561	15.3271	15.8914	17.1647	11.0846	17.9594	16.8782	2.11007	3.28228	27.3041	31.4567	25.1535	34.2567	39.4872
C10.92	0.655036	35.9759	31.0759	29.2002	50.5427	34.9832	9.21718	14.0299	15.3271	16.1195	17.3173	11.0846	17.9594	17.228	2.20025	3.36206	27.6833	32.7026	25.7318	37.2741	39.8135
C10.93	0.655036	37.0931	32.7238	29.2002	52.0046	35.9186	9.27237	14.3991	15.7779	16.1955	17.3936	11.0846	18.6273	17.4904	2.40765	3.40765	29.2002	33.6369	26.31	38.1616	41.4452
C10.94	0.655036	38.6573	33.6655	31.1656	52.6312	35.9186	9.38275	15.0637	16.6795	17.4881	17.5462	11.1699	18.85	17.5778	2.63308	3.81793	29.9587	33.9484	26.5991	40.114	46.6667
C10.95	0.655036	39.7746	33.9009	31.1656	53.0489	36.2928	9.43795	15.6544	17.1303	17.4881	17.6225	11.1699	18.9984	17.6653	2.71424	3.9433	29.9587	34.5713	26.8883	40.824	46.993
C10.96	0.655036	40.2215	34.3718	31.7271	53.4666	36.4798	10.1555	15.6544	17.1303	17.5642	18.6142	11.3404	19.3695	17.7527	2.78638	4.2852	29.9587	34.8827	28.0447	41.3565	47.6457
C10.97	0.655036	41.7856	35.078	33.131	54.302	37.6023	10.1555	15.8021	17.5811	18.0204	18.6905	11.5962	19.9632	19.152	2.7954	4.30799	30.3379	36.9072	28.3339	41.889	47.972
C10.98	0.655036	42.0091	35.5489	33.4118	54.5109	37.7894	10.321	15.876	17.5811	18.0964	20.3688	11.7668	20.26	19.4143	2.90361	4.46755	31.0963	37.0629	28.623	42.0665	48.6247
C10.99	0.655036	42.2325	36.9614	33.6925	57.8525	39.286	10.321	16.0975	18.0319	18.2485	21.9709	12.8752	20.8537	19.939	2.96673	4.52453	31.4756	37.0629	28.9121	42.4215	49.2774
C10.100	0.655036	42.2325	36.9614	33.9733	58.0614	40.2214	10.4866	16.1713	18.0319	18.4006	22.1234	12.9605	21.0021	19.939	3.12002	4.59291	32.6132	37.2186	29.4903	44.5514	49.6037
C10.101	0.655036	45.1374	37.4323	34.5348	63.0739	41.905	10.5418	16.4667	18.4827	18.9328	22.5812	13.4721	21.9669	20.3763	3.21921	4.68409	32.9925	37.6858	30.0686	47.5689	53.1935
C10.102	0.655036	45.8078	38.374	35.0964	64.1182	42.8404	10.5418	17.1313	19.3843	19.8452	22.5812	13.5574	23.0801	21.0759	3.49875	4.68409	33.7509	37.8415	30.6468	48.9888	55.1515
C10.103	0.655036	47.1485	39.7865	39.308	65.3713	43.0275	10.7626	17.2051	19.8351	20.6816	24.9461	13.5574	24.1191	21.3383	3.51679	4.69549	33.7509	39.3988	31.2251	49.1663	55.8042
C10.104	0.655036	48.2658	40.0219	39.5887	66.4156	44.337	11.0385	18.682	20.2859	21.8982	24.9461	13.8132	24.2675	22.1253	3.51679	4.77526	34.5094	40.3332	32.6707	50.2313	55.8042
C10.105	0.655036	48.9361	42.3762	40.9926	68.0864	44.5241	11.2041	19.2727	20.7367	22.4304	25.8615	13.8984	24.4901	23.0873	3.53482	4.80945	37.9224	41.4232	32.9598	55.2012	57.1096
C10.106	0.655036	52.2879	43.0824	40.9926	71.2192	45.4595	11.3145	19.4204	23.4415	23.4949	25.9378	13.9837	24.7128	24.2242	3.56188	4.85504	41.7146	45.3164	34.1163	57.8636	57.7623
C10.107	0.655036	52.5114	46.3784	42.3964	75.1874	48.2656	11.3145	19.8634	23.8923	23.9511	26.3955	14.2395	24.9354	25.2736	3.59795	4.92342	42.0938	45.7836	36.4293	61.0585	58.0886
C10.108	0.655036	54.9693	47.7909	43.5195	75.3963	48.6398	11.3145	20.1588	24.7939	24.0272	26.4718	14.41	25.3065	25.2736	4.35541	5.27672	43.6107	45.9393	37.8749	62.1235	58.0886
C10.109	0.655036	56.3101	48.7326	43.8003	78.3202	50.6976	11.4801	20.3803	24.7939	28.0571	26.7007	14.5806	25.3807	25.4485	4.42755	5.45907	46.2653	46.5622	44.8138	62.656	59.0676
C10.110	0.655036	57.4273	49.6743	45.4849	79.3645	52.7555	11.5905	20.3803	25.6955	28.5133	28.5316	14.5806	25.3807	25.7983	4.44558	5.66421	46.2653	52.3241	46.2594	63.1885	59.0676
C10.111	0.655036	57.4273	52.4994	45.7657	81.453	55.7487	11.8112	20.528	25.6955	29.0455	29.4471	15.0922	25.9002	26.0607	4.48165	5.66421	46.6445	57.6188	46.8376	65.3184	60.373
C10.112	0.655036	58.3211	52.9702	48.2926	82.0796	56.1228	11.8664	21.8571	27.0479	30.4141	31.2017	15.348	27.9781	26.323	4.68004	5.86936	46.6445	57.6188	49.1506	70.6433	61.6783
C10.113	0.655036	58.768	56.0307	48.8542	82.0796	56.6841	11.9768	22.374	28.4003	30.7943	31.7357	17.0533	28.4234	27.285	4.68905	6.14288	47.7822	58.7089	49.4397	71.7083	62.0047
C10.114	0.655036	59.6618	56.737	49.4157	89.3895	57.2453	12.032	22.6694	31.5559	31.0985	33.4903	17.1386	28.7202	30.0834	4.95056	6.7697	48.1614	58.7089	49.7288	72.9507	62.331
C10.115	0.655036	61.226	59.7975	51.1003	90.8515	57.6194	12.1424	22.9648	31.5559	31.4026	33.948	18.5028	30.4271	30.8705	5.11287	7.11161	48.1614	63.3807	50.0179	73.3057	62.9837
C10.116	0.655036	67.0358	62.1517	52.785	94.402	57.8065	12.6391	24.2939	34.7115	32.0869	35.5501	18.7586	32.9503	35.418	5.54571	7.1572	49.2991	64.315	50.5962	75.0807	63.31
C10.117	0.655036	67.4827	63.3288	55.5927	98.9968	59.4902	12.6391	24.4416	35.613	33.3795	35.9315	19.6113	33.6183	35.6804	5.67195	7.38513	50.816	64.315	52.9092	75.2582	65.9208
C10.118	0.655036	67.7061	63.5642	56.1542	101.294	60.9868	13.0807	28.0598	35.613	33.4556	37.0758	21.4019	34.583	35.7678	5.699	7.55608	50.816	69.9212	54.6439	75.6132	66.2471
C10.119	0.655036	68.5999	64.7414	60.085	104.218	66.2249	13.3014	30.9397	36.5146	35.2044	40.5088	23.8746	37.6257	36.38	5.84328	7.69285	51.9536	71.0113	56.0895	75.6132	66.8998
C10.120	0.655036	69.2703	64.9768	60.3658	107.977	72.7726	13.4118	35.5179	38.3178	36.8011	44.018	25.0683	37.9226	36.4674	6.09577	8.5818	56.5043	73.5029	58.9807	75.9682	70.8159
C10.121	0.655036	72.3986	66.6247	63.4543	112.363	76.327	14.7364	38.0285	39.2194	37.2573	47.8324	25.3241	37.9226	38.2165	6.12282	9.06046	57.2628	78.6419	62.161	76.1457	71.7949
C10.122	0.655036	79.1022	68.2727	65.4197	115.496	78.3849	14.9572	38.0285	39.2194	38.9301	47.8324	29.8433	38.4421	39.6157	6.14086	9.36818	58.7797	78.6419	64.1849	82.5355	74.4056
C10.123	0.655036	79.3257	68.2727	65.9812	116.958	81.7522	15.1228	42.5328	39.6702	39.5384	51.0365	30.3549	42.3011	41.802	6.23103	9.49354	59.1589	81.2892	69.9673	84.6655	84.1958
C10.124	0.655036	81.7837	69.9207	67.1043	121.762	85.4938	15.2884	43.1974	39.6702	39.5384	52.1808	30.4401	44.0822	43.4636	6.25808	9.57332	60.6758	84.7152	70.2564	91.9428	85.5012
C10.125	0.655036	82.454	70.3915	70.1928	128.445	87.1775	16.0611	43.9358	40.5718	39.7665	52.4097	30.8665	47.8671	44.6005	6.3212	9.59611	65.6057	88.9198	71.1238	95.4927	90.07
C10.126	0.655036	82.454	70.6269	74.9659	128.863	99.8986	16.3922	45.1173	40.5718	40.5269	54.622	31.5486	48.1639	45.9122	6.3212	9.82405	67.1226	89.0755	72.8585	95.4927	98.2285
C10.127	0.655036	84.912	74.8646	75.5274	132.831	100.273	16.5578	45.708	40.5718	45.0129	57.6735	32.9129	50.6871	45.9997	6.66387	10.3597	67.1226	98.4191	78.6409	99.5751	99.5338
C10.128	0.655036	89.8279	78.6313	83.9506	133.875	100.273	16.8338	46.3726	45.5306	49.2709	59.5807	32.9981	51.7261	45.9997	6.69092	10.77	67.881	98.7306	78.6409	104.013	102.471
C10.129	0.655036	96.0846	80.0439	91.2506	136.799	111.497	16.9993	46.8895	48.2354	50.7156	59.9621	33.0834	52.4682	47.1366	6.96144	12.1604	67.881	99.9764	82.3995	105.432	105.734
C10.130	0.982554	100.554	80.7501	100.797	141.185	111.871	17.4409	47.9233	48.2354	51.552	61.793	33.8508	54.843	47.3115	7.31312	12.8214	70.5356	106.05	84.7125	108.627	113.566
C10.131	0.982554	101.447	87.1066	102.762	144.527	114.116	17.6065	48.3663	48.6862	52.3884	64.3105	35.2151	56.0304	47.3989	7.4574	13.0379	72.811	110.099	91.9405	111.29	116.177
C10.132	0.982554	103.235	87.342	105.289	148.704	118.045	18.048	48.5878	50.9402	53.5289	64.4631	35.2151	56.5499	49.8476	7.63775	13.1063	72.811	113.213	95.1208	113.952	121.072
C10.133	0.982554	103.235	88.0483	105.851	149.122	122.722	18.9863	51.6154	51.391	53.757	65.1497	35.4709	56.6983	54.4825	7.70087	13.1177	74.7071	114.77	95.1208	116.97	127.925
C10.134	0.982554	111.726	99.1131	105.851	187.969	133.385	20.0901	52.8707	54.5466	55.6579	67.2095	37.1762	58.7021	58.3304	7.89023	13.1633	75.4655	122.245	104.373	124.602	128.904
C10.135	0.982554	116.866	100.526	106.974	189.848	134.134	21.3596	53.166	55.899	57.1026	69.3455	41.5248	59.5184	59.03	8.58457	13.3685	75.4655	129.409	106.686	128.329	130.536
C10.136	0.982554	122.452	108.295	107.535	192.981	148.164	23.1257	57.9657	55.899	58.1671	69.4981	46.385	60.4832	60.0794	8.76492	13.6306	76.9824	133.925	114.492	176.076	134.126
C10.137	0.982554	127.815	109.001	110.062	206.557	148.164	23.1809	59.2949	60.4069	58.3952	72.5496	47.5787	61.1511	60.5167	8.86411	14.5081	77.3616	145.916	129.237	186.193	151.096
C10.138	0.982554	138.988	120.537	117.924	227.86	152.841	23.5673	59.6641	61.3085	58.7753	72.8548	48.2608	61.1511	61.0414	8.90018	14.85	79.637	150.432	133.285	206.96	158.275
C10.139	0.982554	139.434	124.068	119.047	233.708	159.763	24.2296	60.6979	63.1117	61.8928	76.6691	51.3304	62.9322	66.2011	10.1085	18.4172	81.1539	164.447	146.584	233.762	170.676
C10.140	0.982554	153.959	131.837	124.101	245.612	160.324	26.6581	61.8055	63.5625	64.402	77.966	51.501	63.6743	73.8094	10.1807	21.2892	92.9098	166.472	151.499	233.762	174.918
C10.141	0.982554	154.629	162.913	124.382	245.612	160.324	28.1483	64.1684	64.9149	64.7061	86.0525	51.5862	65.1586	73.9843	10.2257	21.3918	98.5982	176.905	160.173	238.377	177.529
C10.142	0.982554	174.07	174.213	126.066	252.087	161.634	29.1417	68.8943	67.6197	66.7591	87.3494	54.7411	81.2627	74.509	10.9291	22.0528	106.562	176.905	163.932	263.581	179.814
C10.143	0.982554	179.656	176.332	126.066	256.89	162.943	31.7358	71.5526	70.3245	72.1576	106.727	55.4232	91.8008	77.3949	12.7055	23.8079	111.871	182.511	167.69	268.729	185.688
C10.144	0.982554	195.744	179.392	127.189	265.453	168.743	35.7649	71.7003	70.7753	75.5031	110.083	56.7022	92.4688	81.4177	13.5351	29.1986	114.905	191.232	191.687	270.149	197.11
C10.145	0.982554	197.532	179.863	131.682	275.687	173.981	40.401	73.5463	74.8325	76.4155	110.465	61.8182	92.8398	84.566	15.5821	31.1247	119.835	199.174	198.048	290.206	216.037
C10.146	0.982554	203.118	188.339	141.228	280.073	179.406	48.404	79.306	76.1849	84.3993	111.533	63.5235	93.8046	95.4974	16.1141	31.1931	120.972	212.411	204.119	306.358	223.543
C10.147	0.982554	214.291	188.339	170.99	302.421	179.593	49.1215	90.8991	78.4389	89.4176	112.83	64.8025	116.439	98.4708	18.9546	31.2728	124.006	220.509	204.119	307.068	225.828
C10.148	1.31007	252.278	195.637	184.186	313.699	182.586	49.7286	91.7114	83.8484	89.9498	119.848	65.3141	117.182	100.395	19.8293	31.8541	124.006	223.156	224.358	319.67	270.21
C10.149	1.31007	252.278	202.464	191.205	315.369	188.011	54.0888	92.0068	91.512	105.993	131.901	66.2521	132.172	111.851	22.8681	32.4923	129.695	226.426	242.283	355.524	332.541
C10.150	1.31007	254.289	212.587	215.351	322.47	199.049	57.7867	105.667	104.585	112.836	146.93	71.6238	137.293	118.497	24.0675	32.8114	132.349	235.147	281.315	367.416	332.867
C10.151	1.31007	273.059	243.898	223.494	328.318	203.539	57.9523	119.476	113.601	113.977	174.089	91.2351	138.777	122.957	24.2117	33.1419	132.728	258.817	306.468	382.148	371.375
C10.152	1.31007	279.316	246.253	238.094	332.704	220.75	62.3677	133.063	114.052	118.615	194	95.8395	143.007	123.22	24.879	34.2702	136.9	298.995	324.105	393.153	383.776
C10.153	1.31007	312.61	247.43	243.99	344.818	226.736	67.0039	139.487	114.052	139.449	195.754	99.8471	158.889	135.9	26.8899	35.729	161.549	303.044	328.731	398.833	438.275
C10.154	1.31007	337.413	249.549	287.79	347.533	257.791	73.7374	145.764	120.363	151.538	200.332	101.979	162.6	139.223	29.0902	37.769	185.44	309.428	364.293	402.56	459.161
C10.155	1.63759	368.473	257.553	306.041	352.128	267.332	74.0686	156.544	124.871	168.19	204.222	123.21	162.971	170.794	31.083	38.2933	197.576	311.141	374.412	414.63	481.026
C10.156	1.63759	467.686	263.909	393.922	391.81	270.699	83.5065	162.083	130.731	172.98	232.754	133.527	165.716	170.794	31.2002	44.3336	197.955	348.672	379.616	432.202	552.821
C10.157	1.63759	471.038	276.858	406.837	392.437	272.383	92.227	215.544	132.535	175.642	240.84	137.45	186.57	170.794	33.9325	52.8356	208.573	361.441	381.929	464.151	668.345
C10.158	1.63759	503.886	277.799	441.372	426.689	317.281	94.6002	224.257	133.436	187.427	288.978	137.45	186.719	180.938	40.2808	55.2175	211.228	390.406	400.144	466.636	690.536
C10.159	1.96511	536.733	294.75	455.972	447.783	326.261	94.6002	237.475	138.395	187.655	290.656	137.45	186.719	186.972	42.6794	56.8359	221.846	424.51	500.179	478.884	925.501
C10.160	1.96511	553.269	295.456	506.23	464.282	337.485	103.762	245.302	163.64	187.655	328.266	147.852	195.401	196.592	44.2665	64.6313	230.189	434.477	580.844	499.296	934.313
C10.161	1.96511	567.793	295.691	533.184	494.357	416.993	113.973	245.524	180.319	210.466	328.724	151.263	213.732	267.69	44.6452	68.0959	278.35	438.681	586.048	518.465	965.315
C10.162	1.96511	673.933	295.691	541.888	499.996	418.489	125.232	245.524	236.218	281.863	328.724	155.185	238.593	292.701	45.9437	77.9656	318.548	483.998	691.578	544.557	1012.96
C10.163	2.29263	690.692	358.785	557.892	503.756	418.489	125.674	252.317	275.438	336.533	366.639	262.706	247.647	389.686	49.8482	82.5243	323.099	484.154	723.092	618.928	1015.9
C10.164	2.29263	738.064	358.785	567.719	557.64	418.489	141.017	266.864	361.991	401.999	556.214	412.775	389.245	577.27	51.5615	82.5585	372.777	491.94	840.186	671.289	1154.92
C10.165	2.94766	747.896	367.731	587.092	702.585	444.493	142.507	471.922	403.915	453.551	559.113	417.976	433.253	589.775	53.5724	97.5681	395.151	519.036	846.257	970.902	1206.81
C10.166	2.94766	783.201	374.087	592.146	759.393	525.31	176.617	617.76	462.97	458.721	630.06	453.447	551.176	726.813	70.1554	98.8673	397.426	539.436	920.272	1078.11	1299.49
C10.167	2.94766	832.584	460.252	601.412	1222.42	572.453	176.837	715.6	627.511	660.823	716.57	467.005	575.147	773.949	87.2524	103.859	400.081	619.013	947.45	1212.12	1479.3
C10.168	3.27518	842.863	471.553	603.377	1238.5	663.933	178.935	807.754	642.838	749.253	822.763	568.301	809.213	932.324	92.8793	109.934	429.66	663.239	1028.4	1270.69	1841.54
C10.169	3.6027	954.366	498.155	644.65	1270.88	696.858	194.278	841.795	824.961	937.668	895.77	702.34	835.855	1155.94	98.3078	111.712	446.726	1045.55	1254.79	1316.31	2620.51
C10.170	4.25774	975.147	512.281	651.108	1276.52	779.546	199.08	992.506	863.278	1199.61	901.644	807.985	1078.16	1213.57	99.5432	117.49	453.931	1392.35	1256.81	1318.79	2731.8
C10.171	5.56781	1041.74	642.705	666.551	1298.03	790.958	203.937	1208.79	913.317	1204.32	1043.69	809.35	1194	1378.15	112.357	119.94	467.583	1394.22	1278.78	1327.85	2743.54
C10.172	6.22284	1129.33	836.929	688.17	1433.57	803.679	227.283	1221.05	1066.59	1224.85	1379.97	918.576	1199.57	1488.96	125.099	121.501	494.887	1402.01	1278.78	1327.85	2782.05
C10.173	7.86044	1138.04	841.402	761.732	1436.5	809.665	239.039	1332.47	1108.96	1335.87	1628.28	980.224	1336.94	1625.64	131.375	158.837	508.539	1402.47	1297	1341.87	3329
C10.174	8.18795	1155.7	862.355	775.209	1443.6	821.077	239.095	1334.91	1412.8	1595.45	2036.73	988.068	1548.3	1660.36	298.936	225.087	992.428	1402.47	1365.23	1554.86	4262.98
C10.175	8.18795	1415.8	1146.04	983.541	1443.6	848.39	283.304	1385.05	1575.99	1660.84	2239.58	1036.5	1937.61	2189.36	320.425	272.76	1073.58	1441.87	2286.37	1668.1	4474.13
C10.176	8.18795	1418.03	1191.24	1010.78	1707.38	914.615	332.094	1426.99	1682.38	1765.31	2351.64	1205.58	2710.61	3047.09	384.124	404.587	1119.47	1749.59	2382.65	2236.98	4505.78
C10.177	8.18795	1421.83	1218.31	1013.3	1825.8	1027.98	364.658	2415.66	2347.31	1872.37	2425.11	1386.77	3398.78	3272.89	428.931	531.034	1174.08	1822.47	2448.28	2892.12	4799.49
C10.178	10.1531	1421.83	1222.55	1014.43	1887.41	1139.67	430.227	2431.75	3064.98	3123.69	3190.96	2414.32	3458.23	3862.57	553.498	545.645	1280.64	3243.63	2673.79	3555.06	5242.66
C10.179	10.1531	1502.05	1260.93	1016.11	1923.75	1169.6	476.865	2477.24	3140.26	3190.14	3265.34	2473.5	3671.14	3945.48	646.133	633.537	1293.53	4294.78	2686.22	3683.04	5256.69
C10.180	10.4806	1574.89	1372.52	1016.11	1966.57	1384.36	792.401	3779.37	3430.57	3867.31	3605.51	3023.46	3942.32	4291.18	854.436	641.014	1620.04	4667.43	2703.57	4155.89	5256.69
C10.181	20.6336	3646.3	2607.78	1926.09	2108.59	1416.91	4805.07	3855.13	3475.2	3961.75	3684.85	3088.61	4034.19	4387.02	879.36	1139.75	2858.97	4782.83	2923.01	5508.23	5259.3
C10.182	34.7169	22982.1	16438.2	10097.7	5821.8	3754.24	5042.24	5879.72	4378.15	5342.93	6140.63	4335.12	4857.95	7741.5	3610.69	6898.1	3807.79	4798.87	8607.13	5994.56	6099.3
C10.183	36.682	23830.8	17594.3	10761.7	6285.25	4098.84	5484.44	6874.37	5292.37	6282.42	7186.53	5039.08	5695.73	8900.33	9194.68	12342.8	6575.74	5523.77	27579.5	20362	15374.5
C10.184	368.785	34824.6	54854.3	35157.6	22053.5	17512.2	7862.86	8303.2	6405.39	7488.27	8568.79	6077.54	6897.31	10562.4	12815.2	19259.5	6833.23	29266.6	36904.9	37745.4	71221.5
C10.185	423.481	76468.8	65097.6	52344.2	24619.1	28293.9	12457.8	11934.9	10702.4	12376.7	14859.5	9099.21	11772.3	14163.9	12870.1	19388.4	8383.12	50302.8	61379.8	46547.2	124855

## Sheet: Wheat_miR
OrdinalClass	SRR101427_WheatyoungleafControl	SRR101428_Wheatyoungleafinfectionpowderymildew	SRR101429_WheatyoungleafControl	SRR101430_Wheatyoungleafinfectionpowderymildew	SRR101431_WheatyoungleafControl	SRR101432_Wheatyoungleafstress40Cheatstress	SRR057406_WheatFlagleavesNAM_RNAi	SRR449364_WheatspiketissuesControl	SRR449365_WheatspiketissuesColdtreatment	SRR449366_WheatspiketissuesColdtreatment	SRR449367_WheatspiketissuesColdtreatment	SRR449368_WheatspiketissuesControl	SRR449369_WheatspiketissuesControl	SRR449370_WheatspiketissuesControl	SRR800157_WheatGenericsample	SRR800158_WheatGenericsample	SRR017199_Wheatrootshootleafyoungspike	SRR203489_WheatwholeplantparentBBAA	SRR203490_WheatwholeplantparentDD	SRR203491_WheatwholeplantHybridBAD	SRR203492_WheatwholeplantPolyploidBBAADD
C1.1	aau-miR2086	aau-miR2086	aau-miR2086	aau-miR2086	aau-miR2086	aau-miR2086	aau-miR2086	aau-miR2086	aau-miR2086	aau-miR2086	aau-miR2086	aau-miR2086	aau-miR2086	aau-miR2086	aau-miR2086	aau-miR2086	aau-miR2086	aau-miR2086	aau-miR2086	aau-miR2086	aau-miR2086
C1.2	ahy-miR159	ahy-miR159	ahy-miR167-3p	ahy-miR159	ahy-miR167-3p	ahy-miR159	ahy-miR167-3p	ahy-miR159	ahy-miR159	ahy-miR167-3p	ahy-miR159	ahy-miR159	ahy-miR159	ahy-miR167-3p	ahy-miR167-3p	ahy-miR167-3p	ahy-miR167-3p	ahy-miR159	ahy-miR167-3p	ahy-miR167-3p	ahy-miR3513-5p
C1.3	ahy-miR167-3p	ahy-miR167-3p	ahy-miR3513-5p	ahy-miR167-3p	ahy-miR3513-5p	ahy-miR167-3p	ahy-miR3513-5p	ahy-miR167-3p	ahy-miR167-3p	ahy-miR3513-5p	ahy-miR167-3p	ahy-miR167-3p	ahy-miR167-3p	ahy-miR3513-5p	ahy-miR3513-5p	ahy-miR3513-5p	ahy-miR3513-5p	ahy-miR167-3p	ahy-miR3513-5p	ahy-miR3513-5p	aly-miR156aQ
C1.4	ahy-miR3513-5p	ahy-miR3513-5p	ahy-miR398	ahy-miR3513-5p	ahy-miR398	ahy-miR3513-5p	aly-miR156aQ	ahy-miR3513-5p	ahy-miR3513-5p	ahy-miR398	ahy-miR3513-5p	ahy-miR3513-5p	ahy-miR3513-5p	ahy-miR398	aly-miR156aQ	aly-miR156aQ	aly-miR156aQ	ahy-miR3513-5p	ahy-miR398	ahy-miR398	aly-miR156bQ
C1.5	ahy-miR398	ahy-miR398	aly-miR156aQ	ahy-miR398	aly-miR156aQ	ahy-miR398	aly-miR156bQ	ahy-miR398	ahy-miR398	aly-miR156aQ	ahy-miR398	ahy-miR398	ahy-miR398	aly-miR156aQ	aly-miR156bQ	aly-miR156bQ	aly-miR156bQ	ahy-miR398	aly-miR156aQ	aly-miR156aQ	aly-miR156cQ
C1.6	aly-miR156aQ	aly-miR156aQ	aly-miR156bQ	aly-miR156aQ	aly-miR156cQ	aly-miR156aQ	aly-miR156cQ	aly-miR156aQ	aly-miR156aQ	aly-miR156bQ	aly-miR156aQ	aly-miR156aQ	aly-miR156aQ	aly-miR156bQ	aly-miR156cQ	aly-miR156cQ	aly-miR156cQ	aly-miR156aQ	aly-miR156bQ	aly-miR156bQ	aly-miR156dQ
C1.7	aly-miR156bQ	aly-miR156bQ	aly-miR156cQ	aly-miR156bQ	aly-miR156dQ	aly-miR156bQ	aly-miR156dQ	aly-miR156bQ	aly-miR156bQ	aly-miR156cQ	aly-miR156bQ	aly-miR156bQ	aly-miR156bQ	aly-miR156cQ	aly-miR156dQ	aly-miR156dQ	aly-miR156dQ	aly-miR156bQ	aly-miR156cQ	aly-miR156cQ	aly-miR156eQ
C1.8	aly-miR156cQ	aly-miR156cQ	aly-miR156dQ	aly-miR156cQ	aly-miR156eQ	aly-miR156cQ	aly-miR156eQ	aly-miR156cQ	aly-miR156cQ	aly-miR156dQ	aly-miR156cQ	aly-miR156cQ	aly-miR156cQ	aly-miR156dQ	aly-miR156eQ	aly-miR156eQ	aly-miR156eQ	aly-miR156cQ	aly-miR156dQ	aly-miR156dQ	aly-miR156fQ
C1.9	aly-miR156dQ	aly-miR156dQ	aly-miR156eQ	aly-miR156dQ	aly-miR156fQ	aly-miR156dQ	aly-miR156fQ	aly-miR156dQ	aly-miR156dQ	aly-miR156eQ	aly-miR156dQ	aly-miR156dQ	aly-miR156dQ	aly-miR156eQ	aly-miR156hQ	aly-miR156fQ	aly-miR156fQ	aly-miR156dQ	aly-miR156eQ	aly-miR156eQ	aly-miR156hQ
C1.10	aly-miR156eQ	aly-miR156eQ	aly-miR156fQ	aly-miR156eQ	aly-miR156hQ	aly-miR156eQ	aly-miR156hQ	aly-miR156eQ	aly-miR156eQ	aly-miR156fQ	aly-miR156eQ	aly-miR156eQ	aly-miR156eQ	aly-miR156fQ	aly-miR157dQ	aly-miR156hQ	aly-miR156hQ	aly-miR156eQ	aly-miR156fQ	aly-miR156fQ	aly-miR157dQ
C1.11	aly-miR156fQ	aly-miR156fQ	aly-miR156hQ	aly-miR156fQ	aly-miR157dQ	aly-miR156fQ	aly-miR157dQ	aly-miR156fQ	aly-miR156fQ	aly-miR156hQ	aly-miR156fQ	aly-miR156fQ	aly-miR156fQ	aly-miR156hQ	aly-miR158aQ	aly-miR157dQ	aly-miR157dQ	aly-miR156fQ	aly-miR156hQ	aly-miR156hQ	aly-miR158aQ
C1.12	aly-miR156hQ	aly-miR156hQ	aly-miR157dQ	aly-miR156hQ	aly-miR158aQ	aly-miR156hQ	aly-miR158aQ	aly-miR156hQ	aly-miR156hQ	aly-miR157dQ	aly-miR156hQ	aly-miR156hQ	aly-miR156hQ	aly-miR157dQ	aly-miR158bQ	aly-miR158aQ	aly-miR158aQ	aly-miR156hQ	aly-miR157dQ	aly-miR157dQ	aly-miR158bQ
C1.13	aly-miR157dQ	aly-miR157dQ	aly-miR158aQ	aly-miR157dQ	aly-miR158bQ	aly-miR157dQ	aly-miR158bQ	aly-miR157dQ	aly-miR157dQ	aly-miR158aQ	aly-miR157dQ	aly-miR157dQ	aly-miR157dQ	aly-miR158aQ	aly-miR159aQ	aly-miR158bQ	aly-miR158bQ	aly-miR157dQ	aly-miR158aQ	aly-miR158aQ	aly-miR159aQ
C1.14	aly-miR158aQ	aly-miR158aQ	aly-miR158bQ	aly-miR158aQ	aly-miR159aQ	aly-miR158aQ	aly-miR159aQ	aly-miR158aQ	aly-miR158aQ	aly-miR158bQ	aly-miR158aQ	aly-miR158aQ	aly-miR158aQ	aly-miR158bQ	aly-miR159bQ	aly-miR159aQ	aly-miR159aQ	aly-miR158aQ	aly-miR158bQ	aly-miR158bQ	aly-miR159bQ
C1.15	aly-miR158bQ	aly-miR158bQ	aly-miR159aQ	aly-miR158bQ	aly-miR159bQ	aly-miR158bQ	aly-miR159bQ	aly-miR158bQ	aly-miR158bQ	aly-miR159aQ	aly-miR158bQ	aly-miR158bQ	aly-miR158bQ	aly-miR159aQ	aly-miR160cQ	aly-miR159bQ	aly-miR160cQ	aly-miR158bQ	aly-miR159aQ	aly-miR159aQ	aly-miR160cQ
C1.16	aly-miR159aQ	aly-miR159aQ	aly-miR159bQ	aly-miR159aQ	aly-miR159c	aly-miR159aQ	aly-miR159c	aly-miR159aQ	aly-miR159aQ	aly-miR159bQ	aly-miR159aQ	aly-miR159aQ	aly-miR159aQ	aly-miR159bQ	aly-miR161_1Q	aly-miR160cQ	aly-miR161_1Q	aly-miR159aQ	aly-miR159bQ	aly-miR159bQ	aly-miR161_1Q
C1.17	aly-miR159b	aly-miR159bQ	aly-miR159c	aly-miR159b	aly-miR160cQ	aly-miR159bQ	aly-miR160cQ	aly-miR159bQ	aly-miR159bQ	aly-miR159c	aly-miR159bQ	aly-miR159bQ	aly-miR159bQ	aly-miR159c	aly-miR164aQ	aly-miR161_1Q	aly-miR164aQ	aly-miR159bQ	aly-miR159c	aly-miR159c	aly-miR164aQ
C1.18	aly-miR159bQ	aly-miR159c	aly-miR160cQ	aly-miR159bQ	aly-miR161_1Q	aly-miR159c	aly-miR161_1Q	aly-miR159c	aly-miR159c	aly-miR160cQ	aly-miR160cQ	aly-miR159c	aly-miR159c	aly-miR160cQ	aly-miR164c	aly-miR164aQ	aly-miR167c	aly-miR159c	aly-miR160cQ	aly-miR160cQ	aly-miR167c
C1.19	aly-miR159c	aly-miR160cQ	aly-miR161_1Q	aly-miR159c	aly-miR164aQ	aly-miR160cQ	aly-miR164aQ	aly-miR160cQ	aly-miR160cQ	aly-miR161_1Q	aly-miR161_1Q	aly-miR160cQ	aly-miR160cQ	aly-miR161_1Q	aly-miR167c	aly-miR167c	aly-miR167cQ	aly-miR160cQ	aly-miR161_1Q	aly-miR161_1Q	aly-miR167cQ
C1.20	aly-miR160cQ	aly-miR161_1Q	aly-miR164aQ	aly-miR160cQ	aly-miR167c	aly-miR161_1Q	aly-miR167c	aly-miR161_1Q	aly-miR161_1Q	aly-miR164aQ	aly-miR164aQ	aly-miR161_1Q	aly-miR161_1Q	aly-miR164aQ	aly-miR167cQ	aly-miR167cQ	aly-miR167dQ	aly-miR161_1Q	aly-miR164aQ	aly-miR164aQ	aly-miR167dQ
C1.21	aly-miR161_1Q	aly-miR164aQ	aly-miR167c	aly-miR161_1Q	aly-miR167cQ	aly-miR164aQ	aly-miR167cQ	aly-miR164aQ	aly-miR164aQ	aly-miR167c	aly-miR164c	aly-miR164aQ	aly-miR164aQ	aly-miR164c	aly-miR167dQ	aly-miR167dQ	aly-miR169bQ	aly-miR164aQ	aly-miR167c	aly-miR167c	aly-miR169aQ
C1.22	aly-miR164aQ	aly-miR167c	aly-miR167cQ	aly-miR164aQ	aly-miR167dQ	aly-miR167c	aly-miR167dQ	aly-miR167c	aly-miR164c	aly-miR167cQ	aly-miR167c	aly-miR167c	aly-miR164c	aly-miR167c	aly-miR169aQ	aly-miR168a	aly-miR169d	aly-miR167c	aly-miR167cQ	aly-miR167cQ	aly-miR169bQ
C1.23	aly-miR165a	aly-miR167cQ	aly-miR167dQ	aly-miR167c	aly-miR169bQ	aly-miR167cQ	aly-miR168a	aly-miR167cQ	aly-miR167c	aly-miR167dQ	aly-miR167cQ	aly-miR167cQ	aly-miR167c	aly-miR167cQ	aly-miR169bQ	aly-miR169aQ	aly-miR169hQ	aly-miR167cQ	aly-miR167dQ	aly-miR167dQ	aly-miR169d
C1.24	aly-miR167c	aly-miR167dQ	aly-miR169aQ	aly-miR167cQ	aly-miR169d	aly-miR167dQ	aly-miR169bQ	aly-miR167dQ	aly-miR167cQ	aly-miR168a	aly-miR167dQ	aly-miR167dQ	aly-miR167cQ	aly-miR167dQ	aly-miR169d	aly-miR169bQ	aly-miR169jQ	aly-miR167dQ	aly-miR168a	aly-miR169bQ	aly-miR169hQ
C1.25	aly-miR167cQ	aly-miR169aQ	aly-miR169bQ	aly-miR167dQ	aly-miR169hQ	aly-miR169bQ	aly-miR169d	aly-miR169aQ	aly-miR167dQ	aly-miR169aQ	aly-miR168a	aly-miR169aQ	aly-miR167dQ	aly-miR168a	aly-miR169h	aly-miR169d	aly-miR169mQ	aly-miR168a	aly-miR169bQ	aly-miR169d	aly-miR169jQ
C1.26	aly-miR167dQ	aly-miR169bQ	aly-miR169d	aly-miR169aQ	aly-miR169jQ	aly-miR169d	aly-miR169h	aly-miR169bQ	aly-miR168a	aly-miR169bQ	aly-miR169aQ	aly-miR169bQ	aly-miR169aQ	aly-miR169aQ	aly-miR169hQ	aly-miR169h	aly-miR169n	aly-miR169aQ	aly-miR169d	aly-miR169hQ	aly-miR169mQ
C1.27	aly-miR168a	aly-miR169d	aly-miR169hQ	aly-miR169bQ	aly-miR169mQ	aly-miR169hQ	aly-miR169hQ	aly-miR169d	aly-miR169aQ	aly-miR169d	aly-miR169bQ	aly-miR169d	aly-miR169bQ	aly-miR169bQ	aly-miR169jQ	aly-miR169hQ	aly-miR171cQ	aly-miR169bQ	aly-miR169h	aly-miR169jQ	aly-miR169n
C1.28	aly-miR169aQ	aly-miR169hQ	aly-miR169jQ	aly-miR169d	aly-miR169n	aly-miR169jQ	aly-miR169jQ	aly-miR169hQ	aly-miR169bQ	aly-miR169hQ	aly-miR169d	aly-miR169hQ	aly-miR169d	aly-miR169d	aly-miR169mQ	aly-miR169jQ	aly-miR172bQ	aly-miR169d	aly-miR169hQ	aly-miR169mQ	aly-miR171cQ
C1.29	aly-miR169bQ	aly-miR169jQ	aly-miR169mQ	aly-miR169hQ	aly-miR171cQ	aly-miR169mQ	aly-miR169mQ	aly-miR169jQ	aly-miR169d	aly-miR169jQ	aly-miR169h	aly-miR169jQ	aly-miR169h	aly-miR169h	aly-miR169n	aly-miR169mQ	aly-miR172cQ	aly-miR169h	aly-miR169jQ	aly-miR169n	aly-miR172aQ
C1.30	aly-miR169d	aly-miR169mQ	aly-miR169n	aly-miR169jQ	aly-miR172aQ	aly-miR169n	aly-miR169n	aly-miR169mQ	aly-miR169h	aly-miR169mQ	aly-miR169hQ	aly-miR169mQ	aly-miR169hQ	aly-miR169hQ	aly-miR170	aly-miR169n	aly-miR172eQ	aly-miR169hQ	aly-miR169mQ	aly-miR170	aly-miR172bQ
C1.31	aly-miR169h	aly-miR169n	aly-miR170	aly-miR169mQ	aly-miR172bQ	aly-miR170	aly-miR170	aly-miR169n	aly-miR169hQ	aly-miR169n	aly-miR169jQ	aly-miR169n	aly-miR169jQ	aly-miR169jQ	aly-miR171cQ	aly-miR170	aly-miR319aQ	aly-miR169jQ	aly-miR169n	aly-miR171cQ	aly-miR172cQ
C1.32	aly-miR169hQ	aly-miR170	aly-miR171cQ	aly-miR169n	aly-miR172cQ	aly-miR171cQ	aly-miR171cQ	aly-miR170	aly-miR169jQ	aly-miR171cQ	aly-miR169mQ	aly-miR170	aly-miR169mQ	aly-miR169mQ	aly-miR172aQ	aly-miR171cQ	aly-miR319c	aly-miR169mQ	aly-miR170	aly-miR172aQ	aly-miR172eQ
C1.33	aly-miR169jQ	aly-miR171cQ	aly-miR172aQ	aly-miR170	aly-miR172eQ	aly-miR172aQ	aly-miR172aQ	aly-miR171cQ	aly-miR169mQ	aly-miR172cQ	aly-miR169n	aly-miR171cQ	aly-miR169n	aly-miR169n	aly-miR172bQ	aly-miR172aQ	aly-miR3434	aly-miR169n	aly-miR171cQ	aly-miR172bQ	aly-miR319aQ
C1.34	aly-miR169mQ	aly-miR172aQ	aly-miR172bQ	aly-miR171cQ	aly-miR319aQ	aly-miR172bQ	aly-miR172bQ	aly-miR172bQ	aly-miR169n	aly-miR172eQ	aly-miR170	aly-miR172aQ	aly-miR170	aly-miR170	aly-miR172cQ	aly-miR172bQ	aly-miR3437Q	aly-miR170	aly-miR172aQ	aly-miR172cQ	aly-miR319c
C1.35	aly-miR169n	aly-miR172bQ	aly-miR172cQ	aly-miR172aQ	aly-miR319c	aly-miR172cQ	aly-miR172cQ	aly-miR172cQ	aly-miR170	aly-miR319aQ	aly-miR171cQ	aly-miR172bQ	aly-miR171cQ	aly-miR171cQ	aly-miR172eQ	aly-miR172cQ	aly-miR3439Q	aly-miR171cQ	aly-miR172bQ	aly-miR172eQ	aly-miR3434
C1.36	aly-miR170	aly-miR172cQ	aly-miR172eQ	aly-miR172bQ	aly-miR3434	aly-miR172eQ	aly-miR172eQ	aly-miR172eQ	aly-miR171cQ	aly-miR319c	aly-miR172bQ	aly-miR172cQ	aly-miR172bQ	aly-miR172aQ	aly-miR319aQ	aly-miR172eQ	aly-miR3444	aly-miR172aQ	aly-miR172cQ	aly-miR319aQ	aly-miR3437Q
C1.37	aly-miR171cQ	aly-miR172eQ	aly-miR319aQ	aly-miR172cQ	aly-miR3437Q	aly-miR319aQ	aly-miR319aQ	aly-miR319aQ	aly-miR172aQ	aly-miR3434	aly-miR172cQ	aly-miR172eQ	aly-miR172cQ	aly-miR172bQ	aly-miR319c	aly-miR319aQ	aly-miR3448	aly-miR172bQ	aly-miR172eQ	aly-miR319c	aly-miR3439Q
C1.38	aly-miR172aQ	aly-miR319aQ	aly-miR319c	aly-miR172eQ	aly-miR3439Q	aly-miR319c	aly-miR319c	aly-miR319c	aly-miR172bQ	aly-miR3437Q	aly-miR172eQ	aly-miR319aQ	aly-miR172eQ	aly-miR172cQ	aly-miR3434	aly-miR319c	aly-miR390bQ	aly-miR172cQ	aly-miR319aQ	aly-miR3434	aly-miR3444
C1.39	aly-miR172bQ	aly-miR319c	aly-miR3434	aly-miR319aQ	aly-miR3444	aly-miR3434	aly-miR3434	aly-miR3434	aly-miR172cQ	aly-miR3439Q	aly-miR319aQ	aly-miR319c	aly-miR319aQ	aly-miR172eQ	aly-miR3437Q	aly-miR3434	aly-miR393bQ	aly-miR172eQ	aly-miR319c	aly-miR3437Q	aly-miR3448
C1.40	aly-miR172cQ	aly-miR3434	aly-miR3437Q	aly-miR319c	aly-miR3448	aly-miR3437Q	aly-miR3437Q	aly-miR3437Q	aly-miR172eQ	aly-miR3444	aly-miR319c	aly-miR3434	aly-miR319c	aly-miR319aQ	aly-miR3439Q	aly-miR3437Q	aly-miR395b	aly-miR319aQ	aly-miR3434	aly-miR3439Q	aly-miR390bQ
C1.41	aly-miR172eQ	aly-miR3437Q	aly-miR3439Q	aly-miR3434	aly-miR390bQ	aly-miR3439Q	aly-miR3439Q	aly-miR3439Q	aly-miR319aQ	aly-miR3448	aly-miR3434	aly-miR3437Q	aly-miR3434	aly-miR319c	aly-miR3444	aly-miR3439Q	aly-miR395c	aly-miR319c	aly-miR3437Q	aly-miR3444	aly-miR395b
C1.42	aly-miR319aQ	aly-miR3439Q	aly-miR3444	aly-miR3437Q	aly-miR393bQ	aly-miR3444	aly-miR3444	aly-miR3444	aly-miR319c	aly-miR390bQ	aly-miR3437Q	aly-miR3439Q	aly-miR3437Q	aly-miR3434	aly-miR3448	aly-miR3444	aly-miR395i	aly-miR3434	aly-miR3439Q	aly-miR3448	aly-miR395c
C1.43	aly-miR319c	aly-miR3444	aly-miR3448	aly-miR3439Q	aly-miR395b	aly-miR3448	aly-miR3448	aly-miR3448	aly-miR3434	aly-miR393a	aly-miR3439Q	aly-miR3444	aly-miR3439Q	aly-miR3437Q	aly-miR390bQ	aly-miR3448	aly-miR396aQ	aly-miR3437Q	aly-miR3444	aly-miR390bQ	aly-miR395i
C1.44	aly-miR3434	aly-miR3448	aly-miR390bQ	aly-miR3444	aly-miR395c	aly-miR390bQ	aly-miR390bQ	aly-miR390bQ	aly-miR3437Q	aly-miR393bQ	aly-miR3444	aly-miR3448	aly-miR3444	aly-miR3439Q	aly-miR393bQ	aly-miR390bQ	aly-miR396bQ	aly-miR3439Q	aly-miR3448	aly-miR393bQ	aly-miR398b
C1.45	aly-miR3437Q	aly-miR390bQ	aly-miR393bQ	aly-miR3448	aly-miR395i	aly-miR393bQ	aly-miR393a	aly-miR393a	aly-miR3439Q	aly-miR395b	aly-miR3448	aly-miR390bQ	aly-miR3448	aly-miR3444	aly-miR395b	aly-miR393bQ	aly-miR398b	aly-miR3444	aly-miR390bQ	aly-miR395b	aly-miR398cQ
C1.46	aly-miR3439Q	aly-miR393a	aly-miR395b	aly-miR390bQ	aly-miR396aQ	aly-miR395b	aly-miR393bQ	aly-miR393bQ	aly-miR3444	aly-miR395c	aly-miR390bQ	aly-miR393a	aly-miR390bQ	aly-miR3448	aly-miR395c	aly-miR395b	aly-miR398cQ	aly-miR3448	aly-miR393bQ	aly-miR395c	aly-miR399a
C1.47	aly-miR3444	aly-miR393bQ	aly-miR395c	aly-miR393a	aly-miR396bQ	aly-miR395c	aly-miR395b	aly-miR395b	aly-miR3448	aly-miR395i	aly-miR393a	aly-miR393bQ	aly-miR393a	aly-miR390bQ	aly-miR395i	aly-miR395c	aly-miR399a	aly-miR390bQ	aly-miR395b	aly-miR395i	aly-miR399bQ
C1.48	aly-miR3448	aly-miR395b	aly-miR395i	aly-miR393bQ	aly-miR398a	aly-miR395i	aly-miR395c	aly-miR395c	aly-miR390bQ	aly-miR396bQ	aly-miR393bQ	aly-miR395b	aly-miR393bQ	aly-miR393a	aly-miR396aQ	aly-miR395i	aly-miR399bQ	aly-miR393bQ	aly-miR395c	aly-miR396aQ	aly-miR399e
C1.49	aly-miR390bQ	aly-miR395c	aly-miR396aQ	aly-miR395b	aly-miR398b	aly-miR396aQ	aly-miR395i	aly-miR395i	aly-miR393a	aly-miR398a	aly-miR395b	aly-miR395c	aly-miR395b	aly-miR393bQ	aly-miR396bQ	aly-miR396aQ	aly-miR399e	aly-miR395b	aly-miR395i	aly-miR396bQ	aly-miR399f
C1.50	aly-miR393a	aly-miR395i	aly-miR396bQ	aly-miR395c	aly-miR398cQ	aly-miR396bQ	aly-miR396aQ	aly-miR396bQ	aly-miR393bQ	aly-miR398b	aly-miR395c	aly-miR395i	aly-miR395c	aly-miR395b	aly-miR398cQ	aly-miR396bQ	aly-miR399f	aly-miR395c	aly-miR396aQ	aly-miR398a	aly-miR399fQ
C1.51	aly-miR393bQ	aly-miR396aQ	aly-miR398a	aly-miR395i	aly-miR399a	aly-miR398a	aly-miR396bQ	aly-miR398a	aly-miR395b	aly-miR398cQ	aly-miR395i	aly-miR396bQ	aly-miR395i	aly-miR395c	aly-miR399a	aly-miR398cQ	aly-miR399fQ	aly-miR395i	aly-miR396bQ	aly-miR398b	aly-miR399gQ
C1.52	aly-miR395b	aly-miR396bQ	aly-miR398b	aly-miR396aQ	aly-miR399bQ	aly-miR398b	aly-miR398b	aly-miR398b	aly-miR395c	aly-miR399a	aly-miR396bQ	aly-miR398a	aly-miR396bQ	aly-miR395i	aly-miR399bQ	aly-miR399a	aly-miR399gQ	aly-miR396aQ	aly-miR398a	aly-miR398cQ	aly-miR4232
C1.53	aly-miR395c	aly-miR398a	aly-miR398cQ	aly-miR396bQ	aly-miR399e	aly-miR398cQ	aly-miR398cQ	aly-miR398cQ	aly-miR395i	aly-miR399bQ	aly-miR398a	aly-miR398b	aly-miR398a	aly-miR396bQ	aly-miR399d	aly-miR399bQ	aly-miR408Q	aly-miR396bQ	aly-miR398b	aly-miR399a	aly-miR4233
C1.54	aly-miR395i	aly-miR398b	aly-miR399a	aly-miR398a	aly-miR399f	aly-miR399a	aly-miR399a	aly-miR399a	aly-miR396bQ	aly-miR399d	aly-miR398b	aly-miR398cQ	aly-miR398b	aly-miR398a	aly-miR399e	aly-miR399d	aly-miR4232	aly-miR398a	aly-miR398cQ	aly-miR399bQ	aly-miR4245
C1.55	aly-miR396aQ	aly-miR398cQ	aly-miR399bQ	aly-miR398b	aly-miR399fQ	aly-miR399bQ	aly-miR399bQ	aly-miR399bQ	aly-miR398a	aly-miR399e	aly-miR398cQ	aly-miR399a	aly-miR398cQ	aly-miR398b	aly-miR399fQ	aly-miR399e	aly-miR4233	aly-miR398b	aly-miR399a	aly-miR399e	aly-miR4248a
C1.56	aly-miR396bQ	aly-miR399a	aly-miR399d	aly-miR398cQ	aly-miR399gQ	aly-miR399e	aly-miR399d	aly-miR399d	aly-miR398b	aly-miR399fQ	aly-miR399a	aly-miR399bQ	aly-miR399a	aly-miR398cQ	aly-miR399gQ	aly-miR399f	aly-miR4245	aly-miR398cQ	aly-miR399bQ	aly-miR399f	aly-miR771Q
C1.57	aly-miR398a	aly-miR399bQ	aly-miR399e	aly-miR399a	aly-miR408Q	aly-miR399f	aly-miR399e	aly-miR399e	aly-miR398cQ	aly-miR399gQ	aly-miR399bQ	aly-miR399e	aly-miR399bQ	aly-miR399a	aly-miR408Q	aly-miR399fQ	aly-miR4248a	aly-miR399a	aly-miR399d	aly-miR399fQ	aly-miR774b
C1.58	aly-miR398b	aly-miR399d	aly-miR399f	aly-miR399bQ	aly-miR4232	aly-miR399fQ	aly-miR399f	aly-miR399fQ	aly-miR399a	aly-miR408Q	aly-miR399fQ	aly-miR399f	aly-miR399d	aly-miR399bQ	aly-miR4232	aly-miR399gQ	aly-miR771Q	aly-miR399bQ	aly-miR399e	aly-miR399gQ	aly-miR825
C1.59	aly-miR398cQ	aly-miR399e	aly-miR399fQ	aly-miR399e	aly-miR4233	aly-miR399gQ	aly-miR399fQ	aly-miR399gQ	aly-miR399bQ	aly-miR4232	aly-miR399gQ	aly-miR399fQ	aly-miR399e	aly-miR399fQ	aly-miR4233	aly-miR408Q	aly-miR774b	aly-miR399d	aly-miR399f	aly-miR408Q	aly-miR827
C1.60	aly-miR399a	aly-miR399f	aly-miR399gQ	aly-miR399f	aly-miR4245	aly-miR408Q	aly-miR399gQ	aly-miR408Q	aly-miR399d	aly-miR4233	aly-miR408Q	aly-miR399gQ	aly-miR399fQ	aly-miR399gQ	aly-miR4245	aly-miR4232	aly-miR825	aly-miR399e	aly-miR399fQ	aly-miR4232	aly-miR828
C1.61	aly-miR399bQ	aly-miR399fQ	aly-miR408Q	aly-miR399fQ	aly-miR4248a	aly-miR4232	aly-miR408Q	aly-miR4232	aly-miR399e	aly-miR4245	aly-miR4232	aly-miR408Q	aly-miR399gQ	aly-miR408Q	aly-miR4248a	aly-miR4233	aly-miR827	aly-miR399f	aly-miR399gQ	aly-miR4233	aly-miR829
C1.62	aly-miR399d	aly-miR399gQ	aly-miR4232	aly-miR399gQ	aly-miR771Q	aly-miR4233	aly-miR4232	aly-miR4233	aly-miR399f	aly-miR4248a	aly-miR4233	aly-miR4232	aly-miR408Q	aly-miR4232	aly-miR771Q	aly-miR4245	aly-miR828	aly-miR399fQ	aly-miR408Q	aly-miR4245	aly-miR829Q
C1.63	aly-miR399e	aly-miR408Q	aly-miR4233	aly-miR408Q	aly-miR774b	aly-miR4245	aly-miR4233	aly-miR4245	aly-miR399fQ	aly-miR771Q	aly-miR4245	aly-miR4233	aly-miR4232	aly-miR4233	aly-miR774b	aly-miR4248a	aly-miR829	aly-miR399gQ	aly-miR4232	aly-miR4248a	aly-miR834
C1.64	aly-miR399f	aly-miR4232	aly-miR4245	aly-miR4232	aly-miR825	aly-miR4248a	aly-miR4245	aly-miR4248a	aly-miR399gQ	aly-miR774b	aly-miR4248a	aly-miR4245	aly-miR4233	aly-miR4245	aly-miR825	aly-miR771Q	aly-miR829Q	aly-miR408Q	aly-miR4233	aly-miR771Q	aly-miR837-5p
C1.65	aly-miR399fQ	aly-miR4233	aly-miR4248a	aly-miR4233	aly-miR827	aly-miR771Q	aly-miR4248a	aly-miR771Q	aly-miR408Q	aly-miR825	aly-miR771Q	aly-miR4248a	aly-miR4245	aly-miR4248a	aly-miR827	aly-miR774b	aly-miR834	aly-miR4232	aly-miR4245	aly-miR774b	aly-miR838
C1.66	aly-miR399gQ	aly-miR4245	aly-miR771Q	aly-miR4245	aly-miR828	aly-miR774b	aly-miR771Q	aly-miR774b	aly-miR4232	aly-miR827	aly-miR774b	aly-miR771Q	aly-miR4248a	aly-miR771Q	aly-miR828	aly-miR825	aly-miR837-5p	aly-miR4233	aly-miR4248a	aly-miR825	aly-miR845a
C1.67	aly-miR408Q	aly-miR4248a	aly-miR774b	aly-miR4248a	aly-miR829	aly-miR825	aly-miR774b	aly-miR825	aly-miR4233	aly-miR828	aly-miR825	aly-miR774b	aly-miR771Q	aly-miR774b	aly-miR829	aly-miR827	aly-miR838	aly-miR4245	aly-miR771Q	aly-miR827	aly-miR845b
C1.68	aly-miR4232	aly-miR771Q	aly-miR825	aly-miR771Q	aly-miR829Q	aly-miR827	aly-miR825	aly-miR827	aly-miR4245	aly-miR829	aly-miR827	aly-miR825	aly-miR774b	aly-miR825	aly-miR829Q	aly-miR828	aly-miR845a	aly-miR4248a	aly-miR774b	aly-miR828	aly-miR848Q
C1.69	aly-miR4233	aly-miR774b	aly-miR827	aly-miR774b	aly-miR834	aly-miR828	aly-miR827	aly-miR828	aly-miR4248a	aly-miR829Q	aly-miR828	aly-miR827	aly-miR825	aly-miR827	aly-miR834	aly-miR829	aly-miR845b	aly-miR771Q	aly-miR825	aly-miR829	aly-miR857
C1.70	aly-miR4245	aly-miR825	aly-miR828	aly-miR825	aly-miR837-5p	aly-miR829	aly-miR828	aly-miR829	aly-miR771Q	aly-miR834	aly-miR829	aly-miR828	aly-miR827	aly-miR828	aly-miR837-5p	aly-miR829Q	aly-miR848Q	aly-miR774b	aly-miR827	aly-miR829Q	aly-miR859
C1.71	aly-miR4248a	aly-miR827	aly-miR829	aly-miR827	aly-miR838	aly-miR829Q	aly-miR829	aly-miR829Q	aly-miR774b	aly-miR837-5p	aly-miR829Q	aly-miR829	aly-miR828	aly-miR829	aly-miR838	aly-miR834	aly-miR857	aly-miR825	aly-miR828	aly-miR834	aly-miR861-3p
C1.72	aly-miR771Q	aly-miR828	aly-miR829Q	aly-miR828	aly-miR845a	aly-miR834	aly-miR829Q	aly-miR834	aly-miR825	aly-miR838	aly-miR834	aly-miR829Q	aly-miR829	aly-miR829Q	aly-miR845a	aly-miR837-5p	aly-miR859	aly-miR828	aly-miR829	aly-miR837-5p	aly-miR862-3p
C1.73	aly-miR774b	aly-miR829	aly-miR834	aly-miR829	aly-miR845b	aly-miR837-5p	aly-miR834	aly-miR837-5p	aly-miR827	aly-miR845a	aly-miR837-5p	aly-miR834	aly-miR829Q	aly-miR834	aly-miR845b	aly-miR838	aly-miR861-3p	aly-miR829	aly-miR829Q	aly-miR838	aqc-miR159
C1.74	aly-miR825	aly-miR829Q	aly-miR837-5p	aly-miR829Q	aly-miR848Q	aly-miR838	aly-miR837-5p	aly-miR838	aly-miR828	aly-miR845b	aly-miR838	aly-miR837-5p	aly-miR834	aly-miR837-5p	aly-miR848Q	aly-miR845a	aly-miR862-3p	aly-miR829Q	aly-miR834	aly-miR845a	aqc-miR167
C1.75	aly-miR827	aly-miR834	aly-miR838	aly-miR834	aly-miR857	aly-miR845a	aly-miR838	aly-miR845a	aly-miR829	aly-miR848Q	aly-miR845a	aly-miR838	aly-miR837-5p	aly-miR838	aly-miR857	aly-miR845b	aqc-miR159	aly-miR834	aly-miR837-5p	aly-miR845b	aqc-miR171c
C1.76	aly-miR828	aly-miR837-5p	aly-miR845a	aly-miR837-5p	aly-miR859	aly-miR845b	aly-miR845a	aly-miR845b	aly-miR829Q	aly-miR857	aly-miR845b	aly-miR845a	aly-miR838	aly-miR845a	aly-miR859	aly-miR848Q	aqc-miR167	aly-miR837-5p	aly-miR838	aly-miR848Q	aqc-miR171f
C1.77	aly-miR829	aly-miR838	aly-miR845b	aly-miR838	aly-miR861-3p	aly-miR848Q	aly-miR845b	aly-miR848Q	aly-miR834	aly-miR859	aly-miR848Q	aly-miR845b	aly-miR845a	aly-miR845b	aly-miR861-3p	aly-miR857	aqc-miR171c	aly-miR838	aly-miR845a	aly-miR857	aqc-miR398b
C1.78	aly-miR829Q	aly-miR845a	aly-miR848Q	aly-miR845a	aly-miR862-3p	aly-miR857	aly-miR848Q	aly-miR857	aly-miR837-5p	aly-miR861-3p	aly-miR857	aly-miR848Q	aly-miR845b	aly-miR848Q	aly-miR862-3p	aly-miR859	aqc-miR398b	aly-miR845a	aly-miR845b	aly-miR859	aqc-miR399
C1.79	aly-miR834	aly-miR845b	aly-miR857	aly-miR845b	aqc-miR159	aly-miR859	aly-miR857	aly-miR859	aly-miR838	aly-miR862-3p	aly-miR859	aly-miR857	aly-miR848Q	aly-miR857	aqc-miR159	aly-miR861-3p	aqc-miR399	aly-miR845b	aly-miR848Q	aly-miR861-3p	aqc-miR477c
C1.80	aly-miR837-5p	aly-miR848Q	aly-miR859	aly-miR848Q	aqc-miR171c	aly-miR861-3p	aly-miR859	aly-miR861-3p	aly-miR845a	aqc-miR159	aly-miR861-3p	aly-miR859	aly-miR857	aly-miR859	aqc-miR167	aly-miR862-3p	aqc-miR477c	aly-miR848Q	aly-miR857	aly-miR862-3p	ata-miR169
C1.81	aly-miR838	aly-miR857	aly-miR861-3p	aly-miR857	aqc-miR171f	aly-miR862-3p	aly-miR861-3p	aly-miR862-3p	aly-miR845b	aqc-miR171c	aly-miR862-3p	aly-miR861-3p	aly-miR859	aly-miR861-3p	aqc-miR169a	aqc-miR159	ata-miR169	aly-miR857	aly-miR859	aqc-miR159	ath-miR169gQ
C1.82	aly-miR845a	aly-miR859	aly-miR862-3p	aly-miR859	aqc-miR398b	aqc-miR159	aly-miR862-3p	aqc-miR159	aly-miR848Q	aqc-miR171f	aqc-miR159	aly-miR862-3p	aly-miR861-3p	aly-miR862-3p	aqc-miR171c	aqc-miR167	ath-miR156i	aly-miR859	aly-miR861-3p	aqc-miR171c	ath-miR406
C1.83	aly-miR845b	aly-miR861-3p	aqc-miR159	aly-miR861-3p	aqc-miR399	aqc-miR167	aqc-miR159	aqc-miR167	aly-miR857	aqc-miR398b	aqc-miR167	aqc-miR159	aly-miR862-3p	aqc-miR159	aqc-miR171f	aqc-miR169a	ath-miR157a	aly-miR861-3p	aly-miR862-3p	aqc-miR171f	ath-miR407
C1.84	aly-miR848Q	aly-miR862-3p	aqc-miR169a	aly-miR862-3p	aqc-miR477c	aqc-miR171c	aqc-miR167	aqc-miR171c	aly-miR859	aqc-miR399	aqc-miR171c	aqc-miR169a	aqc-miR159	aqc-miR171c	aqc-miR399	aqc-miR171c	ath-miR169gQ	aly-miR862-3p	aqc-miR159	aqc-miR398b	ath-miR413
C1.85	aly-miR857	aqc-miR159	aqc-miR171c	aqc-miR159	ata-miR169	aqc-miR171f	aqc-miR169a	aqc-miR171f	aly-miR861-3p	aqc-miR477c	aqc-miR171f	aqc-miR171c	aqc-miR167	aqc-miR171f	aqc-miR477c	aqc-miR171f	ath-miR406	aqc-miR159	aqc-miR167	aqc-miR399	ath-miR414
C1.86	aly-miR859	aqc-miR171c	aqc-miR171f	aqc-miR171c	ath-miR156i	aqc-miR398b	aqc-miR171c	aqc-miR398b	aly-miR862-3p	ath-miR156i	aqc-miR398b	aqc-miR398b	aqc-miR171c	aqc-miR398b	ata-miR169	aqc-miR399	ath-miR407	aqc-miR167	aqc-miR169a	aqc-miR477c	ath-miR420
C1.87	aly-miR861-3p	aqc-miR171f	aqc-miR398b	aqc-miR171f	ath-miR169gQ	aqc-miR477c	aqc-miR171f	aqc-miR399	aqc-miR159	ath-miR157a	aqc-miR399	aqc-miR399	aqc-miR171f	aqc-miR399	ath-miR156i	aqc-miR477c	ath-miR413	aqc-miR169a	aqc-miR171c	ata-miR169	ath-miR5015a
C1.88	aly-miR862-3p	aqc-miR398b	aqc-miR399	aqc-miR398b	ath-miR406	ata-miR169	aqc-miR398b	aqc-miR477c	aqc-miR167	ath-miR169gQ	aqc-miR477c	aqc-miR477c	aqc-miR398b	aqc-miR477c	ath-miR169a	ata-miR169	ath-miR414	aqc-miR171c	aqc-miR171f	ath-miR169gQ	ath-miR5017
C1.89	aqc-miR159	aqc-miR477c	aqc-miR477c	aqc-miR399	ath-miR407	ath-miR156i	aqc-miR399	ath-miR156i	aqc-miR169a	ath-miR406	ath-miR156i	ath-miR156i	aqc-miR399	ath-miR156i	ath-miR169b	ath-miR156i	ath-miR420	aqc-miR171f	aqc-miR398b	ath-miR406	ath-miR5019
C1.90	aqc-miR167	ata-miR169	ata-miR169	aqc-miR477c	ath-miR413	ath-miR169gQ	aqc-miR477c	ath-miR169gQ	aqc-miR171c	ath-miR407	ath-miR157a	ath-miR169gQ	aqc-miR477c	ath-miR169gQ	ath-miR169gQ	ath-miR157a	ath-miR5015a	aqc-miR398b	aqc-miR399	ath-miR407	ath-miR5020c
C1.91	aqc-miR169a	ath-miR157a	ath-miR156i	ata-miR169	ath-miR414	ath-miR406	ata-miR169	ath-miR406	aqc-miR171f	ath-miR413	ath-miR169gQ	ath-miR406	ath-miR156i	ath-miR406	ath-miR172e	ath-miR169a	ath-miR5017	aqc-miR399	aqc-miR477c	ath-miR413	ath-miR5021
C1.92	aqc-miR171c	ath-miR169gQ	ath-miR157a	ath-miR169gQ	ath-miR420	ath-miR407	ath-miR165a	ath-miR407	aqc-miR398b	ath-miR414	ath-miR406	ath-miR407	ath-miR169gQ	ath-miR407	ath-miR406	ath-miR169gQ	ath-miR5019	aqc-miR477c	ata-miR169	ath-miR414	ath-miR5024-5p
C1.93	aqc-miR171f	ath-miR406	ath-miR169gQ	ath-miR406	ath-miR5015a	ath-miR413	ath-miR169a	ath-miR413	aqc-miR399	ath-miR420	ath-miR407	ath-miR413	ath-miR406	ath-miR413	ath-miR407	ath-miR406	ath-miR5020c	ata-miR169	ath-miR169gQ	ath-miR420	ath-miR5631
C1.94	aqc-miR398b	ath-miR407	ath-miR406	ath-miR407	ath-miR5017	ath-miR414	ath-miR169b	ath-miR414	aqc-miR477c	ath-miR5015a	ath-miR413	ath-miR414	ath-miR407	ath-miR414	ath-miR413	ath-miR407	ath-miR5021	ath-miR169gQ	ath-miR171a	ath-miR5015a	ath-miR5639
C1.95	aqc-miR399	ath-miR413	ath-miR407	ath-miR413	ath-miR5019	ath-miR420	ath-miR169gQ	ath-miR420	ath-miR156i	ath-miR5017	ath-miR414	ath-miR420	ath-miR413	ath-miR420	ath-miR414	ath-miR413	ath-miR5024-5p	ath-miR406	ath-miR406	ath-miR5017	ath-miR5650
C1.96	aqc-miR477c	ath-miR414	ath-miR413	ath-miR414	ath-miR5020c	ath-miR5015a	ath-miR172e	ath-miR5015a	ath-miR157a	ath-miR5019	ath-miR420	ath-miR5015a	ath-miR414	ath-miR5015a	ath-miR420	ath-miR414	ath-miR5631	ath-miR407	ath-miR407	ath-miR5019	ath-miR5652
C1.97	ata-miR169	ath-miR420	ath-miR414	ath-miR420	ath-miR5021	ath-miR5017	ath-miR406	ath-miR5017	ath-miR169gQ	ath-miR5020c	ath-miR5015a	ath-miR5017	ath-miR420	ath-miR5017	ath-miR5015a	ath-miR420	ath-miR5639	ath-miR413	ath-miR413	ath-miR5020c	ath-miR5658
C1.98	ath-miR156i	ath-miR5015a	ath-miR420	ath-miR5015a	ath-miR5024-5p	ath-miR5019	ath-miR407	ath-miR5019	ath-miR394a	ath-miR5021	ath-miR5017	ath-miR5019	ath-miR5015a	ath-miR5019	ath-miR5017	ath-miR5015a	ath-miR5650	ath-miR414	ath-miR414	ath-miR5021	ath-miR5660
C1.99	ath-miR157a	ath-miR5017	ath-miR5015a	ath-miR5017	ath-miR5631	ath-miR5020c	ath-miR413	ath-miR5020c	ath-miR406	ath-miR5024-5p	ath-miR5019	ath-miR5020c	ath-miR5017	ath-miR5020c	ath-miR5019	ath-miR5017	ath-miR5652	ath-miR420	ath-miR420	ath-miR5024-5p	ath-miR779_1
C1.100	ath-miR165a	ath-miR5019	ath-miR5017	ath-miR5019	ath-miR5639	ath-miR5021	ath-miR414	ath-miR5021	ath-miR407	ath-miR5631	ath-miR5020c	ath-miR5021	ath-miR5019	ath-miR5021	ath-miR5020c	ath-miR5019	ath-miR5660	ath-miR5015a	ath-miR5015a	ath-miR5631	ath-miR827
C1.101	ath-miR167d	ath-miR5020c	ath-miR5019	ath-miR5020c	ath-miR5650	ath-miR5024-5p	ath-miR420	ath-miR5024-5p	ath-miR413	ath-miR5639	ath-miR5021	ath-miR5024-5p	ath-miR5020c	ath-miR5024-5p	ath-miR5021	ath-miR5020c	ath-miR779_1	ath-miR5017	ath-miR5017	ath-miR5639	ath-miR830
C1.102	ath-miR169gQ	ath-miR5024-5p	ath-miR5020c	ath-miR5021	ath-miR5652	ath-miR5631	ath-miR5015a	ath-miR5631	ath-miR414	ath-miR5650	ath-miR5024-5p	ath-miR5631	ath-miR5021	ath-miR5631	ath-miR5024-5p	ath-miR5021	ath-miR827	ath-miR5019	ath-miR5019	ath-miR5650	ath-miR835-3p
C1.103	ath-miR171a	ath-miR5631	ath-miR5021	ath-miR5024-5p	ath-miR5658	ath-miR5639	ath-miR5017	ath-miR5639	ath-miR420	ath-miR5652	ath-miR5631	ath-miR5639	ath-miR5024-5p	ath-miR5639	ath-miR5631	ath-miR5024-5p	ath-miR830	ath-miR5020c	ath-miR5020c	ath-miR5652	ath-miR838
C1.104	ath-miR172e	ath-miR5639	ath-miR5024-5p	ath-miR5631	ath-miR5660	ath-miR5650	ath-miR5019	ath-miR5650	ath-miR5015a	ath-miR5658	ath-miR5639	ath-miR5650	ath-miR5631	ath-miR5650	ath-miR5639	ath-miR5631	ath-miR835-3p	ath-miR5021	ath-miR5021	ath-miR5658	ath-miR845b
C1.105	ath-miR396a	ath-miR5650	ath-miR5631	ath-miR5639	ath-miR779_1	ath-miR5652	ath-miR5020c	ath-miR5652	ath-miR5017	ath-miR5660	ath-miR5650	ath-miR5652	ath-miR5639	ath-miR5652	ath-miR5650	ath-miR5639	ath-miR838	ath-miR5024-5p	ath-miR5024-5p	ath-miR5660	ath-miR854a
C1.106	ath-miR406	ath-miR5652	ath-miR5639	ath-miR5650	ath-miR827	ath-miR5658	ath-miR5021	ath-miR5658	ath-miR5019	ath-miR779_1	ath-miR5652	ath-miR5658	ath-miR5650	ath-miR5658	ath-miR5652	ath-miR5650	ath-miR845b	ath-miR5631	ath-miR5631	ath-miR779_1	ath-miR863-5p
C1.107	ath-miR407	ath-miR5660	ath-miR5650	ath-miR5652	ath-miR830	ath-miR5660	ath-miR5024-5p	ath-miR5660	ath-miR5020c	ath-miR827	ath-miR5658	ath-miR5660	ath-miR5652	ath-miR5660	ath-miR5658	ath-miR5652	ath-miR854a	ath-miR5639	ath-miR5639	ath-miR827	bdi-miR1122
C1.108	ath-miR413	ath-miR779_1	ath-miR5652	ath-miR5658	ath-miR835-3p	ath-miR779_1	ath-miR5631	ath-miR779_1	ath-miR5021	ath-miR830	ath-miR5660	ath-miR779_1	ath-miR5658	ath-miR779_1	ath-miR5660	ath-miR5658	ath-miR863-5p	ath-miR5650	ath-miR5650	ath-miR830	bdi-miR1127
C1.109	ath-miR414	ath-miR827	ath-miR5658	ath-miR5660	ath-miR838	ath-miR827	ath-miR5639	ath-miR827	ath-miR5024-5p	ath-miR835-3p	ath-miR779_1	ath-miR827	ath-miR5660	ath-miR827	ath-miR779_1	ath-miR5660	bdi-miR1122	ath-miR5652	ath-miR5652	ath-miR835-3p	bdi-miR1135
C1.110	ath-miR420	ath-miR830	ath-miR5660	ath-miR779_1	ath-miR845b	ath-miR830	ath-miR5650	ath-miR830	ath-miR5631	ath-miR838	ath-miR827	ath-miR830	ath-miR779_1	ath-miR830	ath-miR827	ath-miR779_1	bdi-miR1127	ath-miR5658	ath-miR5658	ath-miR838	bdi-miR1139
C1.111	ath-miR5015a	ath-miR835-3p	ath-miR779_1	ath-miR827	ath-miR854a	ath-miR835-3p	ath-miR5652	ath-miR835-3p	ath-miR5639	ath-miR845b	ath-miR830	ath-miR835-3p	ath-miR827	ath-miR835-3p	ath-miR830	ath-miR827	bdi-miR1135	ath-miR5660	ath-miR5660	ath-miR845b	bdi-miR319
C1.112	ath-miR5017	ath-miR838	ath-miR827	ath-miR830	ath-miR863-5p	ath-miR838	ath-miR5658	ath-miR838	ath-miR5650	ath-miR854a	ath-miR835-3p	ath-miR838	ath-miR830	ath-miR838	ath-miR835-3p	ath-miR830	bdi-miR164f	ath-miR779_1	ath-miR779_1	ath-miR854a	bdi-miR395d
C1.113	ath-miR5019	ath-miR845b	ath-miR830	ath-miR835-3p	bdi-miR1122	ath-miR845b	ath-miR5660	ath-miR845b	ath-miR5652	ath-miR863-5p	ath-miR838	ath-miR845b	ath-miR835-3p	ath-miR845b	ath-miR838	ath-miR835-3p	bdi-miR166e	ath-miR827	ath-miR827	ath-miR863-5p	bdi-miR399
[truncated: 1,746 more rows]

## Sheet: Rice_TPM
Category	Rice_SRR037746_All8tisssues	Rice_ERR035778_seedlingOnemonthCallus	Rice_ERR035780_SeedlingRoot14days	Rice_SRR172845_RootCG14cultivar_sRNAlibrary	Rice_SRR521267_Root_4leafstageseedling	Rice_SRR771494_Root_nipponbare	Rice_SRR771495_Root_nipponbare	Rice_SRR771496_Shoot_NipponbareRSF	Rice_SRR771497_Shoot_NipponbareRSG	Rice_SRR711312_leaf_Wildtype	Rice_SRR711313_leaf_Wildtype	Rice_SRR711314_leaf_Wildtype	Rice_SRR711315_leafT2_PiZt11-R	Rice_SRR711316_leafT2_PiZt11-R	Rice_SRR711317_leafT4-PiZt-11-R	Rice_SRR711318_leafT4-PiZt-11-S	Rice_SRR711319_leafT6-PiZt-11-R	Rice_SRR711320_leafT6-Pi9-R	Rice_SRR711321_leafT6-Spin1i-1-R	Rice_SRR172844_leaf_O_glaberrimaleafsRNAlibrary	Rice_SRR020461_leaf_floweringStage	Rice_SRR020462_leaf_floweringStage	Rice_SRR521266_rufi_leaf_unique	Rice_ERR035779_14dayseedlingleaf	Rice_SRR643880_leaf_Control	Rice_SRR172846_O_glaberrimapaniclesRNAlibrary	Rice_SRX272936_4Runpanicle	Rice_SRR203039_Anther_TCP	Rice_ERR035777_Anther_BCP	Rice_ERR035781_Anther_TCP	Rice_ERR035782_Anther_UNM	Rice_SRR771499_Embryo_Kitaake	Rice_SRR771501_Embryo_Kitaake	Rice_SRR771504_Embryo_F1kitaake_nipponbare	Rice_SRR771506_Embryo_F1kitaake_nipponbare	Rice_SRR771498_Endosperm_Nipponbare	Rice_SRR771500_Endosperm_KITAAKE	Rice_SRR771505_Endosperm_F1kitaake_nipponbare	Rice_SRR771507_Endosperm_F1kitaake_nipponbare	Rice_ERR037689_seedlingCold14Day	Rice_ERR037690_seedlingDraught14Day	Rice_ERR037691_seedlingDrought14Day_SKUDTl4	Rice_ERR037692_seedlingSaltstress14Day	Rice_ERR037693_seedlingSalt14Day_SKUSTL2	Rice_ERR037694_seedlingControl14Day	Rice_ERR037695_seedlingControl14Day	Rice_SRR032099_seedling_ProteinComplex_AGO1a	Rice_SRR032100_seedling_ProteinComplex_AGO1b	Rice_SRR032101_seedling_proteinComplex_AGO1c
[truncated: 2,330 more rows]
[truncated: 4 more columns]

[truncated: 3 more sheets: Rice_miR, Maize_TPM, Maize_miR]
