# Supplementary material for: PmiRExAt: plant miRNA expression atlas database and web applications
Source: Database (Oxford). 2016 Apr 13;2016:baw060. doi: 10.1093/database/baw060 (PMC4830907; doi:10.1093/database/baw060)
Supplement: Supplementary Data [file supp_baw060_suppl_data.zip › Table S4.xlsx]

## Sheet: WRM51CommonmiR_vs_117DBmatrix_a
Normalized TPM matrix for 51 Conserved miRNA between WRM.
datasetsnames	SRR101427_WheatyoungleafControl	SRR101428_Wheatyoungleafinfectionpowderymildew	SRR101429_WheatyoungleafControl	SRR101430_Wheatyoungleafinfectionpowderymildew	SRR101431_WheatyoungleafControl	SRR101432_Wheatyoungleafstress40Cheatstress	SRR057406_WheatFlagleavesNAM_RNAi	SRR449364_WheatspiketissuesControl	SRR449365_WheatspiketissuesColdtreatment	SRR449366_WheatspiketissuesColdtreatment	SRR449367_WheatspiketissuesColdtreatment	SRR449368_WheatspiketissuesControl	SRR449369_WheatspiketissuesControl	SRR449370_WheatspiketissuesControl	SRR800157_WheatGenericsample	SRR800158_WheatGenericsample	SRR017199_Wheatrootshootleafyoungspike	SRR203489_WheatwholeplantparentBBAA	SRR203490_WheatwholeplantparentDD	SRR203491_WheatwholeplantHybridBAD	SRR203492_WheatwholeplantPolyploidBBAADD	Rice_SRR037746_All8tisssues	Rice_ERR035780_SeedlingRoot14days	Rice_SRR172845_RootCG14cultivar_sRNAlibrary	Rice_SRR521267_Root_4leafstageseedling	Rice_SRR771494_Root_nipponbare	Rice_SRR771495_Root_nipponbare	Rice_SRR771496_Shoot_NipponbareRSF	Rice_SRR771497_Shoot_NipponbareRSG	Rice_SRR711312_leaf_Wildtype	Rice_SRR711313_leaf_Wildtype	Rice_SRR711314_leaf_Wildtype	Rice_SRR711315_leafT2_PiZt11-R	Rice_SRR711316_leafT2_PiZt11-R	Rice_SRR711317_leafT4-PiZt-11-R	Rice_SRR711318_leafT4-PiZt-11-S	Rice_SRR711319_leafT6-PiZt-11-R	Rice_SRR711320_leafT6-Pi9-R	Rice_SRR711321_leafT6-Spin1i-1-R	Rice_SRR172844_leaf_O_glaberrimaleafsRNAlibrary	Rice_SRR020461_leaf_floweringStage	Rice_SRR020462_leaf_floweringStage	Rice_SRR521266_rufi_leaf_unique	Rice_ERR035779_14dayseedlingleaf	Rice_SRR643880_leaf_Control	Rice_SRR172846_O_glaberrimapaniclesRNAlibrary	Rice_SRX272936_4Runpanicle	Rice_SRR203039_Anther_TCP	Rice_ERR035777_Anther_BCP
tae-miR164,osa-miR164a,zma-miR164a-5p	5.56781	690.692	1191.24	666.551	447.783	173.981	15.1228	43.1974	48.6862	38.9301	69.4981	64.8025	56.0304	74.509	1.05504	1.97165	46.2653	309.428	198.048	432.202	1012.96	7516.35	7887.6	40862.3	592.263	1254.17	4517.44	2941.45	1968.38	3364.14	3559.45	2241.53	4513.01	1933.46	2639.42	1718.2	1848.15	2823.72	1787.38	48085.2	67768	37968.2	2766.85	7324.9	8245.91	30860.7	68.1178	2641.99	4017.35
tae-miR160,osa-miR160a-5p,zma-miR160a-5p	0.327518	15.1948	28.7216	12.0732	31.1192	25.2553	3.7531	6.57191	1.35239	2.20503	4.57726	2.38746	2.15216	2.88591	1.15423	0.387491	19.3404	2.9588	1.44561	2.12995	6.85315	2.76474	0.552773	10.9965	2.80346	32.6036	19.0418	67.4451	11.0194	2.024	1.84633	1.49435	2.60281	2.49168	1.82002	1.66657	2.37798	1.94568	1.76933	8.10263	0.502746	0.57976	0.332065	0.513333	5.28388	9.99732	0.0751024	0.0729791	0.0740881
tae-miR159a,osa-miR159a.1,zma-miR159a-3p	1.31007	52.5114	64.9768	40.9926	115.496	111.871	4805.07	15.0637	25.6955	13.9145	11.8246	8.86771	15.733	17.228	854.436	1139.75	2858.97	220.509	364.293	367.416	2731.8	10.8963	0.473805	37.5928	2.43634	5.14042	2.89472	5.03078	9.94054	6.18043	3.10724	5.13062	4.52663	6.96827	7.20264	8.97907	4.8692	3.94	2.78038	29.7772	7.66688	7.9717	0.857835	0.146667	1.73377	32.7097	13.8188	1.09469	0.0740881
tae-miR395a,osa-miR395b,zma-miR395b-3p	0.327518	0.223453	0.235423	0.280771	0.208854	0.187076	0.0551927	0.221525	0.450798	0.0760354	0.152575	0.341066	0.0742125	0.174904	0.00901741	0.056984	0.379224	0.155726	0.289121	0.354991	1.6317	17.0763	1.97419	13.4516	0.133498	94.0507	170.065	22.9861	25.9302	0.506	0.270195	0.0996236	0.150888	0.253392	0.154895	0.306104	0.339712	0.048642	0.101105	42.6401	6.91276	7.10206	0.0553442	0.22	0.0825607	18.4902	1.16409	0.0729791	0.0740881
tae-miR171a,osa-miR171b,zma-miR171d-3p	0.982554	58.3211	63.5642	48.8542	144.527	76.327	3.7531	59.6641	23.4415	53.757	64.3105	32.9129	48.1639	47.1366	0.351679	0.25073	400.081	9.96649	8.38451	11.5372	55.8042	105.385	73.3609	243.97	16.6872	166.159	283.773	3719.09	1448.04	9.614	9.27668	16.2386	15.73	18.3287	15.567	20.9512	10.3046	24.0778	22.7991	469.953	389.251	656.578	25.32	272.946	143.656	233.384	4.05553	10.8739	11.8541
tae-miR408,osa-miR408-3p,zma-miR408a	0.327518	0.223453	0.235423	0.280771	0.208854	0.187076	0.0551927	0.0738417	0.450798	0.0760354	0.228863	0.170533	0.371062	0.0874519	0.00901741	0.0455872	0.379224	0.155726	0.289121	0.177496	0.32634	2.11421	0.552773	10.2293	62.1767	50.7855	275.496	9.12084	27.741	2.31314	2.25162	2.29134	2.4142	0.971334	0.968096	3.5032	0.622805	3.3563	1.31436	5.16543	0.251373	0.57976	0.664131	0.0733333	0.165121	4.99866	0.563268	0.437875	0.0740881
tae-miR167a,osa-miR167a-5p,zma-miR167a-5p	3.27518	3646.3	2607.78	1926.09	1887.41	696.858	3.42195	1332.47	863.278	1199.61	901.644	1386.77	1078.16	1213.57	0.568097	0.0911745	446.726	98.7306	129.237	176.076	216.037	1617.7	514.237	1343.16	223.642	4761.7	4525.98	1284.48	766.115	2981.5	4413.67	4124.07	3480.34	3569.95	3868.44	3397.11	5655.01	4674.59	3660.9	1432.7	4164.37	4365.16	119.377	260.333	243.306	2705.58	8383.45	185.878	34.0064
tae-miR156a,osa-miR156r,zma-miR156p	0.982554	96.0846	120.537	124.101	45.739	44.5241	11.5905	0.295367	0.901596	0.304141	1.14432	0.255799	0.222637	0.174904	0.0180348	0.0455872	0.758447	438.681	846.257	518.465	116.177	3.25263	1.89522	5.62614	25.0642	1.99905	6.28697	1.96323	3.08234	1.19271	1.6662	1.6936	2.33876	2.1116	1.58768	1.4625	1.07575	2.48074	2.02209	3.13977	1.38255	0.57976	7.16708	0.293333	0.412803	9.90025	1.57715	0.291916	0.0740881
tae-miR172a,osa-miR172m,zma-miR172m	0.327518	0.223453	0.235423	0.280771	0.208854	0.187076	0.0551927	0.0738417	0.450798	0.0760354	0.0762877	0.255799	0.0742125	0.174904	0.00901741	0.0113968	0.379224	0.155726	0.578242	0.177496	0.32634	2950.14	90.4178	2218.08	5.17304	421.419	640.095	542.342	835.198	18.6859	36.8816	85.6265	18.1442	41.0494	47.7465	114.075	30.0079	47.4259	16.4801	6361.48	34039.2	45535.8	0.91318	323.253	201.613	2328.55	1.99021	8.46558	68.6056
ath-miR169a,osa-miR169a,zma-miR169a-5p	0.655036	33.5179	13.89	22.1809	136.799	99.8986	0.0551927	5.46429	3.60638	4.33402	4.42469	4.09279	4.67539	6.9087	0.00901741	0.0113968	397.426	2.64735	7.80627	4.96988	14.0326	5.69211	9.47611	44.3954	0.166872	1.85626	3.21133	21.3092	9.59378	0.686714	0.810584	0.896612	0.716716	0.506783	1.43278	0.952325	0.283093	0.48642	0.454971	133.795	28.4052	8.98628	0.0553442	16.2067	301.842	73.9122	0.563268	0.0729791	0.518617
ath-miR169b,osa-miR169b,zma-miR169c-5p	0.655036	536.733	358.785	533.184	1923.75	1384.36	0.0551927	3.5444	0.901596	5.85472	5.26385	4.51912	6.38227	8.65774	0.00901741	0.0683809	6575.74	5.13897	26.31	23.2519	35.8974	0.162632	0.0789676	29.4094	0.0333745	2.18944	3.75409	7.93472	2.11911	0.0361429	0.0450324	0.0498118	0.0377219	0.0422319	0.0387239	0.0340116	0.0566186	0.048642	0.0505524	11.0398	0.125687	0.28988	0.0553442	0.146667	0.165121	18.4417	0.0375512	0.583833	0.0740881
ath-miR171a,osa-miR171a,zma-miR171n-3p	0.327518	10.0554	18.5984	6.45774	23.8093	16.4627	1.43501	14.0299	7.66357	9.8846	9.9174	6.56552	9.94447	9.70716	0.568097	0.205143	31.4756	0.934359	0.289121	0.532487	2.28438	5.20422	0.947611	55.4942	0.66749	76.6779	119.905	967.177	1189.05	39.0704	36.8365	60.5712	38.5895	54.2258	49.218	79.4851	31.027	60.3161	62.1794	61.8839	26.1428	28.2633	1.1899	1.68667	2.80706	49.1616	7.47268	1.31362	0.222264
ath-miR172e,osa-miR172b,zma-miR172e	0.327518	1.56417	0.941693	1.40386	2.50625	1.30953	0.0551927	15.8021	15.3271	17.4881	24.9461	11.0846	17.9594	19.939	0.00901741	0.0341904	9.10137	1.09009	1.73473	2.12995	6.52681	6.6679	0.157935	714.571	3.23732	1.18991	2.30673	20.0413	16.6446	4.807	7.20519	7.92008	9.43048	6.79934	11.3461	11.768	6.51114	9.87432	5.05524	419.514	6.41001	5.7976	29.3878	2.05333	1301.82	547.911	2.81634	2.11639	0.0740881
ath-miR394a,osa-miR394,zma-miR394a-5p	1.63759	4.6925	14.8317	6.17696	6.68333	5.42521	2.48367	3.32288	0.450798	1.36864	2.28863	0.596865	0.964762	0.612163	3.49875	0.774983	0.758447	4.67179	3.46945	7.09983	62.0047	0.487895	0.236903	0.0511467	0.0333745	1.57068	2.48765	2.49494	2.04205	0.0361429	0.0450324	0.0498118	0.716716	0.0422319	0.0387239	0.714244	0.169856	0.145926	0.85939	0.0506415	0.125687	0.14494	0.138361	0.0733333	0.0825607	0.242653	0.112654	0.218937	0.0740881
ath-miR396a,osa-miR396a-5p,zma-miR396b-5p	0.327518	1.56417	2.11881	2.24617	5.63906	3.55445	0.110385	2.51062	2.25399	2.73727	5.26385	1.62006	3.41377	2.3612	6.23103	1.52717	67.881	1.86872	2.60209	1.06497	8.81119	0.162632	0.0789676	0.0511467	0.0333745	0.237982	0.40707	0.531708	0.346763	0.0361429	0.0450324	0.0498118	0.0377219	0.0422319	0.0387239	0.0340116	0.0566186	0.048642	0.0505524	0.0506415	0.125687	0.14494	0.0276721	0.0733333	0.0825607	0.0485307	0.0375512	0.0729791	0.0740881
ath-miR399b,osa-miR399d,zma-miR399e-3p	0.655036	6.03322	8.23981	5.61542	13.7844	13.2824	0.110385	3.02751	6.31117	3.95384	5.79787	3.83699	3.19114	6.03418	1.68626	1.7893	0.758447	1.24581	0.867363	0.709983	1.95804	1.62632	0.394838	3.88715	1.73547	3.47454	7.37249	10.9614	5.23997	5.67443	4.9986	3.23777	7.16716	7.68621	5.49879	3.91134	4.41625	3.50222	7.78506	2.02566	0.37706	0.7247	0.138361	0.0733333	0.0825607	14.996	22.4932	10.8009	1.2595
gma-miR167c,osa-miR167d-5p,zma-miR167e-5p	36.682	23830.8	17594.3	10761.7	6285.25	4098.84	476.865	2477.24	3140.26	3190.14	3265.34	2473.5	4034.19	4387.02	70.1554	225.087	1280.64	4798.87	2382.65	3683.04	4799.49	1.78895	0.0789676	22.3511	0.100123	23.3699	54.4117	1418.31	639.97	222.532	190.667	105.003	225.992	135.438	144.401	88.6343	112.728	127.637	89.8316	16.7117	7.66688	11.1604	7.60983	2.2	3.71523	20.9167	37.4761	2.18937	0.444529
mtr-miR166c,osa-miR166g-3p,zma-miR166l-3p	0.655036	28.8254	34.3718	11.5116	14.2021	14.4049	0.0551927	617.76	462.97	453.551	556.214	467.005	389.245	726.813	1.41573	0.854761	0.379224	58.7089	49.7288	62.1235	47.972	3.5779	0.0789676	1.38096	0.0333745	1.04712	1.22121	27.3625	140.478	0.216857	0.315227	0.149435	0.150888	0.126696	0.387239	0.374128	0.113237	0.24321	0.0505524	0.759622	0.37706	0.57976	0.110688	0.22	2.97218	1.94123	0.0375512	0.145958	0.0740881
osa-miR160a-3p,osa-miR160a-3p,zma-miR160b-3p	0.327518	24.5798	16.9505	12.3539	17.9614	12.5341	0.165578	6.79344	5.40958	8.05975	2.36492	5.62759	4.1559	8.13302	0.0721393	0.0113968	1.51689	1.24581	2.60209	1.59746	4.89511	1.13842	0.0789676	0.409174	0.333745	4.28368	7.77956	49.1625	1.15588	24.4326	24.948	20.0742	20.6716	22.2562	32.3731	30.3043	18.6275	42.3185	21.7881	1.01283	3.64491	3.47856	0.332065	0.0733333	3.38499	4.99866	30.4916	0.145958	0.0740881
osa-miR164d,osa-miR164d,zma-miR164f-5p	2.29263	139.434	174.213	106.974	107.977	81.7522	1.15905	1.91988	3.15559	1.59674	3.1278	1.44953	2.67165	2.97336	0.0721393	0.0911745	32.9925	45.9393	22.8406	61.0585	158.275	0.162632	0.0789676	0.255734	0.0333745	1.09472	0.76891	2.90394	0.192646	0.0361429	0.0450324	0.0498118	0.0377219	0.0422319	0.0387239	0.102035	0.0566186	0.048642	0.151657	0.860905	0.125687	0.43482	0.0276721	0.0733333	1.73377	0.825021	1.23919	0.0729791	0.0740881
osa-miR166a-5p,osa-miR166a-5p,zma-miR166b-5p	0.327518	0.670358	0.941693	0.561542	1.67083	1.12246	0.165578	4.35666	4.50798	3.95384	4.50097	2.81379	2.15216	1.92394	0.847636	0.0113968	10.239	0.467179	1.15648	0.354991	1.6317	0.162632	0.0789676	0.0511467	0.0333745	1.66588	1.49259	22.7816	1.04029	0.325286	0.225162	0.747177	0.264053	0.126696	0.50341	0.374128	0.283093	0.24321	0.0505524	0.0506415	0.125687	0.14494	0.0276721	0.0733333	0.0825607	0.0485307	1.23919	0.0729791	0.0740881
osa-miR166b-5p,osa-miR166b-5p,zma-miR166a-5p	0.327518	5.80977	10.1232	5.33465	1.67083	3.55445	3.47714	4.20898	7.66357	4.02987	7.32362	3.49593	4.67539	8.22048	7.63775	2.62127	9.10137	2.49162	4.04769	3.37242	6.52681	23.419	55.909	14882.2	1880.65	11335	14014.4	10974.9	15168.9	1685.74	892.588	1004.36	1166.1	1396.19	1839.5	1984.88	1562.9	1395.64	816.522	8620.85	102.812	85.0797	20732.4	60.7933	532.516	7709.63	459.401	165.079	1.48176
osa-miR166k-3p,osa-miR166k-3p,zma-miR166k-3p	0.982554	153.959	70.3915	56.1542	149.122	122.722	125.232	1208.79	1066.59	1335.87	1628.28	807.985	1194	1488.96	428.931	531.034	21.2365	1402.01	1028.4	1668.1	934.313	44.2358	0.63174	5.57499	66.0815	114.993	177.618	83.3555	576.205	78.7191	67.4136	58.1304	76.7264	72.2166	66.5663	77.5125	66.7534	84.8803	31.2919	3.79811	0.251373	0.14494	1.13456	0.0733333	0.990728	11.1621	296.354	4.01385	0.0740881
osa-miR168a-5p,osa-miR168a-5p,zma-miR168a-5p	423.481	76468.8	54854.3	35157.6	22053.5	28293.9	194.278	11934.9	10702.4	12376.7	14859.5	9099.21	11772.3	14163.9	131.375	545.645	1620.04	29266.6	27579.5	37745.4	124855	10.2458	4.50115	17.441	12.5488	739.887	1196.47	307.327	220.233	0.506	0.18013	0.747177	0.716716	0.549015	0.232343	1.05436	0.452949	0.778272	0.202209	25.6752	19.1044	31.0171	1.77102	7.92	9.90728	23.2947	1.08898	2.62725	0.518617
osa-miR169e,osa-miR169e,zma-miR169p-5p	0.327518	2.45798	3.0605	1.12308	2.08854	3.9286	0.0551927	20.3803	12.1715	17.5642	22.5812	14.2395	21.0021	21.0759	0.108209	0.0113968	132.728	0.155726	0.289121	0.354991	0.32634	277.124	0.947611	245.555	0.0333745	1.23751	3.30179	76.9341	80.449	596.574	457.755	389.03	584.727	586.221	605.719	690.538	577.793	388.649	356.394	520.392	345.512	428.587	2.54583	14.1533	84.1293	1002.93	235.108	9.04941	0.148176
osa-miR396c-3p,osa-miR396c-3p,zma-miR396f-3p	0.327518	1.34072	0.470846	2.24617	4.80364	2.43199	0.110385	47.9233	130.731	89.4176	131.901	51.501	137.293	98.4708	0.24347	0.0797777	29.9587	0.467179	10.1192	2.48494	2.61072	3930.97	1614.25	9678.91	37.1124	3230.28	4934.23	7745.68	5857.41	561.009	491.529	503.448	559.491	503.573	742.027	827.775	464.386	497.753	308.572	15961.6	99277.8	88105.2	131.193	7314.7	1799.82	8079	168.755	19.1935	454.53
osa-miR396e-5p,osa-miR396e-5p,zma-miR396d	1.63759	81.7837	195.637	107.535	302.421	179.406	62.3677	53.166	78.4389	84.3993	204.222	55.4232	162.971	139.223	553.498	633.537	992.428	539.436	580.844	1078.11	6099.3	0.487895	1.02658	0.204587	0.367119	0.666351	1.17598	3.59925	1.38705	0.614429	0.135097	0.597742	0.490385	0.760175	0.348515	0.884302	0.113237	0.632346	0.85939	1.26604	0.502746	0.43482	0.0553442	0.22	1.15585	0.825021	0.337961	0.0729791	0.0740881
osa-miR444b,osa-miR444b.2,zma-miR444a	0.327518	8.9381	13.1837	8.98468	18.7969	11.5987	7.89255	3.39672	7.66357	7.60354	7.39991	7.07712	7.27282	8.13302	4.95056	9.82405	31.0963	4.82752	9.83012	8.5198	41.4452	50767.8	1571.69	1278	472.049	2176.78	3265.24	4678.46	5459.75	2302.81	1914.06	2106.49	2175.08	2173	3214.89	3108.49	2325.72	2483.9	1583.76	1952.38	89170.2	78291	176.769	1536.63	1056.28	3569.53	880.688	54.8803	306.947
osa-miR528-5p,osa-miR528-5p,zma-miR528a-5p	0.327518	2.68143	1.17712	1.9654	26.5245	13.0953	0.386349	1.69836	1.35239	1.67278	1.90719	2.0464	1.63267	2.09884	0.0631219	0.307714	0.758447	8.72068	4.62594	9.93976	28.3916	48.7895	4.97496	277.88	3.57107	94.0983	216.787	2231.46	356.781	1.37343	1.39601	1.99247	2.11243	2.02713	2.12981	3.67325	2.15151	1.5079	0.707733	995.105	88.9861	80.5866	0.276721	6.96666	837.413	367.959	1.16409	0.948728	0.148176
osa-miR827,osa-miR827,zma-miR827-3p	0.327518	111.726	249.549	48.2926	148.704	118.045	5042.24	133.063	361.991	281.863	559.113	412.775	433.253	577.27	0.459888	1.10549	11.3767	483.998	840.186	307.068	1479.3	7.64369	0.0789676	0.818348	0.0333745	0.095193	0.13569	2.16773	0.192646	0.0722857	0.225162	0.199247	0.113166	0.168928	0.0387239	0.20407	0.169856	0.048642	0.101105	1.01283	0.251373	0.43482	0.0276721	0.0733333	3.05475	2.91184	0.112654	0.145958	0.0740881
ppt-miR156a,osa-miR156a,zma-miR156d-5p	0.982554	783.201	358.785	587.092	494.357	444.493	283.304	13.3653	9.01596	11.4813	21.9709	10.4025	15.2878	12.8554	0.387749	2.37054	494.887	619.013	500.179	464.151	668.345	0.162632	0.0789676	178.962	0.0333745	1.52309	5.06576	7.64841	4.70057	0.903571	1.03575	3.08833	1.13166	2.57615	2.40088	4.1154	1.01914	1.60519	0.85939	588.454	0.125687	0.43482	0.0276721	0.293333	657.348	188.396	0.112654	0.0729791	0.0740881
ppt-miR390a,osa-miR390-5p,zma-miR390a-5p	368.785	34824.6	65097.6	52344.2	24619.1	17512.2	7862.86	841.795	824.961	1224.85	2351.64	980.224	1548.3	1625.64	3.56188	103.859	230.189	50302.8	36904.9	46547.2	71221.5	1.46369	1.26348	755.591	0.30037	4.75965	7.96048	29.0394	14.2558	12.5054	14.8157	21.3195	11.6183	21.4538	18.3938	38.4331	13.2488	24.8074	11.8798	2590.11	5.78158	8.6964	0.0830163	2.78666	8096.81	855.935	0.863677	0.0729791	0.0740881
pta-miR166a,osa-miR166a-3p,zma-miR166a-3p	0.327518	3.79869	2.82508	1.40386	5.01249	3.18029	0.0551927	71.5526	63.1117	53.5289	54.622	151.263	51.7261	73.8094	0.910758	0.455872	2.65457	2.02444	14.1669	4.0824	11.0956	0.325263	0.236903	241.771	0.066749	0.761544	1.08552	5.68519	0.963231	2.74686	2.02646	3.7857	3.24408	4.01203	3.91111	8.23081	3.28388	5.73975	2.17375	858.17	1.00549	1.01458	0.0830163	0.146667	1096.24	290.165	0.187756	0.80277	0.0740881
pta-miR396,osa-miR396c-5p,zma-miR396e-5p	2.94766	1155.7	862.355	406.837	464.282	337.485	49.7286	5879.72	4378.15	5342.93	6140.63	4335.12	4857.95	7741.5	9194.68	6898.1	119.835	3243.63	1365.23	4155.89	3329	16.2632	8.21263	102.293	3.77132	3537.28	4630.65	7659.95	3033.52	4.19257	3.4675	9.26499	9.20415	8.27746	7.39626	10.9517	4.2464	9.43655	5.35855	183.778	28.7822	50.0043	2.02006	6.6	56.9669	136.177	1.95266	0.583833	0.0740881
aly-miR169h,osa-miR169h,zma-miR169i-5p	0.327518	0.89381	5.65016	3.08848	36.3406	16.0885	10.1555	1.7722	2.25399	1.97692	11.138	1.70533	9.20235	3.76043	22.8681	55.2175	323.099	24.2933	36.4293	42.4215	127.925	1.46369	0.0789676	0.204587	0.0333745	0.142789	0.27138	5.39888	6.01056	0.0361429	0.0450324	0.0996236	0.0377219	0.168928	0.116172	0.170058	0.0566186	0.145926	0.252762	0.253207	0.125687	0.14494	0.0830163	0.44	3.05475	3.20302	0.0751024	0.145958	0.0740881
aqc-miR169a,osa-miR169f.1,zma-miR169f-5p	0.327518	5.58632	1.64796	4.21157	31.7458	37.7894	0.0551927	0.147683	0.450798	0.228106	0.0762877	0.170533	0.0742125	0.0874519	0.00901741	0.0113968	23.8911	0.155726	0.289121	0.887479	1.30536	7.48106	0.0789676	557.295	0.0333745	0.0475965	0.04523	0.286304	0.308234	0.0361429	0.0450324	0.0498118	0.0377219	0.0422319	0.0387239	0.0340116	0.113237	0.048642	0.0505524	360.719	0.879806	0.57976	0.0553442	0.293333	11.5585	466.088	0.225307	0.218937	0.37044
bdi-miR169d,osa-miR169n,zma-miR169o-5p	0.327518	0.670358	0.235423	0.561542	2.29739	1.68368	0.0551927	0.221525	0.450798	0.228106	0.228863	0.0852665	0.148425	0.349807	0.00901741	0.0113968	48.1614	0.155726	0.289121	0.532487	0.979021	1148.18	169.859	362.477	1.93572	8.04381	7.6891	96.0755	94.7048	103.73	124.38	111.728	167.372	150.05	143.898	145.06	121.164	114.844	108.03	538.977	2166.08	2446.73	24.4068	47.08	114.759	1657.81	107.96	11.8226	2.29673
bdi-miR393a,osa-miR393a,zma-miR393a	0.327518	0.446905	0.235423	0.280771	0.835416	1.49661	0.0551927	0.221525	0.450798	0.152071	0.0762877	0.0852665	0.0742125	0.349807	0.00901741	0.0113968	9.48059	0.155726	0.578242	0.177496	0.652681	0.162632	0.0789676	0.0511467	0.100123	3.37935	5.56329	0.0409006	0.346763	0.0361429	0.0450324	0.249059	0.0377219	0.0422319	0.0387239	0.0340116	0.0566186	0.048642	0.0505524	0.0506415	0.125687	0.14494	0.0276721	0.0733333	0.0825607	0.0485307	0.0375512	0.0729791	0.0740881
ghr-miR393,osa-miR393b-5p,zma-miR393a-5p	0.327518	32.1772	16.0088	9.26545	32.7901	21.7008	4.74657	3.76593	0.901596	4.48609	5.72158	3.32539	3.48799	3.58553	5.699	13.1177	1293.53	16.0398	12.4322	15.2646	37.8555	8.29422	0.0789676	24.1924	0.100123	1.95146	4.11593	22.4544	20.6131	77.165	72.9976	120.395	75.557	107.227	96.9258	157.032	61.4312	119.124	123.398	38.9433	48.1379	51.1638	0.304393	1.1	5.53157	40.6202	14.4572	0.364896	0.0740881
mtr-miR399b,osa-miR399i,zma-miR399d-3p	0.327518	14.301	8.00439	3.9308	20.8854	14.9661	0.607119	2.28909	0.450798	3.6497	4.3484	2.64326	1.92952	2.44865	5.67195	13.0379	1073.58	6.22906	6.36066	5.85736	28.0653	149.946	9.31817	13.7073	17.1879	1297.62	789.308	1713.65	241.193	73.4423	130.729	54.8926	151.604	88.7715	142.581	118.667	92.345	90.085	58.7924	24.0041	588.213	286.691	27.091	5.28	1.32097	15.5783	20.8409	0.583833	0.222264
osa-miR171h,osa-miR171h,zma-miR171k-3p	0.327518	0.223453	0.235423	0.280771	0.417708	0.187076	0.0551927	0.0738417	0.450798	0.0760354	0.0762877	0.0852665	0.0742125	0.0874519	0.00901741	0.0113968	0.379224	0.155726	0.289121	0.177496	0.32634	0.162632	0.0789676	0.0511467	0.0333745	0.0475965	0.04523	0.0409006	0.154117	0.0361429	0.0450324	0.0498118	0.0377219	0.0422319	0.0387239	0.0340116	0.0566186	0.048642	0.0505524	0.0506415	0.125687	0.14494	0.0276721	0.0733333	0.0825607	0.145592	0.0375512	0.0729791	0.0740881
osa-miR171i,osa-miR171i-3p,zma-miR171l-3p	0.327518	0.223453	0.235423	0.280771	0.208854	0.187076	0.0551927	0.0738417	0.450798	0.0760354	0.0762877	0.0852665	0.0742125	0.0874519	0.00901741	0.0113968	0.379224	0.155726	0.289121	0.177496	0.32634	1.13842	0.0789676	50.1749	1.5686	8.04381	15.6043	32.7614	23.7725	20.5291	14.7706	21.3195	21.9919	22.2562	24.6671	38.9773	17.6084	22.3267	12.0315	45.628	3.01648	4.20326	20.0346	0.0733333	5.69669	27.4684	6.04574	1.67852	0.0740881
osa-miR2118d,osa-miR2118d,zma-miR2118d	0.327518	0.223453	0.235423	0.280771	0.208854	0.187076	0.0551927	0.0738417	0.450798	0.0760354	0.0762877	0.0852665	0.0742125	0.0874519	0.00901741	0.0113968	0.379224	0.155726	0.289121	0.177496	0.32634	45.2116	26.3752	103.828	1.06798	120.276	254.193	776.744	632.881	4.01186	2.65691	4.88156	8.78921	7.98183	3.29153	6.1561	4.30302	8.02593	6.06628	71.3032	8.67237	13.3345	0.110688	1.54	8.66887	72.6504	4.6939	0.145958	0.222264
osa-miR319a-3p_2,osa-miR319a-3p.2-3p,zma-miR319a-3p	0.327518	0.223453	0.235423	0.280771	0.208854	0.187076	0.0551927	0.516892	0.450798	0.0760354	0.228863	0.255799	0.222637	0.174904	0.00901741	0.0113968	0.379224	0.155726	0.289121	0.177496	0.32634	73.6722	12.6348	741.781	71.3546	479.201	891.347	4088.55	2197.32	4217.51	4367.7	4044.62	6579.95	5823.61	4958.24	4233.66	4447.68	5565.28	3328.97	822.924	356.573	408.731	217.918	30.8733	728.185	1223.8	931.119	24.375	2.00038
osa-miR395c,osa-miR395c,zma-miR395c-3p	0.327518	0.223453	0.235423	0.280771	0.208854	0.187076	0.551927	6.71959	0.450798	3.95384	7.32362	3.92226	3.41377	3.23572	99.5432	9.49354	211.228	0.934359	0.867363	0.354991	2.61072	3917.8	54.4876	108.482	23.4956	2645.65	2245.4	1914.31	2335.95	16.3727	27.1996	18.7292	54.7345	25.3392	34.3093	52.0378	24.6857	27.7746	19.8671	121.286	16418.1	9126.72	2810.57	68.9333	2.88962	101.429	8.11105	34.6651	4.81573
osa-miR399k,osa-miR399k,zma-miR399f-3p	0.327518	0.223453	0.235423	0.280771	0.208854	0.187076	0.0551927	0.0738417	0.450798	0.0760354	0.0762877	0.0852665	0.0742125	0.0874519	0.00901741	0.0113968	0.379224	0.155726	0.289121	0.177496	0.32634	145.881	10.0289	1148.81	20.7923	826.132	1091.54	6402.46	2639.37	183.425	158.559	182.461	207.584	201.235	256.855	272.739	174.555	162.61	83.1586	1822.64	1736.36	1689.56	10.6538	15.4733	85.1201	947.658	174.5	5.18152	4.66755
osa-miR437,osa-miR437,zma-miR437a	0.327518	0.223453	0.235423	0.280771	0.208854	0.374152	0.0551927	0.0738417	0.450798	0.0760354	0.0762877	0.0852665	0.0742125	0.0874519	0.00901741	0.0113968	0.379224	0.155726	0.289121	0.177496	0.32634	72.859	1.18451	34.0637	0.901111	107.33	92.3144	265.895	29.0125	5.34914	8.91642	17.7828	10.9016	13.2186	8.82904	20.2029	5.60525	17.5598	6.77402	53.5787	107.588	197.843	0.747147	12.76	0.0825607	21.2564	1.38939	0.510854	0.0740881
zma-miR156dQ,osa-miR156f-3p,zma-miR156d-3p	0.327518	0.223453	0.235423	0.280771	0.208854	0.187076	0.0551927	0.0738417	0.450798	0.0760354	0.0762877	0.0852665	0.0742125	0.0874519	0.00901741	0.0113968	0.379224	0.155726	0.289121	0.177496	0.32634	0.487895	0.0789676	0.0511467	0.0333745	0.0475965	0.04523	0.0409006	0.0385292	0.0361429	0.0450324	0.0498118	0.0377219	0.0422319	0.0387239	0.0340116	0.0566186	0.048642	0.0505524	0.0506415	0.125687	0.14494	0.0276721	0.0733333	0.0825607	0.0485307	0.262858	0.218937	0.0740881
zma-miR167eQ,osa-miR167d-3p,zma-miR167e-3p	0.327518	0.223453	1.17712	0.561542	0.626562	0.748304	0.0551927	0.0738417	0.450798	0.0760354	0.152575	0.0852665	0.0742125	0.0874519	0.00901741	0.0341904	0.379224	0.155726	0.289121	0.177496	0.32634	34.4779	76.5196	54.4713	4.20518	0.523561	2.17104	3.59925	1.11735	4.51786	4.41318	3.18796	5.01701	2.61838	2.82684	1.90465	2.03827	2.96716	1.21326	92.4713	127.32	76.6732	62.2069	46.7866	81.3223	32.8067	0.0375512	6.56812	32.0061
zma-miR171b,osa-miRf10461-akr,zma-miR171b-3p	0.327518	0.223453	0.235423	0.280771	0.208854	0.187076	0.0551927	0.0738417	0.450798	0.0760354	0.0762877	0.0852665	0.0742125	0.0874519	0.00901741	0.0113968	0.379224	0.155726	0.289121	0.177496	0.32634	0.162632	0.0789676	0.204587	0.0333745	0.0475965	0.04523	0.0409006	0.0385292	0.0722857	0.0450324	0.149435	0.0377219	0.0422319	0.0387239	0.0340116	0.0566186	0.048642	0.0505524	0.202566	1.00549	1.01458	0.0276721	0.0733333	0.0825607	0.145592	0.0375512	0.0729791	0.296352
zma-miR171dQ,osa-miR171e-5p,zma-miR171d-5p	0.327518	0.223453	0.235423	0.280771	1.04427	0.374152	0.938275	0.738417	0.901596	0.456212	0.762877	0.255799	0.222637	0.262356	0.0991915	0.0341904	24.6495	0.155726	0.289121	0.532487	0.652681	0.97579	1.65832	22.4534	2.10259	126.321	228.05	564.919	317.404	1.518	1.39601	1.59398	1.24482	2.66061	1.7813	2.27878	1.47208	1.75111	1.92099	13.5213	0.37706	0.43482	2.93324	0.293333	2.3117	21.5476	5.67023	0.656812	0.0740881
Expression Co-relation matrix for conserved miRNA between WRM
		SRR101427_WheatyoungleafControl	SRR101428_Wheatyoungleafinfectionpowderymildew	SRR101429_WheatyoungleafControl	SRR101430_Wheatyoungleafinfectionpowderymildew	SRR101431_WheatyoungleafControl	SRR101432_Wheatyoungleafstress40Cheatstress	SRR057406_WheatFlagleavesNAM_RNAi	SRR449364_WheatspiketissuesControl	SRR449365_WheatspiketissuesColdtreatment	SRR449366_WheatspiketissuesColdtreatment	SRR449367_WheatspiketissuesColdtreatment	SRR449368_WheatspiketissuesControl	SRR449369_WheatspiketissuesControl	SRR449370_WheatspiketissuesControl	SRR800157_WheatGenericsample	SRR800158_WheatGenericsample	SRR017199_Wheatrootshootleafyoungspike	SRR203489_WheatwholeplantparentBBAA	SRR203490_WheatwholeplantparentDD	SRR203491_WheatwholeplantHybridBAD	SRR203492_WheatwholeplantPolyploidBBAADD	Rice_SRR037746_All8tisssues	Rice_ERR035780_SeedlingRoot14days	Rice_SRR172845_RootCG14cultivar_sRNAlibrary	Rice_SRR521267_Root_4leafstageseedling	Rice_SRR771494_Root_nipponbare	Rice_SRR771495_Root_nipponbare	Rice_SRR771496_Shoot_NipponbareRSF	Rice_SRR771497_Shoot_NipponbareRSG	Rice_SRR711312_leaf_Wildtype	Rice_SRR711313_leaf_Wildtype	Rice_SRR711314_leaf_Wildtype	Rice_SRR711315_leafT2_PiZt11-R	Rice_SRR711316_leafT2_PiZt11-R	Rice_SRR711317_leafT4-PiZt-11-R	Rice_SRR711318_leafT4-PiZt-11-S	Rice_SRR711319_leafT6-PiZt-11-R	Rice_SRR711320_leafT6-Pi9-R	Rice_SRR711321_leafT6-Spin1i-1-R	Rice_SRR172844_leaf_O_glaberrimaleafsRNAlibrary	Rice_SRR020461_leaf_floweringStage	Rice_SRR020462_leaf_floweringStage	Rice_SRR521266_rufi_leaf_unique	Rice_ERR035779_14dayseedlingleaf	Rice_SRR643880_leaf_Control	Rice_SRR172846_O_glaberrimapaniclesRNAlibrary	Rice_SRX272936_4Runpanicle	Rice_SRR203039_Anther_TCP
	SRR101427_WheatyoungleafControl	1	0.934134	0.977534	0.95853	0.981598	0.983604	0.480093	0.694844	0.714317	0.72375	0.76479	0.711527	0.736033	0.695369	-0.0207904	0.033702	0.127264	0.942796	0.97542	0.981786	0.97785	-0.0417787	-0.0356916	-0.032174	-0.0458148	-0.0302632	-0.020507	-0.0836472	-0.0673045	-0.0670396	-0.0612873	-0.0633874	-0.0609535	-0.0628323	-0.0688599	-0.0707817	-0.0621018	-0.0623555	-0.0621406	-0.0119405	-0.0602086	-0.0611257	-0.0382315	-0.0438129	0.415549	-0.032017	-0.037189	-0.0262824
	SRR101428_Wheatyoungleafinfectionpowderymildew	0.934134	1	0.901134	0.845584	0.910646	0.978592	0.286254	0.83685	0.872042	0.869626	0.8889	0.856967	0.888142	0.840184	-0.0119875	0.0514883	0.185624	0.792865	0.847603	0.867031	0.963114	-0.0444632	-0.0386402	-0.0413154	-0.0458504	-0.0134141	-0.00509285	-0.0667457	-0.0618374	-0.0502936	-0.039821	-0.0430342	-0.0474736	-0.0475897	-0.0528665	-0.0569709	-0.0378768	-0.0442789	-0.0398617	-0.0303077	-0.0653782	-0.0657787	-0.0415099	-0.0482933	0.224551	-0.0420929	-0.002318	-0.0279923
	SRR101429_WheatyoungleafControl	0.977534	0.901134	1	0.993338	0.997571	0.944879	0.556162	0.617219	0.646157	0.653548	0.693492	0.64643	0.680011	0.636163	-0.019966	0.0308206	0.12496	0.975032	0.984881	0.986359	0.920322	-0.0446496	-0.0343689	-0.0307958	-0.0477947	-0.0336402	-0.0274999	-0.0798037	-0.069226	-0.0557796	-0.0466333	-0.049958	-0.0517416	-0.0533643	-0.0587885	-0.0618783	-0.0469526	-0.0504572	-0.0477131	-0.00750984	-0.0640146	-0.0654511	-0.0414091	-0.0452461	0.482787	-0.0289823	-0.0153821	-0.0237135
	SRR101430_Wheatyoungleafinfectionpowderymildew	0.95853	0.845584	0.993338	1	0.9885	0.906623	0.607794	0.539076	0.564673	0.574776	0.619063	0.569284	0.601729	0.560397	-0.0239337	0.0217872	0.108817	0.991817	0.99011	0.986682	0.880954	-0.0437562	-0.036227	-0.0310675	-0.0475866	-0.0372565	-0.0330765	-0.0828864	-0.0699688	-0.0560755	-0.0467336	-0.0490879	-0.0520231	-0.0523856	-0.0579563	-0.0601991	-0.0458447	-0.0496456	-0.0469298	-0.00531318	-0.0634467	-0.0643679	-0.0406215	-0.0460321	0.532486	-0.0284746	-0.0140994	-0.0260349
	SRR101431_WheatyoungleafControl	0.981598	0.910646	0.997571	0.9885	1	0.955405	0.540996	0.63689	0.663746	0.671768	0.710633	0.665084	0.695905	0.652295	-0.0177712	0.0339974	0.175515	0.968804	0.982736	0.985352	0.931029	-0.0467809	-0.0364364	-0.0346107	-0.0487273	-0.0272103	-0.023391	-0.0841669	-0.073406	-0.049969	-0.0360607	-0.0383305	-0.0468809	-0.0458564	-0.0509676	-0.0541165	-0.0325751	-0.0403997	-0.0349398	-0.0120682	-0.068111	-0.0692612	-0.0444463	-0.0485669	0.466727	-0.0319596	0.00838621	-0.0250308
	SRR101432_Wheatyoungleafstress40Cheatstress	0.983604	0.978592	0.944879	0.906623	0.955405	1	0.379504	0.783522	0.807398	0.81232	0.8442	0.798734	0.823701	0.780474	-0.0156015	0.0442866	0.189878	0.874848	0.9234	0.936858	0.993174	-0.0445473	-0.0418759	-0.0414717	-0.0481797	-0.0230516	-0.0140556	-0.0811676	-0.0680247	-0.0652982	-0.0570868	-0.0588464	-0.0601342	-0.0601347	-0.0663619	-0.0688286	-0.0553332	-0.058725	-0.0566516	-0.0260498	-0.0659395	-0.0660361	-0.0413257	-0.0498455	0.313266	-0.0421654	-0.0238029	-0.0318245
	SRR057406_WheatFlagleavesNAM_RNAi	0.480093	0.286254	0.556162	0.607794	0.540996	0.379504	1	0.0153897	0.0343338	0.0425254	0.0902847	0.0531926	0.0707992	0.0548464	0.00536453	0.0449957	0.130629	0.642493	0.601641	0.573981	0.367656	-0.0513578	-0.0536675	-0.0488613	-0.0633452	-0.091264	-0.0959825	-0.122493	-0.094817	-0.089356	-0.0832452	-0.0840842	-0.0817095	-0.0815095	-0.0897463	-0.0909061	-0.0819034	-0.0825875	-0.082733	-0.025898	-0.0770942	-0.0767419	-0.0472578	-0.0608927	0.468982	-0.0496574	-0.0501648	-0.0429738
	SRR449364_WheatspiketissuesControl	0.694844	0.83685	0.617219	0.539076	0.63689	0.783522	0.0153897	1	0.993507	0.996922	0.992841	0.996651	0.987958	0.994441	0.420522	0.474002	0.154785	0.502403	0.570293	0.615511	0.792495	-0.0482212	-0.0444019	-0.0550306	-0.0436071	0.116465	0.123718	0.112735	0.00811606	-0.037995	-0.0173819	-0.0171427	-0.0369984	-0.0303198	-0.0350426	-0.0388997	-0.00551663	-0.0217521	-0.0116863	-0.0554876	-0.0716345	-0.0706937	-0.0465388	-0.0540313	-0.0289068	-0.0559242	0.0531524	-0.0333186
	SRR449365_WheatspiketissuesColdtreatment	0.714317	0.872042	0.646157	0.564673	0.663746	0.807398	0.0343338	0.993507	1	0.998835	0.994692	0.995737	0.997888	0.993499	0.350766	0.408074	0.168579	0.51785	0.586193	0.629357	0.808979	-0.0488159	-0.044567	-0.0541905	-0.0468713	0.0893489	0.0990075	0.0875841	-0.00101231	-0.0477513	-0.0321092	-0.0336933	-0.0459695	-0.0425177	-0.0477263	-0.0520481	-0.0247873	-0.0367369	-0.0293461	-0.0538404	-0.0679176	-0.0670894	-0.0469577	-0.0496167	-0.0242305	-0.0564722	0.0259841	-0.0348612
	SRR449366_WheatspiketissuesColdtreatment	0.72375	0.869626	0.653548	0.574776	0.671768	0.81232	0.0425254	0.996922	0.998835	1	0.997145	0.997698	0.996487	0.994933	0.3705	0.427015	0.163936	0.532489	0.599787	0.643016	0.81617	-0.0490403	-0.0458843	-0.0558284	-0.0458696	0.0983383	0.106357	0.0925374	6.54435e-05	-0.0433128	-0.0249438	-0.025537	-0.0419968	-0.0366298	-0.0417342	-0.0457577	-0.015063	-0.0294146	-0.0205743	-0.0552133	-0.0713246	-0.0703139	-0.0474823	-0.0535128	-0.0116999	-0.0572499	0.0406273	-0.0352577
	SRR449367_WheatspiketissuesColdtreatment	0.76479	0.8889	0.693492	0.619063	0.710633	0.8442	0.0902847	0.992841	0.994692	0.997145	1	0.992985	0.993353	0.99069	0.357164	0.414573	0.159761	0.582065	0.648271	0.689324	0.850435	-0.0501913	-0.0466363	-0.0545949	-0.0492888	0.0832741	0.0944102	0.0817278	-0.00461085	-0.0591312	-0.0456791	-0.0471785	-0.0556137	-0.05326	-0.0593051	-0.0631163	-0.0398496	-0.0490059	-0.0435333	-0.0519049	-0.0711021	-0.0704919	-0.0476308	-0.0526088	0.0276673	-0.0572706	0.00752521	-0.0364208
	SRR449368_WheatspiketissuesControl	0.711527	0.856967	0.64643	0.569284	0.665084	0.798734	0.0531926	0.996651	0.995737	0.997698	0.992985	1	0.994332	0.996088	0.399209	0.453427	0.159613	0.52748	0.591747	0.63518	0.801022	-0.0498091	-0.0426447	-0.0546109	-0.043605	0.118342	0.122441	0.103719	0.00200533	-0.0244022	0.00180467	0.00219695	-0.0254612	-0.0166887	-0.0204537	-0.0249903	0.0168289	-0.0046008	0.00906289	-0.0540269	-0.0735207	-0.072769	-0.049264	-0.0542196	-0.00735333	-0.0537426	0.0852845	-0.0307762
	SRR449369_WheatspiketissuesControl	0.736033	0.888142	0.680011	0.601729	0.695905	0.823701	0.0707992	0.987958	0.997888	0.996487	0.993353	0.994332	1	0.993054	0.346713	0.404619	0.171526	0.553799	0.616618	0.658348	0.820033	-0.0508694	-0.04637	-0.055928	-0.0490005	0.0867865	0.0952231	0.0846461	-0.00431784	-0.0462822	-0.0292392	-0.0309822	-0.0449683	-0.041014	-0.0463239	-0.0508929	-0.0212768	-0.0345247	-0.0262246	-0.0541391	-0.0714053	-0.0705446	-0.0491673	-0.0523772	0.00640735	-0.0576346	0.0327029	-0.0360045
	SRR449370_WheatspiketissuesControl	0.695369	0.840184	0.636163	0.560397	0.652295	0.780474	0.0548464	0.994441	0.993499	0.994933	0.99069	0.996088	0.993054	1	0.448774	0.501971	0.15663	0.522302	0.581517	0.626404	0.781692	-0.0517403	-0.0477322	-0.0573216	-0.0501611	0.108299	0.117876	0.123719	0.00979946	-0.0521509	-0.0360021	-0.0376373	-0.0498182	-0.0464367	-0.052188	-0.0567113	-0.0285865	-0.0405759	-0.0331135	-0.0564793	-0.0749355	-0.0742575	-0.0493182	-0.0559145	-0.00762489	-0.0596518	0.0239772	-0.0366033
	SRR800157_WheatGenericsample	-0.0207904	-0.0119875	-0.019966	-0.0239337	-0.0177712	-0.0156015	0.00536453	0.420522	0.350766	0.3705	0.357164	0.399209	0.346713	0.448774	1	0.994431	0.00339244	0.0282667	0.00301523	0.0437993	0.00384691	-0.0334646	-0.0358366	-0.0402847	-0.0391875	0.215315	0.22362	0.371381	0.11759	-0.061158	-0.0571903	-0.0571618	-0.0551686	-0.0554655	-0.0609734	-0.0625369	-0.0555838	-0.0561307	-0.056167	-0.0414095	-0.0507052	-0.0505742	-0.029647	-0.0408783	-0.0497834	-0.0438731	-0.032679	-0.0293929
	SRR800158_WheatGenericsample	0.033702	0.0514883	0.0308206	0.0217872	0.0339974	0.0442866	0.0449957	0.474002	0.408074	0.427015	0.414573	0.453427	0.404619	0.501971	0.994431	1	0.0434426	0.0699159	0.0500078	0.09225	0.065141	-0.0395402	-0.042175	-0.0476647	-0.0458494	0.202883	0.212188	0.35315	0.105105	-0.0708774	-0.0664479	-0.0667836	-0.0642401	-0.0647138	-0.0711134	-0.0731209	-0.0649236	-0.0655469	-0.0656535	-0.0486397	-0.0605287	-0.0599701	-0.0370752	-0.0481131	-0.0490596	-0.0519627	-0.0376114	-0.0345724
	SRR017199_Wheatrootshootleafyoungspike	0.127264	0.185624	0.12496	0.108817	0.175515	0.189878	0.130629	0.154785	0.168579	0.163936	0.159761	0.159613	0.171526	0.15663	0.00339244	0.0434426	1	0.0793267	0.0957532	0.101814	0.154601	-0.062188	-0.0638246	-0.077167	-0.0756686	-0.0667599	-0.0832276	-0.114689	-0.1066	-0.0846442	-0.0677697	-0.0695908	-0.0783382	-0.0754535	-0.0826668	-0.0861111	-0.0614005	-0.0717174	-0.0631052	-0.0802222	-0.0943809	-0.0952296	-0.0595202	-0.0745467	-0.0780406	-0.0832069	-0.00727992	-0.0497188
	SRR203489_WheatwholeplantparentBBAA	0.942796	0.792865	0.975032	0.991817	0.968804	0.874848	0.642493	0.502403	0.51785	0.532489	0.582065	0.52748	0.553799	0.522302	0.0282667	0.0699159	0.0793267	1	0.992157	0.98724	0.856862	-0.0443209	-0.042002	-0.0347221	-0.0503954	-0.035516	-0.0299077	-0.0686208	-0.0639372	-0.0728923	-0.0675641	-0.0691161	-0.0666173	-0.0675528	-0.074449	-0.0754238	-0.0679916	-0.0678341	-0.068163	-0.00737441	-0.0649762	-0.0652573	-0.0404864	-0.049223	0.559896	-0.0331411	-0.0418271	-0.0325009
	SRR203490_WheatwholeplantparentDD	0.97542	0.847603	0.984881	0.99011	0.982736	0.9234	0.601641	0.570293	0.586193	0.599787	0.648271	0.591747	0.616618	0.581517	0.00301523	0.0500078	0.0957532	0.992157	1	0.998145	0.912143	-0.0445282	-0.0431093	-0.037004	-0.050152	-0.0371792	-0.0306025	-0.0821014	-0.0690505	-0.0744949	-0.06872	-0.0698575	-0.0679769	-0.0684127	-0.075376	-0.0762981	-0.0683279	-0.0686124	-0.0687705	-0.0118031	-0.0655587	-0.065656	-0.0408	-0.0500175	0.514796	-0.0359998	-0.0411121	-0.033596
	SRR203491_WheatwholeplantHybridBAD	0.981786	0.867031	0.986359	0.986682	0.985352	0.936858	0.573981	0.615511	0.629357	0.643016	0.689324	0.63518	0.658348	0.626404	0.0437993	0.09225	0.101814	0.98724	0.998145	1	0.92691	-0.0453132	-0.0414102	-0.0360318	-0.0504197	-0.0261553	-0.0181457	-0.0648692	-0.0628422	-0.0746354	-0.0688449	-0.0705421	-0.0679832	-0.069291	-0.0761698	-0.0775577	-0.0692597	-0.0692558	-0.0694496	-0.0117274	-0.0660829	-0.0666339	-0.0414894	-0.0493528	0.496804	-0.0353102	-0.0418705	-0.0315285
	SRR203492_WheatwholeplantPolyploidBBAADD	0.97785	0.963114	0.920322	0.880954	0.931029	0.993174	0.367656	0.792495	0.808979	0.81617	0.850435	0.801022	0.820033	0.781692	0.00384691	0.065141	0.154601	0.856862	0.912143	0.92691	1	-0.0421026	-0.0383061	-0.0374533	-0.0461109	-0.0203578	-0.00859658	-0.0770621	-0.0642733	-0.0715593	-0.0661812	-0.0679048	-0.064901	-0.0665346	-0.0728412	-0.0748759	-0.0664083	-0.0665856	-0.0666217	-0.0227938	-0.0614621	-0.0620166	-0.0386838	-0.0457232	0.297193	-0.0389946	-0.0411242	-0.0289624
	Rice_SRR037746_All8tisssues	-0.0417787	-0.0444632	-0.0446496	-0.0437562	-0.0467809	-0.0445473	-0.0513578	-0.0482212	-0.0488159	-0.0490403	-0.0501913	-0.0498091	-0.0508694	-0.0517403	-0.0334646	-0.0395402	-0.062188	-0.0443209	-0.0445282	-0.0453132	-0.0421026	1	0.31736	0.141245	0.238704	0.158488	0.210896	0.252584	0.304943	0.386246	0.303549	0.348469	0.283888	0.29857	0.444728	0.477597	0.308038	0.326428	0.311431	0.161698	0.685978	0.683917	0.00296894	0.268273	0.150686	0.225944	0.101071	0.140216
	Rice_ERR035780_SeedlingRoot14days	-0.0356916	-0.0386402	-0.0343689	-0.036227	-0.0364364	-0.0418759	-0.0536675	-0.0444019	-0.044567	-0.0458843	-0.0466363	-0.0426447	-0.04637	-0.0477322	-0.0358366	-0.042175	-0.0638246	-0.042002	-0.0431093	-0.0414102	-0.0383061	0.31736	1	0.927005	0.304007	0.132046	0.316677	0.223713	0.17653	0.555529	0.528149	0.402256	0.533176	0.300199	0.417254	0.339537	0.292243	0.394138	0.377458	0.958323	0.643475	0.497427	0.102965	0.830112	0.694414	0.96506	0.0553775	0.964611
	Rice_SRR172845_RootCG14cultivar_sRNAlibrary	-0.032174	-0.0413154	-0.0307958	-0.0310675	-0.0346107	-0.0414717	-0.0488613	-0.0550306	-0.0541905	-0.0558284	-0.0545949	-0.0546109	-0.055928	-0.0573216	-0.0402847	-0.0476647	-0.077167	-0.0347221	-0.037004	-0.0360318	-0.0374533	0.141245	0.927005	1	0.560659	0.377785	0.550479	0.394236	0.419282	0.549492	0.48624	0.366453	0.506045	0.292462	0.399206	0.337639	0.276797	0.369729	0.344086	0.977047	0.538516	0.401925	0.425226	0.787352	0.675658	0.988054	0.0187639	0.935252
	Rice_SRR521267_Root_4leafstageseedling	-0.0458148	-0.0458504	-0.0477947	-0.0475866	-0.0487273	-0.0481797	-0.0633452	-0.0436071	-0.0468713	-0.0458696	-0.0492888	-0.043605	-0.0490005	-0.0501611	-0.0391875	-0.0458494	-0.0756686	-0.0503954	-0.050152	-0.0504197	-0.0461109	0.238704	0.304007	0.560659	1	0.858582	0.895704	0.64215	0.884255	0.476842	0.342653	0.350575	0.336565	0.339254	0.443596	0.479282	0.366327	0.359287	0.337252	0.40274	0.223584	0.181151	0.945992	0.213128	0.21135	0.487944	0.148871	0.332145
	Rice_SRR771494_Root_nipponbare	-0.0302632	-0.0134141	-0.0336402	-0.0372565	-0.0272103	-0.0230516	-0.091264	0.116465	0.0893489	0.0983383	0.0832741	0.118342	0.0867865	0.108299	0.215315	0.202883	-0.0667599	-0.035516	-0.0371792	-0.0261553	-0.0203578	0.158488	0.132046	0.377785	0.858582	1	0.973741	0.784887	0.905481	0.426817	0.35298	0.393364	0.288298	0.358069	0.442821	0.496124	0.450124	0.38241	0.391348	0.252138	0.245411	0.23765	0.851441	0.204159	0.0640135	0.321222	0.373877	0.124949
	Rice_SRR771495_Root_nipponbare	-0.020507	-0.00509285	-0.0274999	-0.0330765	-0.023391	-0.0140556	-0.0959825	0.123718	0.0990075	0.106357	0.0944102	0.122441	0.0952231	0.117876	0.22362	0.212188	-0.0832276	-0.0299077	-0.0306025	-0.0181457	-0.00859658	0.210896	0.316677	0.550479	0.895704	0.973741	1	0.827417	0.93069	0.497733	0.402993	0.417515	0.363277	0.381319	0.481837	0.520084	0.442438	0.411656	0.406325	0.43538	0.370422	0.338716	0.85172	0.371196	0.19967	0.498059	0.288183	0.297772
	Rice_SRR771496_Shoot_NipponbareRSF	-0.0836472	-0.0667457	-0.0798037	-0.0828864	-0.0841669	-0.0811676	-0.122493	0.112735	0.0875841	0.0925374	0.0817278	0.103719	0.0846461	0.123719	0.371381	0.35315	-0.114689	-0.0686208	-0.0821014	-0.0648692	-0.0770621	0.252584	0.223713	0.394236	0.64215	0.784887	0.827417	1	0.877861	0.427391	0.31555	0.343587	0.342796	0.369691	0.431378	0.471815	0.335726	0.35241	0.317075	0.333405	0.431304	0.420975	0.602895	0.390308	0.131567	0.36412	0.0876871	0.150366
	Rice_SRR771497_Shoot_NipponbareRSG	-0.0673045	-0.0618374	-0.069226	-0.0699688	-0.073406	-0.0680247	-0.094817	0.00811606	-0.00101231	6.54435e-05	-0.00461085	0.00200533	-0.00431784	0.00979946	0.11759	0.105105	-0.1066	-0.0639372	-0.0690505	-0.0628422	-0.0642733	0.304943	0.17653	0.419282	0.884255	0.905481	0.93069	0.877861	1	0.414304	0.266257	0.308712	0.282919	0.332741	0.421236	0.482359	0.322601	0.318301	0.284494	0.303967	0.394412	0.391382	0.862364	0.299896	0.104439	0.361527	0.0795565	0.124125
	Rice_SRR711312_leaf_Wildtype	-0.0670396	-0.0502936	-0.0557796	-0.0560755	-0.049969	-0.0652982	-0.089356	-0.037995	-0.0477513	-0.0433128	-0.0591312	-0.0244022	-0.0462822	-0.0521509	-0.061158	-0.0708774	-0.0846442	-0.0728923	-0.0744949	-0.0746354	-0.0715593	0.386246	0.555529	0.549492	0.476842	0.426817	0.497733	0.427391	0.414304	1	0.973001	0.961631	0.9788	0.951785	0.980925	0.95491	0.915954	0.971268	0.948367	0.518129	0.42121	0.350135	0.278163	0.421153	0.376795	0.594805	0.528258	0.529372
	Rice_SRR711313_leaf_Wildtype	-0.0612873	-0.039821	-0.0466333	-0.0467336	-0.0360607	-0.0570868	-0.0832452	-0.0173819	-0.0321092	-0.0249438	-0.0456791	0.00180467	-0.0292392	-0.0360021	-0.0571903	-0.0664479	-0.0677697	-0.0675641	-0.06872	-0.0688449	-0.0661812	0.303549	0.528149	0.48624	0.342653	0.35298	0.402993	0.31555	0.266257	0.973001	1	0.985605	0.964978	0.94339	0.961411	0.925509	0.954699	0.982695	0.982972	0.475387	0.358649	0.290412	0.143854	0.388749	0.352679	0.545162	0.669294	0.5122
	Rice_SRR711314_leaf_Wildtype	-0.0633874	-0.0430342	-0.049958	-0.0490879	-0.0383305	-0.0588464	-0.0840842	-0.0171427	-0.0336933	-0.025537	-0.0471785	0.00219695	-0.0309822	-0.0376373	-0.0571618	-0.0667836	-0.0695908	-0.0691161	-0.0698575	-0.0705421	-0.0679048	0.348469	0.402256	0.366453	0.350575	0.393364	0.417515	0.343587	0.308712	0.961631	0.985605	1	0.943312	0.968386	0.981483	0.963964	0.986232	0.995442	0.998058	0.349951	0.339976	0.297336	0.158311	0.302245	0.25913	0.427062	0.712883	0.371149
	Rice_SRR711315_leafT2_PiZt11-R	-0.0609535	-0.0474736	-0.0517416	-0.0520231	-0.0468809	-0.0601342	-0.0817095	-0.0369984	-0.0459695	-0.0419968	-0.0556137	-0.0254612	-0.0449683	-0.0498182	-0.0551686	-0.0642401	-0.0783382	-0.0666173	-0.0679769	-0.0679832	-0.064901	0.283888	0.533176	0.506045	0.336565	0.288298	0.363277	0.342796	0.282919	0.9788	0.964978	0.943312	1	0.95928	0.951202	0.910305	0.882917	0.963827	0.930913	0.493626	0.351369	0.277604	0.158092	0.395342	0.37329	0.55469	0.467095	0.521558
	Rice_SRR711316_leafT2_PiZt11-R	-0.0628323	-0.0475897	-0.0533643	-0.0523856	-0.0458564	-0.0601347	-0.0815095	-0.0303198	-0.0425177	-0.0366298	-0.05326	-0.0166887	-0.041014	-0.0464367	-0.0554655	-0.0647138	-0.0754535	-0.0675528	-0.0684127	-0.069291	-0.0665346	0.29857	0.300199	0.292462	0.339254	0.358069	0.381319	0.369691	0.332741	0.951785	0.94339	0.968386	0.95928	1	0.975694	0.963912	0.943705	0.985227	0.961277	0.267517	0.270502	0.23919	0.183198	0.225895	0.202842	0.340596	0.570883	0.275972
	Rice_SRR711317_leafT4-PiZt-11-R	-0.0688599	-0.0528665	-0.0587885	-0.0579563	-0.0509676	-0.0663619	-0.0897463	-0.0350426	-0.0477263	-0.0417342	-0.0593051	-0.0204537	-0.0463239	-0.052188	-0.0609734	-0.0711134	-0.0826668	-0.074449	-0.075376	-0.0761698	-0.0728412	0.444728	0.417254	0.399206	0.443596	0.442821	0.481837	0.431378	0.421236	0.980925	0.961411	0.981483	0.951202	0.975694	1	0.992098	0.955634	0.986129	0.970097	0.369764	0.406122	0.363307	0.246139	0.326979	0.270475	0.453131	0.5996	0.369668
	Rice_SRR711318_leafT4-PiZt-11-S	-0.0707817	-0.0569709	-0.0618783	-0.0601991	-0.0541165	-0.0688286	-0.0909061	-0.0388997	-0.0520481	-0.0457577	-0.0631163	-0.0249903	-0.0508929	-0.0567113	-0.0625369	-0.0731209	-0.0861111	-0.0754238	-0.0762981	-0.0775577	-0.0748759	0.477597	0.339537	0.337639	0.479282	0.496124	0.520084	0.471815	0.482359	0.95491	0.925509	0.963964	0.910305	0.963912	0.992098	1	0.95065	0.966529	0.952117	0.300942	0.409313	0.383775	0.290395	0.285273	0.213063	0.388722	0.605822	0.279623
	Rice_SRR711319_leafT6-PiZt-11-R	-0.0621018	-0.0378768	-0.0469526	-0.0458447	-0.0325751	-0.0553332	-0.0819034	-0.00551663	-0.0247873	-0.015063	-0.0398496	0.0168289	-0.0212768	-0.0285865	-0.0555838	-0.0649236	-0.0614005	-0.0679916	-0.0683279	-0.0692597	-0.0664083	0.308038	0.292243	0.276797	0.366327	0.450124	0.442438	0.335726	0.322601	0.915954	0.954699	0.986232	0.882917	0.943705	0.955634	0.95065	1	0.973876	0.991629	0.247911	0.264061	0.2376	0.1923	0.209734	0.176381	0.331824	0.799842	0.268706
	Rice_SRR711320_leafT6-Pi9-R	-0.0623555	-0.0442789	-0.0504572	-0.0496456	-0.0403997	-0.058725	-0.0825875	-0.0217521	-0.0367369	-0.0294146	-0.0490059	-0.0046008	-0.0345247	-0.0405759	-0.0561307	-0.0655469	-0.0717174	-0.0678341	-0.0686124	-0.0692558	-0.0665856	0.326428	0.394138	0.369729	0.359287	0.38241	0.411656	0.35241	0.318301	0.971268	0.982695	0.995442	0.963827	0.985227	0.986129	0.966529	0.973876	1	0.991335	0.347987	0.316065	0.271079	0.177148	0.288416	0.261019	0.424017	0.656082	0.370601
	Rice_SRR711321_leafT6-Spin1i-1-R	-0.0621406	-0.0398617	-0.0477131	-0.0469298	-0.0349398	-0.0566516	-0.082733	-0.0116863	-0.0293461	-0.0205743	-0.0435333	0.00906289	-0.0262246	-0.0331135	-0.056167	-0.0656535	-0.0631052	-0.068163	-0.0687705	-0.0694496	-0.0666217	0.311431	0.377458	0.344086	0.337252	0.391348	0.406325	0.317075	0.284494	0.948367	0.982972	0.998058	0.930913	0.961277	0.970097	0.952117	0.991629	0.991335	1	0.324971	0.297334	0.255381	0.152175	0.27119	0.240896	0.403351	0.745591	0.355673
	Rice_SRR172844_leaf_O_glaberrimaleafsRNAlibrary	-0.0119405	-0.0303077	-0.00750984	-0.00531318	-0.0120682	-0.0260498	-0.025898	-0.0554876	-0.0538404	-0.0552133	-0.0519049	-0.0540269	-0.0541391	-0.0564793	-0.0414095	-0.0486397	-0.0802222	-0.00737441	-0.0118031	-0.0117274	-0.0227938	0.161698	0.958323	0.977047	0.40274	0.252138	0.43538	0.333405	0.303967	0.518129	0.475387	0.349951	0.493626	0.267517	0.369764	0.300942	0.247911	0.347987	0.324971	1	0.627197	0.500495	0.253928	0.864792	0.716638	0.988227	0.00752396	0.937345
	Rice_SRR020461_leaf_floweringStage	-0.0602086	-0.0653782	-0.0640146	-0.0634467	-0.068111	-0.0659395	-0.0770942	-0.0716345	-0.0679176	-0.0713246	-0.0711021	-0.0735207	-0.0714053	-0.0749355	-0.0507052	-0.0605287	-0.0943809	-0.0649762	-0.0655587	-0.0660829	-0.0614621	0.685978	0.643475	0.538516	0.223584	0.245411	0.370422	0.431304	0.394412	0.42121	0.358649	0.339976	0.351369	0.270502	0.406122	0.409313	0.264061	0.316065	0.297334	0.627197	1	0.977912	0.0313463	0.839122	0.403457	0.613684	0.050281	0.432967
	Rice_SRR020462_leaf_floweringStage	-0.0611257	-0.0657787	-0.0654511	-0.0643679	-0.0692612	-0.0660361	-0.0767419	-0.0706937	-0.0670894	-0.0703139	-0.0704919	-0.072769	-0.0705446	-0.0742575	-0.0505742	-0.0599701	-0.0952296	-0.0652573	-0.065656	-0.0666339	-0.0620166	0.683917	0.497427	0.401925	0.181151	0.23765	0.338716	0.420975	0.391382	0.350135	0.290412	0.297336	0.277604	0.23919	0.363307	0.383775	0.2376	0.271079	0.255381	0.500495	0.977912	1	0.00558378	0.748581	0.296889	0.479237	0.0578915	0.273845
	Rice_SRR521266_rufi_leaf_unique	-0.0382315	-0.0415099	-0.0414091	-0.0406215	-0.0444463	-0.0413257	-0.0472578	-0.0465388	-0.0469577	-0.0474823	-0.0476308	-0.049264	-0.0491673	-0.0493182	-0.029647	-0.0370752	-0.0595202	-0.0404864	-0.0408	-0.0414894	-0.0386838	0.00296894	0.102965	0.425226	0.945992	0.851441	0.85172	0.602895	0.862364	0.278163	0.143854	0.158311	0.158092	0.183198	0.246139	0.290395	0.1923	0.177148	0.152175	0.253928	0.0313463	0.00558378	1	0.0649089	0.0878829	0.320892	0.0276031	0.168612
	Rice_ERR035779_14dayseedlingleaf	-0.0438129	-0.0482933	-0.0452461	-0.0460321	-0.0485669	-0.0498455	-0.0608927	-0.0540313	-0.0496167	-0.0535128	-0.0526088	-0.0542196	-0.0523772	-0.0559145	-0.0408783	-0.0481131	-0.0745467	-0.049223	-0.0500175	-0.0493528	-0.0457232	0.268273	0.830112	0.787352	0.213128	0.204159	0.371196	0.390308	0.299896	0.421153	0.388749	0.302245	0.395342	0.225895	0.326979	0.285273	0.209734	0.288416	0.27119	0.864792	0.839122	0.748581	0.0649089	1	0.573879	0.828478	0.0150828	0.69573
	Rice_SRR643880_leaf_Control	0.415549	0.224551	0.482787	0.532486	0.466727	0.313266	0.468982	-0.0289068	-0.0242305	-0.0116999	0.0276673	-0.00735333	0.00640735	-0.00762489	-0.0497834	-0.0490596	-0.0780406	0.559896	0.514796	0.496804	0.297193	0.150686	0.694414	0.675658	0.21135	0.0640135	0.19967	0.131567	0.104439	0.376795	0.352679	0.25913	0.37329	0.202842	0.270475	0.213063	0.176381	0.261019	0.240896	0.716638	0.403457	0.296889	0.0878829	0.573879	1	0.69811	-0.0124923	0.684477
	Rice_SRR172846_O_glaberrimapaniclesRNAlibrary	-0.032017	-0.0420929	-0.0289823	-0.0284746	-0.0319596	-0.0421654	-0.0496574	-0.0559242	-0.0564722	-0.0572499	-0.0572706	-0.0537426	-0.0576346	-0.0596518	-0.0438731	-0.0519627	-0.0832069	-0.0331411	-0.0359998	-0.0353102	-0.0389946	0.225944	0.96506	0.988054	0.487944	0.321222	0.498059	0.36412	0.361527	0.594805	0.545162	0.427062	0.55469	0.340596	0.453131	0.388722	0.331824	0.424017	0.403351	0.988227	0.613684	0.479237	0.320892	0.828478	0.69811	1	0.0734955	0.949328
	Rice_SRX272936_4Runpanicle	-0.037189	-0.002318	-0.0153821	-0.0140994	0.00838621	-0.0238029	-0.0501648	0.0531524	0.0259841	0.0406273	0.00752521	0.0852845	0.0327029	0.0239772	-0.032679	-0.0376114	-0.00727992	-0.0418271	-0.0411121	-0.0418705	-0.0411242	0.101071	0.0553775	0.0187639	0.148871	0.373877	0.288183	0.0876871	0.0795565	0.528258	0.669294	0.712883	0.467095	0.570883	0.5996	0.605822	0.799842	0.656082	0.745591	0.00752396	0.050281	0.0578915	0.0276031	0.0150828	-0.0124923	0.0734955	1	0.0524701
	Rice_SRR203039_Anther_TCP	-0.0262824	-0.0279923	-0.0237135	-0.0260349	-0.0250308	-0.0318245	-0.0429738	-0.0333186	-0.0348612	-0.0352577	-0.0364208	-0.0307762	-0.0360045	-0.0366033	-0.0293929	-0.0345724	-0.0497188	-0.0325009	-0.033596	-0.0315285	-0.0289624	0.140216	0.964611	0.935252	0.332145	0.124949	0.297772	0.150366	0.124125	0.529372	0.5122	0.371149	0.521558	0.275972	0.369668	0.279623	0.268706	0.370601	0.355673	0.937345	0.432967	0.273845	0.168612	0.69573	0.684477	0.949328	0.0524701	1
	Rice_ERR035777_Anther_BCP	-0.0277102	-0.0320479	-0.0267805	-0.0289772	-0.0297941	-0.0343726	-0.0436455	-0.0408053	-0.0399247	-0.0416971	-0.0406679	-0.0403738	-0.0417097	-0.0422507	-0.0301382	-0.0353167	-0.054716	-0.033529	-0.0347241	-0.0327566	-0.0302211	0.201133	0.987821	0.933102	0.278679	0.0795781	0.266181	0.163657	0.116313	0.504189	0.479451	0.339473	0.498936	0.247977	0.347807	0.260025	0.225706	0.338267	0.317783	0.957605	0.53555	0.382276	0.104191	0.775337	0.698012	0.957603	-0.0073391	0.9886
	Rice_ERR035781_Anther_TCP	-0.0268469	-0.031015	-0.025768	-0.0279907	-0.0286284	-0.0333915	-0.0425501	-0.0397258	-0.0394605	-0.0408475	-0.0400271	-0.0392118	-0.0411391	-0.0413545	-0.0293482	-0.0343515	-0.0532301	-0.032633	-0.0338244	-0.0318247	-0.029339	0.253025	0.983956	0.917742	0.291861	0.0725402	0.256531	0.146432	0.10973	0.520507	0.492406	0.355527	0.510608	0.262573	0.367934	0.280742	0.241948	0.354322	0.333621	0.935086	0.518578	0.363399	0.104745	0.730085	0.691939	0.94488	0.000823501	0.989183
	Rice_ERR035782_Anther_UNM	-0.0539002	-0.0588526	-0.056928	-0.057564	-0.060809	-0.0602537	-0.0755289	-0.0662523	-0.0630275	-0.066287	-0.0657891	-0.0675696	-0.0663071	-0.0695609	-0.0508538	-0.0595039	-0.0912206	-0.0606768	-0.0612037	-0.0608013	-0.0554322	0.490609	0.83143	0.756932	0.251359	0.202469	0.368695	0.38612	0.32653	0.4683	0.420347	0.350866	0.422278	0.26712	0.393242	0.361783	0.254152	0.332847	0.312649	0.843014	0.931454	0.876043	0.0570933	0.933201	0.555133	0.816724	0.0279758	0.681285
	Rice_SRR771499_Embryo_Kitaake	-0.0581159	-0.0545664	-0.0576701	-0.0566111	-0.056173	-0.0587288	-0.0726165	-0.00132541	-0.0149791	-0.0102263	-0.0185989	-0.000717791	-0.0167629	-0.00789093	0.0613168	0.0512542	-0.0707392	-0.0558137	-0.0588938	-0.0555757	-0.0572456	0.030051	0.120046	0.42545	0.937795	0.921112	0.908216	0.69078	0.876263	0.354515	0.254692	0.276272	0.222848	0.264089	0.338159	0.383173	0.325411	0.279119	0.274065	0.266588	0.0617755	0.0490987	0.954226	0.0768335	0.0786776	0.337874	0.222609	0.179391
	Rice_SRR771501_Embryo_Kitaake	-0.0777462	-0.0707759	-0.0757175	-0.0745293	-0.0716471	-0.0772767	-0.0959061	0.0441017	0.0202653	0.0298572	0.0167289	0.0434222	0.0182571	0.0358283	0.150114	0.140872	-0.0951509	-0.0677997	-0.0738157	-0.0659174	-0.0747835	0.0608173	0.186465	0.451528	0.871182	0.90106	0.891125	0.650378	0.812775	0.398283	0.328986	0.342858	0.272323	0.301848	0.380138	0.415382	0.38941	0.336574	0.342703	0.321319	0.132636	0.129089	0.860136	0.12523	0.104714	0.384193	0.325233	0.24025
	Rice_SRR771504_Embryo_F1kitaake_nipponbare	-0.0975122	-0.0990546	-0.1016	-0.100459	-0.103482	-0.101455	-0.119059	0.0355546	0.012951	0.0214407	0.014128	0.0245362	0.00821093	0.0323845	0.19414	0.183476	-0.123053	-0.0829057	-0.0909288	-0.0803668	-0.0925207	0.110794	0.316418	0.512237	0.686524	0.714593	0.739513	0.595729	0.68539	0.318537	0.244541	0.226002	0.230346	0.1938	0.27078	0.284278	0.227056	0.226221	0.213767	0.43679	0.270265	0.25774	0.677449	0.24431	0.18188	0.4639	0.117088	0.352295
	Rice_SRR771506_Embryo_F1kitaake_nipponbare	-0.0980077	-0.0976147	-0.100886	-0.0999036	-0.101558	-0.101044	-0.120643	0.0589865	0.0313253	0.041254	0.0317316	0.048896	0.0267399	0.0562774	0.246684	0.234019	-0.111837	-0.0817828	-0.0911231	-0.0786082	-0.0923306	0.121325	0.312405	0.51599	0.732107	0.783683	0.799858	0.660193	0.73199	0.350181	0.275973	0.26103	0.253243	0.224649	0.307097	0.323134	0.269073	0.25975	0.250574	0.426005	0.249629	0.227352	0.719342	0.23043	0.178083	0.464626	0.160721	0.35159
	Rice_SRR771498_Endosperm_Nipponbare	-0.0709152	-0.0734516	-0.0743047	-0.0729021	-0.0768277	-0.0749257	-0.0880995	-0.0556498	-0.0609454	-0.0598906	-0.0636995	-0.0580336	-0.0642508	-0.0615499	-0.0111786	-0.0222301	-0.102868	-0.0724371	-0.0741531	-0.0734874	-0.0710965	0.708159	0.366608	0.458413	0.815996	0.735557	0.785264	0.711291	0.849028	0.524792	0.385403	0.422273	0.36842	0.38798	0.542	0.592083	0.413376	0.412861	0.389122	0.369531	0.583194	0.558142	0.661381	0.343643	0.209482	0.454354	0.16004	0.269443
	Rice_SRR771500_Endosperm_KITAAKE	-0.0576241	-0.0619672	-0.0615194	-0.060779	-0.0652822	-0.0621544	-0.0718777	-0.0495056	-0.0523566	-0.0524042	-0.0534356	-0.0535223	-0.0556431	-0.0523181	-0.00524018	-0.0133552	-0.0910576	-0.0588013	-0.0604569	-0.0594382	-0.05752	0.801621	0.424674	0.465445	0.759002	0.612246	0.686252	0.594734	0.752344	0.519462	0.372219	0.40016	0.369175	0.366421	0.529252	0.570816	0.373325	0.39369	0.363631	0.387609	0.61924	0.587406	0.567909	0.358036	0.252525	0.474279	0.0863081	0.315754
	Rice_SRR771505_Endosperm_F1kitaake_nipponbare	-0.0643195	-0.067983	-0.0685675	-0.0676362	-0.0720026	-0.0683187	-0.0797494	-0.0198486	-0.0282489	-0.0268203	-0.0294547	-0.0253517	-0.0319718	-0.0209432	0.0721769	0.062119	-0.0994203	-0.061453	-0.0651685	-0.0612585	-0.0625474	0.928173	0.391853	0.289676	0.394232	0.349252	0.424094	0.536553	0.521261	0.454025	0.348783	0.387096	0.339228	0.343245	0.495936	0.532088	0.343134	0.368042	0.343997	0.293773	0.741964	0.728858	0.164248	0.399494	0.205139	0.353215	0.0959329	0.214679
	Rice_SRR771507_Endosperm_F1kitaake_nipponbare	-0.0583491	-0.0617344	-0.0625157	-0.0613188	-0.0655905	-0.0617493	-0.071523	-0.0319181	-0.0377931	-0.0368511	-0.039095	-0.0363141	-0.0410464	-0.0340566	0.0341821	0.0252758	-0.0902127	-0.0571952	-0.0596368	-0.0576154	-0.0572008	0.942506	0.29841	0.218053	0.451241	0.387684	0.441807	0.511267	0.554269	0.435801	0.3206	0.375559	0.308662	0.341485	0.492676	0.540915	0.346532	0.358551	0.335202	0.199829	0.673396	0.671864	0.234038	0.292273	0.141999	0.272446	0.104762	0.130714
	Rice_ERR035778_seedlingOnemonthCallus	-0.0481821	-0.0526682	-0.0497228	-0.0503353	-0.0532727	-0.0544287	-0.0654519	-0.0603069	-0.0615827	-0.0621388	-0.0625396	-0.0615308	-0.0638791	-0.0645515	-0.0362639	-0.0508202	-0.0576897	-0.0535876	-0.0545892	-0.0539427	-0.0501763	0.159725	0.671746	0.636196	0.175429	0.168903	0.245684	0.127798	0.129037	0.3172	0.311218	0.211269	0.321285	0.143267	0.208698	0.14772	0.135091	0.209488	0.198212	0.662639	0.433454	0.320913	0.15017	0.507858	0.451264	0.652633	-0.00348927	0.689817
	Rice_ERR037689_seedlingCold14Day	-0.0610761	-0.0572463	-0.0581233	-0.0592835	-0.0566337	-0.0646282	-0.08287	-0.0399058	-0.0483351	-0.0459361	-0.0541363	-0.0345973	-0.0498826	-0.0498377	-0.0236514	-0.0333582	-0.0874265	-0.068285	-0.0696761	-0.0675727	-0.0630404	0.352443	0.874895	0.926675	0.673237	0.536613	0.676761	0.532145	0.551923	0.739246	0.681339	0.601706	0.659571	0.509455	0.637023	0.596001	0.537333	0.5933	0.581075	0.882123	0.581336	0.45752	0.48044	0.710647	0.597213	0.934346	0.271629	0.858869
	Rice_ERR037690_seedlingDraught14Day	-0.0459578	-0.0453835	-0.0429928	-0.0447536	-0.0433684	-0.0511085	-0.0641267	-0.037757	-0.0429324	-0.0419966	-0.0465716	-0.0341489	-0.044347	-0.044022	-0.0215057	-0.0292085	-0.0724341	-0.0522335	-0.0539205	-0.0515101	-0.0485138	0.220753	0.959163	0.960028	0.463281	0.293802	0.460036	0.343646	0.306833	0.65497	0.622886	0.503449	0.624252	0.411796	0.515337	0.441574	0.410749	0.500748	0.484388	0.948922	0.517024	0.368024	0.282227	0.740262	0.671041	0.974785	0.154517	0.97073
	Rice_ERR037691_seedlingDrought14Day_SKUDTl4	-0.0460952	-0.0452973	-0.0431149	-0.0448877	-0.0432485	-0.0511084	-0.0637697	-0.0368324	-0.0423321	-0.0412394	-0.0460736	-0.0330278	-0.0437259	-0.0433941	-0.0209279	-0.0285483	-0.0712703	-0.0525269	-0.0541467	-0.0517127	-0.0485505	0.231811	0.96158	0.957217	0.458091	0.290997	0.456634	0.339517	0.301814	0.653102	0.622931	0.503877	0.620786	0.408635	0.514754	0.441176	0.411827	0.499693	0.484966	0.947655	0.523848	0.374985	0.273828	0.742165	0.670674	0.973966	0.161782	0.970685
	Rice_ERR037692_seedlingSaltstress14Day	-0.0612607	-0.0612769	-0.0608697	-0.0615045	-0.0621514	-0.0660889	-0.0806549	-0.0533967	-0.0582647	-0.0575796	-0.0623989	-0.0516168	-0.060618	-0.0606238	-0.0308278	-0.0405421	-0.0934658	-0.0673555	-0.0687372	-0.0673666	-0.0630592	0.320368	0.754746	0.892258	0.837837	0.682256	0.807413	0.634013	0.727726	0.688492	0.587344	0.528058	0.587945	0.470819	0.595377	0.577405	0.478065	0.530254	0.504997	0.808339	0.524387	0.418533	0.6898	0.629634	0.523073	0.868004	0.179899	0.747909
	Rice_ERR037693_seedlingSalt14Day_SKUSTL2	-0.0626885	-0.0621254	-0.062266	-0.0628979	-0.0632752	-0.0672249	-0.0809284	-0.0534309	-0.0587547	-0.0578205	-0.0631125	-0.0514347	-0.0610801	-0.0611398	-0.0313542	-0.0409668	-0.0926593	-0.0690301	-0.0703145	-0.0689869	-0.0643182	0.34727	0.74511	0.878271	0.844043	0.688743	0.810469	0.638573	0.734488	0.69586	0.59404	0.538894	0.591466	0.480236	0.607749	0.592151	0.491014	0.540011	0.515737	0.792483	0.526272	0.422401	0.690856	0.614184	0.512755	0.856031	0.193524	0.73581
	Rice_ERR037694_seedlingControl14Day	-0.0478292	-0.0487217	-0.0464045	-0.0480736	-0.047643	-0.0534139	-0.0674896	-0.0428244	-0.0472054	-0.0467324	-0.0502301	-0.0406907	-0.0491226	-0.0485768	-0.0234592	-0.0315159	-0.0769482	-0.0543864	-0.0558938	-0.0536116	-0.049993	0.262699	0.941868	0.972653	0.564148	0.37943	0.544356	0.411193	0.410014	0.653525	0.599007	0.488417	0.603572	0.402378	0.518298	0.455723	0.400726	0.487277	0.466776	0.943683	0.536432	0.392611	0.385797	0.73358	0.658053	0.977207	0.128168	0.948426
	Rice_ERR037695_seedlingControl14Day	-0.0491001	-0.0491877	-0.0475204	-0.0492469	-0.0483823	-0.0543334	-0.0684755	-0.0417689	-0.0466987	-0.0459587	-0.0500658	-0.0392439	-0.048563	-0.0480542	-0.0230302	-0.0310697	-0.0766409	-0.0559931	-0.0574195	-0.0550953	-0.0510976	0.288035	0.942829	0.965748	0.562221	0.380508	0.544072	0.412572	0.409987	0.666947	0.613784	0.505751	0.61499	0.417196	0.535552	0.473872	0.418723	0.50333	0.483997	0.937935	0.548024	0.405068	0.376774	0.732618	0.655423	0.973946	0.145695	0.944949
	Rice_SRR032099_seedling_ProteinComplex_AGO1a	-0.0421691	-0.0261147	-0.033502	-0.0352175	-0.0379604	-0.0398383	-0.0541912	-0.0386892	-0.0327578	-0.0357262	-0.039863	-0.0366614	-0.0315499	-0.0355812	-0.0375093	-0.0425274	-0.0620612	-0.0428406	-0.0459094	-0.0462193	-0.0453948	-0.0200856	-0.00525011	0.176881	0.501418	0.440305	0.449168	0.472976	0.525233	0.666265	0.565336	0.60309	0.693746	0.759123	0.673193	0.685324	0.581762	0.665677	0.590567	0.0832093	-0.0300816	-0.0322884	0.509289	-0.0133107	0.0358203	0.136817	0.112943	0.0364101
	Rice_SRR032100_seedling_ProteinComplex_AGO1b	-0.0386061	-0.0157391	-0.02542	-0.0282661	-0.0302573	-0.0342806	-0.0508281	-0.029295	-0.0211612	-0.0250027	-0.030207	-0.0255596	-0.0185927	-0.023406	-0.0318725	-0.0358652	-0.0541787	-0.0383772	-0.0425213	-0.0423365	-0.0427207	-0.0228719	-0.0172876	0.1226	0.377243	0.328075	0.337494	0.406709	0.416822	0.669912	0.584099	0.620211	0.720775	0.783649	0.680545	0.684591	0.590336	0.684695	0.607834	0.0502793	-0.0405175	-0.0416245	0.378865	-0.0266288	0.0268198	0.0969133	0.112614	0.0189384
	Rice_SRR032101_seedling_proteinComplex_AGO1c	-0.0446471	-0.0417034	-0.0447439	-0.0441521	-0.0475956	-0.0456168	-0.0548411	-0.0452168	-0.044982	-0.0456563	-0.0481409	-0.0462453	-0.046297	-0.0475326	-0.0325866	-0.0391555	-0.0689177	-0.0461945	-0.0472274	-0.0480771	-0.0456631	-0.0359556	-0.0259756	0.269185	0.80478	0.735663	0.728888	0.613737	0.786958	0.518962	0.389915	0.43419	0.466699	0.54467	0.520987	0.561635	0.452464	0.479867	0.425491	0.118953	-0.0339314	-0.0317345	0.844079	-0.0150825	0.0148882	0.186855	0.10894	0.0290979
	Rice_SRR032102_seedling_ProteinComplex_totalextreact	-0.0624878	-0.0382636	-0.0497106	-0.0523955	-0.0555901	-0.058734	-0.0829958	-0.046811	-0.0353045	-0.0416869	-0.0476736	-0.0427229	-0.033869	-0.0411222	-0.0409035	-0.0483631	-0.0912003	-0.0634244	-0.0680337	-0.0678702	-0.0667848	0.283793	0.184721	0.276762	0.405645	0.474291	0.52696	0.659423	0.634196	0.647873	0.5481	0.595009	0.634857	0.692105	0.678498	0.70979	0.556905	0.625462	0.563604	0.275782	0.544253	0.564048	0.338698	0.46989	0.132236	0.289392	0.13433	0.0557239
	Rice_SRR062265_seedlingControl12Day	-0.0396423	-0.0441017	-0.0399759	-0.0412486	-0.0430754	-0.0459937	-0.0561696	-0.0523269	-0.0523995	-0.0535796	-0.0535557	-0.0524914	-0.0546035	-0.0552288	-0.0379159	-0.0443457	-0.0702948	-0.045175	-0.0462334	-0.0450432	-0.041817	0.661744	0.91222	0.77905	0.337899	0.130549	0.299535	0.238705	0.23024	0.586614	0.526395	0.441832	0.530496	0.346052	0.496318	0.444549	0.335158	0.430155	0.40737	0.802959	0.727186	0.606609	0.0793068	0.700394	0.608793	0.840051	0.0520091	0.830594
	Rice_SRR062266_seedlingH2O212Day	-0.0415249	-0.0460215	-0.0422706	-0.0431841	-0.0453321	-0.0476195	-0.057659	-0.054013	-0.0540153	-0.0551703	-0.055313	-0.0543534	-0.0562897	-0.0571282	-0.0393396	-0.0458612	-0.0727902	-0.0467209	-0.0476965	-0.0468201	-0.0435717	0.754165	0.856468	0.709612	0.337378	0.144659	0.303626	0.262507	0.260653	0.582366	0.514908	0.449337	0.514675	0.356584	0.514251	0.475415	0.348817	0.434839	0.412274	0.735883	0.768183	0.663005	0.067743	0.675063	0.561973	0.778267	0.0646071	0.7494
	Rice_SRX272880_8Run_inoculationB_glumaeSeedlingstage	-0.0421311	-0.00740594	-0.0205185	-0.0192493	0.0020689	-0.0292222	-0.0561525	0.0426262	0.016558	0.0303658	-0.00230073	0.0743118	0.0230631	0.0141892	-0.0381226	-0.0445327	-0.0123396	-0.0474835	-0.0469724	-0.0480126	-0.0463876	0.201029	0.073527	0.0151433	0.150657	0.367188	0.287969	0.116487	0.101035	0.593637	0.721211	0.77179	0.532846	0.641864	0.673211	0.682456	0.849327	0.718178	0.799424	0.00912879	0.116523	0.125659	0.0078466	0.0368477	-0.00340754	0.0808704	0.990647	0.0499352
	Maize_SRR899546_wholeplant_Control	-0.0334505	-0.0362818	-0.0368976	-0.0358444	-0.0388083	-0.0351786	-0.0368631	-0.0363816	-0.0366274	-0.0367292	-0.0365807	-0.0397045	-0.0384831	-0.0387044	-0.0223433	-0.0250063	-0.0426107	-0.0337885	-0.0338219	-0.0343555	-0.031912	-0.0306588	-0.0261445	0.308068	0.921177	0.826806	0.811874	0.577463	0.844467	0.209082	0.0755156	0.108893	0.0860065	0.144906	0.197039	0.253937	0.158498	0.127391	0.105045	0.132505	-0.0460602	-0.0458602	0.98092	-0.0314182	-0.00230389	0.199318	0.0272037	0.0370754
	Maize_SRR899547_wholeplantInoculatedHerbaspirillumseropedicae	-0.0347502	-0.0377006	-0.0383397	-0.0372428	-0.0403168	-0.036555	-0.0333136	-0.0359053	-0.0361723	-0.0361239	-0.0359445	-0.039614	-0.0381082	-0.038332	-0.0214135	-0.0228773	-0.0416955	-0.0345775	-0.0346282	-0.0351002	-0.0330005	-0.0319816	-0.0275255	0.306426	0.919994	0.824646	0.809517	0.574203	0.842745	0.207137	0.073721	0.107056	0.0842654	0.143175	0.195024	0.251905	0.156715	0.125622	0.1032	0.130841	-0.0478791	-0.0476975	0.979567	-0.0329764	-0.00409633	0.197537	0.0268333	0.0360147
	Maize_SRR032090_seedlingB73	-0.0880463	-0.0957927	-0.0972063	-0.0944264	-0.0986535	-0.0921307	0.0822501	-0.092762	-0.0948698	-0.0941425	-0.0945043	-0.0990998	-0.0974749	-0.0996563	-0.0126315	0.0136494	0.0653284	-0.0877541	-0.0856062	-0.0867581	-0.0700878	0.329235	-0.00140251	0.0496343	0.358802	0.270029	0.266903	0.168938	0.323237	0.187017	0.100579	0.138422	0.0919152	0.14734	0.211228	0.263445	0.163599	0.128082	0.13034	-0.00733427	0.139391	0.156867	0.303135	-0.0311787	-0.0655848	0.0526404	0.0594346	-0.0310511
	Maize_SRR032089_RootB73	-0.0858014	-0.0932501	-0.0944735	-0.0920021	-0.0909095	-0.0864533	0.0554584	-0.0631056	-0.0631234	-0.0607716	-0.0567157	-0.0717137	-0.0628742	-0.0668528	0.0222804	0.0657694	0.105942	-0.0746939	-0.0715347	-0.0684224	-0.0472043	0.176726	-0.0317843	0.0261946	0.282936	0.202116	0.195239	0.0941252	0.239743	0.0834487	0.0250318	0.0518662	0.0174365	0.057503	0.0982741	0.133889	0.0735582	0.0477964	0.0462777	-0.0235556	0.0523345	0.069573	0.251122	-0.0536183	-0.0861601	0.0141119	0.033757	-0.0392698
	Maize_SRR218319_roottipB73	-0.0421287	-0.0474712	-0.0468434	-0.0458565	-0.0416739	-0.0408509	0.0267809	-0.0487543	-0.0467266	-0.0474179	-0.0414749	-0.0513569	-0.0435926	-0.047691	0.0387367	0.0735332	0.142797	-0.0364549	-0.0327002	-0.0287893	0.00037804	-0.0380689	-0.0416644	0.0393404	0.19895	0.160631	0.151482	0.0713143	0.161044	-0.00502591	-0.0356779	-0.027667	-0.0315152	-0.0164695	-0.00797949	0.00478568	-0.0124982	-0.0217401	-0.0271382	-0.00837342	-0.0577869	-0.0582041	0.228408	-0.0474821	-0.0529024	0.00602274	-0.0254063	-0.0185291
	Maize_SRR768485_15DaySeedlingroottipOptimalnitrate	-0.0422353	-0.0490525	-0.0469934	-0.0449658	-0.0375298	-0.0381254	0.301967	-0.0551112	-0.0535189	-0.0545745	-0.0506032	-0.0581298	-0.0523906	-0.0556601	0.0724551	0.139774	0.410012	-0.0367713	-0.0318209	-0.0308647	-0.00195535	-0.0421995	-0.0474095	-0.0541311	-0.0549675	-0.0774346	-0.0833654	-0.111261	-0.0832647	-0.0762134	-0.0707602	-0.07132	-0.0698903	-0.0691619	-0.07591	-0.0778457	-0.0675618	-0.0707127	-0.0692395	-0.0557929	-0.0621907	-0.0599084	-0.040029	-0.0534086	-0.066957	-0.0597095	-0.0380889	-0.0380987
	Maize_SRR768487_15DaySeedlingroottipLownitrate	-0.0414606	-0.0484181	-0.0459475	-0.0438515	-0.0359806	-0.037214	0.277348	-0.0544404	-0.0528642	-0.0538	-0.0495341	-0.0571991	-0.0512879	-0.0547953	0.0706797	0.135908	0.399063	-0.0354959	-0.0306592	-0.0293264	-0.000122107	-0.0438818	-0.0474306	-0.0537107	-0.0544521	-0.0776713	-0.0832673	-0.111914	-0.0842113	-0.0752211	-0.068967	-0.0694058	-0.0689767	-0.0679515	-0.074736	-0.0767957	-0.0653483	-0.0689756	-0.0672097	-0.0551101	-0.0629418	-0.0596426	-0.040871	-0.0534408	-0.0661604	-0.0592594	-0.0345145	-0.0379912
	Maize_SRR488770_seedlingShootapexB73_11Day	0.100826	0.066387	0.104847	0.115391	0.148157	0.11777	0.228795	0.00138504	0.0038664	0.00638304	0.0182564	0.00183963	0.0103656	0.00285042	0.0182863	0.0578946	0.863268	0.11841	0.118552	0.116906	0.108983	-0.0527228	-0.0574975	-0.0614891	-0.0642037	-0.0910576	-0.0956328	-0.131538	-0.0983846	-0.0965552	-0.0901421	-0.0908605	-0.0880595	-0.0879323	-0.0962707	-0.0989361	-0.0873161	-0.0891995	-0.0888236	-0.0590112	-0.0762492	-0.072839	-0.0466184	-0.0643303	0.0271986	-0.0683542	-0.0531407	-0.0462325
	Maize_SRR488771_seedlingShootapexMo17_11Day	0.0737594	0.041755	0.0752716	0.0837273	0.103603	0.0807858	0.308578	-0.0124885	-0.0096304	-0.00799683	0.00351968	-0.012738	-0.00350355	-0.0109777	0.0473665	0.106371	0.687211	0.0910825	0.0929262	0.0921619	0.0959458	-0.0526051	-0.0591254	-0.0642649	-0.0673074	-0.0953689	-0.100443	-0.136385	-0.102289	-0.0991357	-0.092281	-0.0928086	-0.0904838	-0.0901557	-0.0985998	-0.101269	-0.0891938	-0.0913875	-0.0908139	-0.0616819	-0.0760973	-0.0714259	-0.0498353	-0.0662019	0.00719287	-0.0710411	-0.0531369	-0.0478527
	Maize_SRR488772_seedlingShootapexB73xMo17_11Day	0.0629429	0.033847	0.0662615	0.0748403	0.0977286	0.0728786	0.0965846	-0.0152343	-0.0124988	-0.0106326	0.00134855	-0.0147685	-0.00497188	-0.012306	0.0213403	0.0534812	0.589152	0.0814985	0.081556	0.0826278	0.0844483	-0.0456613	-0.0511678	-0.0545299	-0.056034	-0.0804364	-0.0848541	-0.116708	-0.0861065	-0.08592	-0.0802767	-0.080775	-0.0785435	-0.0783285	-0.0855857	-0.0878182	-0.0775852	-0.0793356	-0.078984	-0.0521852	-0.0647627	-0.0601049	-0.0399663	-0.0571054	0.0100924	-0.0606971	-0.0473838	-0.0413626
	Maize_SRR488773_seedlingShootapexMo17xB73_11Day	0.0776266	0.0448196	0.0824481	0.0929458	0.122436	0.0923323	0.146932	-0.0133641	-0.0108886	-0.00858317	0.00340109	-0.0128127	-0.00365065	-0.0109175	0.0159923	0.0489879	0.758593	0.0976475	0.0968718	0.0963781	0.0908332	-0.0497427	-0.0549143	-0.0580981	-0.0600926	-0.08614	-0.0908158	-0.125099	-0.092502	-0.0920115	-0.0859129	-0.0864805	-0.0840782	-0.0838353	-0.0916948	-0.0940894	-0.0830322	-0.0849458	-0.0845649	-0.0554129	-0.0702691	-0.0655237	-0.0429167	-0.0612659	0.0192325	-0.0646743	-0.0505012	-0.0442051
	Maize_SRR488774_seedlingShootapexB73_14Day	0.00298985	0.00526233	8.04812e-06	0.00377742	0.0533388	0.0437683	-0.0286927	-0.00214775	-0.0023355	-0.00105834	0.000406537	-0.00608007	-0.00329883	-0.00513793	-0.0225295	-0.0208427	0.857477	-0.00195115	0.000806594	0.00108787	0.00614737	-0.035541	-0.0375457	-0.0307016	-0.0070917	-0.030378	-0.0335965	-0.0644195	-0.0317912	-0.0536781	-0.054263	-0.0539925	-0.0525272	-0.0507169	-0.0543617	-0.0544246	-0.0498367	-0.0519438	-0.052881	-0.0389931	-0.0533217	-0.0529365	0.00300277	-0.0422975	-0.0413669	-0.0398458	-0.0298573	-0.0279528
	Maize_SRR488775_seedlingshootapexMo17_14Day	0.00514947	0.00738066	0.00216956	0.00589656	0.0554563	0.0459022	-0.0273124	-0.000284584	-0.00047713	0.000823435	0.00226909	-0.00417343	-0.00147979	-0.00331198	-0.0231159	-0.0217174	0.856573	2.99549e-05	0.00280244	0.00302426	0.00765715	-0.0352034	-0.0370538	-0.0311944	-0.00962291	-0.0323715	-0.0354854	-0.065416	-0.0338541	-0.0537239	-0.0539068	-0.0537517	-0.0522232	-0.0506188	-0.0543883	-0.0546165	-0.0497871	-0.0517744	-0.0526476	-0.0388501	-0.0526751	-0.0523046	0.000140916	-0.0417383	-0.0400067	-0.0399262	-0.0295568	-0.0277104
	Maize_SRR924283_SeedlingleafB73xW22_hen1_1mutant	0.0182596	0.0199942	0.00436845	0.000480118	0.0207103	0.0324738	0.047252	0.0243441	0.0258298	0.0259304	0.0329903	0.0197775	0.0278653	0.0229486	0.0580069	0.101163	0.323086	0.00719644	0.0178304	0.0246076	0.0695024	-0.0508703	-0.0541942	-0.0165003	0.0673927	0.0363546	0.0314062	-0.0277843	0.0318672	-0.0530419	-0.0667396	-0.063262	-0.063068	-0.0547307	-0.0551126	-0.0491568	-0.0526918	-0.0596178	-0.0615375	-0.0429016	-0.0773243	-0.0765933	0.0889807	-0.0612609	-0.0653795	-0.0373269	-0.0410657	-0.0359917
	Maize_SRR924284_SeedlingleafB73_hen1_1mutant	0.00717921	0.0100623	0.00368566	0.00704567	0.0572462	0.0484717	-0.0279163	-0.000107664	-0.000266715	0.000802792	0.00225149	-0.00363712	-0.00119935	-0.00318274	-0.0222343	-0.0208619	0.862883	0.000333491	0.00363231	0.00396206	0.01105	-0.0354746	-0.0372787	-0.0345471	-0.0197154	-0.0402994	-0.0433397	-0.0706904	-0.0428652	-0.0565029	-0.0552652	-0.0553744	-0.0536963	-0.052605	-0.0569219	-0.057761	-0.0518092	-0.0536367	-0.0540779	-0.0406437	-0.0529437	-0.0525556	-0.00924368	-0.0419742	-0.041269	-0.0423296	-0.0310093	-0.0284619
	Maize_SRR034096_SeedlingleafB73	-0.00484695	-0.0192378	-0.00870444	-0.00485982	0.00256075	-0.00203113	0.425148	-0.0413814	-0.0404205	-0.0406667	-0.0371337	-0.0442598	-0.040466	-0.0436947	0.0629054	0.133773	0.510485	0.000799841	0.00489912	0.00264363	0.018116	-0.045288	-0.0531143	-0.046012	-0.0261716	-0.0477244	-0.0549296	-0.0734598	-0.049055	-0.064962	-0.0658043	-0.0645881	-0.064898	-0.0600451	-0.064893	-0.0623389	-0.0577196	-0.0650451	-0.0629384	-0.0520023	-0.0687794	-0.0664271	-0.00853822	-0.060076	-0.0445253	-0.0532741	-0.0331524	-0.0402709
	Maize_SRR768489_15DaySeedlingleafLownitrate	-0.0297344	-0.0383725	-0.0342332	-0.0321511	-0.0268439	-0.0280062	0.333603	-0.0476677	-0.0463378	-0.0470451	-0.0431464	-0.0500907	-0.0450714	-0.048723	0.0735416	0.14305	0.390251	-0.0241408	-0.0191308	-0.0186454	0.00818894	-0.0420322	-0.0475799	-0.0545377	-0.0535204	-0.0674394	-0.0764982	-0.107913	-0.0796829	-0.0708906	-0.0636864	-0.0639786	-0.0653354	-0.0634063	-0.0699592	-0.0716101	-0.0587418	-0.0641619	-0.0612465	-0.0567541	-0.0627484	-0.0628372	-0.0357917	-0.0542968	-0.0600066	-0.0595694	-0.0259354	-0.037439
	Maize_SRR768492_15DaySeedlingleafOptimalnitrate	-0.0280386	-0.0378676	-0.0325643	-0.0300627	-0.0263983	-0.0273318	0.38586	-0.0496805	-0.0487276	-0.0494057	-0.0464495	-0.0525964	-0.0486368	-0.0515913	0.0717959	0.141289	0.410152	-0.0229875	-0.0184215	-0.0193935	0.00283324	-0.032089	-0.0484927	-0.0555531	-0.052912	-0.0403114	-0.0589489	-0.0948105	-0.0612616	-0.0755034	-0.0685986	-0.0690961	-0.0689078	-0.0677694	-0.0744499	-0.0757361	-0.0641515	-0.068818	-0.0664388	-0.0578071	-0.0480928	-0.0536562	-0.0158543	-0.0551961	-0.0592839	-0.0611508	-0.0315781	-0.0370119
	Maize_SRR488776_developingearB73HighN	0.0407211	0.0301037	0.0339398	0.0352546	0.0436975	0.0449609	-0.00722749	0.0553826	0.055827	0.0611156	0.0662052	0.0455176	0.0552557	0.0514379	-0.0123151	0.00332985	0.110149	0.0484824	0.050136	0.0526036	0.0420499	-0.0486407	-0.0467795	0.21624	0.72247	0.624389	0.611688	0.402515	0.645951	0.131096	0.027251	0.0533151	0.03511	0.0829325	0.120126	0.1656	0.0946786	0.06947	0.0496152	0.0769431	-0.0733032	-0.0727019	0.758577	-0.0543665	0.00368854	0.126724	0.022417	0.00951108
	Maize_SRR488777_developingearMo17HighN	-0.0233932	-0.0274983	-0.0277089	-0.0261877	-0.0252384	-0.0231625	-0.0377542	0.0210669	0.019478	0.0248689	0.0258922	0.0114263	0.0180542	0.0163384	-0.00661479	0.00739608	-0.0306275	-0.0112454	-0.0117361	-0.00916937	-0.0196035	-0.0423414	-0.0389537	0.21827	0.721717	0.636253	0.618972	0.40838	0.646807	0.155629	0.0596575	0.0866282	0.0579585	0.108711	0.147174	0.192215	0.130944	0.0997989	0.0842849	0.0799821	-0.0641282	-0.0636301	0.751572	-0.0479464	-0.0211661	0.132593	0.0701405	0.0163048
	Maize_SRR488778_developingearB73xMo17HighN	-0.0268326	-0.0327833	-0.0319948	-0.0304135	-0.0304429	-0.0272932	-0.040195	-0.000492196	-0.000543419	0.00287113	0.00560214	-0.00967938	-0.0017863	-0.00342224	-0.00733143	0.00518427	-0.0163834	-0.0170758	-0.0171402	-0.0149239	-0.0191979	-0.0444018	-0.0414453	0.250366	0.804512	0.702472	0.688232	0.46829	0.726617	0.158386	0.0422208	0.0711232	0.0514416	0.103726	0.146489	0.19673	0.115959	0.0885834	0.0671249	0.0952493	-0.0662776	-0.065737	0.848484	-0.0485986	-0.0187117	0.152105	0.0241667	0.0186291
	Maize_SRR488779_developingearB73LowN	-0.0300779	-0.034943	-0.0349819	-0.0336907	-0.0341976	-0.0307823	-0.0436377	-0.0182822	-0.0184043	-0.0165141	-0.0144755	-0.0247124	-0.0194791	-0.0211187	-0.0123027	-0.00452723	-0.0183395	-0.0250538	-0.0245516	-0.0231248	-0.0212288	-0.041357	-0.0383877	0.278137	0.87097	0.773424	0.756729	0.52303	0.792339	0.182187	0.0573535	0.0891624	0.0658058	0.122883	0.170547	0.224782	0.137963	0.107024	0.0856674	0.110268	-0.0619345	-0.0619103	0.925369	-0.0456279	-0.0154222	0.17293	0.0300531	0.0252294
	Maize_SRR488780_developingearMo17LowN	0.00259606	-0.00437628	-0.00240413	-0.0012229	4.55547e-05	0.00274206	-0.0240636	0.00339885	0.00356349	0.00567451	0.00816347	-0.00260838	0.00225879	0.000397839	-0.0203326	-0.0161743	0.0133076	0.00530307	0.00601207	0.00659004	0.00310993	-0.0390239	-0.035079	0.287826	0.888297	0.787784	0.773335	0.538055	0.808777	0.187965	0.0591322	0.0911774	0.0696823	0.126778	0.175535	0.230758	0.139569	0.109817	0.0870643	0.118315	-0.0581135	-0.0576397	0.941921	-0.0414164	0.00506032	0.181275	0.0241948	0.028477
	Maize_SRR488781_developingearB73xMo17LowN	-0.0170396	-0.0232342	-0.0232758	-0.0219343	-0.0191148	-0.015498	-0.0385195	0.0116574	0.0117429	0.0157321	0.0191327	0.00155456	0.0105681	0.00833059	-0.00649036	0.00856975	0.0219592	-0.00762647	-0.00697153	-0.00424228	-0.00822421	-0.0468187	-0.0429253	0.235773	0.767205	0.665755	0.652073	0.437881	0.690265	0.144268	0.0333884	0.0606243	0.0424713	0.0919858	0.132239	0.180175	0.10354	0.077605	0.0567091	0.0874609	-0.0689535	-0.0684814	0.808587	-0.0509937	-0.0194266	0.14109	0.0205551	0.015896
	Maize_SRR032087_ear	-0.061573	-0.0679202	-0.0688644	-0.0664161	-0.0677616	-0.0633314	-0.0588098	-0.000231519	-0.00163867	0.00478464	0.00727115	-0.0148743	-0.00331199	-0.005169	-0.000188478	0.0236112	-0.0515929	-0.0433351	-0.0442845	-0.0402451	-0.0484756	-0.0213509	-0.0536764	0.0271575	0.178574	0.121774	0.116086	0.0218067	0.144589	-0.0178299	-0.0415091	-0.030126	-0.0443961	-0.0256818	-0.019575	-0.000967238	-0.0172951	-0.0285929	-0.0348806	0.0146742	0.0106826	0.0641884	0.174636	-0.0569805	-0.0732569	0.00631317	0.00976717	-0.0319284
	Maize_SRR034097_Femaleinflorescenceears_PoMS	0.600664	0.481352	0.617532	0.637932	0.653124	0.576723	0.406756	0.263402	0.271131	0.283124	0.32039	0.275796	0.294052	0.270435	-0.0332311	-0.00476076	0.684422	0.644747	0.640039	0.633889	0.545665	-0.0545072	-0.0620162	-0.0450904	-0.0366569	-0.0509964	-0.0521006	-0.10682	-0.0675218	-0.0929359	-0.0885891	-0.0867942	-0.0884689	-0.0847236	-0.0920266	-0.0904789	-0.0821824	-0.0856538	-0.086057	-0.0267057	-0.0670431	-0.0533005	-0.0197831	-0.0681079	0.344611	-0.0497823	-0.0467574	-0.0481574
	Maize_SRR408793_unfertilizedouterear	-0.0345471	-0.0390372	-0.0378896	-0.0367308	-0.0304763	-0.0324759	-0.0350023	-0.0312069	-0.0307743	-0.0296501	-0.0246666	-0.0328609	-0.0266215	-0.0314604	0.0313444	0.0601299	0.105868	-0.0269982	-0.0238325	-0.0190005	0.00612774	-0.0396157	-0.0380998	0.00688327	0.108003	0.0861327	0.0756664	0.0178522	0.0740224	-0.00596496	-0.0142768	-0.00820834	-0.0227794	-0.00918597	-0.00490194	0.00212428	0.00666007	-0.00760544	-0.00580705	-0.0223955	-0.059544	-0.0589789	0.12048	-0.0464508	-0.0514993	-0.0126894	0.0257869	-0.0200709
	Maize_SRR317192_anthers1MM	0.1082	0.0651836	0.115531	0.125525	0.129682	0.098902	0.0981508	0.00159992	0.00516923	0.00799609	0.0237809	0.00450434	0.0161514	0.00717091	0.0254928	0.0567189	0.289162	0.13726	0.134654	0.135699	0.12576	-0.0414909	-0.0448801	-0.047643	-0.051941	-0.0712346	-0.0749516	-0.0962162	-0.0755102	-0.0745826	-0.0690581	-0.0694666	-0.0678764	-0.0675984	-0.074136	-0.0759508	-0.0667921	-0.0685055	-0.0680232	-0.0429977	-0.0589312	-0.0558014	-0.0383383	-0.0502556	0.0556966	-0.0520917	-0.0396643	-0.0363101
	Maize_SRR317193_anthers1_5MM	0.0774003	0.0430836	0.0818548	0.0897372	0.0951784	0.0714577	0.0739681	-0.00720772	-0.00399642	-0.00191061	0.011763	-0.00545467	0.00532602	-0.00270384	0.0272102	0.0583796	0.268932	0.100589	0.0996076	0.101437	0.100781	-0.0415688	-0.0446964	-0.0467486	-0.0507826	-0.0672427	-0.0709988	-0.073984	-0.0662136	-0.0724364	-0.0672993	-0.0674028	-0.0660671	-0.0655871	-0.0716532	-0.0731996	-0.0648897	-0.0669012	-0.0666027	-0.0433406	-0.0594459	-0.0570629	-0.0376644	-0.0502126	0.0295401	-0.0514901	-0.0378247	-0.0360119
	Maize_SRR317194_anthers2MM	0.0615335	0.0327926	0.0643349	0.0711721	0.080911	0.0605259	0.0487995	-0.0105606	-0.00759637	-0.00587294	0.00655728	-0.00951538	0.000716116	-0.00679139	0.0249064	0.0540281	0.309754	0.0806648	0.0807145	0.0829903	0.0874331	-0.0419892	-0.0449937	-0.0470142	-0.0491146	-0.0662294	-0.0701523	-0.0753657	-0.0657546	-0.0726778	-0.0677707	-0.0679087	-0.0664925	-0.0659852	-0.0719808	-0.0735797	-0.0651817	-0.0672698	-0.0669737	-0.0451001	-0.0607588	-0.0589473	-0.0356248	-0.05064	0.0142303	-0.0523517	-0.0381936	-0.0360957
	Maize_SRR032091_tassels	-0.0668551	-0.0742772	-0.0752101	-0.0727493	-0.076685	-0.0710226	-0.0760857	-0.0628283	-0.0646646	-0.0628271	-0.0622132	-0.0703479	-0.0669768	-0.0685334	-0.0346165	-0.0320794	-0.0659998	-0.0649171	-0.0647458	-0.0644311	-0.0586596	-0.00130929	-0.0302319	0.12743	0.359801	0.308496	0.302598	0.161582	0.321885	0.0356803	-0.0129168	0.00498652	-0.0148706	0.0106205	0.0317267	0.0606819	0.0231257	0.00737914	-0.00161123	0.0969899	0.0750256	0.154826	0.385677	-0.0367455	-0.049428	0.0897499	-3.96766e-05	0.00143864
	Maize_SRR034098_Maleinflorescencetassels_PrMS	0.287874	0.207601	0.302978	0.321426	0.336357	0.277068	0.220969	0.0723638	0.0772451	0.0839925	0.109102	0.0791057	0.0937756	0.0792067	-0.00584307	0.0217513	0.630864	0.331177	0.32471	0.321501	0.272229	-0.0481817	-0.0607366	-0.051933	-0.0543383	-0.071585	-0.0765461	-0.121912	-0.0818306	-0.0987055	-0.0926684	-0.0915082	-0.0916127	-0.089599	-0.0976636	-0.0974971	-0.0881618	-0.0906657	-0.0907858	-0.0352488	-0.0507037	-0.031089	-0.032441	-0.0657265	0.168989	-0.0562135	-0.0533987	-0.048585
	Maize_SRR768248_maturepollen	-0.0479328	-0.0541837	-0.0537246	-0.0525583	-0.0494346	-0.0473232	0.196344	-0.0547399	-0.0532459	-0.0548505	-0.0498385	-0.0580457	-0.0521639	-0.0548843	0.060773	0.117656	0.254007	-0.0429427	-0.0380311	-0.0357076	-0.00383322	-0.0471796	-0.0487096	0.00828904	0.124022	0.0824892	0.0752455	0.00666178	0.0826074	-0.0343535	-0.0547639	-0.0492302	-0.0509894	-0.0400093	-0.0365727	-0.0283962	-0.0369848	-0.0444289	-0.0481299	-0.02776	-0.0701175	-0.0692881	0.148866	-0.0551958	-0.065357	-0.0187422	-0.0353969	-0.0282057
	Maize_SRR768249_invitrogerminatedpollens	-0.0450002	-0.0507846	-0.0502105	-0.0492078	-0.0463281	-0.0446776	0.0763677	-0.0532846	-0.0513449	-0.0523925	-0.0467874	-0.0560863	-0.0488755	-0.0526498	0.043714	0.0847711	0.159676	-0.0398815	-0.0357834	-0.0324467	-0.00219126	-0.0441856	-0.0446031	0.055699	0.24922	0.199737	0.19143	0.0971611	0.202191	0.00439704	-0.0337996	-0.023948	-0.0288934	-0.010516	0.000621919	0.0163914	-0.00591224	-0.0169331	-0.0235731	-0.00226332	-0.0659606	-0.0654632	0.279735	-0.050853	-0.0546673	0.0158461	-0.0259915	-0.0176158
	Maize_SRR032088_pollen	-0.0512783	-0.0579722	-0.0573922	-0.0561086	-0.0532403	-0.0513919	0.0237787	-0.0577459	-0.0560951	-0.0565959	-0.0507573	-0.0613939	-0.0534702	-0.0575575	0.0337533	0.0693281	0.126678	-0.0457715	-0.0420709	-0.038294	-0.00874161	-0.0435712	-0.0493479	0.0101683	0.123829	0.0841811	0.0769461	0.00872328	0.0855191	-0.0341469	-0.054416	-0.0481963	-0.0514574	-0.0398165	-0.0362227	-0.0264809	-0.0361863	-0.0443712	-0.0477543	-0.0204045	-0.0555785	-0.0454928	0.1481	-0.0553122	-0.0675517	-0.0149627	-0.033127	-0.0289021
	Maize_SRR768250_maturesilks	-0.0534754	-0.0478891	-0.0516896	-0.0502012	-0.0385824	-0.0475927	-0.0279825	-0.0338647	-0.0408739	-0.0369828	-0.0418085	-0.0262748	-0.0360298	-0.042509	0.0162404	0.0418071	0.118926	-0.0508065	-0.0469668	-0.0436701	-0.0156958	-0.0211784	-0.0302746	0.0556764	0.278013	0.305426	0.269099	0.123674	0.213451	0.14337	0.154215	0.17627	0.0898663	0.138699	0.161552	0.178963	0.223215	0.162576	0.187384	-0.00244474	-0.0559886	-0.0522689	0.27221	-0.0501946	-0.059824	0.033712	0.286877	-0.00324022
	Maize_SRR768251_pollinatedsilks	-0.0500983	-0.0531456	-0.0540427	-0.0527599	-0.0470783	-0.0477648	-0.0351692	-0.0525446	-0.0528072	-0.0525002	-0.04924	-0.0531231	-0.0496886	-0.0543978	0.0186512	0.0437485	0.102763	-0.0463036	-0.0425678	-0.0391076	-0.0107934	-0.00790044	-0.0348644	0.0771033	0.314031	0.281507	0.267722	0.170825	0.274265	0.0612983	0.0240897	0.0413683	0.0123087	0.0432723	0.065314	0.0870947	0.0678515	0.0429342	0.041966	0.0117993	-0.036856	-0.0341581	0.331395	-0.0378893	-0.0513994	0.0387408	0.0541559	-0.0128168
	Maize_GSM958935_13run_5DOC_B73_smRNA_rep1	-0.0509709	-0.0576173	-0.0562501	-0.0534823	-0.0515521	-0.0491681	0.0145409	-0.0582761	-0.0583822	-0.0580954	-0.0567084	-0.0641397	-0.06052	-0.0616867	-0.0173509	-0.00622554	0.112624	-0.0484781	-0.0478767	-0.0484946	-0.042261	0.0794051	-0.0258846	0.271474	0.891495	0.778258	0.765261	0.534418	0.815705	0.207798	0.0693089	0.109619	0.078524	0.142172	0.206245	0.266684	0.155641	0.125433	0.102155	0.103039	0.0021961	0.00593594	0.92637	-0.0399079	-0.0229192	0.174514	0.0181174	0.0173925
	Maize_SRR521124_5DOC_B73_smRNA_rep2	-0.0487951	-0.0569868	-0.0544424	-0.0515613	-0.0415745	-0.0428452	0.0681937	-0.0116819	-0.0106367	-0.00656837	-3.75592e-05	-0.0228068	-0.00888962	-0.0126354	0.0513849	0.10302	0.260632	-0.0295736	-0.0275337	-0.0221723	-0.0109573	-0.0501836	-0.0601546	-0.042221	0.0279144	-0.0188962	-0.0264197	-0.0748801	-0.00688109	-0.0685516	-0.0751895	-0.0733344	-0.0727018	-0.0666019	-0.070866	-0.0667468	-0.065265	-0.0698128	-0.0733228	-0.0593296	-0.0804616	-0.0803076	0.0325564	-0.0683244	-0.0785817	-0.0579659	-0.0263826	-0.0433003
	Maize_SRR521125_5DOC_B73_smRNA_rep3	-0.0544933	-0.0633663	-0.0610913	-0.0583162	-0.0523332	-0.0515244	0.193849	-0.0183464	-0.0174949	-0.0137672	-0.00832059	-0.0298859	-0.0170658	-0.0202883	0.0657235	0.131997	0.283159	-0.0359472	-0.0332072	-0.0292604	-0.0170976	-0.0515495	-0.064278	-0.0472105	0.0239308	-0.0228131	-0.0317743	-0.082531	-0.0128372	-0.0746028	-0.0805029	-0.0783006	-0.0786728	-0.0720764	-0.0764651	-0.0722345	-0.0697652	-0.0750739	-0.0782176	-0.0647393	-0.0848999	-0.0848411	0.0300105	-0.0732297	-0.0862188	-0.0633242	-0.0272067	-0.0467265
	Maize_GSM958938_13run_5DOC_Mo17_smRNA_rep1	-0.0483051	-0.0539079	-0.0531636	-0.0505766	-0.0476531	-0.0455881	-0.00874085	-0.05332	-0.053513	-0.053129	-0.0519689	-0.0588103	-0.0555366	-0.0566024	-0.0202964	-0.0129546	0.104992	-0.0461757	-0.04573	-0.0461565	-0.0408269	0.107744	-0.0165559	0.279136	0.908399	0.793373	0.782013	0.553812	0.835257	0.225505	0.084218	0.126563	0.0922345	0.157569	0.226095	0.287955	0.171953	0.141838	0.118036	0.109967	0.0219695	0.0263949	0.934822	-0.0314682	-0.0155266	0.183988	0.0272365	0.0218122
	Maize_SRR521139_5DOC_Mo17_smRNA_rep2	-0.046752	-0.0544461	-0.0514511	-0.0482646	-0.0381351	-0.0405647	0.0298838	0.00367524	0.00394111	0.00951624	0.0152375	-0.00852145	0.00541126	0.00195999	0.0427169	0.0887067	0.219204	-0.0245326	-0.023719	-0.0181048	-0.0152433	-0.0493519	-0.0576468	-0.0335181	0.0546131	0.00443532	-0.00330132	-0.059035	0.0163108	-0.0529657	-0.0598633	-0.0567464	-0.0610798	-0.0522931	-0.0548292	-0.0493278	-0.0465959	-0.0536198	-0.0568827	-0.053972	-0.0799348	-0.0791509	0.0511966	-0.0663892	-0.073961	-0.0504575	-0.00264965	-0.0398146
	Maize_SRR521140_5DOC_Mo17_smRNA_rep3	-0.0455304	-0.0532821	-0.0501923	-0.0469816	-0.0371307	-0.0395366	0.0529909	0.00728912	0.00744723	0.0132722	0.0187218	-0.00527467	0.00865668	0.00530589	0.0454634	0.094334	0.228027	-0.0227629	-0.0219855	-0.0165565	-0.0151785	-0.0472233	-0.0569139	-0.0400392	0.0369003	-0.0125433	-0.0198666	-0.0714305	-0.000211518	-0.055909	-0.0600706	-0.0575212	-0.0619505	-0.0540875	-0.0574214	-0.0529026	-0.0482143	-0.0549186	-0.0576595	-0.0568213	-0.078405	-0.0775183	0.0303859	-0.0657739	-0.0735544	-0.0544498	-0.000328706	-0.0405719
[truncated: 69 more columns]
