# Supplementary material for: PmiRExAt: plant miRNA expression atlas database and web applications
Source: Database (Oxford). 2016 Apr 13;2016:baw060. doi: 10.1093/database/baw060 (PMC4830907; doi:10.1093/database/baw060)
Supplement: Supplementary Data [file supp_baw060_suppl_data.zip › Table S5.xlsx]

## Sheet: Wheat
			Hit counts on the basis of perfect match (100% identity, 0 mismatch and 100% query coverage in each library																					Fold change values were calculated by cumulative transcript per million (TPM) of one tissue versus average of cumulative TPM of other tissues.			Leaf_EdgeR_DE_results					Spike_EdgeR_DE_results
1859Wheat_miRfrommiRBAse+PMRD+publicationmiR	miR_sequence	database name	SRR101427 _WheatyoungleafControl	SRR101428 _Wheatyoungleafinfectionpowderymildew	SRR101429 _WheatyoungleafControl	SRR101430 _Wheatyoungleafinfectionpowderymildew	SRR101431 _WheatyoungleafControl	SRR101432 _Wheatyoungleafstress40Cheatstress	SRR057406 _WheatFlagleavesNAM_RNAi	SRR449364 _WheatspiketissuesControl	SRR449365 _WheatspiketissuesColdtreatment	SRR449366 _WheatspiketissuesColdtreatment	SRR449367 _WheatspiketissuesColdtreatment	SRR449368 _WheatspiketissuesControl	SRR449369 _WheatspiketissuesControl	SRR449370 _WheatspiketissuesControl	SRR800157 _WheatGenericsample	SRR800158 _WheatGenericsample	SRR017199 _Wheatrootshootleafyoungspike	SRR203489 _WheatwholeplantparentBBAA	SRR203490 _WheatwholeplantparentDD	SRR203491 _WheatwholeplantHybridBAD	SRR203492 _WheatwholeplantPolyploidBBAADD	LeafS_foldchange	SpikeS_foldchange		logFC	logCPM	PValue	FDR		logFC	logCPM	PValue	FDR	Shannon_Entropy
tae-miR1127	UCCUUCCGUUCGGAAUUAC	PMRD	0	7	0	6	7	4	6	4	1	3	8	4	5	0	0	0	3	5	0	1	4	2.26931	0.440663		0.310006	3.4782	1	1	tae-miR1127	-0.310006	3.4782	1	1	0.888354
tae-miR1131	UAGUACCGGUUCGUGGCUAACC	PMRD	0	1	1	0	1	0	0	2	1	2	3	0	2	0	1	0	2	0	0	0	0	1.06545	0.938572		-0.852789	2.69013	0.658385	1	tae-miR1131	0.852789	2.69013	0.658385	1	0.999276
tae-miR164	UGGAGAAGCAGGGCACGUGCA	PMRD	16	3090	5059	2373	2143	929	273	584	107	511	910	759	754	851	116	172	121	1986	684	2434	3103	8.06498	0.123993		2.10588	11.2433	0.00208941	0.0252222	tae-miR164	-2.10588	11.2433	0.00208941	0.0252222	0.500864
tae-miR5084	AUACAGUACUGCAGAGGAUCCUAA	miRBase.V20	0	0	0	0	0	0	0	11	2	9	8	5	12	18	24	3	0	24	0	10	0	0.222512	4.49413		-2.61651	3.44545	0.0577711	0.367796	tae-miR5084	2.61651	3.44545	0.0577711	0.367796	0.68446
tae-miR1138	GCUUAGAUGUGACAUCCUUAAAA	PMRD	0	0	0	0	0	0	0	0	0	0	0	0	3	0	0	1	0	0	1	0	0	1.32424	0.755148		0.0882527	2.48536	1	1	tae-miR1138	-0.0882527	2.48536	1	1	0.985915
tae-miR444a	UUGCUGCCUCAAGCUUGCUGC	miRBase.V20	0	0	0	0	0	0	1	0	0	0	0	0	0	0	0	0	0	0	0	0	0	1.7031	0.587166		0.0882527	2.48536	1	1	tae-miR444a	-0.0882527	2.48536	1	1	0.950631
tae-miR395b	UGAAGUGUUUGGGGGAACUC	miRBase.V20	0	1	1	0	4	1	1	25	5	13	43	37	22	8	21	128	148	59	7	39	62	0.206689	4.83819		-3.15829	4.26756	0.00583707	0.0589735	tae-miR395b	3.15829	4.26756	0.00583707	0.0589735	0.660638
tae-miR156	UGACAGAAGAGAGUGAGCACA	miRBase.V20	0	571	1050	868	616	609	99368	45	12	59	139	80	192	163	0	66	17	1919	1383	1521	1175	105.658	0.00946453		5.8186	11.9584	8.21305e-13	1.27234e-10	tae-miR156	-5.8186	11.9584	8.21305e-13	1.27234e-10	0.0766261
tae-miR1118	CACUACAUUAUGGAAUGGAGGGA	PMRD	0	0	1	0	0	0	0	1	0	0	0	0	1	1	0	0	1	0	0	0	1	1.5126	0.661112		0.0882527	2.48536	1	1	tae-miR1118	-0.0882527	2.48536	1	1	0.969765
tae-miR160	UGCCUGGCUCCCUGUAUGCCA	PMRD	0	67	121	42	148	134	67	88	2	28	59	27	28	32	127	33	50	18	4	11	20	5.26134	0.190065		1.49056	6.69021	0.0503664	0.334397	tae-miR160	-1.49056	6.69021	0.0503664	0.334397	0.633616
tae-miR398	UGUGUUCUCAGGUCGCCCCCG	miRBase.V20	0	1	1	0	3	0	304	1	1	1	3	0	1	2	356	1154	36	9	1	4	84	9.67883	0.103318		2.29446	4.24904	0.06403	0.387726	tae-miR398	-2.29446	4.24904	0.06403	0.387726	0.448515
tae-miR159a	UUUGGAUUGAAGGGAGCUCUG	PMRD	3	234	275	145	552	597	87059	203	56	182	154	103	211	196	94753	100005	7538	1415	1259	2069	8370	47.9311	0.0208633		4.68176	11.6992	1.10286e-09	8.20086e-08	tae-miR159a	-4.68176	11.6992	1.10286e-09	8.20086e-08	0.143887
tae-miR171b	CGAUUGAGCCGUGCCAAUAUC	PMRD	0	0	0	0	2	1	16	9	1	2	7	1	2	1	10	2	62	0	0	2	1	0.986758	1.01342		-0.869279	3.01708	0.726708	1	tae-miR171b	0.869279	3.01708	0.726708	1	0.999968
tae-miR1139	AGAGUAACAUACACUAGUAACA	PMRD	0	0	0	2	0	2	0	0	0	0	0	1	3	0	0	0	1	2	0	1	0	1.9922	0.501959		0.0882527	2.48536	1	1	tae-miR1139	-0.0882527	2.48536	1	1	0.919163
tae-miR1130	CCUCCGUCUCGUAAUGUAAGACG	PMRD	0	0	0	0	0	0	0	0	0	0	0	0	0	0	0	0	0	0	0	0	0	1.64336	0.60851		0.0882527	2.48536	1	1	tae-miR1130	-0.0882527	2.48536	1	1	0.956837
tae-miR1120	ACAUUCUUAUAUUAUGAGACGGAG	PMRD	0	0	0	0	0	0	0	0	0	0	0	0	1	0	0	0	0	0	0	0	0	1.52117	0.657389		0.0882527	2.48536	1	1	tae-miR1120	-0.0882527	2.48536	1	1	0.968952
tae-miR395a	GUGAAGUGUUUGGGGGAACUC	miRBase.V20	0	0	0	0	0	0	0	2	0	0	1	3	0	1	0	4	0	0	0	1	4	1.01822	0.982104		0.0882527	2.48536	1	1	tae-miR395a	-0.0882527	2.48536	1	1	0.999941
tae-miR399	UGCCAAAGGAGAAUUGCCC	PMRD	0	13	2	4	45	67	2	23	7	38	37	29	42	44	3	3	3	12	1	16	17	1.34083	0.745806		-0.486873	5.44584	0.54165	1	tae-miR399	0.486873	5.44584	0.54165	1	0.984653
tae-miR171a	UGAUUGAGCCGUGCCAAUAUC	miRBase.V20	2	260	269	173	691	407	67	807	51	706	842	385	648	538	38	21	1054	63	28	64	170	1.20323	0.831093		-0.636689	9.28142	0.33976	1	tae-miR171a	0.636689	9.28142	0.33976	1	0.993853
tae-miR1129	CAGCGAGCCAGCGGAGACCGGCAG	PMRD	0	0	0	0	0	0	0	0	0	0	0	0	0	0	0	0	0	0	0	0	0	1.64336	0.60851		0.0882527	2.48536	1	1	tae-miR1129	-0.0882527	2.48536	1	1	0.956837
tae-miR1133	CAUAUACUCCCUCCGUCCGAAA	PMRD	0	0	0	0	0	0	3	0	0	0	2	1	0	0	6	0	0	0	0	0	0	1.44944	0.689922		0.0882527	2.48536	1	1	tae-miR1133	-0.0882527	2.48536	1	1	0.975576
tae-miR408	CUGCACUGCCUCUUCCCUGGC	PMRD	0	0	0	0	0	0	0	0	0	0	2	1	4	0	0	3	0	0	0	0	0	1.04093	0.960678		0.0882527	2.48536	1	1	tae-miR408	-0.0882527	2.48536	1	1	0.99971
tae-miR1125	AACCAACGAGACCAACUGCGGCGG	PMRD	0	4	1	2	2	7	0	2	3	5	5	1	2	3	0	0	0	8	0	2	0	1.34079	0.745828		-0.567183	3.39397	1	1	tae-miR1125	0.567183	3.39397	1	1	0.984656
tae-miR167a	UGAAGCUGCCAGCAUGAUCUA	miRBase.V20	9	16317	11076	6859	9036	3724	61	18044	1914	15776	11818	16263	14527	13876	62	7	1177	633	446	991	661	1.35053	0.740451		-0.470893	13.946	0.472386	1	tae-miR167a	0.470893	13.946	0.472386	1	0.983898
tae-miR1128	UACUACUCCCUCCGUCCGAAA	PMRD	0	0	2	0	0	0	3	0	0	1	3	3	1	3	0	5	0	4	0	0	1	1.18315	0.845199		-0.852789	2.69013	0.658385	1	tae-miR1128	0.852789	2.69013	0.658385	1	0.994917
tae-miR1119	UGGCACGGCGUGAUGCUGAGUCAG	PMRD	0	0	0	0	0	0	0	0	0	0	0	0	0	0	0	0	0	0	0	0	0	1.64336	0.60851		0.0882527	2.48536	1	1	tae-miR1119	-0.0882527	2.48536	1	1	0.956837
tae-miR167b	UGAAGCUGACAGCAUGAUCUA	miRBase.V20	0	19	17	9	5	2	0	1	0	0	4	0	1	5	0	0	0	0	0	1	1	7.55719	0.132324		1.85826	3.94737	0.189984	0.907096	tae-miR167b	-1.85826	3.94737	0.189984	0.907096	0.52027
tae-miR5086	ACAUUGGUGGAAGGCGUGGUA	miRBase.V20	0	0	0	0	0	0	0	0	0	0	1	2	0	0	0	0	0	0	1	0	0	1.29689	0.771075		0.0882527	2.48536	1	1	tae-miR5086	-0.0882527	2.48536	1	1	0.987914
tae-miR1134	CAACAACAACAAGAAGAAGAAGAU	PMRD	0	0	0	0	0	0	1	0	0	0	0	0	0	0	0	0	0	0	0	0	0	1.7031	0.587166		0.0882527	2.48536	1	1	tae-miR1134	-0.0882527	2.48536	1	1	0.950631
tae-miR1123	UCCGUGAGACCUGGUCUCAUAGA	PMRD	0	1	0	0	0	0	0	0	0	1	0	0	0	0	0	0	18	0	0	0	0	1.74186	0.574098		0.0882527	2.48536	1	1	tae-miR1123	-0.0882527	2.48536	1	1	0.946528
tae-miR5085	AAGGACAUUUUUUGUGGCCUG	miRBase.V20	0	0	0	0	0	0	0	0	0	0	0	0	0	0	0	0	0	0	0	0	0	1.64336	0.60851		0.0882527	2.48536	1	1	tae-miR5085	-0.0882527	2.48536	1	1	0.956837
tae-miR1135	CUGCGACAAGUAAUUCCGAACGGA	PMRD	0	17	4	6	5	4	8	5	2	7	3	2	5	3	3	0	1	12	1	4	5	2.70694	0.369421		0.40987	3.83519	1	1	tae-miR1135	-0.40987	3.83519	1	1	0.841126
tae-miR1121	AGUAGUGAUCUAAACGCUCUUA	PMRD	0	1	1	3	3	4	1	5	2	1	1	0	0	3	29	6	6	6	2	10	1	1.62856	0.614038		-0.472943	3.14815	1	1	tae-miR1121	0.472943	3.14815	1	1	0.958349
tae-miR1122	UAGAUACAUCCGUAUCUAGA	PMRD	0	0	0	0	7	2	0	0	0	0	0	0	0	1	4	0	36	7	0	1	3	3.31678	0.301497		0.636525	2.67158	1	1	tae-miR1122	-0.636525	2.67158	1	1	0.780883
tae-miR1124	GCAGGACGUGAAGAGCGAGUCC	PMRD	0	0	0	0	0	0	0	0	0	0	0	0	0	0	0	0	0	0	0	0	0	1.64336	0.60851		0.0882527	2.48536	1	1	tae-miR1124	-0.0882527	2.48536	1	1	0.956837
tae-miR319	UUGGACUGAAGGGAGCUCCCU	miRBase.V20	0	1	0	0	0	0	0	0	0	0	0	0	1	0	84	10	16	0	0	0	0	1.74504	0.573051		0.0882527	2.48536	1	1	tae-miR319	-0.0882527	2.48536	1	1	0.946189
tae-miR1117	UAGUACCGGUUCGUGGCACGAACC	PMRD	0	7	4	7	12	1	0	33	44	63	52	39	46	39	0	0	15	2	1	1	10	0.206231	4.84894		-3.10381	5.69318	0.000368942	0.00606959	tae-miR1117	3.10381	5.69318	0.000368942	0.00606959	0.659921
tae-miR169	GGGCAAGUCACCCUGGGCUACC	miRBase.V20	0	0	0	0	0	0	0	0	0	0	0	0	0	0	0	0	0	0	0	0	0	1.64336	0.60851		0.0882527	2.48536	1	1	tae-miR169	-0.0882527	2.48536	1	1	0.956837
tae-miR1137	UAGUACAAAGUUGAGUCAUC	PMRD	0	23	17	10	46	48	21	34	5	41	50	32	65	37	43	33	11	237	98	267	36	1.41888	0.704784		-0.381826	5.61812	0.679362	1	tae-miR1137	0.381826	5.61812	0.679362	1	0.978259
tae-miR1136	UUGUCGCAGGUAUGGAUGUAUCUA	PMRD	0	0	0	0	0	0	0	1	0	2	0	0	0	0	0	0	0	0	0	0	0	1.32047	0.757304		0.0882527	2.48536	1	1	tae-miR1136	-0.0882527	2.48536	1	1	0.986197
tae-miR1126	UCCACUAUGGACUACAUACGGAG	PMRD	0	0	0	3	0	0	1	2	0	0	1	2	1	2	0	4	5	0	0	0	0	1.54116	0.648862		-0.852789	2.69013	0.658385	1	tae-miR1126	0.852789	2.69013	0.658385	1	0.967034
tae-miR1132	CAUUAUGGAACGGAAGGAG	PMRD	0	1	0	1	3	0	1	4	0	1	1	1	1	0	0	0	0	0	2	0	0	1.76627	0.566166		-0.304517	2.85348	1	1	tae-miR1132	0.304517	2.85348	1	1	0.94392
tae-miR156a	UGACAGAAGAGAGAGAGCAC	PMRD	2	429	511	441	218	237	209	3	1	3	14	2	2	1	1	3	1	2816	2926	2920	355	134.462	0.00743704		6.2644	8.1709	7.35233e-11	7.19367e-09	tae-miR156a	-6.2644	8.1709	7.35233e-11	7.19367e-09	0.0628892
tae-miR166	CCGGACCAGGCUUCAUUCCCA	PMRD	0	0	0	0	0	0	4	0	0	0	1	0	0	0	1	1	0	0	0	0	0	1.73874	0.575128		0.0882527	2.48536	1	1	tae-miR166	-0.0882527	2.48536	1	1	0.94686
tae-miR171c	UAAUUGAGCCGCGCCCAUAUC	PMRD	0	0	0	0	0	0	0	0	0	0	0	0	0	0	0	0	0	0	0	0	0	1.64336	0.60851		0.0882527	2.48536	1	1	tae-miR171c	-0.0882527	2.48536	1	1	0.956837
tae-miR172a	AGAAUCCUGAUGAUGCUGCAG	PMRD	0	0	0	0	0	0	0	0	0	0	0	2	0	1	0	0	0	0	1	0	0	1.28464	0.778428		0.0882527	2.48536	1	1	tae-miR172a	-0.0882527	2.48536	1	1	0.988774
tae-miR172c	AGGAUCUUGAUGAUGCUGCAG	PMRD	0	0	0	0	0	0	0	0	0	0	0	0	0	0	0	0	0	0	0	0	0	1.64336	0.60851		0.0882527	2.48536	1	1	tae-miR172c	-0.0882527	2.48536	1	1	0.956837
tae-miR2001	CGCUCGCCGGAGCAGCGUGCA	PMRD	1	23	6	11	20	6	0	0	0	0	0	0	0	0	11	0	48	0	0	0	0	18.1685	0.0550403		3.07648	4.06205	0.0396963	0.278296	tae-miR2001	-3.07648	4.06205	0.0396963	0.278296	0.29554
tae-miR2002	UGAGAUGAGAUUACCCCAUAC	PMRD	1	547	274	419	1501	863	14356	1230	120	1004	1442	486	1094	845	65	86	1132	1068	368	1048	522	2.97609	0.336011		0.668694	10.6258	0.311868	1	tae-miR2002	-0.668694	10.6258	0.311868	1	0.813652
tae-miR2003	CGGUUGGGCUGUAUGAUGGCGA	PMRD	0	251	224	298	132	80	87	3416	610	5286	1925	1444	3336	4455	25	4	9	11234	0	5469	5642	0.131364	7.61241		-3.83365	11.1378	1.89998e-07	7.6784e-06	tae-miR2003	3.83365	11.1378	1.89998e-07	7.6784e-06	0.518079
tae-miR2004	UUUGUUUUUAUGUUAUUUUGUGAA	PMRD	0	2	5	13	1090	297	1341	0	0	0	0	0	2	0	31	69	202	32	23	32	4	339.469	0.00294578		7.4837	7.88642	1.2434e-11	1.28415e-09	tae-miR2004	-7.4837	7.88642	1.2434e-11	1.28415e-09	0.0289364
tae-miR2005	GGGUGUAUAGCUCAGUUGG	PMRD	1	13	8	8	37	113	9	20	4	26	27	14	18	12	97	89	90	3	5	4	2	3.23566	0.309056		0.754396	5.38041	0.410207	1	tae-miR2005	-0.754396	5.38041	0.410207	1	0.788478
tae-miR2006	UACCACGACUGUCAUUAAGCA	PMRD	2	3302	5192	3502	5929	4227	1879	51181	7609	50861	47261	35458	45797	44167	12459	23932	176	680	9290	6828	8029	0.203398	4.91647		-3.20202	14.9571	6.58183e-06	0.000172333	tae-miR2006	3.20202	14.9571	6.58183e-06	0.000172333	0.655458
tae-miR2007	CAAGAUAUUGGGUAUUUCUGUC	PMRD	1	1137	237	1623	1571	1695	116	0	0	0	3	1	2	0	33150	5974	280	784	553	276	44	1023.48	0.000977058		9.44608	9.79083	2.53829e-17	2.35934e-14	tae-miR2007	-9.44608	9.79083	2.53829e-17	2.35934e-14	0.0111692
tae-miR2008	GACUCCGUGGCCCAAUGGA	PMRD	0	6	1	6	15	26	189	4	0	3	2	1	4	1	2101	1124	49	1	0	1	0	11.2139	0.0891752		2.56796	4.44889	0.0297218	0.219735	tae-miR2008	-2.56796	4.44889	0.0297218	0.219735	0.408748
tae-miR2009a	UGAGAAGGUAGAUCAUAAUAGC	PMRD	4	4661	3554	2450	8174	6091	225713	32713	3133	24624	29356	14138	36524	25034	2981	8560	1340	35470	212297	114717	47111	1.27249	0.785862		-0.556687	14.727	0.395812	1	tae-miR2009a	0.556687	14.727	0.395812	1	0.989604
tae-miR2009b	UUAGAUGAGAAGGCAGAUCAUA	PMRD	5	2092	748	1089	1650	870	190	970	165	992	1398	664	1236	930	14	26	318	631	3276	2246	394	2.63177	0.379972		0.490518	10.5981	0.457512	1	tae-miR2009b	-0.490518	10.5981	0.457512	1	0.849034
tae-miR2009c	UCAGAUGAGAAGGCAGAUCAUAAUA	PMRD	0	0	1	1	0	0	8	1	0	2	2	2	3	1	0	0	0	0	3	0	0	1.38868	0.720108		-0.852789	2.69013	0.658385	1	tae-miR2009c	0.852789	2.69013	0.658385	1	0.980816
tae-miR2010	UGUGCGCAAUAAGAUUUUGCUA	PMRD	0	63	23	54	582	191	6	38	4	32	48	11	21	13	0	0	57	47	2	46	36	12.698	0.0787525		2.78157	7.18583	0.000310595	0.00515532	tae-miR2010	-2.78157	7.18583	0.000310595	0.00515532	0.377033
tae-miR2011	UGCAGUGGCAUAUGCAACUCU	PMRD	0	28	0	5	0	1	4	0	0	0	0	0	0	1	0	3	17	215	44	78	275	9.47912	0.105495		2.3205	3.53987	0.191276	0.907096	tae-miR2011	-2.3205	3.53987	0.191276	0.907096	0.454332
tae-miR2012	UUGGACGAGGAUGUGCAACUG	PMRD	2	55	68	42	73	50	27	575	78	522	809	386	847	569	44	26	42	126	506	611	543	0.21001	4.76168		-3.15808	8.68126	1.63437e-05	0.000366059	tae-miR2012	3.15808	8.68126	1.63437e-05	0.000366059	0.665785
tae-miR2013	UUGAACGACCUCACCAUGUCG	PMRD	0	0	1	0	0	1	28	0	0	0	0	0	0	0	0	8	32	1	0	0	0	3.77336	0.265016		0.636525	2.67158	1	1	tae-miR2013	-0.636525	2.67158	1	1	0.740518
tae-miR2014	AGCAAACAUAUCUGAGCACA	PMRD	0	1	0	0	1	2	1	12	0	11	11	0	10	8	12	11	982	0	3	0	4	0.483012	2.07034		-2.13815	3.18359	0.186957	0.903068	tae-miR2014	2.13815	3.18359	0.186957	0.903068	0.910469
tae-miR2015	UGCAUCAUCUCGAACUCGUCG	PMRD	0	0	4	3	43	48	0	4	0	1	8	0	2	1	0	3	23	10	0	8	21	9.92898	0.100715		2.43768	4.35274	0.0381992	0.274179	tae-miR2015	-2.43768	4.35274	0.0381992	0.274179	0.441456
tae-miR2016	UGACCCUGAGGCACUCAUACCG	PMRD	0	0	5	0	1	4	1	836	123	647	755	641	857	697	43	1	7	0	0	0	0	0.00917521	108.989		-7.50523	8.84544	1.24038e-14	7.68622e-12	tae-miR2016	7.50523	8.84544	1.24038e-14	7.68622e-12	0.0747103
tae-miR2017	CUUAUGCAACGUCUGAGGAU	PMRD	0	3	1	2	2	3	1	4	0	10	3	1	3	0	108	74	10	0	0	2	1	1.59743	0.626006		-0.472943	3.14815	1	1	tae-miR2017	0.472943	3.14815	1	1	0.961494
tae-miR2018	GCCCGUCUAGCUCAGUUGGU	PMRD	0	60	25	34	253	307	77	158	23	294	159	216	175	154	566	431	520	13	4	17	32	1.41601	0.706212		-0.39644	7.702	0.577616	1	tae-miR2018	0.39644	7.702	0.577616	1	0.978506
tae-miR2019	CGGGUCGGCGCUGCACGCGGC	PMRD	0	0	0	0	0	0	0	0	0	0	0	0	0	0	0	1	9	0	0	0	0	1.64336	0.60851		0.0882527	2.48536	1	1	tae-miR2019	-0.0882527	2.48536	1	1	0.956837
tae-miR2020	AUAGCAUCAUCCAUCCUACCA	PMRD	0	210	526	442	1319	959	876	2119	306	1833	2565	1170	1869	2068	114	411	733	455	1294	701	1342	0.761748	1.31277		-1.29646	10.7286	0.0521292	0.343646	tae-miR2020	1.29646	10.7286	0.0521292	0.343646	0.986767
tae-miR2021	UUUUGUCACAUAUAAUACAUA	PMRD	0	0	0	0	9	4	0	0	0	0	1	0	1	0	0	0	19	1	1	1	0	3.85918	0.259122		1.03286	2.83534	1	1	tae-miR2021	-1.03286	2.83534	1	1	0.73337
tae-miR2022	UGGCCAAGGUCUCUUGAGGCU	PMRD	0	23	17	23	29	30	5	0	0	0	0	1	0	2	4466	13936	122	7	3	9	4	24.5448	0.0407418		3.84132	4.65029	0.00356754	0.0397129	tae-miR2022	-3.84132	4.65029	0.00356754	0.0397129	0.238367
tae-miR2023a	UUUUGCCGGUUGAACGACCUCA	PMRD	0	3	0	3	24	13	62	2	0	2	6	1	4	5	0	16	59	8	43	33	75	5.55729	0.179944		1.2935	4.0281	0.305221	1	tae-miR2023a	-1.2935	4.0281	0.305221	1	0.616066
tae-miR2023b	UUUUGCUGGUUGAACGACCUCA	PMRD	0	0	0	1	2	2	0	0	0	0	0	0	0	0	0	0	2	0	0	0	0	2.80435	0.356589		0.636525	2.67158	1	1	tae-miR2023b	-0.636525	2.67158	1	1	0.831027
tae-miR2023c	UUUUGCCGGUUGAUCGACCUCA	PMRD	0	0	0	0	0	0	0	0	0	0	0	0	0	0	0	0	1	0	0	0	0	1.64336	0.60851		0.0882527	2.48536	1	1	tae-miR2023c	-0.0882527	2.48536	1	1	0.956837
tae-miR2024a	GCAGUUGCUGUCUCAAGCUU	PMRD	0	95	43	54	392	177	28	82	5	79	96	55	70	69	46	64	8	58	57	113	193	4.27627	0.233849		1.2122	7.24313	0.0951563	0.532818	tae-miR2024a	-1.2122	7.24313	0.0951563	0.532818	0.700483
tae-miR2024b	UGCAGUUGCUGCCUCAAGCUU	PMRD	0	77	26	37	241	165	38	107	4	67	103	58	75	87	32	44	37	14	3	16	16	2.84251	0.351801		0.597173	6.97942	0.420144	1	tae-miR2024b	-0.597173	6.97942	0.420144	1	0.827118
tae-miR2025	GUGUUCUCAGGUCGCCCCCGC	PMRD	0	0	1	0	0	1	166	0	2	0	2	0	1	2	37	841	50	5	1	0	26	4.98513	0.200596		1.51486	3.72663	0.333681	1	tae-miR2025	-1.51486	3.72663	0.333681	1	0.650983
tae-miR9677a	UGGCCGUUGGUAGAGUAGGAGA	PMRD	0	4	0	0	3	4	0	16535	5206	20982	31788	11587	49467	37424	3459	462	125	11	0	2	1	0.000243989	4098.54		-12.7687	14.1223	2.35661e-30	4.38094e-27	tae-miR2026	12.7687	14.1223	2.35661e-30	4.38094e-27	0.00327933
tae-miR2027	GUAUUAGGUUGGUCAAAUUGACGA	PMRD	0	1	1	3	6	6	0	9	1	7	6	5	4	5	3	0	8	13	2	6	4	1.23996	0.806476		-0.567183	3.39397	1	1	tae-miR2027	0.567183	3.39397	1	1	0.991706
tae-miR2028	UAGCUGUGCUUUCAGCAAGAA	PMRD	0	0	0	0	0	0	1	0	0	0	0	0	0	0	22	0	196	0	0	0	0	1.7031	0.587166		0.0882527	2.48536	1	1	tae-miR2028	-0.0882527	2.48536	1	1	0.950631
tae-miR2029	UUGAGUGCAGCGUUGAUGAAC	PMRD	0	48	67	41	276	111	1046	218	37	381	908	168	452	297	321	944	294	1453	0	142	3981	0.85367	1.17141		-1.13066	8.42793	0.096948	0.54122	tae-miR2029	1.13066	8.42793	0.096948	0.54122	0.9955
tae-miR2030	CAGGGCGGGGAACAGGUGGCC	PMRD	0	0	0	0	0	0	0	12	5	28	56	9	58	47	67	74	136	0	0	0	0	0.0772781	12.9403		-4.11951	4.55143	0.000385253	0.00621201	tae-miR2030	4.11951	4.55143	0.000385253	0.00621201	0.372364
tae-miR2031	AUAAGCACCGGUGCUUAAGAA	PMRD	0	5	0	0	2	1	1	0	0	0	0	3	0	1	0	0	176	0	0	0	1	2.60075	0.384504		0.636525	2.67158	1	1	tae-miR2031	-0.636525	2.67158	1	1	0.852325
tae-miR2032	UGUAGAUACUCCCUAAGGCUU	PMRD	1	44	162	110	374	281	2581	11	0	16	14	8	21	19	328	647	6	11702	169	2267	1406	44.6594	0.0223917		4.54834	7.89436	8.11645e-08	3.68012e-06	tae-miR2032	-4.54834	7.89436	8.11645e-08	3.68012e-06	0.151987
tae-miR2033a	UAUUUCUUUACAGAGGGAGUA	PMRD	0	0	0	0	2	0	1	0	0	0	0	0	0	1	6	0	13	6	2	1	0	1.96885	0.507911		0.0882527	2.48536	1	1	tae-miR2033a	-0.0882527	2.48536	1	1	0.921754
tae-miR2033b	UAUUUCUUUACAGAAGGAGUA	PMRD	0	0	0	0	0	0	0	0	0	0	0	0	0	0	0	0	1	0	0	0	0	1.64336	0.60851		0.0882527	2.48536	1	1	tae-miR2033b	-0.0882527	2.48536	1	1	0.956837
tae-miR319a	UUGGACUGAAGGGAGCUCCC	PMRD	0	1	0	0	0	0	0	0	0	0	0	0	1	0	84	10	22	0	0	0	0	1.74504	0.573051		0.0882527	2.48536	1	1	tae-miR319a	-0.0882527	2.48536	1	1	0.946189
tae-miR319b	UUGGAGUGAAGGGAGCUCCA	PMRD	0	0	0	0	0	0	0	0	0	0	0	0	0	0	0	0	0	0	0	0	0	1.64336	0.60851		0.0882527	2.48536	1	1	tae-miR319b	-0.0882527	2.48536	1	1	0.956837
tmo-miR1120	CUCUGUAAACUAAUAUAAG	PMRD	0	6	4	0	39	20	20	14	2	16	13	8	29	16	69	187	61	115	39	89	7	1.80531	0.553921		0.013098	4.58503	1	1	tmo-miR1120	-0.013098	4.58503	1	1	0.939711
tmo-miR1122	UACUCCCUCCGUCCCAAAAUUGUU	PMRD	0	0	0	0	0	0	0	0	0	1	0	0	0	0	0	0	0	0	0	0	0	1.5184	0.65859		0.0882527	2.48536	1	1	tmo-miR1122	-0.0882527	2.48536	1	1	0.969216
ttu-miR160b	UGCCUGGCUCCCUGUAUGCCU	PMRD	0	1	2	1	3	1	2	0	0	2	1	0	0	0	9	21	1	0	1	0	0	2.96583	0.337174		0.636525	2.67158	1	1	ttu-miR160b	-0.636525	2.67158	1	1	0.814675
tur-miR1122	UACUCCUUUUGUCCUAAAAUUUGU	PMRD	0	0	0	0	0	0	0	0	0	0	0	0	0	0	0	0	0	0	0	0	0	1.64336	0.60851		0.0882527	2.48536	1	1	tur-miR1122	-0.0882527	2.48536	1	1	0.956837
ata-miR169	UAGCCAAGGAUGAAUUGCCAG	Tang, Z. et al. (2012)	0	0	0	0	0	0	0	123	15	85	112	75	100	83	0	0	0	0	0	0	0	0.028728	34.8092		-5.52161	5.87111	2.84279e-07	1.07852e-05	ata-miR169	5.52161	5.87111	2.84279e-07	1.07852e-05	0.183881
ath-miR157a	UUGACAGAAGAUAGAGAGCAC	Tang, Z. et al. (2012)	0	0	0	1	4	3	3	3	0	0	0	11	17	5	2	0	0	2	5	3	190	0.888706	1.12523		-1.27411	3.16581	0.521739	1	ath-miR157a	1.27411	3.16581	0.521739	1	0.997494
ath-miR165a	UCGGACCAGGCUUCAUCCCCC	Tang, Z. et al. (2012)	0	67	131	26	24	55	0	92	10	70	127	66	58	77	647	410	9	83	31	77	26	1.59291	0.627783		-0.23396	6.58699	0.769296	1	ath-miR165a	0.23396	6.58699	0.769296	1	0.961947
ath-miR167d	UGAAGCUGCCAGCAUGAUCUGG	Tang, Z. et al. (2012)	0	52	61	30	10	20	6	5	2	12	19	8	21	13	146	418	9	16	12	16	14	5.3041	0.188534		1.47798	5.3409	0.0874894	0.491368	ath-miR167d	-1.47798	5.3409	0.0874894	0.491368	0.631015
ath-miR169a	CAGCCAAGGAUGACUUGCCGA	Tang, Z. et al. (2012)	1	149	58	78	654	533	0	73	7	56	57	47	62	78	0	0	1047	16	26	27	42	9.16237	0.109142		2.26739	7.88674	0.00174365	0.0222021	ath-miR169a	-2.26739	7.88674	0.00174365	0.0222021	0.46391
ath-miR169b	CAGCCAAGGAUGACUUGCCGG	Tang, Z. et al. (2012)	1	2401	1523	1898	9210	7399	0	47	1	76	68	52	85	98	0	5	17339	32	90	130	109	134.881	0.00741394		6.17293	11.5328	1.2556e-13	3.33451e-11	ath-miR169b	-6.17293	11.5328	1.2556e-13	3.33451e-11	0.0627282
ath-miR171a	UGAUUGAGCCGCGCCAAUAUC	Tang, Z. et al. (2012)	0	44	78	22	113	87	25	189	16	129	129	76	133	110	62	17	82	5	0	2	6	1.13932	0.87772		-0.723786	6.98405	0.309971	1	ath-miR171a	0.723786	6.98405	0.309971	1	0.996939
ath-miR172a	AGAAUCUUGAUGAUGCUGCAU	Tang, Z. et al. (2012)	24	6335	1251	3599	6863	2228	202	3321	251	2464	4302	1611	2513	1952	5	6	185	8940	4339	7415	16064	3.35275	0.298263		0.841332	12.1028	0.202212	0.949273	ath-miR172a	-0.841332	12.1028	0.202212	0.949273	0.777558
ath-miR172e	GGAAUCUUGAUGAUGCUGCAU	Tang, Z. et al. (2012)	0	6	3	4	11	6	0	213	33	229	326	129	241	227	0	2	23	6	5	11	19	0.0661644	15.1139		-4.81876	7.14158	3.13494e-08	1.6651e-06	ath-miR172e	4.81876	7.14158	3.13494e-08	1.6651e-06	0.335562
ath-miR394a	UUGGCAUUCUGUCCACCUCC	Tang, Z. et al. (2012)	4	20	62	21	31	28	44	44	0	17	29	6	12	6	387	67	1	29	11	39	189	4.36565	0.229061		1.15916	5.40781	0.181118	0.903068	ath-miR394a	-1.15916	5.40781	0.181118	0.903068	0.693817
ath-miR396a	UUCCACAGCUUUCUUGAACUG	Tang, Z. et al. (2012)	0	6	8	7	26	18	1	33	4	35	68	18	45	26	690	133	178	11	8	5	26	0.771824	1.29563		-1.21789	5.0865	0.146868	0.76233	ath-miR396a	1.21789	5.0865	0.146868	0.76233	0.988004
ath-miR399b	UGCCAAAGGAGAGUUGCCCUG	Tang, Z. et al. (2012)	1	26	34	19	65	70	1	40	13	51	75	44	42	68	186	156	1	7	2	3	5	1.48419	0.673769		-0.318382	6.10226	0.688962	1	ath-miR399b	0.318382	6.10226	0.688962	1	0.97242
bdi-miR319b-3p	UUGGACUGAAGGGUGCUCCCU	Tang, Z. et al. (2012)	0	0	0	0	0	0	9	89	0	51	94	45	45	36	10901	821	521	5	2	1	7	0.0697977	14.3271		-4.65362	5.03136	3.23096e-05	0.00068254	bdi-miR319b-3p	4.65362	5.03136	3.23096e-05	0.00068254	0.347918
cpa-miR160d	UGCCUGGCUCCCUGAAUGCCA	Tang, Z. et al. (2012)	0	80	317	57	109	121	37	6	0	2	6	4	1	3	5	3	48	28	9	37	94	59.3251	0.0168563		4.76557	6.78016	6.95706e-07	2.39503e-05	cpa-miR160d	-4.76557	6.78016	6.95706e-07	2.39503e-05	0.121763
cpa-miR167c	UGAAGCUGCCAGCAUGAUCUU	Tang, Z. et al. (2012)	2	875	459	266	202	106	14	618	87	591	576	765	682	666	14	60	9	73	26	52	67	1.27094	0.786817		-0.560063	9.39741	0.40356	1	cpa-miR167c	0.560063	9.39741	0.40356	1	0.989707
cpa-miR167d	UGAAGCUGCCAGCAUGAUCUGA	Tang, Z. et al. (2012)	105	102849	69823	35963	27874	20067	6016	32931	6798	41081	41827	28314	53121	49068	4732	10308	3095	29971	7907	20028	13709	2.64751	0.377714		0.500335	15.9276	0.444991	1	cpa-miR167d	-0.500335	15.9276	0.444991	1	0.847371
crt-miR166b	UCGGACCAGGCUUCAUUCCCUU	Tang, Z. et al. (2012)	1	401	240	145	158	185	5	9690	1391	8690	9392	5317	7749	8849	5717	3889	0	2789	566	2214	603	0.0567201	17.6304		-5.04087	12.3851	8.94587e-11	8.31519e-09	crt-miR166b	5.04087	12.3851	8.94587e-11	8.31519e-09	0.30181
csi-miR166a	UCGGACCAGGCUUCAUUCCCCC	Tang, Z. et al. (2012)	0	10	2	0	15	7	24	11	1	7	4	8	9	10	492	298	259	706	188	658	72	1.90337	0.525384		0.094101	3.92336	1	1	csi-miR166a	-0.094101	3.92336	1	1	0.928992
gma-miR167c	UGAAGCUGCCAGCAUGAUCUG	Tang, Z. et al. (2012)	111	106647	74734	38328	30093	21909	8639	33547	6965	41955	42802	29008	54359	50164	7779	19749	3376	30815	8240	20749	14706	2.74666	0.364079		0.553333	15.9912	0.398528	1	gma-miR167c	-0.553333	15.9912	0.398528	1	0.836987
gma-miR172f	AGAAUCUUGAUGAUGCUGCA	Tang, Z. et al. (2012)	24	6362	1255	3618	6911	2236	204	3324	252	2467	4308	1611	2515	1952	5	6	191	9005	4422	7480	16107	3.36652	0.297043		0.846748	12.1084	0.199355	0.938232	gma-miR172f	-0.846748	12.1084	0.199355	0.938232	0.776291
gma-miR408d	UGCACUGCCUCUUCCCUGGC	Tang, Z. et al. (2012)	0	0	1	0	1	0	167	2	2	7	11	1	7	8	145	177	0	12	0	1	28	2.40479	0.415837		0.2295	3.99218	1	1	gma-miR408d	-0.2295	3.99218	1	1	0.873458
mtr-miR166b	UCGGACCAGGCUUCAUUCCUA	Tang, Z. et al. (2012)	0	4	1	0	3	2	2	16	8	18	13	13	13	13	4	2	0	3	3	5	2	0.333145	3.00169		-2.31751	4.01619	0.06403	0.387726	mtr-miR166b	2.31751	4.01619	0.06403	0.387726	0.81111
mtr-miR166c	UCGGACCAGGCUUCAUUCCUC	Tang, Z. et al. (2012)	1	128	145	40	67	76	0	8365	1026	5964	7290	5476	5244	8310	156	74	0	376	171	349	146	0.0283175	35.3138		-6.04479	12.0631	1.52079e-13	3.53394e-11	mtr-miR166c	6.04479	12.0631	1.52079e-13	3.53394e-11	0.181889
osa-miR1432-5p	AUCAGGAGAGAUGACACCGAC	Tang, Z. et al. (2012)	3	958	339	391	537	325	4331	12	0	11	17	9	14	4	176	2794	72	406	242	412	227	134.135	0.00745517		6.16619	9.02764	6.28224e-12	7.78579e-10	osa-miR1432-5p	-6.16619	9.02764	6.28224e-12	7.78579e-10	0.0630155
osa-miR1436	ACAUUAUGGGACGGAGGGAGU	Tang, Z. et al. (2012)	0	38	30	22	50	46	10	122	38	134	167	150	157	162	11	5	0	47	4	10	11	0.483625	2.06772		-1.94974	6.98734	0.00790884	0.075166	osa-miR1436	1.94974	6.98734	0.00790884	0.075166	0.910762
osa-miR160a-3p	GCGUGCAAGGAGCCAAGCAUG	Tang, Z. et al. (2012)	0	109	71	43	85	66	2	91	11	105	30	65	55	92	7	0	3	7	8	8	14	2.09334	0.477705		0.147228	6.68523	0.862574	1	osa-miR160a-3p	-0.147228	6.68523	0.862574	1	0.907908
osa-miR164d	UGGAGAAGCAGGGCACGUGCU	Tang, Z. et al. (2012)	6	623	739	380	516	436	20	25	6	20	40	16	35	33	7	7	86	294	78	343	484	36.3314	0.0275244		4.26333	8.6738	7.47658e-08	3.47474e-06	osa-miR164d	-4.26333	8.6738	7.47658e-08	3.47474e-06	0.178014
osa-miR166a-5p	GGAAUGUUGUCUGGUUCAAGG	Tang, Z. et al. (2012)	0	2	3	1	7	5	2	58	9	51	58	32	28	21	93	0	26	2	3	1	4	0.225532	4.43396		-3.12631	4.89837	0.00117558	0.0158244	osa-miR166a-5p	3.12631	4.89837	0.00117558	0.0158244	0.68881
osa-miR166b-5p	GGAAUGUUGUCUGGCUCGGGG	Tang, Z. et al. (2012)	0	25	42	18	7	18	62	56	16	52	95	40	62	93	846	229	23	15	13	18	19	0.764745	1.30762		-1.31467	6.01441	0.0816969	0.471697	osa-miR166b-5p	1.31467	6.01441	0.0816969	0.471697	0.987143
osa-miR166e-3p	UCGAACCAGGCUUCAUUCCCC	Tang, Z. et al. (2012)	0	2	1	0	0	1	1	12	3	13	28	19	9	15	345	195	0	9	0	5	1	0.247089	4.04713		-3.12575	3.77374	0.0141459	0.121746	osa-miR166e-3p	3.12575	3.77374	0.0141459	0.121746	0.718178
osa-miR166k-3p	UCGGACCAGGCUUCAAUCCCU	Tang, Z. et al. (2012)	2	688	298	199	713	655	2268	16369	2365	17568	21343	9475	16088	17025	47566	46594	55	9002	3556	9397	2862	0.0777235	12.8661		-4.58848	13.3503	1.48796e-09	1.06389e-07	osa-miR166k-3p	4.58848	13.3503	1.48796e-09	1.06389e-07	0.373779
osa-miR166m	UCGGACCAGGCUUCAUUCCCU	Tang, Z. et al. (2012)	2	1509	1179	680	1118	975	40	13440	2025	12331	13680	8236	11262	13217	400412	1083000	6	6713	4485	7559	2835	0.186278	5.36831		-3.32849	13.0208	3.28075e-06	9.52955e-05	osa-miR166m	3.32849	13.0208	3.28075e-06	9.52955e-05	0.627151
osa-miR168a-5p	UCGCUUGGUGCAGAUCGGGAC	Tang, Z. et al. (2012)	1292	342214	233002	125217	105592	151242	3519	161627	23740	162774	194781	106714	158628	161961	14568	47876	4271	187935	95390	212654	382589	2.56093	0.390483		0.452354	17.8182	0.489584	1	osa-miR168a-5p	-0.452354	17.8182	0.489584	1	0.856573
osa-miR169e	UAGCCAAGGAUGACUUGCCGG	Tang, Z. et al. (2012)	0	10	12	3	9	20	0	275	26	230	295	166	282	240	11	0	349	0	0	1	0	0.101085	9.8927		-4.1981	7.24219	4.3891e-07	1.59987e-05	osa-miR169e	4.1981	7.24219	4.3891e-07	1.59987e-05	0.442465
osa-miR2275a	UUUGGUUUCCUCCAAUAUCUCA	Tang, Z. et al. (2012)	0	0	1	0	0	0	0	9	1	4	3	1	5	3	0	0	0	0	0	0	0	0.532888	1.87657		-1.41755	2.87178	0.430642	1	osa-miR2275a	1.41755	2.87178	0.430642	1	0.93194
osa-miR396c-3p	GGUCAAGAAAGCUGUGGGAAG	Tang, Z. et al. (2012)	0	5	1	7	22	12	1	648	289	1175	1728	603	1849	1125	26	6	78	2	34	13	7	0.0170702	58.5817		-6.72424	9.62567	4.0971e-14	1.90413e-11	osa-miR396c-3p	6.72424	9.62567	4.0971e-14	1.90413e-11	0.122979
osa-miR396e-3p	AUGGUUCAAGAAAGCCCAUGGAAA	Tang, Z. et al. (2012)	0	36	2	9	43	19	0	0	0	1	10	1	9	4	0	0	14	2	6	4	0	8.75692	0.114195		2.12268	4.59367	0.0638717	0.387726	osa-miR396e-3p	-2.12268	4.59367	0.0638717	0.387726	0.476843
osa-miR396e-5p	UCCACAGGCUUUCUUGAACUG	Tang, Z. et al. (2012)	4	365	830	382	1447	958	1129	719	173	1109	2676	649	2195	1591	61380	55588	2616	3463	2008	6073	18689	1.19663	0.835683		-0.645212	10.5184	0.32893	1	osa-miR396e-5p	0.645212	10.5184	0.32893	1	0.994212
osa-miR444	UGUUGUCUCAAGCUUGCUGCC	Tang, Z. et al. (2012)	0	39	55	31	89	61	142	45	16	99	96	82	97	92	548	861	81	30	33	47	126	1.43619	0.696288		-0.388947	6.66471	0.602421	1	osa-miR444	0.388947	6.66471	0.602421	1	0.976751
osa-miR444b	UGCAGUUGUUGUCUCAAGCUU	Tang, Z. et al. (2012)	0	11	4	6	126	69	6	22	2	21	24	23	21	23	6	26	1	55	15	55	86	3.7198	0.268832		1.02896	5.55819	0.23162	1	osa-miR444b	-1.02896	5.55819	0.23162	1	0.745048
osa-miR528-5p	UGGAAGGGGCAUGCAGAGGAG	Tang, Z. et al. (2012)	0	499	1059	171	711	630	91356	1801	802	3706	7328	4840	5837	6600	50	96	29	3107	2905	1729	4532	2.07256	0.482494		0.147299	12.707	0.822342	1	osa-miR528-5p	-0.147299	12.707	0.822342	1	0.910222
osa-miR827	UUAGAUGACCAUCAGCAAACA	Tang, Z. et al. (2012)	2	3504	1523	2090	2366	2375	5132	180	19	150	287	121	205	146	42	207	1304	3974	1729	2614	2047	31.2804	0.0319689		4.06732	10.9167	5.68622e-08	2.78176e-06	osa-miR827	-4.06732	10.9167	5.68622e-08	2.78176e-06	0.199276
ppt-miR156a	UGACAGAAGAGAGUGAGCAC	Tang, Z. et al. (2012)	1125	155847	276512	186429	117876	93609	142461	11399	1829	16108	30825	11495	20862	18588	394	9112	606	323019	127644	262243	218242	21.5623	0.0463773		3.52617	17.0451	9.94436e-07	3.13332e-05	ppt-miR156a	-3.52617	17.0451	9.94436e-07	3.13332e-05	0.261768
ppt-miR390a	AAGCUCAGGAGGGAUAGCGCC	Tang, Z. et al. (2012)	0	16	11	4	23	16	0	968	139	703	715	1773	696	843	100	39	6	12	48	22	33	0.0319528	31.2961		-5.8257	9.23216	8.05926e-12	9.36385e-10	ppt-miR390a	5.8257	9.23216	8.05926e-12	9.36385e-10	0.199201
pta-miR166a	UCGGACCAGGCUUCAUUCCCC	Tang, Z. et al. (2012)	8	5171	3662	1448	2222	1803	900	79625	9711	70268	80492	50841	65459	88522	1019658	605265	315	20828	4721	23413	10200	0.0847899	11.7939		-4.46436	15.5036	3.02423e-09	2.00787e-07	pta-miR166a	4.46436	15.5036	3.02423e-09	2.00787e-07	0.395671
pta-miR396	UUCCACAGCUUUCUUGAACUU	Tang, Z. et al. (2012)	0	3	23	10	173	85	183	23	4	25	145	19	123	42	2535	4844	851	155	125	238	391	2.28061	0.438478		0.284808	6.41814	0.739827	1	pta-miR396	-0.284808	6.41814	0.739827	1	0.887104
ptc-miR166n	UCGGACCAGGCUUCAUUCCUU	Tang, Z. et al. (2012)	1	177	150	100	190	158	42	10938	1425	9853	10784	6664	10903	10660	826	662	12	2725	662	2335	535	0.0330704	30.2386		-5.82403	12.6048	5.56683e-13	9.40794e-11	ptc-miR166n	5.82403	12.6048	5.56683e-13	9.40794e-11	0.204382
ptc-miR166p	UCGGACCAGGCUCCAUUCCUU	Tang, Z. et al. (2012)	0	0	0	0	0	0	0	2	0	3	4	2	4	3	0	0	0	0	4	4	1	0.65035	1.53763		-0.852789	2.69013	0.658385	1	ptc-miR166p	0.852789	2.69013	0.658385	1	0.967375
sbi-miR1432	CUCAGGAGAGAUGACACCGAC	Tang, Z. et al. (2012)	0	132	28	74	43	20	214	16	1	12	24	9	10	8	0	16	0	46	0	32	34	11.0428	0.0905566		2.45794	6.08117	0.004333	0.0471056	sbi-miR1432	-2.45794	6.08117	0.004333	0.0471056	0.412791
sbi-miR156e	UGACAGAAGAGAGCGAGCAC	Tang, Z. et al. (2012)	4	301	462	423	317	353	438	5	0	12	22	6	14	13	0	6	1	3332	3182	3486	410	69.094	0.014473		5.09757	8.22256	5.19549e-09	3.33049e-07	sbi-miR156e	-5.09757	8.22256	5.19549e-09	3.33049e-07	0.107906
sbi-miR166k	UCGGACCAGGCUUCAUUCCU	Tang, Z. et al. (2012)	2	309	296	140	260	236	44	19324	2459	15838	18088	12155	16163	18985	5527	10660	12	3108	837	2697	684	0.0311749	32.0771		-5.9075	13.362	2.83526e-13	5.27075e-11	sbi-miR166k	5.9075	13.362	2.83526e-13	5.27075e-11	0.195556
smo-miR156a	CGACAGAAGAGAGUGAGCAC	Tang, Z. et al. (2012)	0	245	559	268	107	136	129	9	2	7	26	5	3	8	0	4	0	195	117	151	120	50.0477	0.0199809		4.80356	7.73789	3.57792e-08	1.8476e-06	smo-miR156a	-4.80356	7.73789	3.57792e-08	1.8476e-06	0.13913
sof-miR168b	UCGCUUGGGCAGAUCGGGAC	Tang, Z. et al. (2012)	0	299	179	49	35	119	0	4	2	8	4	3	3	3	0	0	0	9	9	2	22	40.7412	0.0245452		4.33294	6.76866	1.86198e-06	5.58293e-05	sof-miR168b	-4.33294	6.76866	1.86198e-06	5.58293e-05	0.163116
vvi-miR156e	UGACAGAGGAGAGUGAGCAC	Tang, Z. et al. (2012)	1	51	80	45	34	24	57	0	0	1	11	4	4	3	0	12	0	83	23	59	66	21.7011	0.0460805		3.35608	5.55878	0.00087065	0.0121695	vvi-miR156e	-3.35608	5.55878	0.00087065	0.0121695	0.260566
vvi-miR167c	UGAAGCUGCCAGCAUGAUCUC	Tang, Z. et al. (2012)	0	266	299	175	144	68	6	166	16	157	193	279	210	201	3	5	11	196	96	155	55	2.14995	0.465127		0.202443	8.02749	0.768776	1	vvi-miR167c	-0.202443	8.02749	0.768776	1	0.901604
zma-miR156l-3p	GCUCACUGCUCUAUCUGUCACC	Tang, Z. et al. (2012)	0	18	32	17	52	55	0	40	15	65	71	107	78	65	9	9	38	11	7	6	7	0.937541	1.06662		-1.0082	6.19012	0.1804	0.903068	zma-miR156l-3p	1.0082	6.19012	0.1804	0.903068	0.99925
zma-miR160a-3p	GCGUGCAAGGGGCCAAGCAUG	Tang, Z. et al. (2012)	0	0	2	0	0	1	0	7	0	9	4	10	12	10	0	0	0	0	0	0	0	0.431104	2.31962		-2.13815	3.18359	0.186957	0.903068	zma-miR160a-3p	2.13815	3.18359	0.186957	0.903068	0.8828
zma-miR166g-5p	GGAAUGUUGUCUGGUUGGAGA	Tang, Z. et al. (2012)	0	1	1	1	3	0	0	72	17	76	123	59	57	49	89	0	0	1	8	21	10	0.0676919	14.7728		-4.67223	5.59615	7.48629e-06	0.000193292	zma-miR166g-5p	4.67223	5.59615	7.48629e-06	0.000193292	0.340797
zma-miR2118e	UUCCUGAUGUCUCCCAUUCCUA	Tang, Z. et al. (2012)	0	0	0	0	0	0	6	7	0	4	1	1	2	2	0	0	0	0	0	0	0	0.829418	1.20567		-0.852789	2.69013	0.658385	1	zma-miR2118e	0.852789	2.69013	0.658385	1	0.993719
zma-miR2275b-3p	UUCAGUUUCCUCUAAUAUCUCA	Tang, Z. et al. (2012)	0	0	0	0	0	1	0	4	0	1	2	3	8	2	0	0	0	0	0	0	0	0.689795	1.44971		-0.852789	2.69013	0.658385	1	zma-miR2275b-3p	0.852789	2.69013	0.658385	1	0.975552
zma-miR390a-3p	CGCUAUCUAUCCUGAGCUCCA	Tang, Z. et al. (2012)	0	0	0	0	0	0	0	15	2	18	18	8	21	14	0	0	0	0	0	0	0	0.166117	6.01984		-2.97513	3.67138	0.0197869	0.15993	zma-miR390a-3p	2.97513	3.67138	0.0197869	0.15993	0.590628
zma-miR396b-3p	GUUCAAUAAAGCUGUGGGAAA	Tang, Z. et al. (2012)	0	0	1	0	7	5	0	72	15	74	95	40	96	58	6	0	13	3	8	4	4	0.100065	9.99349		-4.20732	5.55348	9.78617e-06	0.000240834	zma-miR396b-3p	4.20732	5.55348	9.78617e-06	0.000240834	0.439676
osa-miR1318	UCAGGAGAGAUGACACCGAC	Tang, Z. et al. (2012)	3	1249	426	0	640	418	6606	61	0	47	88	53	72	33	196	3313	76	521	292	537	313	33.6694	0.0297006		4.18798	9.30504	5.87359e-08	2.79974e-06	osa-miR1318	-4.18798	9.30504	5.87359e-08	2.79974e-06	0.18856
tae_1	AAACUAAUAUAUGAGCGUUUA	Ritu Pandey et al. (2014)	0	9	3	7	190	53	0	3	1	1	0	0	3	0	0	0	15	1	75	14	4	29.4467	0.0339596		3.84576	5.46626	0.000211308	0.00388933	tae_1	-3.84576	5.46626	0.000211308	0.00388933	0.208461
tae_2	AAUUCGGGACGGAGGGAGUAA	Ritu Pandey et al. (2014)	0	0	0	0	0	0	0	0	0	0	0	1	0	1	0	0	0	0	0	1	0	1.38453	0.722269		0.0882527	2.48536	1	1	tae_2	-0.0882527	2.48536	1	1	0.98116
tae_3	UUUCUGCGACGAGUAAUUCGG	Ritu Pandey et al. (2014)	0	7	0	3	5	2	0	10	1	7	10	6	9	7	0	1	0	2	1	2	1	1.02755	0.973186		-0.882952	3.51153	0.63315	1	tae_3	0.882952	3.51153	0.63315	1	0.999867
tae_4	ACUUCCUCCGUUCGGAAUUAC	Ritu Pandey et al. (2014)	0	5	1	2	4	1	1	1	1	4	4	2	6	4	2	3	2	10	1	6	10	1.49175	0.670355		-0.162353	3.2675	1	1	tae_4	0.162353	3.2675	1	1	0.97172
tae_5	AGACAAGUAAUUUCGAACGGA	Ritu Pandey et al. (2014)	0	45	13	18	27	19	23	169	37	196	188	126	268	202	2	3	0	170	17	104	4	0.280147	3.56956		-2.74566	7.12166	0.000268124	0.00474707	tae_5	2.74566	7.12166	0.000268124	0.00474707	0.758043
tae_6	AGCGAUCUGCCGAAGCUGUU	Ritu Pandey et al. (2014)	0	57	20	47	122	229	0	2	0	2	2	1	3	3	389	235	0	2	4	2	13	51.6215	0.0193718		4.68042	6.18511	9.84581e-06	0.000240834	tae_6	-4.68042	6.18511	9.84581e-06	0.000240834	0.135809
tae_7	AGGCCCACUGGGCAGCGCCCC	Ritu Pandey et al. (2014)	0	0	0	0	0	0	0	0	0	0	0	0	0	0	0	2	0	0	0	0	0	1.64336	0.60851		0.0882527	2.48536	1	1	tae_7	-0.0882527	2.48536	1	1	0.956837
tae_8	AGUAAUUUUGGACGGAGGGAG	Ritu Pandey et al. (2014)	0	52	49	35	8	8	21	15	7	20	32	13	27	15	23	40	0	13	14	11	17	2.86062	0.349575		0.570805	5.46912	0.483994	1	tae_8	-0.570805	5.46912	0.483994	1	0.825273
tae_9	AUAAGCACCGGUGCUUAAGGA	Ritu Pandey et al. (2014)	0	13	2	4	7	4	5	1	0	0	0	0	1	0	4	6	360	0	4	0	4	7.93262	0.126062		2.17107	3.44526	0.266667	1	tae_9	-2.17107	3.44526	0.266667	1	0.505768
tae_10	AUUAGUACUGGUUCGUGGCAC	Ritu Pandey et al. (2014)	0	1	0	1	2	1	0	1	0	1	6	1	3	2	0	0	0	0	0	0	0	1.30432	0.766684		-0.304517	2.85348	1	1	tae_10	0.304517	2.85348	1	1	0.987382
tae_11	AUUUCUGGACGGAGGGAGUAA	Ritu Pandey et al. (2014)	0	0	0	0	0	0	0	0	2	1	1	0	2	0	0	0	0	1	0	0	0	0.714074	1.40042		-0.852789	2.69013	0.658385	1	tae_11	0.852789	2.69013	0.658385	1	0.979834
tae_12	CAUCUAUUUUGGAACGGAGGG	Ritu Pandey et al. (2014)	1	368	210	374	473	259	37	222	38	236	295	158	260	232	73	101	3	127	36	69	82	3.03086	0.329939		0.695224	8.61047	0.308116	1	tae_12	-0.695224	8.61047	0.308116	1	0.808231
tae_13	CCCUGGCAGAUAGCGCGAUCA	Ritu Pandey et al. (2014)	0	3	1	1	1	4	0	2	0	0	0	0	0	0	1	0	0	0	0	0	1	3.41739	0.292621		1.03286	2.83534	1	1	tae_13	-1.03286	2.83534	1	1	0.771644
tae_14	CGCGCUGCCCUGUGAGCUUGC	Ritu Pandey et al. (2014)	0	1	0	0	0	1	0	0	0	0	0	0	0	0	0	0	0	0	0	0	0	2.0877	0.478995		0.0882527	2.48536	1	1	tae_14	-0.0882527	2.48536	1	1	0.908535
tae_15	CGGUAGGGCUGUAUGAUGGCGA	Ritu Pandey et al. (2014)	0	186	156	139	675	535	889	18756	3731	21842	11741	9491	26108	34842	18	2	2	180	0	352	151	0.035817	27.9197		-5.70682	13.7063	9.96295e-13	1.4247e-10	tae_15	5.70682	13.7063	9.96295e-13	1.4247e-10	0.216857
tae_16	UUUGACCAAGUUUGUAGAGAA	Ritu Pandey et al. (2014)	2	368	77	225	325	191	3	328	25	248	346	109	341	192	7	0	28	4258	44	3781	1137	2.02529	0.493757		0.111796	8.32914	0.873626	1	tae_16	-0.111796	8.32914	0.873626	1	0.915484
tae_18	CUGACAUACGGGCGUGUGGGC	Ritu Pandey et al. (2014)	0	1	1	0	0	2	0	3	0	3	10	1	1	4	0	2	2	6	0	0	1	0.888735	1.1252		-1.41755	2.87178	0.430642	1	tae_18	1.41755	2.87178	0.430642	1	0.997495
tae_19	GGGCGUUCGCGCGGGCCGACC	Ritu Pandey et al. (2014)	0	1	4	0	2	0	2	0	0	0	0	0	0	0	6	1	3	0	0	0	0	3.47608	0.28768		0.636525	2.67158	1	1	tae_19	-0.636525	2.67158	1	1	0.766345
tae_20	GGUGAACGCGCCGCCGUCAAAC	Ritu Pandey et al. (2014)	0	2	1	0	2	1	0	0	0	0	0	0	1	0	56	24	11	1	0	0	0	2.81072	0.35578		0.636525	2.67158	1	1	tae_20	-0.636525	2.67158	1	1	0.830372
tae_22	GUGCGCGGUCUGUUUUGGUCAG	Ritu Pandey et al. (2014)	0	1	0	1	0	0	0	2	1	0	2	4	1	1	14	0	0	0	0	0	0	0.928745	1.07672		-0.852789	2.69013	0.658385	1	tae_22	0.852789	2.69013	0.658385	1	0.999015
tae_23	UAAUGUAAGACGCUUUUUGAC	Ritu Pandey et al. (2014)	0	6	5	6	16	10	2	49	5	34	39	21	60	50	0	0	0	49	49	70	3	0.48073	2.08017		-1.95268	5.05824	0.0312329	0.229494	tae_23	1.95268	5.05824	0.0312329	0.229494	0.909374
tae-miR2074_npr	UAGCUCCACUAAAUUUGGAGCU	Ritu Pandey et al. (2014)	0	1	1	2	237	176	0	0	0	0	0	0	0	0	0	0	0	0	0	0	0	91.9613	0.0108741		5.38741	5.95777	3.48888e-06	9.9782e-05	tae_25	-5.38741	5.95777	3.48888e-06	9.9782e-05	0.0857719
tae_26	UAUGGAUGAAGAUAUGCACUG	Ritu Pandey et al. (2014)	0	14	3	9	11	6	12	2	0	3	1	0	9	4	482	396	1	27	0	22	9	4.9973	0.200108		1.63864	3.80437	0.251568	1	tae_26	-1.63864	3.80437	0.251568	1	0.650196
tae_27	UCCCGAAAGGCUUGAAGCAAAU	Ritu Pandey et al. (2014)	0	1	0	0	1	0	1	1	0	0	2	3	2	2	0	0	0	0	0	2	4	1.15979	0.862225		-0.852789	2.69013	0.658385	1	tae_27	0.852789	2.69013	0.658385	1	0.996048
tae_29	UCUGUAAACUAACAUAAGAGC	Ritu Pandey et al. (2014)	0	1	1	2	3	4	19	0	0	0	2	0	0	1	0	0	2	4	0	4	4	4.26337	0.234556		1.34345	2.98142	0.726708	1	tae_29	-1.34345	2.98142	0.726708	1	0.701455
tae_30	UCUGUAAACUAAUGUAAGAGC	Ritu Pandey et al. (2014)	0	1	0	1	3	3	24	4	1	4	1	2	3	5	0	0	6	2	0	8	5	1.57413	0.635273		-0.162353	3.2675	1	1	tae_30	0.162353	3.2675	1	1	0.963812
tae_31	UCUGUGACAAGUAAUUCCGAA	Ritu Pandey et al. (2014)	0	3	2	1	2	1	2	33	5	43	22	11	24	25	0	4	1	48	10	41	5	0.236324	4.23147		-2.76195	4.32449	0.00583707	0.0589735	tae_31	2.76195	4.32449	0.00583707	0.0589735	0.703873
tae_32	UCUUACAUUAUGGGACGGAGU	Ritu Pandey et al. (2014)	0	4	1	3	17	18	0	9	1	7	11	2	14	17	6	0	0	4	2	12	3	1.70426	0.586763		-0.164813	4.00723	1	1	tae_32	0.164813	4.00723	1	1	0.950508
tae_33	UGAACGUGUGCUGAACGCGGA	Ritu Pandey et al. (2014)	0	4	0	0	2	2	0	2	0	4	2	0	1	2	0	0	3	0	2	4	3	1.8026	0.554755		-0.304517	2.85348	1	1	tae_33	0.304517	2.85348	1	1	0.940005
tae_34	UGACAAAUAUUUUCGGACGGA	Ritu Pandey et al. (2014)	0	7	5	7	11	12	16	101	23	83	96	24	105	77	0	1	0	19	0	17	3	0.23797	4.20222		-2.91716	5.94178	0.000422388	0.0065435	tae_34	2.91716	5.94178	0.000422388	0.0065435	0.706104
tae_35	UGACAACUAUUUUCGGACGGA	Ritu Pandey et al. (2014)	0	4	5	7	4	7	3	56	13	78	78	28	71	56	5	6	1	41	1	18	7	0.222465	4.49508		-3.00809	5.44435	0.000572185	0.00871879	tae_35	3.00809	5.44435	0.000572185	0.00871879	0.684391
tae_36	UGACAAGUACUUUCGGACGGA	Ritu Pandey et al. (2014)	0	0	0	3	0	2	0	6	1	7	8	4	8	8	0	0	0	8	0	1	1	0.5952	1.68011		-1.58988	3.3022	0.266667	1	tae_36	1.58988	3.3022	0.266667	1	0.953037
tae_37	UGACAAGUAUUCUCGGACGGA	Ritu Pandey et al. (2014)	0	6	10	5	3	6	29	25	6	23	28	9	26	21	4	1	0	23	1	12	14	0.717389	1.39394		-1.37537	4.56215	0.14853	0.76233	tae_37	1.37537	4.56215	0.14853	0.76233	0.980377
tae_38	UGACAAGUAUUUCGGACGGA	Ritu Pandey et al. (2014)	0	17	10	2	0	3	3	8	2	7	11	3	11	9	0	2	0	8	0	1	1	1.58665	0.630258		-0.314248	3.93867	0.840166	1	tae_38	0.314248	3.93867	0.840166	1	0.96257
tae_39	UGACAAGUAUUUUCGAACGGA	Ritu Pandey et al. (2014)	0	47	19	31	39	43	9	155	18	121	154	53	183	96	0	5	0	217	15	157	12	0.616594	1.62181		-1.59572	6.68778	0.0297537	0.219735	tae_39	1.59572	6.68778	0.0297537	0.219735	0.959036
tae_40	UGAUAAGUAUUUUCGGACGGA	Ritu Pandey et al. (2014)	0	6	6	5	19	7	30	57	6	51	60	28	59	48	0	4	0	19	5	10	3	0.462604	2.16167		-1.94544	5.28124	0.0230912	0.182278	tae_40	1.94544	5.28124	0.0230912	0.182278	0.900299
tae_42	UGGCGAGGGACAUACACUGU	Ritu Pandey et al. (2014)	0	22	27	19	97	65	0	1	0	0	1	0	1	1	0	0	1	1	0	2	1	40.9036	0.0244477		4.65228	5.32049	0.00013422	0.00257231	tae_42	-4.65228	5.32049	0.00013422	0.00257231	0.162619
tae_43	UUCCGAAAAGCUUGAAGCAAAU	Ritu Pandey et al. (2014)	0	0	0	0	0	0	0	0	0	0	0	0	0	0	0	0	0	0	0	0	0	1.64336	0.60851		0.0882527	2.48536	1	1	tae_43	-0.0882527	2.48536	1	1	0.956837
tae_44	UUCCGAAAGGCUUGAAGCAAAU	Ritu Pandey et al. (2014)	0	102	27	51	451	214	3	29	2	21	26	11	28	20	8	2	16	16	80	86	168	14.5694	0.0686369		2.98542	7.05551	0.000161183	0.00302667	tae_44	-2.98542	7.05551	0.000161183	0.00302667	0.344007
tae_45	UUCCGAAAGGCUUGAAGCGAAU	Ritu Pandey et al. (2014)	0	64	17	35	559	302	0	28	3	29	36	20	33	33	2	0	2	30	0	53	67	12.4205	0.0805122		2.75435	7.25083	0.0003969	0.00625286	tae_45	-2.75435	7.25083	0.0003969	0.00625286	0.382544
tae_46	UUCGAUCGUAAUCGGAUGGUC	Ritu Pandey et al. (2014)	0	3	0	2	8	2	0	0	0	3	0	0	1	0	0	0	5	0	0	3	2	3.91056	0.255718		1.34345	2.98142	0.726708	1	tae_46	-1.34345	2.98142	0.726708	1	0.729154
tae_47	UUCUGAAAGGCUUGAAGCAAAU	Ritu Pandey et al. (2014)	0	20	3	9	38	23	0	32	0	18	21	9	23	21	0	2	0	47	24	78	76	2.03058	0.49247		0.02835	4.84704	1	1	tae_47	-0.02835	4.84704	1	1	0.914896
tae_48	UUGUCUUAGAUUCGUCUAGAUA	Ritu Pandey et al. (2014)	0	2	0	0	3	0	1	2	1	0	2	0	0	0	0	0	5	0	0	4	1	1.58031	0.632786		-0.304517	2.85348	1	1	tae_48	0.304517	2.85348	1	1	0.9632
tae_49	UUUCGAAAGGCUUGAAGCAAAU	Ritu Pandey et al. (2014)	0	3	0	0	2	8	0	1	0	0	0	0	0	0	0	0	0	0	0	3	3	4.11227	0.243175		1.03286	2.83534	1	1	tae_49	-1.03286	2.83534	1	1	0.713056
tae-miR3001a	AAAATTCAACTCGTTTGGACA	Sun,F. et al. (2014)	0	10	0	3	13	3	0	8	2	7	6	2	8	7	0	0	0	40	6	36	24	1.64586	0.607586		-0.222056	3.77379	1	1	tae-miR3001a	0.222056	3.77379	1	1	0.956581
tae-miR3002a	AAATCCGGTTTATTTTTCTA	Sun,F. et al. (2014)	0	2	2	3	16	7	2	7	1	5	6	1	11	7	0	0	2	1	2	2	0	1.89476	0.527772		0.0937129	3.67598	1	1	tae-miR3002a	-0.0937129	3.67598	1	1	0.929941
tae-miR3003a	AAATGAACAAAAGGGGATGTA	Sun,F. et al. (2014)	0	4	2	7	2	3	0	6	0	6	6	7	22	4	0	0	0	12	5	8	2	1.19897	0.834049		-0.627526	3.6049	0.63315	1	tae-miR3003a	0.627526	3.6049	0.63315	1	0.994086
tae-miR3004b	AAATTTCAGATCATTTGGACA	Sun,F. et al. (2014)	0	3	0	3	14	6	1	26	2	24	18	7	35	13	0	11	0	66	33	76	26	0.632623	1.58072		-1.53457	4.20791	0.148066	0.76233	tae-miR3004b	1.53457	4.20791	0.148066	0.76233	0.96316
tae-miR3005a	AACAATTGATATGGATCGGAG	Sun,F. et al. (2014)	0	10	9	6	8	4	0	0	0	1	4	0	0	1	0	0	0	3	25	12	7	7.16349	0.139597		2.3205	3.53987	0.191276	0.907096	tae-miR3005a	-2.3205	3.53987	0.191276	0.907096	0.536495
tae-miR3006a	AACCAAAGCTGGCATACCTTT	Sun,F. et al. (2014)	0	0	0	0	0	0	0	0	0	0	0	0	0	0	0	0	0	5	1	0	1	1.64336	0.60851		0.0882527	2.48536	1	1	tae-miR3006a	-0.0882527	2.48536	1	1	0.956837
tae-miR3007a	AACTATTTCGGTACAGAGGGA	Sun,F. et al. (2014)	0	6	4	9	13	11	7	10	1	9	10	2	12	7	0	0	0	6	0	7	2	2.19486	0.455609		0.2295	3.99218	1	1	tae-miR3007a	-0.2295	3.99218	1	1	0.896609
tae-miR3008a	AACTGTGAACTCGCGGGGATG	Sun,F. et al. (2014)	0	31	31	14	4	1	3	2	2	10	10	11	53	44	693	139	4	9	16	23	16	1.70786	0.585528		-0.0962366	4.89435	1	1	tae-miR3008a	0.0962366	4.89435	1	1	0.95013
tae-miR3009a	TGGTCTGTGTTTGTTTCAAAC	Sun,F. et al. (2014)	0	2	0	0	34	36	58	4	0	3	3	0	4	3	118	78	28	0	49	13	20	8.50042	0.117641		2.29446	4.24904	0.06403	0.387726	tae-miR3009a	-2.29446	4.24904	0.06403	0.387726	0.485446
tae-miR3010a	AAGCGTAGTCGAACGAATCTG	Sun,F. et al. (2014)	30	4270	1954	2108	6111	4327	3203	1888	185	1559	2625	601	1250	966	291	593	110	0	1	0	0	5.55102	0.180147		1.56839	11.7824	0.019393	0.15993	tae-miR3010a	-1.56839	11.7824	0.019393	0.15993	0.616427
tae-miR3010b	AAGCGTAGTCGAACGAATCT	Sun,F. et al. (2014)	30	4363	2002	2141	6214	4388	3241	2918	266	2274	3809	1195	1780	1405	308	623	114	0	1	0	0	3.76631	0.265512		1.00825	11.9698	0.127635	0.683783	tae-miR3010b	-1.00825	11.9698	0.127635	0.683783	0.741112
tae-miR3011a	AATGCCATGTTGTTCTGAAGA	Sun,F. et al. (2014)	0	10	5	2	8	7	2	2	1	4	2	2	2	1	0	5	2	18	8	19	15	3.59766	0.277958		1.23003	3.55599	0.442579	1	tae-miR3011a	-1.23003	3.55599	0.442579	1	0.75558
tae-miR3012a	AATTAATTTGGATTGGAGGGA	Sun,F. et al. (2014)	0	1	0	2	1	0	0	3	1	10	7	2	6	4	0	1	0	2	0	1	0	0.651454	1.53503		-1.27411	3.16581	0.521739	1	tae-miR3012a	1.27411	3.16581	0.521739	1	0.967626
tae-miR3013a	TGTTGCATGACAAGTTGAGCA	Sun,F. et al. (2014)	3	883	859	766	1875	1087	363	150	19	162	208	87	194	199	225	166	839	376	0	325	550	14.006	0.071398		2.90181	9.76255	4.85608e-05	0.000981246	tae-miR3013a	-2.90181	9.76255	4.85608e-05	0.000981246	0.353258
tae-miR3014b	AATTTCGAACGGAGGGAGTAG	Sun,F. et al. (2014)	0	4	3	1	1	3	22	3	0	3	1	2	1	0	0	10	1	3	0	1	0	3.17691	0.314771		0.402409	3.13062	1	1	tae-miR3014b	-0.402409	3.13062	1	1	0.79406
tae-miR3015a	ACAAGTAATTCGGAATGAAGG	Sun,F. et al. (2014)	0	10	1	4	1	0	23	5	0	3	6	2	3	11	0	0	1	20	0	11	0	1.97644	0.505959		0.310006	3.4782	1	1	tae-miR3015a	-0.310006	3.4782	1	1	0.920911
tae-miR3016a	ACACTTATGTTGGGACGGAGG	Sun,F. et al. (2014)	0	3	1	0	1	1	0	0	0	1	2	0	2	4	0	0	2	157	0	192	180	1.70833	0.585368		-0.304517	2.85348	1	1	tae-miR3016a	0.304517	2.85348	1	1	0.95008
tae-miR3017a	ACATCTGAGCAGCTCTCGGCA	Sun,F. et al. (2014)	0	13	10	7	9	6	9	34	9	27	39	22	42	51	6	22	1	84	65	102	188	0.557131	1.79491		-1.76502	5.04645	0.0421466	0.290126	tae-miR3017a	1.76502	5.04645	0.0421466	0.290126	0.940836
tae-miR3017b	AGCATCTGAGAAGCTCTCGGCA	Sun,F. et al. (2014)	0	14	13	14	6	6	3	36	7	53	32	27	46	51	0	0	1	75	0	72	76	0.606336	1.64925		-1.60928	5.15117	0.064661	0.390275	tae-miR3017b	1.60928	5.15117	0.064661	0.390275	0.956232
tae-miR3017c	AGCATCTGAGCAGCTCTCGGCA	Sun,F. et al. (2014)	0	6	5	6	4	2	20	36	6	32	46	26	44	32	3	2	2	54	1	43	64	0.391718	2.55286		-2.27351	4.86044	0.0112943	0.101923	tae-miR3017c	2.27351	4.86044	0.0112943	0.101923	0.857438
tae-miR3018a	ACCTGCAGTTGGGCCAATGAC	Sun,F. et al. (2014)	0	17	8	12	3	4	1	2	0	2	1	0	1	2	18	49	4	103	0	82	13	7.74647	0.129091		1.63864	3.80437	0.251568	1	tae-miR3018a	-1.63864	3.80437	0.251568	1	0.512845
tae-miR3019a	ACCTTCAGGAAGGACTGCATC	Sun,F. et al. (2014)	0	0	0	0	1	0	0	0	0	0	0	0	0	2	0	0	12	0	1	0	0	1.57185	0.636194		0.0882527	2.48536	1	1	tae-miR3019a	-0.0882527	2.48536	1	1	0.964038
tae-miR3020a	TCGACAAGTATTTCCAGACGG	Sun,F. et al. (2014)	0	2	1	0	17	0	1	8	1	1	6	5	7	6	2	0	0	4	1	5	1	1.46265	0.683689		-0.311757	3.49482	1	1	tae-miR3020a	0.311757	3.49482	1	1	0.974389
tae-miR3021a	ACGACACAAGCAGCAACTCTC	Sun,F. et al. (2014)	0	13	20	18	8	8	6	33	2	31	32	16	46	36	0	5	0	188	0	225	116	1.04105	0.960572		-0.81622	5.02019	0.371253	1	tae-miR3021a	0.81622	5.02019	0.371253	1	0.999708
tae-miR3022a	ACGGCATAGAGGCACTGCAAA	Sun,F. et al. (2014)	0	3015	2175	1986	614	465	1670	66	26	144	157	46	116	74	115	106	1	54	5	110	304	34.523	0.0289662		4.21385	10.3883	2.89981e-08	1.63356e-06	tae-miR3022a	-4.21385	10.3883	2.89981e-08	1.63356e-06	0.185031
tae-miR3023a	ACGGCGCGTCCGCGGTCGGAA	Sun,F. et al. (2014)	0	1	0	1	0	2	0	2	0	1	0	0	0	1	4	9	0	1	0	0	0	1.94052	0.515327		0.0882527	2.48536	1	1	tae-miR3023a	-0.0882527	2.48536	1	1	0.924892
tae-miR3024a	AGAACAGCGGGGAGGTGCTAC	Sun,F. et al. (2014)	0	0	0	0	0	0	0	0	0	0	0	0	0	0	0	4	0	0	0	0	0	1.64336	0.60851		0.0882527	2.48536	1	1	tae-miR3024a	-0.0882527	2.48536	1	1	0.956837
tae-miR3025a	AGAAGAGGGTCAAGAAAGCTGT	Sun,F. et al. (2014)	0	57	40	36	60	47	10	72	21	105	171	60	183	161	8	12	0	138	271	209	40	0.800652	1.24898		-1.22384	6.84236	0.0869835	0.490007	tae-miR3025a	1.22384	6.84236	0.0869835	0.490007	0.991141
tae-miR3026a	AGACCCACAGGGCAGTGTGCC	Sun,F. et al. (2014)	0	2	1	2	2	2	0	0	0	1	0	0	0	0	0	2	0	0	0	0	0	3.55427	0.281352		1.03286	2.83534	1	1	tae-miR3026a	-1.03286	2.83534	1	1	0.759389
tae-miR3026b	AGACCCACAGGGCAGTGCGCC	Sun,F. et al. (2014)	0	1	0	1	1	1	0	0	0	0	0	0	0	0	2	4	0	2	0	0	1	2.61766	0.38202		0.0882527	2.48536	1	1	tae-miR3026b	-0.0882527	2.48536	1	1	0.850529
tae-miR3027a	AGACGAGGGTGATCATAAACT	Sun,F. et al. (2014)	0	0	0	1	0	0	0	0	0	0	1	0	0	2	0	1	2	0	0	3	0	1.531	0.653167		0.0882527	2.48536	1	1	tae-miR3027a	-0.0882527	2.48536	1	1	0.968012
tae-miR3028a	AGAGCAGCTCAGATGTCCAAA	Sun,F. et al. (2014)	0	12	6	11	6	1	1	0	0	0	1	0	0	0	3	7	6	0	2	1	1	10.1943	0.0980942		2.3205	3.53987	0.191276	0.907096	tae-miR3028a	-2.3205	3.53987	0.191276	0.907096	0.434234
tae-miR3029a	AGAGCGCACCGCCGTCGAGGG	Sun,F. et al. (2014)	0	19	14	11	3	4	36	5	0	1	3	3	3	10	700	391	12	0	4	2	3	5.25595	0.19026		1.48407	4.15069	0.187026	0.903068	tae-miR3029a	-1.48407	4.15069	0.187026	0.903068	0.633945
tae-miR3030a	AGAGGCTAACCATGAAAGCGG	Sun,F. et al. (2014)	1	12	7	8	3	2	21	0	0	1	0	0	0	0	0	1	0	12	0	4	0	10.5819	0.0945012		2.4559	3.62821	0.191276	0.907096	tae-miR3030a	-2.4559	3.62821	0.191276	0.907096	0.42414
tae-miR3031a	AGAGGGCAGGCCTGGCGCAG	Sun,F. et al. (2014)	0	4	2	4	1	1	0	11	2	5	7	8	11	10	1408	839	2	2	0	2	2	0.742956	1.34597		-1.45246	3.52835	0.333681	1	tae-miR3031a	1.45246	3.52835	0.333681	1	0.984254
tae-miR3032a	TTAAGAACAGCAGGGCATTTT	Sun,F. et al. (2014)	0	0	0	0	0	0	0	7	1	5	6	3	9	6	0	3	0	21	0	19	9	0.363408	2.75172		-1.82238	3.03512	0.282609	1	tae-miR3032a	1.82238	3.03512	0.282609	1	0.836462
tae-miR3033a	AGATTGATTAACGAAGATGGC	Sun,F. et al. (2014)	0	6	4	7	7	0	17	5	0	5	8	5	2	1	0	2	1	62	0	42	16	2.77221	0.360723		0.498543	3.5722	0.7999	1	tae-miR3033a	-0.498543	3.5722	0.7999	1	0.83434
tae-miR3034a	AGCATGTGTTCAGAAGATTAGG	Sun,F. et al. (2014)	0	12	10	12	17	10	418	14	4	34	29	25	31	26	4	25	1	110	0	100	39	2.51664	0.397356		0.434547	5.4787	0.647858	1	tae-miR3034a	-0.434547	5.4787	0.647858	1	0.861327
tae-miR3035a	AGGACTAGGGTTCCTACCGGC	Sun,F. et al. (2014)	0	8	17	13	5	6	14	0	2	0	0	2	0	1	0	9	4	0	16	11	2	6.67038	0.149916		1.85826	3.94737	0.189984	0.907096	tae-miR3035a	-1.85826	3.94737	0.189984	0.907096	0.558456
tae-miR3036a	AGGCCCACAGGACAGCGCCCC	Sun,F. et al. (2014)	0	0	0	0	0	0	0	1	1	1	5	2	0	4	0	0	0	0	0	0	0	0.625751	1.59808		-0.852789	2.69013	0.658385	1	tae-miR3036a	0.852789	2.69013	0.658385	1	0.961429
tae-miR3037a	AGGCCCACAGGGTAGCGTGCA	Sun,F. et al. (2014)	0	1	0	1	2	2	0	0	0	0	0	0	0	1	6	2	0	0	0	0	0	2.7828	0.359351		0.636525	2.67158	1	1	tae-miR3037a	-0.636525	2.67158	1	1	0.833247
tae-miR3038a	TTACTCGTCGCGGAAATGGAT	Sun,F. et al. (2014)	0	3	2	3	3	3	1	10	5	19	16	10	27	18	0	2	0	10	7	27	6	0.430869	2.32089		-2.00692	4.08337	0.06403	0.387726	tae-miR3038a	2.00692	4.08337	0.06403	0.387726	0.882661
tae-miR3039a	AGGTGGAATACTTGAAGAAGA	Sun,F. et al. (2014)	18	449	158	249	251	317	130	1073	89	846	853	744	738	540	14	1	10	3158	8467	12602	8406	0.804017	1.24375		-1.21718	9.4119	0.0709955	0.424375	tae-miR3039a	1.21718	9.4119	0.0709955	0.424375	0.99147
tae-miR3039b	AGGTGGAATACCTGAAGAAGA	Sun,F. et al. (2014)	0	150	33	70	48	70	20	51	1	38	48	43	37	40	0	0	3	412	6	626	1018	4.0127	0.249208		1.0762	6.39959	0.165779	0.837454	tae-miR3039b	-1.0762	6.39959	0.165779	0.837454	0.720913
tae-miR3040a	AGTAAATCGGAACAGAGGGAG	Sun,F. et al. (2014)	1	27	14	11	5	4	0	7	2	9	7	5	11	12	0	0	0	11	7	20	10	2.7433	0.364524		0.504559	4.35646	0.63922	1	tae-miR3040a	-0.504559	4.35646	0.63922	1	0.837336
tae-miR3041a	AGTAGAATGAACGACCAGGCT	Sun,F. et al. (2014)	0	2	1	3	0	2	2	30	5	18	16	13	13	12	2	16	0	2	1	2	2	0.317646	3.14816		-2.31751	4.01619	0.06403	0.387726	tae-miR3041a	2.31751	4.01619	0.06403	0.387726	0.796816
tae-miR3042a	AGTTGAAGATGAGATATTGAA	Sun,F. et al. (2014)	0	84	17	19	49	9	27	17	1	8	6	5	5	2	0	0	1	237	0	156	77	9.2181	0.108482		2.18058	5.26137	0.0171989	0.145331	tae-miR3042a	-2.18058	5.26137	0.0171989	0.145331	0.462193
tae-miR3043a	ATAAAACCTTCAGCTATCCATC	Sun,F. et al. (2014)	0	62	87	74	379	388	1213	594	168	750	683	293	814	686	140	496	133	290	0	403	148	0.734121	1.36217		-1.35125	9.22549	0.0453362	0.306473	tae-miR3043a	1.35125	9.22549	0.0453362	0.306473	0.982976
tae-miR3044a	ATCATGCGATCCTTTTGGAAG	Sun,F. et al. (2014)	0	1	1	0	1	1	0	0	0	0	0	0	0	1	19	6	99	3	6	6	4	2.34647	0.426172		0.0882527	2.48536	1	1	tae-miR3044a	-0.0882527	2.48536	1	1	0.879847
tae-miR3045a	ATCTAAGACAAGTAATTCGGG	Sun,F. et al. (2014)	1	33	22	46	76	49	4	71	11	41	87	25	81	68	0	8	1	4	1120	422	150	1.50345	0.665137		-0.304832	6.23317	0.713789	1	tae-miR3045a	0.304832	6.23317	0.713789	1	0.970627
tae-miR3046a	ATCTGGACAAATCTAAGACAA	Sun,F. et al. (2014)	0	0	0	1	2	1	0	5	0	7	2	0	6	3	0	0	0	3	9	9	5	0.895101	1.11719		-1.41755	2.87178	0.430642	1	tae-miR3046a	1.41755	2.87178	0.430642	1	0.997789
tae-miR3047a	ATGACGAGTAAATCAGAACGG	Sun,F. et al. (2014)	0	36	19	32	17	4	138	23	3	10	15	6	24	9	15	93	2	2	3	2	0	3.89948	0.256445		1.04786	5.19752	0.261464	1	tae-miR3047a	-1.04786	5.19752	0.261464	1	0.730059
tae-miR3048a	ATGGATGACACGTGGCATTTA	Sun,F. et al. (2014)	0	1	4	4	11	10	0	16	1	8	11	4	19	3	0	2	0	2	3	2	0	1.32534	0.754521		-0.48097	3.8663	0.840166	1	tae-miR3048a	0.48097	3.8663	0.840166	1	0.985833
tae-miR3049a	ATGTAGAAGCACCAGGGTAAG	Sun,F. et al. (2014)	0	57	36	31	6	6	33	18	7	20	21	23	39	31	24	116	1	101	0	81	71	2.21342	0.451789		0.264298	5.46586	0.816583	1	tae-miR3049a	-0.264298	5.46586	0.816583	1	0.894548
tae-miR3050a	ATTACTTGTCGCAGAAGTGGA	Sun,F. et al. (2014)	0	9	21	23	11	9	166	11	4	12	16	2	8	10	6	4	3	9	0	5	1	3.83991	0.260423		1.08623	4.90409	0.25882	1	tae-miR3050a	-1.08623	4.90409	0.25882	1	0.734963
tae-miR3051a	ATTGCCATCCTTTAGTCTGCA	Sun,F. et al. (2014)	0	1	2	5	7	1	0	2	1	2	3	1	3	3	0	3	2	0	4	3	3	2.12871	0.469769		0.402409	3.13062	1	1	tae-miR3051a	-0.402409	3.13062	1	1	0.903969
tae-miR3052a	ATTGTTCAGTGTTTCGAAGGA	Sun,F. et al. (2014)	0	273	123	187	103	64	41	2	0	2	7	1	3	4	6	72	24	0	48	20	23	74.4108	0.0134389		5.52737	6.94642	8.36301e-08	3.70163e-06	tae-miR3052a	-5.52737	6.94642	8.36301e-08	3.70163e-06	0.101707
tae-miR3053a	TTCGCCGGCTGCGCGTTCCCC	Sun,F. et al. (2014)	0	0	0	0	5	5	12	8	0	2	3	1	4	3	229	345	9	7	0	5	8	1.63787	0.610548		-0.472943	3.14815	1	1	tae-miR3053a	0.472943	3.14815	1	1	0.957399
tae-miR3054a	CAAGGGAAGGAAGTAGCCAAC	Sun,F. et al. (2014)	0	122	169	103	3	2	0	27	1	35	15	30	10	24	4	7	2	0	6	0	0	7.83319	0.127662		2.00272	6.36515	0.0135506	0.119387	tae-miR3054a	-2.00272	6.36515	0.0135506	0.119387	0.509521
tae-miR3055b	CATCTGAGAAGCTCTCGGCAA	Sun,F. et al. (2014)	0	2	3	3	3	2	0	7	0	13	8	5	8	10	0	0	1	4	5	4	7	0.914956	1.09295		-0.882952	3.51153	0.63315	1	tae-miR3055b	0.882952	3.51153	0.63315	1	0.998577
tae-miR3056a	CCAGGAGAAGTACGTGGCGTG	Sun,F. et al. (2014)	0	1	1	1	2	0	0	2	1	6	3	8	7	9	0	0	0	0	0	0	0	0.637644	1.56827		-1.27411	3.16581	0.521739	1	tae-miR3056a	1.27411	3.16581	0.521739	1	0.96439
tae-miR3057a	CGAATGTATTTTTTATGGCTTG	Sun,F. et al. (2014)	0	2	0	1	11	0	23	23	4	16	38	11	24	10	88	12	8	3	0	4	3	0.47903	2.08755		-1.87609	4.22276	0.0721088	0.429648	tae-miR3057a	1.87609	4.22276	0.0721088	0.429648	0.908552
tae-miR3058a	CGAGTAATATGGAACGGAGGG	Sun,F. et al. (2014)	0	35	47	23	51	30	4	49	6	40	30	65	25	46	0	1	0	7	12	4	1	1.80629	0.55362		-0.0627787	5.8342	0.951983	1	tae-miR3058a	0.0627787	5.8342	0.951983	1	0.939605
tae-miR3059a	CGATCCGAATTAATTGACGCA	Sun,F. et al. (2014)	1	6	0	2	9	4	1	11	1	7	5	5	8	8	0	0	0	3	0	2	1	1.33421	0.74951		-0.627526	3.6049	0.63315	1	tae-miR3059a	0.627526	3.6049	0.63315	1	0.985162
tae-miR3060a	CGATTGGTGCTCGTCGGTGAC	Sun,F. et al. (2014)	1	256	196	154	111	85	3	50	5	51	57	20	52	36	16	23	3	0	0	0	0	7.88284	0.126858		2.06134	7.24095	0.00592591	0.0595474	tae-miR3060a	-2.06134	7.24095	0.00592591	0.0595474	0.507639
tae-miR3061a	CGGTAGGACTGTTTGATGGCGA	Sun,F. et al. (2014)	0	0	0	0	0	0	0	0	0	0	0	1	0	0	0	0	0	0	0	0	0	1.50451	0.66467		0.0882527	2.48536	1	1	tae-miR3061a	-0.0882527	2.48536	1	1	0.970528
tae-miR3061b	CGGTATGACTGTATGATGGCGA	Sun,F. et al. (2014)	0	0	0	0	0	0	0	0	0	0	0	0	0	0	0	0	0	0	0	0	0	1.64336	0.60851		0.0882527	2.48536	1	1	tae-miR3061b	-0.0882527	2.48536	1	1	0.956837
tae-miR3062a	TTCTTCAAGTACTCCACTTTT	Sun,F. et al. (2014)	0	8	19	14	434	186	2064	112	14	106	149	61	175	81	53	377	29	182	174	235	174	4.17026	0.239793		1.15918	7.84376	0.0985576	0.547104	tae-miR3062a	-1.15918	7.84376	0.0985576	0.547104	0.708559
tae-miR3063a	CGGTTGGCTGTATGATGGCGA	Sun,F. et al. (2014)	0	3	7	1	2	4	0	7	0	5	2	3	4	6	0	0	0	25	0	14	21	1.73175	0.57745		-0.162353	3.2675	1	1	tae-miR3063a	0.162353	3.2675	1	1	0.947603
tae-miR3064a	CTCCGTTCCAAAATAGACGAC	Sun,F. et al. (2014)	0	72	4	27	23	12	2	1	0	2	2	0	3	3	0	4	2	0	105	36	25	18.6241	0.0536938		3.08572	4.84634	0.00472911	0.0503952	tae-miR3064a	-3.08572	4.84634	0.00472911	0.0503952	0.290451
tae-miR3064b	CTCCGTTCCAGAATAGATGAC	Sun,F. et al. (2014)	0	7	4	13	8	8	2	30	6	22	30	19	35	34	5	25	4	13	3	4	3	0.644379	1.55188		-1.5185	4.7712	0.107412	0.583859	tae-miR3064b	1.5185	4.7712	0.107412	0.583859	0.965994
tae-miR3064c	CTCCGTTCCAAAATAGATTAC	Sun,F. et al. (2014)	0	1	0	3	2	0	0	4	0	3	1	0	2	1	0	1	1	0	0	1	0	1.706	0.586167		-0.304517	2.85348	1	1	tae-miR3064c	0.304517	2.85348	1	1	0.950325
tae-miR3065a	TTCGCCGGAGCAGCGTGCAGA	Sun,F. et al. (2014)	0	10	4	6	12	12	3	8	0	8	4	0	3	8	1	10	18	10	0	3	5	3.37159	0.296596		0.950099	3.81975	0.497906	1	tae-miR3065a	-0.950099	3.81975	0.497906	1	0.775826
tae-miR3066a	CTTGTTTGTCATTAAGCTTC	Sun,F. et al. (2014)	0	8	13	11	427	242	240	19	0	17	43	17	18	16	24	21	21	20	23	31	32	14.1779	0.0705323		2.921	6.88381	0.000287367	0.00494644	tae-miR3066a	-2.921	6.88381	0.000287367	0.00494644	0.350377
tae-miR3066b	CTTGTTTGTCATTAAGCTTCTG	Sun,F. et al. (2014)	0	6	13	11	389	200	228	2	0	1	10	2	3	2	24	21	20	16	20	27	27	56.5857	0.0176723		5.16518	6.61733	7.14054e-07	2.4135e-05	tae-miR3066b	-5.16518	6.61733	7.14054e-07	2.4135e-05	0.126381
tae-miR3067a	GAAACGTTGGGTGGTTGTGGC	Sun,F. et al. (2014)	0	55	59	63	54	31	24	61	15	67	55	50	87	75	0	2	2	13	16	22	34	1.64578	0.607616		-0.189264	6.44026	0.840181	1	tae-miR3067a	0.189264	6.44026	0.840181	1	0.956589
tae-miR3068a	GAAGTACACTTATTCGCGGAC	Sun,F. et al. (2014)	0	16	8	23	40	30	32	211	39	211	210	99	200	145	50	31	3	32	8	32	12	0.285635	3.50098		-2.71191	7.04295	0.000300459	0.005032	tae-miR3068a	2.71191	7.04295	0.000300459	0.005032	0.764117
tae-miR3069a	TTGAACATCCCAGAGCCACCG	Sun,F. et al. (2014)	0	323	369	161	222	308	2276	480	43	483	530	200	510	415	5940	9801	172	134	63	142	370	1.94272	0.514741		0.0531827	9.04421	0.94454	1	tae-miR3069a	-0.0531827	9.04421	0.94454	1	0.924647
tae-miR3070a	GCCTGCAAAAATTCGTCGTGA	Sun,F. et al. (2014)	0	3	1	1	5	3	2	13	5	21	14	16	19	15	0	1	0	2	0	3	1	0.405992	2.4631		-2.31751	4.01619	0.06403	0.387726	tae-miR3070a	2.31751	4.01619	0.06403	0.387726	0.867112
tae-miR3071a	GCGAAGGATTTGCAGATACTC	Sun,F. et al. (2014)	0	3	2	2	0	2	307	68	4	44	74	32	29	29	20	4	46	38	78	53	56	0.850278	1.17609		-1.09103	5.37972	0.198245	0.937752	tae-miR3071a	1.09103	5.37972	0.198245	0.937752	0.995272
tae-miR3072a	GCGGCGTCGTCGAACTCGCCC	Sun,F. et al. (2014)	1	10	7	12	10	8	1	1	0	0	1	0	1	2	90	13	10	121	0	28	33	9.62702	0.103874		2.69367	3.78907	0.0999758	0.549867	tae-miR3072a	-2.69367	3.78907	0.0999758	0.549867	0.450008
tae-miR3134a	TTGAATTTGTCCATAGCATCA	Sun,F. et al. (2014)	0	114	68	86	1270	535	296	23	1	15	28	15	19	11	0	7	129	73	221	158	91	44.8785	0.0222824		4.57235	8.22335	4.37098e-08	2.19612e-06	tae-miR3134a	-4.57235	8.22335	4.37098e-08	2.19612e-06	0.151413
tae-miR3073a	GCGTGCACGGATCCAAGCATA	Sun,F. et al. (2014)	0	0	0	0	0	0	0	19	1	3	6	8	5	5	0	0	0	0	0	0	0	0.306479	3.26286		-2.13815	3.18359	0.186957	0.903068	tae-miR3073a	2.13815	3.18359	0.186957	0.903068	0.785917
tae-miR3074a	TTGAGACGAACACAGACCAAC	Sun,F. et al. (2014)	0	19	14	9	111	66	3	112	13	73	131	89	102	96	16	2	0	471	0	128	143	0.873127	1.14531		-1.10194	6.51278	0.138676	0.730307	tae-miR3074a	1.10194	6.51278	0.138676	0.730307	0.996688
tae-miR3075a	GGCAAGTCCGTCCTTGGCTACA	Sun,F. et al. (2014)	0	2	1	0	50	28	0	0	0	4	0	1	0	0	0	0	4	2	0	1	2	13.6157	0.0734447		3.15818	4.12235	0.0295884	0.219735	tae-miR3075a	-3.15818	4.12235	0.0295884	0.219735	0.359998
tae-miR3076a	GGCGATTCTGGGAGAAGCTGG	Sun,F. et al. (2014)	0	24	6	5	13	6	0	54	6	61	65	26	52	42	9	0	0	63	3	19	0	0.502008	1.992		-1.8398	5.30823	0.0334902	0.245111	tae-miR3076a	1.8398	5.30823	0.0334902	0.245111	0.919184
tae-miR3077a	TTGAGCACACCTGAGTCCAGT	Sun,F. et al. (2014)	0	5	12	3	10	9	25	3	0	1	3	1	2	1	6	19	43	0	2	0	0	6.4664	0.154646		1.51486	3.72663	0.333681	1	tae-miR3077a	-1.51486	3.72663	0.333681	1	0.568128
tae-miR3078b	GGTGAGCGCGCCGCCGTCGAA	Sun,F. et al. (2014)	0	12	4	4	16	9	0	5	0	4	2	1	0	0	90	43	36	1	0	0	0	6.15222	0.162543		1.51486	3.72663	0.333681	1	tae-miR3078b	-1.51486	3.72663	0.333681	1	0.583759
tae-miR3079a	GTAGGATGGCTGGTGCTATGG	Sun,F. et al. (2014)	2	134	138	95	208	178	43	995	135	677	465	839	763	524	16	49	23	104	317	112	108	0.430075	2.32517		-2.12321	9.11987	0.00225164	0.026832	tae-miR3079a	2.12321	9.11987	0.00225164	0.026832	0.882189
tae-miR3080a	TTGATGACACGTGCAACATGA	Sun,F. et al. (2014)	0	0	0	0	5	2	0	6	0	3	4	2	1	2	0	0	3	23	0	6	2	1.2659	0.78995		-0.304517	2.85348	1	1	tae-miR3080a	0.304517	2.85348	1	1	0.990043
tae-miR3081a	TAAAGCGTAGTCGAACGAATC	Sun,F. et al. (2014)	0	37	12	18	85	46	19	2	0	1	1	1	1	1	0	2	9	0	0	0	0	30.6437	0.0326331		4.47233	5.16844	0.000277936	0.00482882	tae-miR3081a	-4.47233	5.16844	0.000277936	0.00482882	0.202363
tae-miR3082a	TAAGAAGCAAATAGCACATG	Sun,F. et al. (2014)	0	34	12	13	139	47	70	14	1	6	13	2	4	4	0	8	1	55	0	70	26	12.2555	0.081596		2.58586	5.57659	0.00673261	0.06693	tae-miR3082a	-2.58586	5.57659	0.00673261	0.06693	0.385906
tae-miR3082b	TAAGAAGCAAAGAGCACATG	Sun,F. et al. (2014)	0	218	268	162	277	153	4330	98	10	97	178	77	100	117	0	11	12	1	3	8	3	8.37231	0.119441		2.15489	8.54342	0.00227303	0.0269144	tae-miR3082b	-2.15489	8.54342	0.00227303	0.0269144	0.489873
tae-miR3083b	TAAGACAAGTATTTCCGGACG	Sun,F. et al. (2014)	0	2	3	1	2	2	3	24	4	26	27	13	36	28	0	2	0	81	17	58	19	0.264798	3.77646		-2.76195	4.32449	0.00583707	0.0589735	tae-miR3083b	2.76195	4.32449	0.00583707	0.0589735	0.740258
tae-miR3084a	TAATCTTCTGGATATATGCTTA	Sun,F. et al. (2014)	0	2	15	9	62	41	61	28	0	26	48	12	31	20	16	10	2	19	101	69	48	2.33593	0.428095		0.286715	5.30199	0.795106	1	tae-miR3084a	-0.286715	5.30199	0.795106	1	0.881005
tae-miR3084b	TAATCTTCTGGATACATGCTTA	Sun,F. et al. (2014)	0	0	4	2	15	9	40	35	2	26	33	14	38	30	0	5	2	69	76	66	72	0.646371	1.5471		-1.5669	4.6767	0.104627	0.572064	tae-miR3084b	1.5669	4.6767	0.104627	0.572064	0.966459
tae-miR3085a	TAATGCTGTCAGAGTTGGAAC	Sun,F. et al. (2014)	0	7	9	5	5	7	21	6	4	8	24	16	21	20	56	46	7	2	24	8	9	0.984135	1.01612		-0.893501	4.30702	0.431875	1	tae-miR3085a	0.893501	4.30702	0.431875	1	0.999954
tae-miR3086a	TACGGCCTGATGACATCCACA	Sun,F. et al. (2014)	0	124	420	98	147	135	228	61	10	99	83	38	108	105	853	1876	88	0	241	282	347	5.0677	0.197328		1.44181	7.60994	0.043324	0.293939	tae-miR3086a	-1.44181	7.60994	0.043324	0.293939	0.645686
tae-miR3086b	TACGGCCTGATGACATCCACG	Sun,F. et al. (2014)	0	3	8	6	7	12	21	2	1	2	5	2	9	22	86	79	12	49	0	21	38	2.20465	0.453586		0.2295	3.99218	1	1	tae-miR3086b	-0.2295	3.99218	1	1	0.895522
tae-miR3087a	TACTGTGGGCACTTATTTGACA	Sun,F. et al. (2014)	0	2	29	3	17	23	169	73	18	51	83	25	90	37	1727	3134	198	0	0	0	0	0.730971	1.36804		-1.35359	5.89165	0.0784686	0.459593	tae-miR3087a	1.35359	5.89165	0.0784686	0.459593	0.982505
tae-miR3088a	TACTGTTCAGTGCTCACGGTT	Sun,F. et al. (2014)	0	0	0	0	0	0	0	14	0	5	3	4	1	6	0	0	0	0	0	0	0	0.432966	2.30965		-1.82238	3.03512	0.282609	1	tae-miR3088a	1.82238	3.03512	0.282609	1	0.883899
tae-miR3089a	TAGAATGGCTGGTGCTATGGA	Sun,F. et al. (2014)	0	453	282	324	484	270	57	232	19	137	174	113	142	116	24	5	88	209	0	156	323	5.14508	0.19436		1.45182	8.47392	0.0363022	0.263616	tae-miR3089a	-1.45182	8.47392	0.0363022	0.263616	0.640805
tae-miR3090a	TAGAGCTCCTCGGATGTCATA	Sun,F. et al. (2014)	0	0	0	0	0	0	0	0	1	2	0	0	0	0	0	0	0	0	0	0	0	0.994449	1.00558		-0.852789	2.69013	0.658385	1	tae-miR3090a	0.852789	2.69013	0.658385	1	0.999994
tae-miR3091a	TAGCTCTCAGGCGCTGCACTAGT	Sun,F. et al. (2014)	0	1	4	1	5	1	0	5	3	10	11	8	13	12	0	0	1	1	1	1	0	0.604431	1.65445		-1.6719	3.63796	0.251568	1	tae-miR3091a	1.6719	3.63796	0.251568	1	0.955697
tae-miR3092a	TATCTGGACAAATCTGAGACA	Sun,F. et al. (2014)	0	0	0	0	0	1	0	1	0	1	2	0	2	0	0	0	0	5	0	1	4	1.24047	0.806145		0.0882527	2.48536	1	1	tae-miR3092a	-0.0882527	2.48536	1	1	0.991674
tae-miR3093a	TATGATGGCGATACCGATTGG	Sun,F. et al. (2014)	0	0	0	0	1	2	0	0	0	0	3	0	1	2	0	0	0	2	0	4	1	1.49892	0.667148		0.0882527	2.48536	1	1	tae-miR3093a	-0.0882527	2.48536	1	1	0.971052
tae-miR3094a	TATTAGTTGTCGCTGAAACGG	Sun,F. et al. (2014)	0	6	1	6	11	3	9	18	4	23	20	10	26	12	5	0	1	23	14	27	20	0.728733	1.37225		-1.34603	4.26589	0.219277	1	tae-miR3094a	1.34603	4.26589	0.219277	1	0.982165
tae-miR3095a	TTTTTAATGGCAACTTTAGT	Sun,F. et al. (2014)	0	0	0	1	10	0	0	0	0	0	0	0	0	0	0	0	0	1	0	0	0	4.20784	0.237652		1.03286	2.83534	1	1	tae-miR3095a	-1.03286	2.83534	1	1	0.705674
tae-miR3096a	TCAGGAAGGACCGCATCATCT	Sun,F. et al. (2014)	0	0	0	0	0	0	0	0	0	0	0	0	0	0	0	0	0	3	0	6	3	1.64336	0.60851		0.0882527	2.48536	1	1	tae-miR3096a	-0.0882527	2.48536	1	1	0.956837
tae-miR3097a	TCAGGACGTTGCAACATTAAC	Sun,F. et al. (2014)	0	13	14	8	5	2	3	48	14	53	63	33	51	46	45	35	3	13	0	19	7	0.38196	2.61808		-2.21096	5.36654	0.00877551	0.0823923	tae-miR3097a	2.21096	5.36654	0.00877551	0.0823923	0.850485
tae-miR3098a	TCATCTGGCATTGCTTTCTCT	Sun,F. et al. (2014)	0	0	1	0	22	7	19	28	5	27	35	50	57	56	47	29	0	78	0	93	99	0.37273	2.68291		-2.23752	4.99212	0.0120652	0.106806	tae-miR3098a	2.23752	4.99212	0.0120652	0.106806	0.843644
tae-miR3099a	TCATGAATTTTTGTACGCATG	Sun,F. et al. (2014)	0	0	0	0	1	2	0	0	0	0	0	0	0	0	0	0	0	0	0	0	0	2.27439	0.439679		0.0882527	2.48536	1	1	tae-miR3099a	-0.0882527	2.48536	1	1	0.887793
tae-miR3100a	TCATTTGGAACTCGCCGGTGC	Sun,F. et al. (2014)	0	0	0	0	27	23	0	14	1	10	15	8	18	16	0	5	6	5	0	5	3	1.48248	0.674543		-0.439283	4.22236	0.745855	1	tae-miR3100a	0.439283	4.22236	0.745855	1	0.972578
tae-miR3101a	TCGCAAATAATGGTGGCTCTC	Sun,F. et al. (2014)	0	0	0	0	0	0	0	0	0	0	0	0	0	0	0	0	0	0	0	0	0	1.64336	0.60851		0.0882527	2.48536	1	1	tae-miR3101a	-0.0882527	2.48536	1	1	0.956837
tae-miR3102a	TCGGCTACTTCCTTTCCCTTGC	Sun,F. et al. (2014)	0	1	1	1	5	5	0	2	1	1	0	0	2	3	9	13	0	5	0	5	2	2.1091	0.474136		0.0918192	2.99918	1	1	tae-miR3102a	-0.0918192	2.99918	1	1	0.906152
tae-miR3103a	TCGGGACATTCTATGTGCATG	Sun,F. et al. (2014)	0	1	1	2	3	2	2	11	1	5	3	5	14	5	0	0	2	0	6	4	2	0.776792	1.28735		-1.19354	3.41102	0.442579	1	tae-miR3103a	1.19354	3.41102	0.442579	1	0.988586
tae-miR3104a	TCTCCTCGATGACCATGCTGA	Sun,F. et al. (2014)	0	8	1	3	2	1	2	9	0	6	1	2	6	6	7	3	0	8	0	1	3	1.56334	0.639657		-0.162353	3.2675	1	1	tae-miR3104a	0.162353	3.2675	1	1	0.964875
tae-miR3105a	TCTGATTTACTCGTCGTGGTT	Sun,F. et al. (2014)	0	7	12	5	18	8	9	6	1	5	6	1	7	2	45	68	10	1	2	1	3	3.80289	0.262958		1.18786	3.96224	0.305221	1	tae-miR3105a	-1.18786	3.96224	0.305221	1	0.738043
tae-miR3106a	TCTGCAAAGTTTGAAGTTCAT	Sun,F. et al. (2014)	0	30	7	12	26	13	1	13	1	4	9	6	13	5	0	0	0	369	3	410	177	4.03828	0.24763		1.15232	4.53312	0.253153	1	tae-miR3106a	-1.15232	4.53312	0.253153	1	0.718878
tae-miR3107a	TCTGGAATTAGTTGACGCTCA	Sun,F. et al. (2014)	0	0	0	0	2	3	1	9	0	10	22	2	6	9	0	0	0	6	0	7	5	0.470056	2.12741		-1.58988	3.3022	0.266667	1	tae-miR3107a	1.58988	3.3022	0.266667	1	0.904113
tae-miR3108b	TCTGTAACTAAATATAAGACG	Sun,F. et al. (2014)	0	14	1	4	29	10	18	0	0	0	1	0	0	0	0	0	3	23	1	33	7	14.9234	0.0670087		2.89774	3.93256	0.0729734	0.430659	tae-miR3108b	-2.89774	3.93256	0.0729734	0.430659	0.338463
tae-miR3109a	TCTGTCCCTGAATATAAGACG	Sun,F. et al. (2014)	0	14	1	9	10	4	5	2	2	3	5	4	3	3	0	0	1	0	79	42	37	3.08668	0.323973		0.950099	3.81975	0.497906	1	tae-miR3109a	-0.950099	3.81975	0.497906	1	0.802765
tae-miR3110a	TCTGTTCACAAATGTAAGACG	Sun,F. et al. (2014)	0	12	3	6	11	13	5	3	0	3	2	0	2	2	0	1	1	7	0	14	8	6.27003	0.159489		1.63864	3.80437	0.251568	1	tae-miR3110a	-1.63864	3.80437	0.251568	1	0.577789
tae-miR3111a	TCTGTTCACTTTTATAAGACG	Sun,F. et al. (2014)	0	0	0	1	16	4	4	8	1	10	9	1	14	6	0	0	0	45	7	33	3	1.20715	0.828394		-0.627526	3.6049	0.63315	1	tae-miR3111a	0.627526	3.6049	0.63315	1	0.993636
tae-miR3112a	TTTTTGGTGACATGCATGAAC	Sun,F. et al. (2014)	0	5	5	7	10	6	0	6	1	8	12	1	7	0	10	5	5	3	0	6	5	2.27789	0.439004		0.260435	3.75799	1	1	tae-miR3112a	-0.260435	3.75799	1	1	0.887406
tae-miR3113a	TGAAACACTGTGTGAGAGAAG	Sun,F. et al. (2014)	0	2	4	4	3	0	19	5	0	0	2	1	0	6	0	9	1	6	1	1	3	2.77537	0.360313		0.657835	3.25032	1	1	tae-miR3113a	-0.657835	3.25032	1	1	0.834014
tae-miR3114a	TGAACATCCCAGAGCCACCGG	Sun,F. et al. (2014)	0	621	1120	358	908	716	290	3215	523	4425	3787	3080	3214	3346	4908	5670	51	152	34	145	201	0.445839	2.24296		-2.06946	11.3937	0.00239928	0.0282295	tae-miR3114a	2.06946	11.3937	0.00239928	0.0282295	0.891271
tae-miR3115a	TTTTTTGATCCTTAGGATGGC	Sun,F. et al. (2014)	0	0	0	0	0	0	0	0	0	0	0	0	0	0	0	0	0	0	0	0	0	1.64336	0.60851		0.0882527	2.48536	1	1	tae-miR3115a	-0.0882527	2.48536	1	1	0.956837
tae-miR3116a	TGAACTCAGGTGTGCTCAACT	Sun,F. et al. (2014)	0	34	22	24	103	39	10	31	3	45	43	34	49	49	27	50	55	1	8	4	6	2.28149	0.438311		0.279107	5.90203	0.728199	1	tae-miR3116a	-0.279107	5.90203	0.728199	1	0.887008
tae-miR3117b	TGAGAAAGGACTGCATCATCT	Sun,F. et al. (2014)	0	0	0	0	635	456	40	634	86	772	1127	355	644	496	57	421	159	2506	2	2628	1693	0.62859	1.59086		-1.57272	9.07736	0.0212689	0.170426	tae-miR3117b	1.57272	9.07736	0.0212689	0.170426	0.962151
tae-miR3117a	TGAAGAAGGACTGCATCATCT	Sun,F. et al. (2014)	0	0	0	0	0	0	0	0	0	0	1	0	0	1	0	0	121	0	0	1	1	1.39596	0.716355		0.0882527	2.48536	1	1	tae-miR3117a	-0.0882527	2.48536	1	1	0.980209
tae-miR3118a	TTTGTCTAGATACGGATATAT	Sun,F. et al. (2014)	0	1	1	0	19	6	3	5	0	4	4	1	4	3	0	0	31	10	2	3	1	2.84013	0.352097		0.310006	3.4782	1	1	tae-miR3118a	-0.310006	3.4782	1	1	0.827362
tae-miR3119a	TGAAGTAGAGCAGGGACCTCA	Sun,F. et al. (2014)	1	160	101	73	80	98	0	21	3	20	26	14	23	16	0	0	11	17	0	16	29	10.0519	0.0994833		2.37267	6.54931	0.0028565	0.0327792	tae-miR3119a	-2.37267	6.54931	0.0028565	0.0327792	0.438076
tae-miR3119b	TGAAGTAGAGCAGAGACCTCA	Sun,F. et al. (2014)	8	778	1093	847	988	853	199	715	84	489	668	396	510	436	0	0	126	0	0	0	0	3.62737	0.275682		0.956724	9.9416	0.151917	0.773738	tae-miR3119b	-0.956724	9.9416	0.151917	0.773738	0.752992
tae-miR3120a	TGAATCTTGGGAAAAAGCTGCAT	Sun,F. et al. (2014)	2	201	101	101	125	99	0	868	106	877	1021	543	761	541	0	0	0	335	0	428	69	0.353039	2.83255		-2.40195	9.10976	0.000634062	0.00954239	tae-miR3120a	2.40195	9.10976	0.000634062	0.00954239	0.828136
tae-miR3121a	TGAATTTGTCCATAGCATCAT	Sun,F. et al. (2014)	0	129	97	103	1543	712	163	64	2	38	62	28	51	24	2	17	109	84	395	229	121	24.3544	0.0410603		3.72638	8.54118	1.31272e-06	4.06723e-05	tae-miR3121a	-3.72638	8.54118	1.31272e-06	4.06723e-05	0.239723
tae-miR3121b	TGAATTTTTCCATAGCATCAG	Sun,F. et al. (2014)	0	7	1	13	56	42	35	3	0	4	9	1	3	4	0	0	0	2	70	23	11	10.184	0.0981932		2.28518	4.71344	0.042606	0.290126	tae-miR3121b	-2.28518	4.71344	0.042606	0.290126	0.434509
tae-miR3121c	TTAATTTGTCCATAGCATCCG	Sun,F. et al. (2014)	0	1	1	1	15	20	132	3	0	2	2	2	1	3	17	74	71	7	2	11	9	8.38851	0.119211		2.04883	4.07641	0.109379	0.591093	tae-miR3121c	-2.04883	4.07641	0.109379	0.591093	0.489308
tae-miR3122a	TGACATGTGGCATTCACAAATCA	Sun,F. et al. (2014)	0	11	7	6	34	28	0	28	6	34	48	14	41	26	0	0	11	77	0	44	27	1.06473	0.939202		-0.747565	5.12462	0.392904	1	tae-miR3122a	0.747565	5.12462	0.392904	1	0.999291
tae-miR3122b	TGACATGTGGCATTCACAAAT	Sun,F. et al. (2014)	0	130	45	59	188	111	0	108	12	109	120	47	124	65	0	1	17	736	2	425	568	2.32514	0.430082		0.305434	7.07833	0.688701	1	tae-miR3122b	-0.305434	7.07833	0.688701	1	0.882193
tae-miR3123a	TGAGACGAGATCTCCCCATAC	Sun,F. et al. (2014)	0	7	0	0	5	4	3	0	0	0	0	0	0	0	4	2	64	0	0	0	5	5.45583	0.18329		1.34345	2.98142	0.726708	1	tae-miR3123a	-1.34345	2.98142	0.726708	1	0.621965
tae-miR3124b	TGAGCATCAACTAATTCCGGA	Sun,F. et al. (2014)	0	5	10	5	21	8	3	7	1	3	6	1	0	4	16	90	0	6	0	9	2	4.13006	0.242127		1.07387	3.89292	0.390133	1	tae-miR3124b	-1.07387	3.89292	0.390133	1	0.711671
tae-miR3125a	TGCAGTCCTCGATGTCGTAG	Sun,F. et al. (2014)	5	1128	1035	468	2411	1743	574	48	20	91	156	43	105	93	12	29	122	18	0	22	101	28.7415	0.0347929		3.93602	9.94848	1.6545e-07	6.83491e-06	tae-miR3125a	-3.93602	9.94848	1.6545e-07	6.83491e-06	0.212248
tae-miR3125b	TTGCAGTCCTCGATGTCGTAG	Sun,F. et al. (2014)	3	908	761	376	1509	1211	266	37	14	65	118	30	91	75	2	22	57	12	0	13	78	26.3064	0.0380136		3.80289	9.45278	4.71451e-07	1.68544e-05	tae-miR3125b	-3.80289	9.45278	4.71451e-07	1.68544e-05	0.226581
tae-miR3126a	TGCGCCCTGCAGTACGTCAGA	Sun,F. et al. (2014)	0	1	7	4	1	1	0	48	5	36	65	18	65	47	24	10	348	40	0	9	14	0.19724	5.06997		-3.18499	4.94715	0.000977184	0.0133572	tae-miR3126a	3.18499	4.94715	0.000977184	0.0133572	0.645542
tae-miR3127a	TTTTTTTGCCATATTTTCCAC	Sun,F. et al. (2014)	0	0	0	0	0	0	0	0	0	0	0	0	0	0	0	0	0	0	0	0	0	1.64336	0.60851		0.0882527	2.48536	1	1	tae-miR3127a	-0.0882527	2.48536	1	1	0.956837
tae-miR3128a	TGGACATCCGAGCAGCTCTCA	Sun,F. et al. (2014)	0	0	0	0	0	0	7	181	31	155	206	105	202	154	29	18	1	0	1	0	1	0.0204412	48.9207		-6.33183	6.68848	2.31604e-09	1.59464e-07	tae-miR3128a	6.33183	6.68848	2.31604e-09	1.59464e-07	0.141619
tae-miR3129a	TGGACGAGGATGTGCAGCTGC	Sun,F. et al. (2014)	62	803	902	608	312	257	1512	6390	895	6032	8258	4901	7426	6743	1500	794	488	9258	2500	8759	3112	0.221655	4.51152		-3.07787	12.1435	1.40056e-05	0.000325454	tae-miR3129a	3.07787	12.1435	1.40056e-05	0.000325454	0.683213
tae-miR3130a	TGGATGTCATCGTGGCCGTACA	Sun,F. et al. (2014)	0	143	206	84	359	299	98	134	16	182	215	53	184	149	11	2	150	50	41	82	113	3.04339	0.328581		0.710151	7.93548	0.310809	1	tae-miR3130a	-0.710151	7.93548	0.310809	1	0.806999
tae-miR3131a	TGGCATTGAGGGAGTCAAGCA	Sun,F. et al. (2014)	2	256	370	213	221	105	12	1	0	0	0	1	1	0	0	0	13	0	0	1	3	235.695	0.00424276		7.06888	7.49389	1.72757e-10	1.4598e-08	tae-miR3131a	-7.06888	7.49389	1.72757e-10	1.4598e-08	0.0394031
tae-miR3132a	TGGGCAAGTCACCCTGGCTACC	Sun,F. et al. (2014)	0	0	1	1	0	1	3	3	0	3	2	1	7	7	8	5	154	0	0	2	0	0.870259	1.14908		-1.41755	2.87178	0.430642	1	tae-miR3132a	1.41755	2.87178	0.430642	1	0.996526
tae-miR3133b	TTTTGATGACATGCATGGACA	Sun,F. et al. (2014)	0	0	0	0	1	0	0	0	1	0	0	0	1	0	0	0	0	0	0	0	0	1.19203	0.838903		0.0882527	2.48536	1	1	tae-miR3133b	-0.0882527	2.48536	1	1	0.994457
tae-lmiR4001a	AAAGATTCTGGGAGAAGCTGGGTA	Sun,F. et al. (2014)	0	45	10	10	6	8	1	25	9	46	31	23	66	47	0	0	0	61	18	47	1	0.82592	1.21077		-1.16087	5.35456	0.162194	0.821578	tae-lmiR4001a	1.16087	5.35456	0.162194	0.821578	0.993433
tae-lmiR4001b	AAAGATTCTGGAAGAAGCTGGGTA	Sun,F. et al. (2014)	0	25	6	11	10	10	0	9	8	25	37	18	58	31	0	2	0	35	38	68	2	0.842782	1.18655		-1.06658	4.9993	0.21793	1	tae-lmiR4001b	1.06658	4.9993	0.21793	1	0.994743
tae-lmiR4002a	AAAGACGGTCTTAGAAAATGCATT	Sun,F. et al. (2014)	0	4	0	0	0	2	0	38	9	45	28	15	58	36	0	0	0	252	0	236	16	0.12621	7.92331		-3.70818	4.71417	0.000747106	0.0107664	tae-lmiR4002a	3.70818	4.71417	0.000747106	0.0107664	0.506116
tae-lmiR4003a	AAAGTTAACCTCGAAAAACGCATT	Sun,F. et al. (2014)	0	1	0	0	1	2	0	3	0	4	2	1	7	1	0	0	0	1	0	1	0	1.01325	0.986922		-0.852789	2.69013	0.658385	1	tae-lmiR4003a	0.852789	2.69013	0.658385	1	0.999969
tae-lmiR4004a	AGATAAGCTAGTAATAATGTCATA	Sun,F. et al. (2014)	0	0	0	0	11	6	0	1	0	0	1	0	1	0	0	0	1	2	0	9	0	4.30063	0.232524		1.34345	2.98142	0.726708	1	tae-lmiR4004a	-1.34345	2.98142	0.726708	1	0.698653
tae-lmiR4004b	AGATAAGGTAGTAATAATGTCATA	Sun,F. et al. (2014)	0	9	1	2	7	6	0	1	0	1	0	0	2	0	0	0	0	3	8	11	1	5.65438	0.176854		1.81581	3.23326	0.521739	1	tae-lmiR4004b	-1.81581	3.23326	0.521739	1	0.610533
tae-lmiR4005b	AAATTACTCGTCGTAGAAATGGAT	Sun,F. et al. (2014)	0	5	1	2	12	4	0	53	10	48	59	14	50	41	0	0	0	37	10	40	3	0.257333	3.88601		-2.76902	5.06146	0.00341955	0.0387618	tae-lmiR4005b	2.76902	5.06146	0.00341955	0.0387618	0.731162
tae-lmiR4006a	AACATAGAGTAGTAACATGGGCAT	Sun,F. et al. (2014)	0	13	15	8	7	12	8	185	33	195	189	66	182	125	0	0	0	27	88	98	5	0.16164	6.18658		-3.55741	6.74196	1.67503e-05	0.0003707	tae-lmiR4006a	3.55741	6.74196	1.67503e-05	0.0003707	0.582004
tae-lmiR4006b	AACATAGACTAGTAACATGGGCAT	Sun,F. et al. (2014)	0	10	8	11	6	8	5	31	5	27	27	10	23	20	0	0	1	17	42	63	6	0.846063	1.18194		-1.11619	4.65042	0.205414	0.961877	tae-lmiR4006b	1.11619	4.65042	0.205414	0.961877	0.994978
tae-lmiR4007b	AACCACTAGTGCAGCGCCTGAGAG	Sun,F. et al. (2014)	0	1	3	1	1	0	0	9	0	15	12	9	11	22	0	1	0	1	1	1	0	0.410736	2.43466		-2.06823	3.54526	0.137874	0.728147	tae-lmiR4007b	2.06823	3.54526	0.137874	0.728147	0.870202
tae-lmiR4007c	AACCACTAGTGCAGCGTCTGAGAG	Sun,F. et al. (2014)	0	0	1	0	4	0	0	7	1	7	9	7	9	5	9	1	0	0	4	0	0	0.538005	1.85872		-1.58988	3.3022	0.266667	1	tae-lmiR4007c	1.58988	3.3022	0.266667	1	0.933896
tae-lmiR4008a	AACCTAGAACTACGCGAATGACTT	Sun,F. et al. (2014)	0	5	1	1	6	6	0	49	9	44	47	27	59	45	4	12	0	27	4	21	4	0.211399	4.7304		-2.98596	5.02846	0.00194758	0.0239771	tae-lmiR4008a	2.98596	5.02846	0.00194758	0.0239771	0.667914
tae-lmiR4009a	AACGACCTAGGTACACATGCAAGA	Sun,F. et al. (2014)	0	0	0	0	0	0	0	2	0	5	2	0	2	2	0	0	0	0	0	0	0	0.787634	1.26963		-0.852789	2.69013	0.658385	1	tae-lmiR4009a	0.852789	2.69013	0.658385	1	0.989796
tae-lmiR4010a	AAGACTTAGATGTGCAATACTTAT	Sun,F. et al. (2014)	0	0	1	0	1	2	0	4	0	5	4	2	5	4	0	0	0	77	58	121	6	0.835738	1.19655		-1.41755	2.87178	0.430642	1	tae-lmiR4010a	1.41755	2.87178	0.430642	1	0.994217
tae-lmiR4010b	AGGACTTAGATGTGCAATACTTAG	Sun,F. et al. (2014)	0	6	1	1	4	0	0	12	1	7	10	3	12	7	0	0	0	25	99	70	2	0.792299	1.26215		-1.19354	3.41102	0.442579	1	tae-lmiR4010b	1.19354	3.41102	0.442579	1	0.990291
tae-lmiR4011a	AAGCCCAGTCGGCCTGCAGTTGGC	Sun,F. et al. (2014)	0	4	0	2	2	1	1	26	12	44	41	17	48	27	43	5	0	0	6	4	3	0.16442	6.082		-3.31184	4.75589	0.000747106	0.0107664	tae-lmiR4011a	3.31184	4.75589	0.000747106	0.0107664	0.587381
tae-lmiR4012a	TAGGACAAGTATTTTCGGACGGAG	Sun,F. et al. (2014)	0	3	0	4	0	0	2	13	3	28	22	8	18	14	0	0	0	13	4	11	1	0.332702	3.00569		-2.57748	3.85391	0.0396963	0.278296	tae-lmiR4012a	2.57748	3.85391	0.0396963	0.278296	0.810715
tae-lmiR4012e	TCGGACAAGTATTTCCGGACGGAG	Sun,F. et al. (2014)	0	2	2	1	0	1	0	3	1	5	5	0	3	4	0	0	0	7	0	9	1	0.990994	1.00909		-0.869279	3.01708	0.726708	1	tae-lmiR4012e	0.869279	3.01708	0.726708	1	0.999985
tae-lmiR4013a	GAGGCCTTTAGTACCGGTTGGTGG	Sun,F. et al. (2014)	1	4	3	11	4	3	0	27	6	29	32	12	27	37	1	2	1	9	0	8	2	0.479757	2.08439		-1.97006	4.64711	0.0287437	0.219735	tae-lmiR4013a	1.97006	4.64711	0.0287437	0.219735	0.908905
tae-lmiR4014a	AAGTACTTTGATCATCATAGGCTT	Sun,F. et al. (2014)	0	0	0	1	6	1	0	6	1	2	5	2	6	3	0	0	3	2	0	3	1	1.00305	0.99696		-0.869279	3.01708	0.726708	1	tae-lmiR4014a	0.869279	3.01708	0.726708	1	0.999998
tae-lmiR4015b	AATATGCGGACTAAATAAAAACGG	Sun,F. et al. (2014)	0	2	0	2	4	5	16	3	1	8	3	1	7	3	0	0	0	42	4	43	2	1.56966	0.637081		-0.162353	3.2675	1	1	tae-lmiR4015b	0.162353	3.2675	1	1	0.964253
tae-lmiR4016a	AATCATGTATGTGATCTATGGGAC	Sun,F. et al. (2014)	0	0	0	0	0	0	0	0	0	0	0	0	0	0	0	0	0	0	0	0	0	1.64336	0.60851		0.0882527	2.48536	1	1	tae-lmiR4016a	-0.0882527	2.48536	1	1	0.956837
tae-lmiR4017a	AATGGACAAAAAGGGGTGTATCTA	Sun,F. et al. (2014)	0	1	0	1	1	1	0	1	0	2	0	3	0	0	0	0	0	5	1	3	1	1.72057	0.581203		0.0882527	2.48536	1	1	tae-lmiR4017a	-0.0882527	2.48536	1	1	0.948788
tae-lmiR4018a	AATTGGCAACCTAGATATACGCGT	Sun,F. et al. (2014)	0	0	1	0	0	0	1	5	1	5	6	3	8	4	0	0	0	1	1	1	0	0.478405	2.09028		-1.82238	3.03512	0.282609	1	tae-lmiR4018a	1.82238	3.03512	0.282609	1	0.908249
tae-lmiR4019a	AATTTAACCAACGAGACTGACTGC	Sun,F. et al. (2014)	0	3	1	0	0	1	8	7	0	7	6	1	9	3	0	6	0	8	7	6	2	0.885788	1.12894		-0.869279	3.01708	0.726708	1	tae-lmiR4019a	0.869279	3.01708	0.726708	1	0.997352
tae-lmiR4020a	ACCCGGCAGTTGGGTAAAGTCACA	Sun,F. et al. (2014)	0	52	7	20	301	228	4	0	0	11	2	2	0	1	0	0	5	3	0	11	0	58.1066	0.0172097		5.01336	6.48091	1.63754e-06	4.99047e-05	tae-lmiR4020a	-5.01336	6.48091	1.63754e-06	4.99047e-05	0.123771
tae-lmiR4021a	ACCGGAAAGAAGCAAACCACACGG	Sun,F. et al. (2014)	0	0	0	0	0	0	0	0	0	0	0	0	0	0	0	0	0	0	0	0	0	1.64336	0.60851		0.0882527	2.48536	1	1	tae-lmiR4021a	-0.0882527	2.48536	1	1	0.956837
tae-lmiR4022a	ACGAGGCTCCTCTGACGTACTGCA	Sun,F. et al. (2014)	0	1	1	0	1	2	0	73	9	66	51	52	75	103	5	19	0	11	0	1	0	0.0668663	14.9552		-4.49428	5.42609	1.70996e-05	0.000373979	tae-lmiR4022a	4.49428	5.42609	1.70996e-05	0.000373979	0.337975
tae-lmiR4023a	ACGGCGCAAAATGAGTGAATCTAC	Sun,F. et al. (2014)	0	21	10	6	4	5	0	7	1	10	10	5	13	13	0	0	0	79	0	33	3	2.0227	0.494389		0.0943616	4.13436	1	1	tae-lmiR4023a	-0.0943616	4.13436	1	1	0.915772
tae-lmiR4024a	ACGTCTCTCCTGTAGAAATAGGCA	Sun,F. et al. (2014)	0	2	0	0	0	0	0	1	2	11	7	1	7	5	0	0	0	19	74	57	7	0.455777	2.19406		-1.82238	3.03512	0.282609	1	tae-lmiR4024a	1.82238	3.03512	0.282609	1	0.896699
tae-lmiR4025a	ACTCGGCTCCCCTGACGTACTGCA	Sun,F. et al. (2014)	0	13	5	3	13	5	1	52	9	37	41	31	43	46	6	13	0	11	0	1	0	0.412211	2.42594		-2.20794	5.11326	0.0147608	0.125873	tae-lmiR4025a	2.20794	5.11326	0.0147608	0.125873	0.871151
tae-lmiR4026b	ACTGATAGGATGGGTCATTTTGGT	Sun,F. et al. (2014)	0	6	2	10	1	2	0	7	2	5	3	1	7	1	0	0	0	0	3	4	0	1.84447	0.54216		-0.0948241	3.58851	1	1	tae-lmiR4026b	0.0948241	3.58851	1	1	0.935453
tae-lmiR4027a	ACTGTGCCTTCTAAACTGTGACGG	Sun,F. et al. (2014)	0	2	4	6	5	2	4	10	0	19	13	6	15	16	17	0	0	5	0	9	0	0.874762	1.14317		-1.10588	3.80561	0.390133	1	tae-lmiR4027a	1.10588	3.80561	0.390133	1	0.996779
tae-lmiR4028a	AGAAAAGTCTGGTTTATTTCTCTA	Sun,F. et al. (2014)	0	1	0	0	0	0	0	3	0	2	0	4	5	3	0	0	0	11	5	21	0	0.76662	1.30443		-0.852789	2.69013	0.658385	1	tae-lmiR4028a	0.852789	2.69013	0.658385	1	0.987374
tae-lmiR4029b	AGAAGTACACTTATTCATGGACGG	Sun,F. et al. (2014)	0	7	4	7	26	15	2	14	4	19	28	8	24	13	0	8	0	18	0	17	1	1.31024	0.763218		-0.551069	4.56719	0.597593	1	tae-lmiR4029b	0.551069	4.56719	0.597593	1	0.986952
tae-lmiR4029c	AGATGTACACTTATTCATGGACGG	Sun,F. et al. (2014)	0	0	4	9	6	5	0	31	5	44	33	8	26	22	5	0	0	23	3	19	1	0.452263	2.2111		-2.07159	4.54311	0.042606	0.290126	tae-lmiR4029c	2.07159	4.54311	0.042606	0.290126	0.894805
tae-lmiR4029d	AGAAGTACACTTATTCACGGACGG	Sun,F. et al. (2014)	0	3	3	3	2	3	4	29	3	25	29	9	23	15	13	12	0	5	5	12	1	0.400823	2.49487		-2.13151	4.16228	0.0381992	0.274179	tae-lmiR4029d	2.13151	4.16228	0.0381992	0.274179	0.863675
tae-lmiR4029e	AGAAGTACACTTATTCGCGGACGG	Sun,F. et al. (2014)	0	10	6	15	23	18	28	69	16	66	102	31	109	61	33	26	1	16	3	15	7	0.45354	2.20488		-2.03937	5.88218	0.0090523	0.0845639	tae-lmiR4029e	2.03937	5.88218	0.0090523	0.0845639	0.895497
tae-lmiR4029f	AGATGTACACTTATTCACGGACGG	Sun,F. et al. (2014)	0	2	7	7	23	15	6	66	12	89	107	38	111	66	4	1	0	33	9	43	3	0.311606	3.20918		-2.50945	5.81898	0.00260867	0.0301212	tae-lmiR4029f	2.50945	5.81898	0.00260867	0.0301212	0.790986
tae-lmiR4030a	AGACAAAAGCTAGAAGTACACTTA	Sun,F. et al. (2014)	0	1	0	0	3	0	0	4	1	7	2	2	6	4	0	0	0	21	12	15	0	0.713237	1.40206		-1.41755	2.87178	0.430642	1	tae-lmiR4030a	1.41755	2.87178	0.430642	1	0.979695
tae-lmiR4031b	AGAGAAAACTGTCTACATCTACAA	Sun,F. et al. (2014)	0	8	5	4	5	2	0	28	2	20	17	13	23	18	0	0	0	15	20	31	5	0.632832	1.5802		-1.53457	4.20791	0.148066	0.76233	tae-lmiR4031b	1.53457	4.20791	0.148066	0.76233	0.963212
tae-lmiR4032a	AGAGAAAAGTAGGTACATCTAGAA	Sun,F. et al. (2014)	0	5	2	1	3	2	2	27	1	17	29	9	22	16	6	0	0	32	11	28	0	0.421476	2.37262		-2.31751	4.01619	0.06403	0.387726	tae-lmiR4032a	2.31751	4.01619	0.06403	0.387726	0.876977
tae-lmiR4033a	AGAGCTAGGCGCTGCACTGTATAG	Sun,F. et al. (2014)	0	6	4	3	2	3	0	42	7	34	53	19	41	35	0	0	2	3	1	0	0	0.261087	3.83014		-2.74582	4.83525	0.00477114	0.0503952	tae-lmiR4033a	2.74582	4.83525	0.00477114	0.0503952	0.735773
tae-lmiR4034a	AGATAAGATAGTAATAATGTCAGT	Sun,F. et al. (2014)	0	0	0	4	21	9	0	1	0	0	0	0	0	0	0	0	12	0	3	0	0	8.73077	0.114537		2.17107	3.44526	0.266667	1	tae-lmiR4034a	-2.17107	3.44526	0.266667	1	0.477705
tae-lmiR4034b	AGATAAGGTAGTAATAATGTTAGT	Sun,F. et al. (2014)	0	2	4	0	9	10	0	4	1	2	2	1	4	1	0	0	0	0	40	6	0	2.72365	0.367155		0.874768	3.36018	0.769726	1	tae-lmiR4034b	-0.874768	3.36018	0.769726	1	0.839382
tae-lmiR4034c	AGATAAGGTAGTAATAATGTCAGT	Sun,F. et al. (2014)	0	14	6	5	12	19	0	11	0	5	5	2	6	0	0	0	2	0	172	45	0	4.34347	0.230231		1.2935	4.0281	0.305221	1	tae-lmiR4034c	-1.2935	4.0281	0.305221	1	0.695459
tae-lmiR4035a	AGATAAGGTAGTAATAATGGCATA	Sun,F. et al. (2014)	0	0	0	0	1	2	0	2	1	0	0	0	3	0	0	0	0	0	0	0	0	1.20417	0.830447		-0.852789	2.69013	0.658385	1	tae-lmiR4035a	0.852789	2.69013	0.658385	1	0.993802
tae-lmiR4036a	AGATGACACGTGGCATTCACAAAT	Sun,F. et al. (2014)	0	3	0	2	1	0	1	14	5	10	13	7	17	4	0	0	0	4	2	0	1	0.368847	2.71115		-2.25866	3.65463	0.0999758	0.549867	tae-lmiR4036a	2.25866	3.65463	0.0999758	0.549867	0.840686
tae-lmiR4037a	TTGGAATCAGACGCACGGATGGCT	Sun,F. et al. (2014)	0	0	0	0	0	0	0	0	0	0	0	0	0	0	0	0	0	0	0	0	0	1.64336	0.60851		0.0882527	2.48536	1	1	tae-lmiR4037a	-0.0882527	2.48536	1	1	0.956837
tae-lmiR4038a	AGATGTACACTCTTCACCGGACGG	Sun,F. et al. (2014)	0	4	2	2	2	2	11	59	10	55	55	20	69	51	5	13	0	68	29	81	29	0.164451	6.08084		-3.39843	5.1289	0.000405979	0.00634215	tae-lmiR4038a	3.39843	5.1289	0.000405979	0.00634215	0.587441
tae-lmiR4039a	AGATTAATAGTACATGACATGCAT	Sun,F. et al. (2014)	0	37	6	21	38	26	8	39	2	30	38	8	33	9	0	0	0	75	11	71	8	2.19775	0.45501		0.194093	5.24995	0.859853	1	tae-lmiR4039a	-0.194093	5.24995	0.859853	1	0.896288
tae-lmiR4040a	AGCAACCAGGGCAATTCTTCTGAG	Sun,F. et al. (2014)	0	0	1	0	0	0	0	4	1	4	5	3	6	5	0	0	0	1	0	1	0	0.501925	1.99233		-1.41755	2.87178	0.430642	1	tae-lmiR4040a	1.41755	2.87178	0.430642	1	0.919148
tae-lmiR4041a	AGCAAGGCGCTGCACTCTACTGTG	Sun,F. et al. (2014)	0	6	1	3	5	2	1	27	8	45	47	32	35	29	4	3	2	3	3	1	0	0.2529	3.95413		-2.93441	4.74266	0.00254733	0.0295968	tae-lmiR4041a	2.93441	4.74266	0.00254733	0.0295968	0.725617
tae-lmiR4042a	AGCACCATACGGTACTGCAGAGGA	Sun,F. et al. (2014)	0	3	1	3	2	5	1	116	20	110	137	77	150	130	10	1	3	35	0	13	3	0.0704153	14.2014		-4.58242	6.23002	7.93931e-07	2.59278e-05	tae-lmiR4042a	4.58242	6.23002	7.93931e-07	2.59278e-05	0.349987
tae-lmiR4043a	AGCACCGGTGCTTATTTGTACAAG	Sun,F. et al. (2014)	0	5	5	5	4	4	11	0	2	2	5	1	4	2	0	2	0	0	0	0	0	2.54024	0.393664		0.310006	3.4782	1	1	tae-lmiR4043a	-0.310006	3.4782	1	1	0.85879
tae-lmiR4044a	AGCACTACCACCGCTGCCCGGACA	Sun,F. et al. (2014)	0	1	2	0	2	3	0	0	0	1	0	0	0	0	0	3	1	1	0	0	0	3.19175	0.313308		0.636525	2.67158	1	1	tae-lmiR4044a	-0.636525	2.67158	1	1	0.792644
tae-lmiR4044c	AGCGCTACCGCCGCTGCCCGGACA	Sun,F. et al. (2014)	0	31	30	15	45	53	0	2	1	9	1	0	3	1	7	1	3	1	0	2	2	15.0528	0.0664327		2.76087	5.07791	0.00944814	0.0878204	tae-lmiR4044c	-2.76087	5.07791	0.00944814	0.0878204	0.336486
tae-lmiR4045a	AGCGCTACCGCCGCTGGCCGGACA	Sun,F. et al. (2014)	0	2	1	1	2	6	0	0	0	0	0	1	0	1	0	0	0	0	0	0	0	3.66725	0.272684		1.03286	2.83534	1	1	tae-lmiR4045a	-1.03286	2.83534	1	1	0.749545
tae-lmiR4046a	AGCGCTACCGACGCTGCCCGGACA	Sun,F. et al. (2014)	0	0	0	0	5	9	0	0	0	2	0	2	0	1	0	0	5	0	0	0	0	3.18321	0.314148		1.03286	2.83534	1	1	tae-lmiR4046a	-1.03286	2.83534	1	1	0.793458
tae-lmiR4047a	AGCGTCTCTCCTGTAGAAATAGGC	Sun,F. et al. (2014)	0	14	15	4	16	18	18	379	106	412	470	170	569	477	37	7	5	298	251	367	34	0.0701719	14.2507		-4.72247	8.14341	1.00882e-08	6.04968e-07	tae-lmiR4047a	4.72247	8.14341	1.00882e-08	6.04968e-07	0.349173
tae-lmiR4048a	AGGAAGTGGTGTAGACTGCACGGA	Sun,F. et al. (2014)	1	52	26	20	29	26	0	48	11	38	57	24	43	27	0	0	0	2	113	45	2	1.48876	0.671702		-0.31806	5.70653	0.697454	1	tae-lmiR4048a	0.31806	5.70653	0.697454	1	0.971998
tae-lmiR4049a	AGGACGTGTGGGCATATTTGCTTC	Sun,F. et al. (2014)	0	1	0	0	4	1	1	86	11	101	102	44	59	70	0	0	0	38	27	49	7	0.0672158	14.8775		-4.63835	5.56358	8.55173e-06	0.000214833	tae-lmiR4049a	4.63835	5.56358	8.55173e-06	0.000214833	0.339172
tae-lmiR4050a	AGGACTTGTAAACTAAGACGGAGG	Sun,F. et al. (2014)	0	1	1	0	0	0	1	1	0	1	2	0	1	1	0	0	0	19	5	16	0	1.46422	0.682957		0.0882527	2.48536	1	1	tae-lmiR4050a	-0.0882527	2.48536	1	1	0.974247
tae-lmiR4050b	AGGACTTGTAAACTGAGACGGAGG	Sun,F. et al. (2014)	0	16	7	7	6	6	24	43	18	61	82	42	79	68	4	8	0	173	15	92	4	0.32228	3.10289		-2.55112	5.63422	0.00219265	0.0262977	tae-lmiR4050b	2.55112	5.63422	0.00219265	0.0262977	0.801189
tae-lmiR4050c	AGGACTTGTAAACTGAGATGGAGG	Sun,F. et al. (2014)	0	2	2	0	0	0	0	0	0	3	1	1	0	1	0	0	0	4	0	0	1	1.73878	0.575116		0.0882527	2.48536	1	1	tae-lmiR4050c	-0.0882527	2.48536	1	1	0.946856
tae-lmiR4051a	AGGACTTGTAAACTGAAACAGAGG	Sun,F. et al. (2014)	0	1	0	2	5	3	1	20	2	14	10	4	18	6	0	0	0	9	0	6	0	0.540691	1.84949		-1.6719	3.63796	0.251568	1	tae-lmiR4051a	1.6719	3.63796	0.251568	1	0.934905
tae-lmiR4052a	AGGATCCTCTGCAGTACTGTACGG	Sun,F. et al. (2014)	0	6	1	2	1	1	0	85	23	124	108	56	135	127	11	8	1	67	14	39	6	0.0662765	15.0883		-4.77951	6.10445	4.29559e-07	1.5971e-05	tae-lmiR4052a	4.77951	6.10445	4.29559e-07	1.5971e-05	0.335949
tae-lmiR4053a	AGGCATATTTTAGAGTGTAGATTC	Sun,F. et al. (2014)	0	0	0	0	0	0	0	1	0	1	3	0	2	0	0	0	1	6	4	7	0	1.04633	0.95572		0.0882527	2.48536	1	1	tae-lmiR4053a	-0.0882527	2.48536	1	1	0.99963
tae-lmiR4054a	AGGCCTGAAGCTAAGCAACGTGCA	Sun,F. et al. (2014)	0	4	4	2	4	1	7	5	0	3	1	0	0	2	0	0	0	0	2	0	1	3.00394	0.332897		0.402409	3.13062	1	1	tae-lmiR4054a	-0.402409	3.13062	1	1	0.810888
tae-lmiR4055a	AGTGGCAATTCTGGAAGAAGCTGG	Sun,F. et al. (2014)	1	40	14	14	7	3	7	56	11	55	66	36	79	39	0	1	0	186	9	115	6	0.646664	1.5464		-1.5746	5.61922	0.0497416	0.331432	tae-lmiR4055a	1.5746	5.61922	0.0497416	0.331432	0.966527
tae-lmiR4055c	AGTGACAATTCTGGGAGAAGCTGG	Sun,F. et al. (2014)	0	18	8	11	4	5	19	30	6	42	44	25	48	26	0	3	0	140	6	64	3	0.654747	1.52731		-1.5141	4.98979	0.0817032	0.471697	tae-lmiR4055c	1.5141	4.98979	0.0817032	0.471697	0.968366
tae-lmiR4056a	AGTGGCAATTCTGGGAGAAGCTGG	Sun,F. et al. (2014)	1	39	19	24	17	3	9	50	12	53	58	68	100	62	4	7	0	223	20	187	14	0.710652	1.40716		-1.4077	5.87439	0.0784686	0.459593	tae-lmiR4056a	1.4077	5.87439	0.0784686	0.459593	0.979263
tae-lmiR4057a	AGTTTGACTTTCGGCAAAACCAAT	Sun,F. et al. (2014)	1	4	0	1	2	1	0	4	0	6	5	6	5	3	0	1	2	16	0	19	1	1.13218	0.88325		-0.472943	3.14815	1	1	tae-lmiR4057a	0.472943	3.14815	1	1	0.997226
tae-lmiR4058a	TTAAGACAAGAATTTTGAGACGGA	Sun,F. et al. (2014)	0	3	2	2	2	3	67	22	1	12	17	6	17	18	0	0	0	53	26	94	1	0.923094	1.08331		-1.05904	4.11709	0.394643	1	tae-lmiR4058a	1.05904	4.11709	0.394643	1	0.998846
tae-lmiR4059a	ATACGCGGACTAAATAAAAACGGA	Sun,F. et al. (2014)	0	1	0	2	2	1	9	8	0	7	3	1	7	6	0	0	0	26	8	35	1	0.999882	1.00012		-0.869279	3.01708	0.726708	1	tae-lmiR4059a	0.869279	3.01708	0.726708	1	1
tae-lmiR4060c	ATATGCAGACTAAAAAGAAATGGA	Sun,F. et al. (2014)	0	9	0	3	3	3	6	8	3	4	6	4	11	6	0	0	1	15	8	19	0	1.10914	0.901603		-0.627526	3.6049	0.63315	1	tae-lmiR4060c	0.627526	3.6049	0.63315	1	0.998068
tae-lmiR4061a	ATATGCGGAGTAAAAAGAAACGGA	Sun,F. et al. (2014)	0	12	5	9	14	15	92	52	13	59	71	28	62	41	0	0	0	101	15	68	6	0.601645	1.66211		-1.60231	5.56661	0.0422148	0.290126	tae-lmiR4061a	1.60231	5.56661	0.0422148	0.290126	0.954906
tae-lmiR4062b	ATCAAAATGGATAAAAGAAGATGT	Sun,F. et al. (2014)	0	12	1	2	12	7	1	4	0	4	1	2	11	2	0	0	0	138	33	129	5	3.21121	0.311409		0.665265	3.65997	0.63315	1	tae-lmiR4062b	-0.665265	3.65997	0.63315	1	0.790793
tae-lmiR4063a	GTTTTGGATTTGTCTAGATACGGA	Sun,F. et al. (2014)	0	17	2	10	9	5	1	15	2	8	16	7	10	6	0	0	0	19	0	12	5	1.7305	0.577866		-0.248855	4.14898	0.866239	1	tae-lmiR4063a	0.248855	4.14898	0.866239	1	0.947735
tae-lmiR4064a	ATGAAGATAGTAACTTAGACTAGT	Sun,F. et al. (2014)	0	15	2	6	14	6	3	6	1	6	11	2	7	3	4	4	2	16	4	17	2	2.76413	0.361778		0.545269	3.90811	0.840166	1	tae-lmiR4064a	-0.545269	3.90811	0.840166	1	0.835177
tae-lmiR4065a	ATGATGTTAACTTGTATTTGATGT	Sun,F. et al. (2014)	0	0	0	0	0	0	0	0	0	0	0	0	0	0	0	0	0	0	0	0	0	1.64336	0.60851		0.0882527	2.48536	1	1	tae-lmiR4065a	-0.0882527	2.48536	1	1	0.956837
tae-lmiR4066a	ATGGTATGTGTCACTGTAAAGGTT	Sun,F. et al. (2014)	0	8	11	4	33	13	0	21	3	17	33	10	23	15	0	0	0	0	30	10	1	1.42008	0.704186		-0.485087	4.70742	0.717697	1	tae-lmiR4066a	0.485087	4.70742	0.717697	1	0.978155
tae-lmiR4067a	ATGTAGCTGCAGTAGATGCTCCGG	Sun,F. et al. (2014)	0	0	0	0	0	0	0	0	0	0	0	0	0	0	0	0	0	0	0	0	0	1.64336	0.60851		0.0882527	2.48536	1	1	tae-lmiR4067a	-0.0882527	2.48536	1	1	0.956837
tae-lmiR4068a	ATTAACGATCTAGATACACGTGCA	Sun,F. et al. (2014)	0	3	5	2	5	13	0	3	0	2	1	2	1	2	0	0	0	0	3	3	1	4.12817	0.242238		0.874768	3.36018	0.769726	1	tae-lmiR4068a	-0.874768	3.36018	0.769726	1	0.711818
tae-lmiR4069a	ATTCTGCACCCTGGATGATGAATA	Sun,F. et al. (2014)	0	0	3	0	1	0	0	16	9	11	18	17	21	15	1	0	1	5	0	4	1	0.19173	5.21567		-3.50139	4.04761	0.00406644	0.0444677	tae-lmiR4069a	3.50139	4.04761	0.00406644	0.0444677	0.636419
tae-lmiR4070a	ATTGACGACCTAAGGATACGCGCA	Sun,F. et al. (2014)	0	6	1	2	2	1	1	26	5	18	17	13	29	18	0	0	0	7	23	25	10	0.342588	2.91896		-2.55678	4.17744	0.0297218	0.219735	tae-lmiR4070a	2.55678	4.17744	0.0297218	0.219735	0.81937
tae-lmiR4070b	ATTGACGATCTAGGGATACGCGCA	Sun,F. et al. (2014)	0	2	3	3	16	13	3	8	2	5	7	5	1	6	0	0	1	61	0	26	8	2.17028	0.46077		0.260435	3.75799	1	1	tae-lmiR4070b	-0.260435	3.75799	1	1	0.899342
tae-lmiR4071a	CAAGACAAGTAATTCAGAACGGAG	Sun,F. et al. (2014)	0	11	10	9	6	10	2	78	9	76	49	26	111	48	0	0	0	103	0	71	3	0.346371	2.88708		-2.43276	5.53895	0.00356069	0.0397129	tae-lmiR4071a	2.43276	5.53895	0.00356069	0.0397129	0.822587
tae-lmiR4071c	TAAGACAAGTAATTCAGAACGGAG	Sun,F. et al. (2014)	0	8	2	0	10	2	6	36	7	32	41	11	45	32	0	0	0	89	6	79	5	0.339134	2.94869		-2.31828	4.71624	0.019615	0.15993	tae-lmiR4071c	2.31828	4.71624	0.019615	0.15993	0.816386
tae-lmiR4072b	CACGACGAGTAATTTGAAACGGAG	Sun,F. et al. (2014)	0	2	0	1	0	0	0	6	2	8	4	0	4	7	0	0	0	8	1	4	1	0.549003	1.82148		-1.82238	3.03512	0.282609	1	tae-lmiR4072b	1.82238	3.03512	0.282609	1	0.937957
tae-lmiR4073a	CACCAACCGGTACTAATGGGCATC	Sun,F. et al. (2014)	0	7	3	6	9	2	0	24	3	12	22	16	28	27	2	0	0	2	13	13	1	0.621025	1.61024		-1.47062	4.33568	0.180372	0.903068	tae-lmiR4073a	1.47062	4.33568	0.180372	0.903068	0.960206
tae-lmiR4074a	CACCATACGGTACTGCAGAGGATC	Sun,F. et al. (2014)	0	3	3	5	7	7	2	159	27	150	194	97	208	163	7	2	0	72	3	30	4	0.0806789	12.3948		-4.54091	6.67459	2.00375e-07	7.85769e-06	tae-lmiR4074a	4.54091	6.67459	2.00375e-07	7.85769e-06	0.383063
tae-lmiR4075a	CAGCGACACTTATTTTGGGACGGA	Sun,F. et al. (2014)	0	0	0	2	0	1	0	4	0	1	3	0	4	2	0	0	0	0	0	1	0	1.13577	0.880457		-0.852789	2.69013	0.658385	1	tae-lmiR4075a	0.852789	2.69013	0.658385	1	0.997083
tae-lmiR4076a	CAGCGCTACCGCCGCTGGCCGGAC	Sun,F. et al. (2014)	0	0	0	0	1	1	0	0	0	1	0	0	0	1	0	1	1	0	0	0	0	1.76039	0.568055		0.0882527	2.48536	1	1	tae-lmiR4076a	-0.0882527	2.48536	1	1	0.944549
tae-lmiR4077a	CAGGCGCTGCACACTGACTTAGTA	Sun,F. et al. (2014)	0	1	0	0	2	2	0	3	1	1	2	3	7	4	52	24	0	4	0	2	0	0.85887	1.16432		-0.869279	3.01708	0.726708	1	tae-lmiR4077a	0.869279	3.01708	0.726708	1	0.995838
tae-lmiR4078a	TATAGGAAATGAGATGACATGTAT	Sun,F. et al. (2014)	0	6	3	1	3	12	2	39	4	23	22	15	40	23	0	0	0	221	8	108	1	0.446474	2.23977		-1.979	4.48119	0.0520938	0.343646	tae-lmiR4078a	1.979	4.48119	0.0520938	0.343646	0.891625
tae-lmiR4079a	CATATTCATTACCACCATATATAC	Sun,F. et al. (2014)	0	0	0	0	0	0	0	0	0	0	0	0	0	0	0	0	0	0	0	0	0	1.64336	0.60851		0.0882527	2.48536	1	1	tae-lmiR4079a	-0.0882527	2.48536	1	1	0.956837
tae-lmiR4080a	CATCTCTCCTGTAGAAATAGGCAC	Sun,F. et al. (2014)	0	0	0	1	1	0	1	2	1	5	4	3	2	2	8	0	0	0	6	4	0	0.740305	1.35079		-1.41755	2.87178	0.430642	1	tae-lmiR4080a	1.41755	2.87178	0.430642	1	0.983877
tae-lmiR4081a	TCTGGACAGCTGTGGTAGTGTTAC	Sun,F. et al. (2014)	0	0	0	0	0	2	0	0	0	0	0	0	1	0	0	0	0	0	0	0	0	1.89603	0.527418		0.0882527	2.48536	1	1	tae-lmiR4081a	-0.0882527	2.48536	1	1	0.929801
tae-lmiR4081b	TCCGGACAGCTGTGGTAGTGTTAC	Sun,F. et al. (2014)	0	0	0	0	20	11	0	3	0	1	4	4	4	4	27	27	0	3	0	10	0	3.08361	0.324296		0.498543	3.5722	0.7999	1	tae-lmiR4081b	-0.498543	3.5722	0.7999	1	0.803064
tae-lmiR4081c	CCCGGACAGCTGTGGTAGTGTTAC	Sun,F. et al. (2014)	0	0	0	0	0	0	0	1	0	0	0	0	0	0	0	1	0	0	0	0	0	1.52173	0.657145		0.0882527	2.48536	1	1	tae-lmiR4081c	-0.0882527	2.48536	1	1	0.968898
tae-lmiR4081d	TCCGGACAGCTGTGGTAGTGTTAT	Sun,F. et al. (2014)	0	0	0	0	17	12	0	0	1	4	0	3	2	2	4	14	0	0	0	0	0	3.23908	0.30873		0.874768	3.36018	0.769726	1	tae-lmiR4081d	-0.874768	3.36018	0.769726	1	0.788156
tae-lmiR4081e	TCCGGACAGCTATGGTAGTGTTAC	Sun,F. et al. (2014)	0	2	0	0	0	0	0	0	0	0	0	0	0	0	0	0	0	5	0	9	0	2.12708	0.470129		0.0882527	2.48536	1	1	tae-lmiR4081e	-0.0882527	2.48536	1	1	0.90415
tae-lmiR4082a	CCGGATTTTTCTGAAGCACCGGTG	Sun,F. et al. (2014)	0	1	0	0	0	0	0	2	0	4	2	1	4	3	0	0	1	2	0	1	0	0.801624	1.24747		-0.852789	2.69013	0.658385	1	tae-lmiR4082a	0.852789	2.69013	0.658385	1	0.991237
tae-lmiR4083a	CCGTTCGGAATTACTTGTCGCGGA	Sun,F. et al. (2014)	0	0	0	0	3	3	0	7	1	9	7	5	3	13	1	0	0	5	0	3	0	0.552738	1.80917		-1.58988	3.3022	0.266667	1	tae-lmiR4083a	1.58988	3.3022	0.266667	1	0.939293
tae-lmiR4084a	CCTCCGTCACGGTTTAGAAGGCGC	Sun,F. et al. (2014)	0	0	0	0	2	0	0	2	0	0	0	0	1	1	0	0	0	7	0	2	0	1.56984	0.637006		0.0882527	2.48536	1	1	tae-lmiR4084a	-0.0882527	2.48536	1	1	0.964235
tae-lmiR4085a	CGCGGACACGAGACGGACGCGCGC	Sun,F. et al. (2014)	0	0	1	1	1	1	0	5	0	3	8	5	3	4	0	0	1	3	0	4	0	0.776418	1.28797		-1.41755	2.87178	0.430642	1	tae-lmiR4085a	1.41755	2.87178	0.430642	1	0.988543
tae-lmiR4086a	CGGGTTTTTCTGAAGCACCGGTGC	Sun,F. et al. (2014)	0	0	1	0	3	0	0	3	0	2	4	0	4	1	0	0	1	2	0	1	1	1.19796	0.834754		-0.852789	2.69013	0.658385	1	tae-lmiR4086a	0.852789	2.69013	0.658385	1	0.994141
tae-lmiR4086b	CGGATTTTTCTGAAGCACCGGTGC	Sun,F. et al. (2014)	0	0	1	0	0	1	1	18	3	14	12	3	17	9	0	3	1	4	0	2	0	0.25298	3.95287		-2.80693	3.56227	0.0399705	0.278296	tae-lmiR4086b	2.80693	3.56227	0.0399705	0.278296	0.725718
tae-lmiR4087a	CGGTCTTGATAGTTAAATTTACGG	Sun,F. et al. (2014)	0	2	1	6	20	16	2	87	8	80	92	43	96	69	0	0	0	94	9	64	3	0.273133	3.66122		-2.78428	5.70411	0.000785052	0.0112262	tae-lmiR4087a	2.78428	5.70411	0.000785052	0.0112262	0.750065
tae-lmiR4088a	CTAATAAAATATTAATGCATGTCA	Sun,F. et al. (2014)	0	0	0	0	0	0	0	0	0	0	0	0	0	0	0	0	0	0	0	0	0	1.64336	0.60851		0.0882527	2.48536	1	1	tae-lmiR4088a	-0.0882527	2.48536	1	1	0.956837
tae-lmiR4089a	CTAGAACTCATCTAGATGAGACAT	Sun,F. et al. (2014)	0	0	1	4	4	2	0	0	0	3	0	0	3	1	0	0	0	8	2	6	4	2.79488	0.357797		1.03286	2.83534	1	1	tae-lmiR4089a	-1.03286	2.83534	1	1	0.832001
tae-lmiR4090b	CTCTGTTCACTTTTATAAGACGTT	Sun,F. et al. (2014)	0	0	0	0	3	1	0	2	0	3	4	0	3	3	0	0	0	20	0	7	0	1.11585	0.896181		-0.852789	2.69013	0.658385	1	tae-lmiR4090b	0.852789	2.69013	0.658385	1	0.997836
tae-lmiR4091a	GAAGATAGTAACTTAGACTAGTGT	Sun,F. et al. (2014)	0	1	0	4	6	1	2	2	0	6	7	9	11	4	0	0	1	6	4	4	0	1.10514	0.904863		-0.877773	3.28479	0.769726	1	tae-lmiR4091a	0.877773	3.28479	0.769726	1	0.9982
tae-lmiR4092a	GACAAGTAATTCGGAACGAAGGGA	Sun,F. et al. (2014)	0	2	0	5	2	2	8	8	2	8	3	7	8	5	0	0	0	7	1	9	0	0.942896	1.06056		-0.882952	3.51153	0.63315	1	tae-lmiR4092a	0.882952	3.51153	0.63315	1	0.999377
tae-lmiR4092b	GACAAGTAATTCGGAACAGAGGGA	Sun,F. et al. (2014)	0	6	4	4	0	0	22	7	2	9	10	10	15	12	3	0	0	7	2	13	1	0.902009	1.10864		-1.10588	3.80561	0.390133	1	tae-lmiR4092b	1.10588	3.80561	0.390133	1	0.998084
tae-lmiR4093d	GACAAGTATTTCTGAACGGAGGGA	Sun,F. et al. (2014)	0	2	2	1	0	1	0	1	2	6	2	2	4	3	0	0	0	2	0	2	0	0.896856	1.11501		-0.869279	3.01708	0.726708	1	tae-lmiR4093d	0.869279	3.01708	0.726708	1	0.997866
tae-lmiR4094a	GACGACCTAGGGATACGCGCACGC	Sun,F. et al. (2014)	0	3	2	1	3	0	0	8	3	2	15	4	13	12	0	1	1	6	2	7	1	0.547173	1.82758		-1.6719	3.63796	0.251568	1	tae-lmiR4094a	1.6719	3.63796	0.251568	1	0.937294
tae-lmiR4095a	GACGAGCACTGCAATATAGACTAG	Sun,F. et al. (2014)	0	0	0	1	0	0	0	16	4	10	11	1	14	18	0	2	0	45	0	12	0	0.219225	4.56153		-2.80693	3.56227	0.0399705	0.278296	tae-lmiR4095a	2.80693	3.56227	0.0399705	0.278296	0.679654
tae-lmiR4096a	GACGAGTAATTTGGAACGGATGGA	Sun,F. et al. (2014)	0	0	2	1	3	0	0	1	1	3	3	4	0	1	8	0	0	6	0	4	0	1.24098	0.805816		-0.304517	2.85348	1	1	tae-lmiR4096a	0.304517	2.85348	1	1	0.991643
tae-lmiR4097a	GACTTATAAGTTGGGTCTGTTTGG	Sun,F. et al. (2014)	0	4	2	0	6	4	0	23	4	35	15	9	25	21	0	0	0	3	3	6	0	0.384894	2.59812		-2.24619	4.23765	0.0297218	0.219735	tae-lmiR4097a	2.24619	4.23765	0.0297218	0.219735	0.852605
tae-lmiR4098a	GAGCATCTGAGCAGCTCTCGGCAA	Sun,F. et al. (2014)	0	2	1	2	0	0	0	15	4	15	16	13	21	14	3	0	0	5	0	3	1	0.273831	3.65189		-2.57748	3.85391	0.0396963	0.278296	tae-lmiR4098a	2.57748	3.85391	0.0396963	0.278296	0.750869
tae-lmiR4099a	GAGGCTCCTCTGACGTACTGCAGG	Sun,F. et al. (2014)	0	3	4	4	9	5	2	106	20	89	65	70	105	116	121	49	0	17	0	9	0	0.13444	7.43825		-3.79405	5.95869	1.34873e-05	0.000317379	tae-lmiR4099a	3.79405	5.95869	1.34873e-05	0.000317379	0.525057
tae-lmiR4100a	GATAACACCCCTTAAGACCTTATT	Sun,F. et al. (2014)	0	1	0	2	2	2	4	14	4	18	11	9	15	9	6	0	3	31	10	15	1	0.383949	2.60451		-2.42686	3.75724	0.0536329	0.346193	tae-lmiR4100a	2.42686	3.75724	0.0536329	0.346193	0.851926
tae-lmiR4101a	GATGTACACTTATTCGCGGACGGA	Sun,F. et al. (2014)	0	20	11	16	20	14	38	145	33	137	194	77	168	122	4	0	0	25	13	30	9	0.269726	3.70747		-2.77564	6.69586	0.000292323	0.00498559	tae-lmiR4101a	2.77564	6.69586	0.000292323	0.00498559	0.746099
tae-lmiR4102a	GCAGGACTTGTAAACTGAAACGGA	Sun,F. et al. (2014)	0	12	3	6	3	1	42	26	4	31	20	17	23	13	0	0	0	12	17	17	1	0.758188	1.31893		-1.26914	4.50185	0.21179	0.989242	tae-lmiR4102a	1.26914	4.50185	0.21179	0.989242	0.986312
tae-lmiR4102b	GTAGGACTTGTAAACTGAGACGGA	Sun,F. et al. (2014)	0	14	2	3	4	10	23	44	7	33	49	13	49	40	0	2	0	40	3	17	1	0.45536	2.19606		-2.0242	4.98001	0.0275183	0.211391	tae-lmiR4102b	2.0242	4.98001	0.0275183	0.211391	0.896476
tae-lmiR4103a	GCATATTAGGTTTGTCTGAAGTCA	Sun,F. et al. (2014)	0	0	1	0	5	1	0	20	3	22	15	8	13	12	0	0	0	21	5	21	0	0.322133	3.10431		-2.42686	3.75724	0.0536329	0.346193	tae-lmiR4103a	2.42686	3.75724	0.0536329	0.346193	0.801052
tae-lmiR4104a	GCATGCACATAGAATGTCCGGATA	Sun,F. et al. (2014)	0	2	0	3	0	1	0	3	1	9	9	3	5	5	0	0	0	2	6	6	0	0.742842	1.34618		-1.27411	3.16581	0.521739	1	tae-lmiR4104a	1.27411	3.16581	0.521739	1	0.984238
tae-lmiR4105a	GCGCTACATTGTGGAACGGAGGGA	Sun,F. et al. (2014)	0	5	0	3	4	3	1	10	2	13	14	6	10	16	0	1	0	15	1	4	0	0.677776	1.47541		-1.36131	3.72449	0.251568	1	tae-lmiR4105a	1.36131	3.72449	0.251568	1	0.973227
tae-lmiR4106a	GGCTCGAACCGGGACAGAAGGCTG	Sun,F. et al. (2014)	0	3	3	0	0	0	0	27	9	28	24	9	29	26	0	0	0	1	3	2	0	0.179496	5.57115		-3.25088	4.33923	0.00455058	0.0491833	tae-lmiR4106a	3.25088	4.33923	0.00455058	0.0491833	0.61527
tae-lmiR4107a	GGGACGAACCAGGACCAATGGGCC	Sun,F. et al. (2014)	0	2	0	0	0	0	0	5	2	4	3	0	3	4	0	0	2	0	0	0	0	0.595487	1.6793		-1.41755	2.87178	0.430642	1	tae-lmiR4107a	1.41755	2.87178	0.430642	1	0.953122
tae-lmiR4108a	GGGGATAAAGAGGATGCTTACAGC	Sun,F. et al. (2014)	0	0	0	0	0	0	0	1	0	0	0	0	0	0	0	0	0	0	0	0	0	1.52173	0.657145		0.0882527	2.48536	1	1	tae-lmiR4108a	-0.0882527	2.48536	1	1	0.968898
tae-lmiR4109a	GGGTCCAGTCGGCCTGCAGTTGGC	Sun,F. et al. (2014)	0	3	0	1	0	0	0	16	5	14	16	8	11	8	0	6	0	0	3	2	2	0.279266	3.58082		-2.97513	3.67138	0.0197869	0.15993	tae-lmiR4109a	2.97513	3.67138	0.0197869	0.15993	0.757054
tae-lmiR4110a	GTAGGACAAGTATTTCCGGACGGA	Sun,F. et al. (2014)	0	0	0	0	0	0	2	4	3	3	7	3	7	4	0	0	0	31	0	29	2	0.365266	2.73773		-1.82238	3.03512	0.282609	1	tae-lmiR4110a	1.82238	3.03512	0.282609	1	0.837915
tae-lmiR4111a	GTCTCTCCTGTAGAAATAGGCATC	Sun,F. et al. (2014)	0	6	2	8	8	4	36	59	14	87	77	36	90	67	0	0	0	242	112	275	28	0.251508	3.97601		-2.88413	5.65341	0.000883102	0.0122514	tae-lmiR4111a	2.88413	5.65341	0.000883102	0.0122514	0.723852
tae-lmiR4112a	GTCTTAGATTTGTGTAGATACGGA	Sun,F. et al. (2014)	0	1	1	2	6	1	4	7	2	11	14	1	15	9	0	0	0	15	13	19	2	0.673855	1.484		-1.45246	3.52835	0.333681	1	tae-lmiR4112a	1.45246	3.52835	0.333681	1	0.972438
tae-lmiR4113a	GTGAGACCCGCTCTGATGGATGAC	Sun,F. et al. (2014)	0	3	2	2	1	2	0	59	8	62	61	45	81	71	6	3	0	3	0	5	1	0.110866	9.01988		-3.93786	5.3034	4.20337e-05	0.000858688	tae-lmiR4113a	3.93786	5.3034	4.20337e-05	0.000858688	0.468366
tae-lmiR4114a	GTTAAATTTATGATCAAAGTTGGA	Sun,F. et al. (2014)	0	3	1	2	12	8	0	11	1	6	9	2	14	3	0	0	0	17	2	18	0	1.45544	0.687078		-0.410593	3.69207	0.822492	1	tae-lmiR4114a	0.410593	3.69207	0.822492	1	0.975039
tae-lmiR4115a	GTTCGGGCAGTTGCGGTAGTGCTG	Sun,F. et al. (2014)	0	6	2	5	9	15	0	0	0	0	0	0	0	0	0	0	1	5	0	17	0	10.1955	0.0980827		2.17107	3.44526	0.266667	1	tae-lmiR4115a	-2.17107	3.44526	0.266667	1	0.434202
tae-lmiR4116a	GTTTACAGACGGCAAAGTGAGCTC	Sun,F. et al. (2014)	0	0	1	0	3	1	1	1	0	0	0	0	5	0	0	0	1	0	41	30	9	1.91595	0.521936		0.636525	2.67158	1	1	tae-lmiR4116a	-0.636525	2.67158	1	1	0.927606
tae-lmiR4117a	GTTTGATTGTTTAATAGTAGTGGA	Sun,F. et al. (2014)	0	11	5	11	61	32	11	54	9	59	101	14	115	34	0	6	0	100	39	87	5	0.814367	1.22795		-1.17974	5.83111	0.131224	0.700993	tae-lmiR4117a	1.17974	5.83111	0.131224	0.700993	0.992436
tae-lmiR4118a	TAAGACTCTAGAGGGTGTTATCAT	Sun,F. et al. (2014)	1	22	2	9	11	12	0	11	2	10	9	3	19	8	0	0	2	61	0	16	8	2.21729	0.451		0.31399	4.25016	0.866239	1	tae-lmiR4118a	-0.31399	4.25016	0.866239	1	0.894118
tae-lmiR4119a	TAAGCATGTGTTCAGAAGATTAGG	Sun,F. et al. (2014)	0	11	4	5	11	5	326	9	2	22	15	14	18	18	0	0	1	63	0	61	7	2.9272	0.341624		0.727599	4.99237	0.467852	1	tae-lmiR4119a	-0.727599	4.99237	0.467852	1	0.818541
tae-lmiR4120a	TAAGGTCTTAAGGGGTGTTATCAT	Sun,F. et al. (2014)	0	13	5	5	42	27	4	31	7	38	52	19	57	48	0	1	2	293	32	152	33	0.904399	1.10571		-1.02986	5.34413	0.220226	1	tae-lmiR4120a	1.02986	5.34413	0.220226	1	0.998181
tae-lmiR4121a	TAGAGGGCAGAGCAATCTTCAACT	Sun,F. et al. (2014)	0	0	0	0	0	0	0	0	0	0	1	0	0	1	0	3	3	1	0	0	1	1.39596	0.716355		0.0882527	2.48536	1	1	tae-lmiR4121a	-0.0882527	2.48536	1	1	0.980209
tae-lmiR4122a	TAGCTCTCAGGCGCTGCACTAGTG	Sun,F. et al. (2014)	0	0	1	1	1	0	0	2	2	6	7	7	9	9	0	0	0	0	0	1	0	0.447304	2.23562		-2.13815	3.18359	0.186957	0.903068	tae-lmiR4122a	2.13815	3.18359	0.186957	0.903068	0.892085
tae-lmiR4123a	TAGCTGTAGCGGTTTCCTAGCCCC	Sun,F. et al. (2014)	0	0	0	0	0	0	0	75	9	59	54	43	51	57	0	0	0	1	0	1	0	0.0481066	20.7872		-4.79524	5.16415	1.59279e-05	0.000361096	tae-lmiR4123a	4.79524	5.16415	1.59279e-05	0.000361096	0.268712
tae-lmiR4124a	TAGGAACCAAACGGGAGGGACTTT	Sun,F. et al. (2014)	0	8	4	2	5	3	0	51	11	50	45	45	83	68	4	2	0	32	10	35	3	0.195409	5.11746		-3.32889	5.3197	0.000395255	0.00625286	tae-lmiR4124a	3.32889	5.3197	0.000395255	0.00625286	0.642538
tae-lmiR4125a	TCGGGCAGACTGCTGAGCAGTCGG	Sun,F. et al. (2014)	0	0	0	0	0	0	0	2	0	3	1	2	3	1	0	0	0	6	0	4	2	0.817782	1.22282		-0.852789	2.69013	0.658385	1	tae-lmiR4125a	0.852789	2.69013	0.658385	1	0.992739
tae-lmiR4126a	TCGTCATTCACGGTGTGCACGATC	Sun,F. et al. (2014)	0	0	0	0	0	0	0	0	0	0	0	0	0	0	0	0	0	0	0	0	0	1.64336	0.60851		0.0882527	2.48536	1	1	tae-lmiR4126a	-0.0882527	2.48536	1	1	0.956837
tae-lmiR4127a	TCTGCGACAAGTAATTCCAAACGG	Sun,F. et al. (2014)	0	0	0	0	5	3	0	14	6	19	14	13	20	11	0	0	0	16	2	11	0	0.29113	3.43489		-2.71385	3.94526	0.0295884	0.219735	tae-lmiR4127a	2.71385	3.94526	0.0295884	0.219735	0.770056
tae-lmiR4128a	TCTAGACAAATGTAAGACAAGAAT	Sun,F. et al. (2014)	0	2	0	4	4	4	0	16	0	17	13	5	23	4	0	0	0	24	5	30	1	0.679788	1.47105		-1.36131	3.72449	0.251568	1	tae-lmiR4128a	1.36131	3.72449	0.251568	1	0.973626
tae-lmiR4129a	TCTCCTGTAGAAATAGGCACTGGT	Sun,F. et al. (2014)	0	3	1	3	4	3	0	12	3	9	9	5	10	15	1	0	0	59	14	53	2	0.664861	1.50407		-1.36131	3.72449	0.251568	1	tae-lmiR4129a	1.36131	3.72449	0.251568	1	0.970569
tae-lmiR4130a	TCTGCAACAAGTAATTCCGAACGG	Sun,F. et al. (2014)	0	1	0	2	1	0	0	12	3	20	11	4	20	19	6	0	0	8	0	10	1	0.278843	3.58625		-2.42686	3.75724	0.0536329	0.346193	tae-lmiR4130a	2.42686	3.75724	0.0536329	0.346193	0.756578
tae-lmiR4130c	TCTGAGACAAGTAATTCCGAACGG	Sun,F. et al. (2014)	0	4	1	3	1	3	1	61	14	95	59	29	112	113	4	5	0	87	8	47	3	0.0977808	10.227		-4.30899	5.64962	5.76672e-06	0.000156362	tae-lmiR4130c	4.30899	5.64962	5.76672e-06	0.000156362	0.433363
tae-lmiR4131a	TCTGGCCAACCGCGACTAAAGGAC	Sun,F. et al. (2014)	0	2	0	0	1	1	0	2	1	5	0	5	6	4	0	0	0	0	0	0	0	0.755809	1.32308		-1.41755	2.87178	0.430642	1	tae-lmiR4131a	1.41755	2.87178	0.430642	1	0.986002
tae-lmiR4132a	TCTGTCCCAGAATATAAGAACGTT	Sun,F. et al. (2014)	0	0	0	0	3	3	0	14	3	14	6	3	12	13	0	0	0	16	4	6	1	0.380306	2.62946		-2.06823	3.54526	0.137874	0.728147	tae-lmiR4132a	2.06823	3.54526	0.137874	0.728147	0.849279
tae-lmiR4133a	TGAAGCACGTGGATAGAGGAAGCA	Sun,F. et al. (2014)	0	9	6	3	1	0	0	34	4	29	31	24	58	37	0	0	0	14	0	8	0	0.309015	3.23609		-2.53522	4.67389	0.0103313	0.0941466	tae-lmiR4133a	2.53522	4.67389	0.0103313	0.0941466	0.788438
tae-lmiR4134a	TGACATGTGGCATTCACAAATCAC	Sun,F. et al. (2014)	0	2	2	2	10	7	0	6	2	9	4	1	6	5	0	0	11	12	0	4	2	1.51347	0.660731		-0.311757	3.49482	1	1	tae-lmiR4134a	0.311757	3.49482	1	1	0.969682
tae-lmiR4134c	TGACACGTGGCATTCACAAATCAT	Sun,F. et al. (2014)	0	22	8	16	32	30	0	217	16	208	226	111	253	120	0	1	1	88	17	73	20	0.261649	3.82191		-2.83736	6.93589	0.000249713	0.00446362	tae-lmiR4134c	2.83736	6.93589	0.000249713	0.00446362	0.736458
tae-lmiR4135a	TGAGACCCGCCCTGATGGATGACA	Sun,F. et al. (2014)	0	4	0	2	1	0	0	14	4	12	14	8	12	16	0	0	0	3	0	1	2	0.365248	2.73787		-2.42686	3.75724	0.0536329	0.346193	tae-lmiR4135a	2.42686	3.75724	0.0536329	0.346193	0.837901
tae-lmiR4136b	TGATAGATGACACGTGGCATTCAC	Sun,F. et al. (2014)	0	0	1	2	1	2	0	3	1	5	3	3	4	4	0	0	1	8	0	1	0	0.932602	1.07227		-0.869279	3.01708	0.726708	1	tae-lmiR4136b	0.869279	3.01708	0.726708	1	0.999123
tae-lmiR4136c	TGATGGATGACATGTGGCATTCAC	Sun,F. et al. (2014)	0	1	1	4	1	2	0	5	0	1	2	0	4	0	0	0	3	8	0	3	1	2.02537	0.493737		0.0918192	2.99918	1	1	tae-lmiR4136c	-0.0918192	2.99918	1	1	0.915475
tae-lmiR4136d	TGATGGATAACACGTGGCATTCAC	Sun,F. et al. (2014)	0	4	0	4	5	8	0	4	0	3	5	2	6	1	0	0	0	15	3	8	8	2.39964	0.416728		0.0930731	3.37702	1	1	tae-lmiR4136d	-0.0930731	3.37702	1	1	0.87402
tae-lmiR4137a	TGGATGACATGTGGCATTCACAAA	Sun,F. et al. (2014)	0	2	0	0	1	0	0	6	0	1	9	1	1	0	0	0	4	7	0	5	1	0.94976	1.0529		-0.852789	2.69013	0.658385	1	tae-lmiR4137a	0.852789	2.69013	0.658385	1	0.999521
tae-lmiR4138a	TGGCAACTATAGTGTAAACATCAT	Sun,F. et al. (2014)	0	1	2	0	3	1	0	10	0	11	2	3	6	3	0	0	0	5	1	6	1	0.837198	1.19446		-1.27411	3.16581	0.521739	1	tae-lmiR4138a	1.27411	3.16581	0.521739	1	0.994328
tae-lmiR4139a	TGGCACGAAGTAGCTGCGCCCACA	Sun,F. et al. (2014)	0	2	1	0	0	1	0	10	2	16	21	6	15	21	0	0	0	2	1	3	0	0.269985	3.70391		-2.97513	3.67138	0.0197869	0.15993	tae-lmiR4139a	2.97513	3.67138	0.0197869	0.15993	0.746403
tae-lmiR4140a	TGTGTCAGTGACTCAAAGGTAGGC	Sun,F. et al. (2014)	0	0	0	0	2	0	3	20	3	23	23	10	20	12	6	0	0	1	0	1	0	0.197463	5.06424		-3.26212	3.87015	0.0102151	0.0935457	tae-lmiR4140a	3.26212	3.87015	0.0102151	0.0935457	0.645907
tae-lmiR4141a	TTGAACTGTTTCCTCTGAAATTCC	Sun,F. et al. (2014)	0	0	0	0	0	0	0	0	0	0	0	0	0	0	0	0	0	0	0	0	0	1.64336	0.60851		0.0882527	2.48536	1	1	tae-lmiR4141a	-0.0882527	2.48536	1	1	0.956837
tae-lmiR4142a	TTGAATTTCCTCTATAAGCGCATT	Sun,F. et al. (2014)	0	0	0	0	7	2	2	1	0	2	3	1	2	0	0	0	0	1	0	0	0	2.1489	0.465354		-0.304517	2.85348	1	1	tae-lmiR4142a	0.304517	2.85348	1	1	0.901721
aau-miR2086	GACATGAATGCAGAACTGGAA	Mayer et al (2014)	0	0	0	0	0	0	0	0	0	0	0	0	0	0	0	0	0	0	0	0	0	1.64336	0.60851		0.0882527	2.48536	1	1	aau-miR2086	-0.0882527	2.48536	1	1	0.956837
ahy-miR159	TTTGGATTGAAGGGAGCTCTA	Mayer et al (2014)	0	0	1	0	2	0	419	0	0	3	0	0	0	2	134	177	155	0	1	3	22	19.0648	0.0524527		3.62849	4.48163	0.00753089	0.0725385	ahy-miR159	-3.62849	4.48163	0.00753089	0.0725385	0.285711
ahy-miR167-3p	AGATCATGTGGCAGTTTCACC	Mayer et al (2014)	0	0	0	0	0	0	0	0	0	0	0	0	0	0	0	0	0	0	0	0	2	1.64336	0.60851		0.0882527	2.48536	1	1	ahy-miR167-3p	-0.0882527	2.48536	1	1	0.956837
ahy-miR3513-5p	TTAATTTCTGAGTTTGTCATC	Mayer et al (2014)	0	0	0	0	0	0	0	0	0	0	0	0	0	0	0	0	0	0	0	0	0	1.64336	0.60851		0.0882527	2.48536	1	1	ahy-miR3513-5p	-0.0882527	2.48536	1	1	0.956837
ahy-miR398	TGTGTTCTCAGGTCACCCCT	Mayer et al (2014)	0	0	0	0	0	0	35	0	0	0	0	0	0	0	17	88	1	0	0	0	5	3.73423	0.267793		0.636525	2.67158	1	1	ahy-miR398	-0.636525	2.67158	1	1	0.743822
aly-miR156aQ	GCTCACTGCTCTTTCTGTCAGA	Mayer et al (2014)	0	0	0	0	0	0	0	0	0	0	0	0	0	0	0	0	0	0	0	0	0	1.64336	0.60851		0.0882527	2.48536	1	1	aly-miR156aQ	-0.0882527	2.48536	1	1	0.956837
aly-miR156bQ	GCTCACCTCTCTTTCTGTCAGT	Mayer et al (2014)	0	0	0	0	1	0	0	0	0	0	0	0	0	0	0	0	0	0	0	0	0	1.86942	0.534926		0.0882527	2.48536	1	1	aly-miR156bQ	-0.0882527	2.48536	1	1	0.932724
aly-miR156cQ	GCTCACTGCTCTATCTGTCAGA	Mayer et al (2014)	0	0	0	0	0	0	0	0	0	0	0	0	0	0	0	0	0	0	0	0	0	1.64336	0.60851		0.0882527	2.48536	1	1	aly-miR156cQ	-0.0882527	2.48536	1	1	0.956837
aly-miR156dQ	GCTCACTCTCTTTCTGTCATA	Mayer et al (2014)	0	0	0	0	0	0	0	0	0	0	0	0	0	0	0	0	0	0	0	0	0	1.64336	0.60851		0.0882527	2.48536	1	1	aly-miR156dQ	-0.0882527	2.48536	1	1	0.956837
aly-miR156eQ	GCTTACTCTCTCTCTGTCACC	Mayer et al (2014)	0	0	0	0	0	0	0	0	0	0	0	0	0	0	0	0	0	0	0	0	0	1.64336	0.60851		0.0882527	2.48536	1	1	aly-miR156eQ	-0.0882527	2.48536	1	1	0.956837
aly-miR156fQ	GCTCACTCTCTATCTGTCACC	Mayer et al (2014)	0	0	0	0	0	0	0	0	0	0	0	0	0	0	3	0	0	0	0	0	0	1.64336	0.60851		0.0882527	2.48536	1	1	aly-miR156fQ	-0.0882527	2.48536	1	1	0.956837
aly-miR156hQ	GCTCTCTTTCCTTCTGCCACC	Mayer et al (2014)	0	0	0	0	0	0	0	0	0	0	0	0	0	0	0	0	0	0	0	0	0	1.64336	0.60851		0.0882527	2.48536	1	1	aly-miR156hQ	-0.0882527	2.48536	1	1	0.956837
aly-miR157dQ	GCTCTCTATGCTTCTGTCATC	Mayer et al (2014)	0	0	0	0	0	0	0	0	0	0	0	0	0	0	0	0	0	0	0	0	0	1.64336	0.60851		0.0882527	2.48536	1	1	aly-miR157dQ	-0.0882527	2.48536	1	1	0.956837
aly-miR158aQ	CTTTGTCTACAATTTTGGAAA	Mayer et al (2014)	0	0	0	0	0	0	0	0	0	0	0	0	0	0	0	0	0	0	0	0	0	1.64336	0.60851		0.0882527	2.48536	1	1	aly-miR158aQ	-0.0882527	2.48536	1	1	0.956837
aly-miR158bQ	TTTGTCTACAATTTTGGAAA	Mayer et al (2014)	0	0	0	0	0	0	0	0	0	0	0	0	0	0	0	0	0	0	0	0	0	1.64336	0.60851		0.0882527	2.48536	1	1	aly-miR158bQ	-0.0882527	2.48536	1	1	0.956837
aly-miR159aQ	GAGCTCCTTGAAGTTCAAACG	Mayer et al (2014)	0	0	0	0	0	0	0	0	0	0	0	0	0	0	0	0	0	0	0	0	0	1.64336	0.60851		0.0882527	2.48536	1	1	aly-miR159aQ	-0.0882527	2.48536	1	1	0.956837
aly-miR159b	TTTGGATTGAAGGGAGCTCTT	Mayer et al (2014)	0	1	1	0	1	2	236	12	1	7	5	8	11	11	5094	8674	22	7	27	14	69	2.76591	0.361544		0.504559	4.35646	0.63922	1	aly-miR159b	-0.504559	4.35646	0.63922	1	0.834992
aly-miR159bQ	GAGCTCCTTGAAGTTCAATGG	Mayer et al (2014)	0	0	0	0	0	0	0	0	0	0	0	0	0	0	0	0	1	0	0	0	0	1.64336	0.60851		0.0882527	2.48536	1	1	aly-miR159bQ	-0.0882527	2.48536	1	1	0.956837
aly-miR159c	TTTGGATTGAAGGGAGCTCCT	Mayer et al (2014)	0	0	0	0	0	0	0	0	0	0	2	0	0	0	8	17	2	0	0	0	1	1.41043	0.709002		0.0882527	2.48536	1	1	aly-miR159c	-0.0882527	2.48536	1	1	0.978984
aly-miR160cQ	GCGTACAAGGAGCCAAGCATG	Mayer et al (2014)	0	0	0	0	0	0	0	0	0	0	0	0	0	0	0	0	0	0	0	0	0	1.64336	0.60851		0.0882527	2.48536	1	1	aly-miR160cQ	-0.0882527	2.48536	1	1	0.956837
aly-miR161_1Q	CCGGTTTAGTCACTTTCAC	Mayer et al (2014)	0	0	0	0	0	0	0	0	0	0	0	0	0	0	0	0	0	0	0	0	0	1.64336	0.60851		0.0882527	2.48536	1	1	aly-miR161_1Q	-0.0882527	2.48536	1	1	0.956837
aly-miR164aQ	CACGTACTCCCCTTCTCCAAC	Mayer et al (2014)	0	0	0	0	0	0	0	0	0	0	0	0	0	0	0	0	0	0	0	0	0	1.64336	0.60851		0.0882527	2.48536	1	1	aly-miR164aQ	-0.0882527	2.48536	1	1	0.956837
aly-miR164c	TGGAGAAGCAGGGCACGTGCG	Mayer et al (2014)	1	1	11	1	6	1	1	1	0	1	0	1	0	0	0	3	1	2	6	4	4	5.55209	0.180112		1.59888	3.11322	0.521739	1	aly-miR164c	-1.59888	3.11322	0.521739	1	0.616366
aly-miR165a	TCGGACCAGGCTTCATCCCC	Mayer et al (2014)	0	87	156	28	28	63	4	106	11	75	136	78	68	90	771	752	9	104	60	113	29	1.68979	0.591788		-0.143716	6.78252	0.872503	1	aly-miR165a	0.143716	6.78252	0.872503	1	0.952026
aly-miR167c	TAAGCTGCCAGCATGATCTTG	Mayer et al (2014)	0	0	0	0	0	0	0	0	0	0	0	0	0	0	0	0	0	0	0	0	0	1.64336	0.60851		0.0882527	2.48536	1	1	aly-miR167c	-0.0882527	2.48536	1	1	0.956837
aly-miR167cQ	AGGTCATGCTGGTAGTTTCAC	Mayer et al (2014)	0	0	0	0	0	0	0	0	0	0	0	0	0	0	0	0	0	0	0	0	0	1.64336	0.60851		0.0882527	2.48536	1	1	aly-miR167cQ	-0.0882527	2.48536	1	1	0.956837
aly-miR167dQ	AGGTCATCCTGCAGCTTCAGT	Mayer et al (2014)	0	0	0	0	0	0	0	0	0	0	0	0	0	0	0	0	0	0	0	0	0	1.64336	0.60851		0.0882527	2.48536	1	1	aly-miR167dQ	-0.0882527	2.48536	1	1	0.956837
aly-miR168a	TCGCTTGGTGCAGGTCGGGAA	Mayer et al (2014)	0	3	3	1	2	1	0	1	0	0	0	5	2	0	23	0	1	0	0	1	36	2.40413	0.415951		0.0918192	2.99918	1	1	aly-miR168a	-0.0918192	2.99918	1	1	0.87353
aly-miR169aQ	GGCAAGTTGTCCTTGGCTACA	Mayer et al (2014)	0	0	0	0	3	5	1	0	0	0	0	0	0	0	0	0	12	0	1	2	0	3.39371	0.294663		0.636525	2.67158	1	1	aly-miR169aQ	-0.636525	2.67158	1	1	0.773801
aly-miR169bQ	GGCAAGTTGTCCTTCGGCTACA	Mayer et al (2014)	0	0	0	0	0	0	0	0	0	0	0	0	0	0	0	0	0	0	0	0	0	1.64336	0.60851		0.0882527	2.48536	1	1	aly-miR169bQ	-0.0882527	2.48536	1	1	0.956837
aly-miR169d	TGAGCCAAGGATGACTTGCCG	Mayer et al (2014)	0	0	0	0	0	0	0	0	0	0	0	0	0	0	0	0	0	0	0	0	0	1.64336	0.60851		0.0882527	2.48536	1	1	aly-miR169d	-0.0882527	2.48536	1	1	0.956837
aly-miR169h	TAGCCAAGGATGACTTGCCTG	Mayer et al (2014)	0	24	6	14	151	201	0	1	0	2	0	1	0	0	0	0	62	0	0	4	3	65.8777	0.0151796		5.31801	5.89658	5.07388e-06	0.000142914	aly-miR169h	-5.31801	5.89658	5.07388e-06	0.000142914	0.112075
aly-miR169hQ	GGCAGTCTCCTTGGCTATT	Mayer et al (2014)	0	0	0	0	0	0	0	0	0	0	0	0	0	0	0	0	0	0	0	0	0	1.64336	0.60851		0.0882527	2.48536	1	1	aly-miR169hQ	-0.0882527	2.48536	1	1	0.956837
aly-miR169jQ	GGCAGTCTCCTTGGCTATC	Mayer et al (2014)	0	0	0	0	0	0	0	0	0	0	0	0	0	0	0	0	0	0	0	0	0	1.64336	0.60851		0.0882527	2.48536	1	1	aly-miR169jQ	-0.0882527	2.48536	1	1	0.956837
aly-miR169mQ	GGCAGTCTTCTTGGCTATC	Mayer et al (2014)	0	0	0	0	0	0	0	0	0	0	0	0	0	0	0	0	0	0	0	0	0	1.64336	0.60851		0.0882527	2.48536	1	1	aly-miR169mQ	-0.0882527	2.48536	1	1	0.956837
aly-miR169n	TAGCCAAAGATGACTTGCCTG	Mayer et al (2014)	0	0	0	0	0	0	0	0	0	0	0	0	0	0	0	0	0	0	0	0	0	1.64336	0.60851		0.0882527	2.48536	1	1	aly-miR169n	-0.0882527	2.48536	1	1	0.956837
aly-miR170	TGATTGAGCCGTGTCAATATC	Mayer et al (2014)	0	0	0	0	1	0	0	0	0	2	0	0	0	0	0	0	9	0	0	0	1	1.6052	0.622974		0.0882527	2.48536	1	1	aly-miR170	-0.0882527	2.48536	1	1	0.960714
aly-miR171cQ	AGATATTGGTGCGGTTCAATC	Mayer et al (2014)	0	0	0	0	0	0	0	0	0	0	0	0	0	0	0	0	0	0	0	0	0	1.64336	0.60851		0.0882527	2.48536	1	1	aly-miR171cQ	-0.0882527	2.48536	1	1	0.956837
aly-miR172aQ	GTGGCATCATCAAGATTCACA	Mayer et al (2014)	0	0	0	0	0	0	0	3	0	3	1	0	2	0	0	0	49	0	0	0	0	0.949977	1.05266		-0.852789	2.69013	0.658385	1	aly-miR172aQ	0.852789	2.69013	0.658385	1	0.999525
aly-miR172bQ	GCAGCACCATCAAGATTCACA	Mayer et al (2014)	0	0	0	0	0	0	0	0	0	1	0	0	0	0	0	0	0	0	0	0	0	1.5184	0.65859		0.0882527	2.48536	1	1	aly-miR172bQ	-0.0882527	2.48536	1	1	0.969216
aly-miR172cQ	GGAGCATCATCAAGATTCACA	Mayer et al (2014)	0	0	0	0	0	0	0	0	0	0	0	0	0	0	0	0	0	0	0	0	0	1.64336	0.60851		0.0882527	2.48536	1	1	aly-miR172cQ	-0.0882527	2.48536	1	1	0.956837
aly-miR172e	GAATCTTGATGATGCTGCAT	Mayer et al (2014)	24	6345	1254	3608	6877	2236	204	3613	295	2767	4805	1819	2879	2247	5	8	209	8952	4346	7429	16115	2.9822	0.335323		0.671865	12.1687	0.307292	1	aly-miR172e	-0.671865	12.1687	0.307292	1	0.813045
aly-miR172eQ	GCAGCACCATTAAGATTCAC	Mayer et al (2014)	0	0	0	0	0	0	0	0	0	0	0	0	0	0	0	0	0	0	0	0	0	1.64336	0.60851		0.0882527	2.48536	1	1	aly-miR172eQ	-0.0882527	2.48536	1	1	0.956837
aly-miR319aQ	AGAGCTTCCTTGAGTCCATTC	Mayer et al (2014)	0	0	0	0	0	0	0	0	0	0	0	0	0	0	0	0	0	0	0	0	0	1.64336	0.60851		0.0882527	2.48536	1	1	aly-miR319aQ	-0.0882527	2.48536	1	1	0.956837
aly-miR319c	TTGGACTGAAGGGAGCTCCTT	Mayer et al (2014)	0	0	0	0	0	0	0	0	0	0	0	0	0	0	0	0	0	0	0	0	0	1.64336	0.60851		0.0882527	2.48536	1	1	aly-miR319c	-0.0882527	2.48536	1	1	0.956837
aly-miR3434	TCAAAATCAGAGAATCAACCA	Mayer et al (2014)	0	0	0	0	0	0	0	0	0	0	0	0	0	0	0	0	0	0	0	0	0	1.64336	0.60851		0.0882527	2.48536	1	1	aly-miR3434	-0.0882527	2.48536	1	1	0.956837
aly-miR3437Q	CGGTGGATCTTGTTTTTTGT	Mayer et al (2014)	0	0	0	0	0	0	0	0	0	0	0	0	0	0	0	0	0	0	0	0	0	1.64336	0.60851		0.0882527	2.48536	1	1	aly-miR3437Q	-0.0882527	2.48536	1	1	0.956837
aly-miR3439Q	TTGGGGTTTCGAAATCAAGAG	Mayer et al (2014)	0	0	0	0	0	0	0	0	0	0	0	0	0	0	0	0	0	0	0	0	0	1.64336	0.60851		0.0882527	2.48536	1	1	aly-miR3439Q	-0.0882527	2.48536	1	1	0.956837
aly-miR3444	TTGGGAGCTCGATGAGATCGA	Mayer et al (2014)	0	0	0	0	0	0	0	0	0	0	0	0	0	0	0	0	0	0	0	0	0	1.64336	0.60851		0.0882527	2.48536	1	1	aly-miR3444	-0.0882527	2.48536	1	1	0.956837
aly-miR3448	TCTGAGGATTTTTTTTGTGGTC	Mayer et al (2014)	0	0	0	0	0	0	0	0	0	0	0	0	0	0	0	0	0	0	0	0	0	1.64336	0.60851		0.0882527	2.48536	1	1	aly-miR3448	-0.0882527	2.48536	1	1	0.956837
aly-miR390bQ	CGCTATCCATCCTGAGTTCCA	Mayer et al (2014)	0	0	0	0	0	0	0	0	0	0	0	0	0	0	0	0	0	0	0	0	0	1.64336	0.60851		0.0882527	2.48536	1	1	aly-miR390bQ	-0.0882527	2.48536	1	1	0.956837
aly-miR393a	TCCAAAGGGATCGCATTGATCC	Mayer et al (2014)	0	0	1	0	1	2	0	0	0	0	0	0	0	0	1	2	549	6	7	16	1	2.52921	0.395381		0.0882527	2.48536	1	1	aly-miR393a	-0.0882527	2.48536	1	1	0.859975
aly-miR393bQ	ATCATGCGATCTCTTTGGATT	Mayer et al (2014)	0	0	0	0	0	0	0	0	0	0	0	0	0	0	0	0	0	0	0	0	1	1.64336	0.60851		0.0882527	2.48536	1	1	aly-miR393bQ	-0.0882527	2.48536	1	1	0.956837
aly-miR395b	CTGAAGTGTTTGGGGGGACTC	Mayer et al (2014)	0	0	0	0	0	0	0	0	0	0	0	0	0	0	0	0	0	0	0	0	0	1.64336	0.60851		0.0882527	2.48536	1	1	aly-miR395b	-0.0882527	2.48536	1	1	0.956837
aly-miR395c	CTGAAGTGTTTGGGGGGACTT	Mayer et al (2014)	0	0	0	0	0	0	0	0	0	0	0	0	0	0	0	0	0	0	0	0	0	1.64336	0.60851		0.0882527	2.48536	1	1	aly-miR395c	-0.0882527	2.48536	1	1	0.956837
aly-miR395i	CTGAAGTGTTTGGAGGAACTC	Mayer et al (2014)	0	0	0	0	0	0	0	0	0	0	0	0	0	0	0	0	0	0	0	0	0	1.64336	0.60851		0.0882527	2.48536	1	1	aly-miR395i	-0.0882527	2.48536	1	1	0.956837
aly-miR396aQ	GTTCAATAAAGCTGTGGGAAG	Mayer et al (2014)	0	0	0	0	0	0	0	6	3	4	6	1	6	1	0	0	0	0	0	0	3	0.370387	2.69988		-1.82238	3.03512	0.282609	1	aly-miR396aQ	1.82238	3.03512	0.282609	1	0.841865
aly-miR396bQ	GCTCAAGAAAGCTGTGGGAAA	Mayer et al (2014)	0	0	0	0	0	0	0	0	0	0	0	0	0	0	0	0	0	0	0	0	1	1.64336	0.60851		0.0882527	2.48536	1	1	aly-miR396bQ	-0.0882527	2.48536	1	1	0.956837
aly-miR398a	TGTGTTCTCAGGTCACCCCTT	Mayer et al (2014)	0	0	0	0	0	0	32	0	0	0	0	0	0	0	15	43	1	0	0	0	4	3.55501	0.281293		0.636525	2.67158	1	1	aly-miR398a	-0.636525	2.67158	1	1	0.759324
aly-miR398b	TGTGTTCTCAGGTCACCCCTG	Mayer et al (2014)	0	0	0	0	0	0	0	0	0	0	0	0	0	0	2	45	0	0	0	0	0	1.64336	0.60851		0.0882527	2.48536	1	1	aly-miR398b	-0.0882527	2.48536	1	1	0.956837
aly-miR398cQ	GGGTCGACATGAGAACATATG	Mayer et al (2014)	0	0	0	0	0	0	0	0	0	0	0	0	0	0	0	0	0	0	0	0	0	1.64336	0.60851		0.0882527	2.48536	1	1	aly-miR398cQ	-0.0882527	2.48536	1	1	0.956837
aly-miR399a	TGCCAAAGGAGATTTGCCCGG	Mayer et al (2014)	0	0	0	0	0	0	0	0	0	0	0	0	0	0	0	0	0	0	0	0	0	1.64336	0.60851		0.0882527	2.48536	1	1	aly-miR399a	-0.0882527	2.48536	1	1	0.956837
aly-miR399bQ	GGGCGCCTCTCCATTGGCAGG	Mayer et al (2014)	0	0	0	0	0	0	0	0	0	0	0	0	0	0	0	0	0	0	0	0	0	1.64336	0.60851		0.0882527	2.48536	1	1	aly-miR399bQ	-0.0882527	2.48536	1	1	0.956837
aly-miR399d	TGCCAAAGGAGATTTGCCCCG	Mayer et al (2014)	0	0	0	1	2	4	0	0	0	0	2	1	0	1	0	0	1	0	0	2	1	2.3736	0.421301		0.636525	2.67158	1	1	aly-miR399d	-0.636525	2.67158	1	1	0.87687
aly-miR399e	TGCCAAAGGAGATTTGCCTCG	Mayer et al (2014)	0	0	0	0	0	0	0	0	0	0	3	0	0	1	0	0	0	0	0	0	0	1.22422	0.816847		0.0882527	2.48536	1	1	aly-miR399e	-0.0882527	2.48536	1	1	0.992657
aly-miR399f	TGCCAAAGGAGATTTGCCCTG	Mayer et al (2014)	0	0	0	0	0	0	0	1	0	3	1	0	1	1	7	0	0	0	0	0	0	1.03723	0.964107		0.0882527	2.48536	1	1	aly-miR399f	-0.0882527	2.48536	1	1	0.999759
aly-miR399fQ	GGGCAAGATCACCATTGGCAGA	Mayer et al (2014)	0	0	0	0	0	0	0	0	0	0	0	0	0	0	0	0	0	0	0	0	0	1.64336	0.60851		0.0882527	2.48536	1	1	aly-miR399fQ	-0.0882527	2.48536	1	1	0.956837
aly-miR399gQ	GGGCAAATACTCCATTGGCAGA	Mayer et al (2014)	0	0	0	0	0	0	0	0	0	0	0	0	0	0	0	0	0	0	0	0	0	1.64336	0.60851		0.0882527	2.48536	1	1	aly-miR399gQ	-0.0882527	2.48536	1	1	0.956837
aly-miR408Q	CAGGGAACAAGCAGAGCATGG	Mayer et al (2014)	0	0	0	0	0	0	0	0	0	0	0	0	0	0	0	0	0	0	0	0	2	1.64336	0.60851		0.0882527	2.48536	1	1	aly-miR408Q	-0.0882527	2.48536	1	1	0.956837
aly-miR4232	TCACATTTATTAGGATGTGTGC	Mayer et al (2014)	0	0	0	0	0	0	0	0	0	0	0	0	0	0	0	0	0	0	0	0	0	1.64336	0.60851		0.0882527	2.48536	1	1	aly-miR4232	-0.0882527	2.48536	1	1	0.956837
aly-miR4233	CACATCATCAACATCAACTCC	Mayer et al (2014)	0	0	0	0	0	0	0	0	0	0	0	0	0	0	0	0	0	0	0	0	0	1.64336	0.60851		0.0882527	2.48536	1	1	aly-miR4233	-0.0882527	2.48536	1	1	0.956837
aly-miR4245	ACAAAGTTTTATACTGACAAT	Mayer et al (2014)	0	0	0	0	0	0	0	0	0	0	0	0	0	0	0	0	0	0	0	0	0	1.64336	0.60851		0.0882527	2.48536	1	1	aly-miR4245	-0.0882527	2.48536	1	1	0.956837
aly-miR4248a	ACATTTTATTTTTGGCAATCA	Mayer et al (2014)	0	0	0	0	0	0	0	0	0	0	0	0	0	0	0	0	0	0	0	0	0	1.64336	0.60851		0.0882527	2.48536	1	1	aly-miR4248a	-0.0882527	2.48536	1	1	0.956837
aly-miR771Q	GGGCTCCTCAGATGTTCATG	Mayer et al (2014)	0	0	0	0	0	0	0	0	0	0	0	0	0	0	0	0	0	0	0	0	0	1.64336	0.60851		0.0882527	2.48536	1	1	aly-miR771Q	-0.0882527	2.48536	1	1	0.956837
aly-miR774b	TGAGATGAAGATTTGGATGAC	Mayer et al (2014)	0	0	0	0	0	0	0	0	0	0	0	0	0	0	0	0	0	0	0	0	0	1.64336	0.60851		0.0882527	2.48536	1	1	aly-miR774b	-0.0882527	2.48536	1	1	0.956837
aly-miR825	TTCTCGAGAAGGTGCATGAAC	Mayer et al (2014)	0	0	0	0	0	0	0	0	0	0	0	0	0	0	0	0	0	0	0	0	0	1.64336	0.60851		0.0882527	2.48536	1	1	aly-miR825	-0.0882527	2.48536	1	1	0.956837
aly-miR827	TTAGATGACCATCAACAAACG	Mayer et al (2014)	0	0	0	0	0	0	0	0	0	0	0	0	0	0	0	0	0	1	0	0	0	1.64336	0.60851		0.0882527	2.48536	1	1	aly-miR827	-0.0882527	2.48536	1	1	0.956837
aly-miR828	TCTTGCTTAAATGAGTATTCCA	Mayer et al (2014)	0	0	0	0	0	0	0	0	0	0	0	0	0	0	0	0	0	0	0	0	0	1.64336	0.60851		0.0882527	2.48536	1	1	aly-miR828	-0.0882527	2.48536	1	1	0.956837
aly-miR829	CAAATCAAATCTTCAAGGTAC	Mayer et al (2014)	0	0	0	0	0	0	0	0	0	0	0	0	0	0	0	0	0	0	0	0	0	1.64336	0.60851		0.0882527	2.48536	1	1	aly-miR829	-0.0882527	2.48536	1	1	0.956837
aly-miR829Q	ACTTTGAATCTTTGATTTGAA	Mayer et al (2014)	0	0	0	0	0	0	0	0	0	0	0	0	0	0	0	0	0	0	0	0	0	1.64336	0.60851		0.0882527	2.48536	1	1	aly-miR829Q	-0.0882527	2.48536	1	1	0.956837
aly-miR834	TGGTAGCAGTAGCGGTGGTAA	Mayer et al (2014)	0	0	0	0	0	0	0	0	0	0	0	0	0	0	0	0	0	0	0	0	0	1.64336	0.60851		0.0882527	2.48536	1	1	aly-miR834	-0.0882527	2.48536	1	1	0.956837
aly-miR837-5p	CATTGTTTCTTGTTTTTTTCA	Mayer et al (2014)	0	0	0	0	0	0	0	0	0	0	0	0	0	0	0	0	0	0	0	0	0	1.64336	0.60851		0.0882527	2.48536	1	1	aly-miR837-5p	-0.0882527	2.48536	1	1	0.956837
aly-miR838	TTTTCTTCTTCTTCTTGCACA	Mayer et al (2014)	0	0	0	0	0	0	0	0	0	0	0	0	0	0	0	0	0	0	0	0	0	1.64336	0.60851		0.0882527	2.48536	1	1	aly-miR838	-0.0882527	2.48536	1	1	0.956837
aly-miR845a	CGGCTCTGATACCAGTTGATG	Mayer et al (2014)	0	0	0	0	0	0	0	0	0	0	0	0	0	0	0	0	0	0	0	0	0	1.64336	0.60851		0.0882527	2.48536	1	1	aly-miR845a	-0.0882527	2.48536	1	1	0.956837
aly-miR845b	TCGCTCTGATACCAAATGATG	Mayer et al (2014)	0	0	0	0	0	0	0	0	0	0	0	0	0	0	0	0	0	0	0	0	0	1.64336	0.60851		0.0882527	2.48536	1	1	aly-miR845b	-0.0882527	2.48536	1	1	0.956837
aly-miR848Q	GGCAATCCCATGTCAAA	Mayer et al (2014)	0	0	0	0	0	0	0	0	0	0	0	0	0	0	0	0	0	0	0	0	0	1.64336	0.60851		0.0882527	2.48536	1	1	aly-miR848Q	-0.0882527	2.48536	1	1	0.956837
aly-miR857	TTTTGTATGTTGAAGGTGTAT	Mayer et al (2014)	0	0	0	0	0	0	0	0	0	0	0	0	0	0	0	0	0	0	0	0	0	1.64336	0.60851		0.0882527	2.48536	1	1	aly-miR857	-0.0882527	2.48536	1	1	0.956837
aly-miR859	TCTCTCCGTTGTAAAATCAAA	Mayer et al (2014)	0	0	0	0	0	0	0	0	0	0	0	0	0	0	0	0	0	0	0	0	0	1.64336	0.60851		0.0882527	2.48536	1	1	aly-miR859	-0.0882527	2.48536	1	1	0.956837
aly-miR861-3p	GATGGATATATCTTCAAGAAC	Mayer et al (2014)	0	0	0	0	0	0	0	0	0	0	0	0	0	0	0	0	0	0	0	0	0	1.64336	0.60851		0.0882527	2.48536	1	1	aly-miR861-3p	-0.0882527	2.48536	1	1	0.956837
aly-miR862-3p	ACATGCTGGATCTACTTGAAG	Mayer et al (2014)	0	0	0	0	0	0	0	0	0	0	0	0	0	0	0	0	0	0	0	0	0	1.64336	0.60851		0.0882527	2.48536	1	1	aly-miR862-3p	-0.0882527	2.48536	1	1	0.956837
aqc-miR159	TTTGGACTGAAGGGAGCTCTA	Mayer et al (2014)	0	0	0	0	0	0	0	0	0	0	0	0	0	0	0	0	0	0	0	0	0	1.64336	0.60851		0.0882527	2.48536	1	1	aqc-miR159	-0.0882527	2.48536	1	1	0.956837
aqc-miR167	TCAAGCTGCCAGCATGATCTA	Mayer et al (2014)	0	2	1	1	1	0	0	0	0	1	0	1	0	2	0	0	0	0	0	1	0	2.13494	0.468397		0.636525	2.67158	1	1	aqc-miR167	-0.636525	2.67158	1	1	0.903274
aqc-miR169a	TAGCCAAGGATGACTTGCCTA	Mayer et al (2014)	0	2	0	1	10	8	0	2	0	2	2	0	1	3	0	0	126	0	0	2	2	3.40445	0.293734		0.657835	3.25032	1	1	aqc-miR169a	-0.657835	3.25032	1	1	0.772821
aqc-miR171c	TAATTGAACCGCACTAATATC	Mayer et al (2014)	0	0	0	0	0	0	0	0	0	0	0	0	0	0	0	0	0	0	0	0	0	1.64336	0.60851		0.0882527	2.48536	1	1	aqc-miR171c	-0.0882527	2.48536	1	1	0.956837
aqc-miR171f	TAATTGAGCCGTGCCAATATC	Mayer et al (2014)	0	0	0	0	0	0	0	0	0	0	0	1	0	0	0	0	1	0	0	0	0	1.50451	0.66467		0.0882527	2.48536	1	1	aqc-miR171f	-0.0882527	2.48536	1	1	0.970528
aqc-miR398b	TGTGTTCTCAGGTCGCCCCTG	Mayer et al (2014)	0	0	0	0	0	0	0	0	0	0	0	0	0	0	163	48	0	0	0	0	0	1.64336	0.60851		0.0882527	2.48536	1	1	aqc-miR398b	-0.0882527	2.48536	1	1	0.956837
aqc-miR399	TGCCAAAGGAGAGTTGCCCTA	Mayer et al (2014)	0	1	0	0	0	2	0	0	0	0	0	0	0	0	0	0	0	0	0	0	0	2.29019	0.436645		0.0882527	2.48536	1	1	aqc-miR399	-0.0882527	2.48536	1	1	0.886047
aqc-miR477c	CTCTCCCTCAAGTTCTTCTA	Mayer et al (2014)	0	0	0	0	0	0	0	0	0	0	0	0	0	0	0	0	0	0	0	0	0	1.64336	0.60851		0.0882527	2.48536	1	1	aqc-miR477c	-0.0882527	2.48536	1	1	0.956837
ath-miR156i	TGACAGAAGAGAGAGAGCAG	Mayer et al (2014)	0	3	0	2	0	0	4	0	0	0	0	0	0	0	0	0	0	10	9	8	5	3.21569	0.310975		0.636525	2.67158	1	1	ath-miR156i	-0.636525	2.67158	1	1	0.790368
ath-miR169gQ	TCCGGCAAGTTGACCTTGGCT	Mayer et al (2014)	0	0	0	0	0	0	0	0	0	0	0	0	0	0	0	0	0	0	0	0	0	1.64336	0.60851		0.0882527	2.48536	1	1	ath-miR169gQ	-0.0882527	2.48536	1	1	0.956837
ath-miR406	TAGAATGCTATTGTAATCCAG	Mayer et al (2014)	0	0	0	0	0	0	0	0	0	0	0	0	0	0	0	0	0	0	0	0	0	1.64336	0.60851		0.0882527	2.48536	1	1	ath-miR406	-0.0882527	2.48536	1	1	0.956837
ath-miR407	TTTAAATCATATACTTTTGGT	Mayer et al (2014)	0	0	0	0	0	0	0	0	0	0	0	0	0	0	0	0	0	0	0	0	0	1.64336	0.60851		0.0882527	2.48536	1	1	ath-miR407	-0.0882527	2.48536	1	1	0.956837
ath-miR413	ATAGTTTCTCTTGTTCTGCAC	Mayer et al (2014)	0	0	0	0	0	0	0	0	0	0	0	0	0	0	0	0	0	0	0	0	0	1.64336	0.60851		0.0882527	2.48536	1	1	ath-miR413	-0.0882527	2.48536	1	1	0.956837
ath-miR414	TCATCTTCATCATCATCGTCA	Mayer et al (2014)	0	0	0	0	0	0	0	0	0	0	0	0	0	0	0	0	0	0	0	0	0	1.64336	0.60851		0.0882527	2.48536	1	1	ath-miR414	-0.0882527	2.48536	1	1	0.956837
ath-miR420	TAAACTAATCACGGAAATGCA	Mayer et al (2014)	0	0	0	0	0	0	0	0	0	0	0	0	0	0	0	0	0	0	0	0	0	1.64336	0.60851		0.0882527	2.48536	1	1	ath-miR420	-0.0882527	2.48536	1	1	0.956837
ath-miR5015a	TTGGTGTTATGTGTAGTCTTC	Mayer et al (2014)	0	0	0	0	0	0	0	0	0	0	0	0	0	0	0	0	0	0	0	0	0	1.64336	0.60851		0.0882527	2.48536	1	1	ath-miR5015a	-0.0882527	2.48536	1	1	0.956837
ath-miR5017	TTATACCAAATTAATAGCAAA	Mayer et al (2014)	0	0	0	0	0	0	0	0	0	0	0	0	0	0	0	0	0	0	0	0	0	1.64336	0.60851		0.0882527	2.48536	1	1	ath-miR5017	-0.0882527	2.48536	1	1	0.956837
ath-miR5019	TGTTGGGAAAGAAAAACTCTT	Mayer et al (2014)	0	0	0	0	0	0	0	0	0	0	0	0	0	0	0	0	0	0	0	0	0	1.64336	0.60851		0.0882527	2.48536	1	1	ath-miR5019	-0.0882527	2.48536	1	1	0.956837
ath-miR5020c	TGGCATGGAAGAAGGTGAGAC	Mayer et al (2014)	0	0	0	0	0	0	0	0	0	0	0	0	0	0	0	0	0	0	0	0	0	1.64336	0.60851		0.0882527	2.48536	1	1	ath-miR5020c	-0.0882527	2.48536	1	1	0.956837
ath-miR5021	TGAGAAGAAGAAGAAGAAAA	Mayer et al (2014)	0	1	0	0	0	0	0	0	0	0	0	0	0	0	0	0	0	0	0	0	0	1.88522	0.530443		0.0882527	2.48536	1	1	ath-miR5021	-0.0882527	2.48536	1	1	0.93099
ath-miR5024-5p	ATGACAAGGCCAAGATATAACA	Mayer et al (2014)	0	0	0	0	0	0	0	0	0	0	0	0	0	0	0	0	0	0	0	0	0	1.64336	0.60851		0.0882527	2.48536	1	1	ath-miR5024-5p	-0.0882527	2.48536	1	1	0.956837
ath-miR5631	TGGCAGGAAAGACATAATTTT	Mayer et al (2014)	0	0	0	0	0	0	0	0	0	0	0	0	0	0	0	0	0	0	0	0	0	1.64336	0.60851		0.0882527	2.48536	1	1	ath-miR5631	-0.0882527	2.48536	1	1	0.956837
ath-miR5639	TAGTCCACTGTGGTCTAAGGC	Mayer et al (2014)	0	0	0	0	0	0	0	0	0	0	0	0	0	0	0	0	0	0	0	0	0	1.64336	0.60851		0.0882527	2.48536	1	1	ath-miR5639	-0.0882527	2.48536	1	1	0.956837
ath-miR5650	TTGTTTTGGATCTTAGATACA	Mayer et al (2014)	0	0	0	0	0	0	0	0	0	0	0	0	0	0	0	0	0	0	0	0	0	1.64336	0.60851		0.0882527	2.48536	1	1	ath-miR5650	-0.0882527	2.48536	1	1	0.956837
ath-miR5652	TTGAATGTGAATGAATCGGGC	Mayer et al (2014)	0	0	0	0	0	0	0	0	0	0	0	0	0	0	0	0	0	0	0	0	0	1.64336	0.60851		0.0882527	2.48536	1	1	ath-miR5652	-0.0882527	2.48536	1	1	0.956837
ath-miR5658	ATGATGATGATGATGATGAAA	Mayer et al (2014)	0	1	0	0	0	0	0	0	0	0	0	0	0	0	0	0	1	0	0	0	0	1.88522	0.530443		0.0882527	2.48536	1	1	ath-miR5658	-0.0882527	2.48536	1	1	0.93099
ath-miR5660	CAGGTGGTTAGTGCAATGGAA	Mayer et al (2014)	0	0	0	0	0	0	0	0	0	0	0	0	0	0	0	0	0	0	0	0	0	1.64336	0.60851		0.0882527	2.48536	1	1	ath-miR5660	-0.0882527	2.48536	1	1	0.956837
ath-miR779_1	TTCTGCTATGTTGCTGCTCAT	Mayer et al (2014)	0	0	0	0	0	0	0	0	0	0	0	0	0	0	0	0	0	0	0	0	0	1.64336	0.60851		0.0882527	2.48536	1	1	ath-miR779_1	-0.0882527	2.48536	1	1	0.956837
ath-miR827	TTAGATGACCATCAACAAACT	Mayer et al (2014)	0	0	0	0	0	0	0	0	0	0	0	0	0	0	0	0	0	0	0	0	0	1.64336	0.60851		0.0882527	2.48536	1	1	ath-miR827	-0.0882527	2.48536	1	1	0.956837
ath-miR830	TAACTATTTTGAGAAGAAGTG	Mayer et al (2014)	0	0	0	0	0	0	0	0	0	0	0	0	0	0	0	0	0	0	0	0	0	1.64336	0.60851		0.0882527	2.48536	1	1	ath-miR830	-0.0882527	2.48536	1	1	0.956837
ath-miR835-3p	TGGAGAAGATACGCAAGAAAG	Mayer et al (2014)	0	0	0	0	0	0	0	0	0	0	0	0	0	0	0	0	0	0	0	0	0	1.64336	0.60851		0.0882527	2.48536	1	1	ath-miR835-3p	-0.0882527	2.48536	1	1	0.956837
ath-miR838	TTTTCTTCTACTTCTTGCACA	Mayer et al (2014)	0	0	0	0	0	0	0	0	0	0	0	0	0	0	0	0	0	0	0	0	0	1.64336	0.60851		0.0882527	2.48536	1	1	ath-miR838	-0.0882527	2.48536	1	1	0.956837
ath-miR845b	TCGCTCTGATACCAAATTGATG	Mayer et al (2014)	0	0	0	0	0	0	0	0	0	0	0	0	0	0	0	0	0	0	0	0	0	1.64336	0.60851		0.0882527	2.48536	1	1	ath-miR845b	-0.0882527	2.48536	1	1	0.956837
ath-miR854a	GATGAGGATAGGGAGGAGGAG	Mayer et al (2014)	0	0	0	0	0	0	0	0	0	0	0	0	0	0	0	0	0	0	0	0	0	1.64336	0.60851		0.0882527	2.48536	1	1	ath-miR854a	-0.0882527	2.48536	1	1	0.956837
ath-miR863-5p	TTATGTCTTGTTGATCTCAAT	Mayer et al (2014)	0	0	0	0	0	0	0	0	0	0	0	0	0	0	0	0	0	0	0	0	0	1.64336	0.60851		0.0882527	2.48536	1	1	ath-miR863-5p	-0.0882527	2.48536	1	1	0.956837
bdi-miR1122	TAGATACATCCGTATTTGGA	Mayer et al (2014)	0	0	0	0	0	0	0	0	0	0	1	0	0	0	0	0	0	0	0	0	0	1.51801	0.658756		0.0882527	2.48536	1	1	bdi-miR1122	-0.0882527	2.48536	1	1	0.969252
bdi-miR1127	AACTACTCCCTCCGTCCGATA	Mayer et al (2014)	0	0	0	0	0	1	0	0	0	0	0	0	0	0	0	0	0	0	0	0	0	1.84584	0.541758		0.0882527	2.48536	1	1	bdi-miR1127	-0.0882527	2.48536	1	1	0.935303
bdi-miR1135	TTTCGACAAGTAATTCCGACCGGA	Mayer et al (2014)	0	0	0	0	0	0	0	0	0	0	0	0	0	0	0	0	0	0	0	0	0	1.64336	0.60851		0.0882527	2.48536	1	1	bdi-miR1135	-0.0882527	2.48536	1	1	0.956837
bdi-miR1139	GAGTAACATACACTAGTAACA	Mayer et al (2014)	0	0	0	4	1	3	0	0	0	0	0	1	3	0	0	0	1	2	0	1	0	2.7695	0.361077		0.636525	2.67158	1	1	bdi-miR1139	-0.636525	2.67158	1	1	0.834621
bdi-miR159	CTTGGATTGAAGGGAGCTCT	Mayer et al (2014)	0	11	26	3	6	5	509	13	2	6	3	6	6	4	10299	9645	44	42	11	16	50	8.62877	0.115891		2.11213	5.20953	0.023483	0.182278	bdi-miR159	-2.11213	5.20953	0.023483	0.182278	0.481099
bdi-miR164f	TGGAGAAGAAGGGCACATGCA	Mayer et al (2014)	0	0	0	0	0	1	0	0	0	0	0	0	0	0	0	0	0	0	0	0	1	1.84584	0.541758		0.0882527	2.48536	1	1	bdi-miR164f	-0.0882527	2.48536	1	1	0.935303
bdi-miR166e	CTCGGACCAGGCTTCATTCCC	Mayer et al (2014)	0	4	4	2	1	1	0	27	8	57	67	19	72	99	1211	1149	0	22	8	21	6	0.136474	7.32741		-3.85063	5.22409	6.80293e-05	0.00134539	bdi-miR166e	3.85063	5.22409	6.80293e-05	0.00134539	0.529606
bdi-miR166f	TCTCGGACCAGGCTTCATTCC	Mayer et al (2014)	0	4	1	1	0	2	1	8	1	8	8	6	11	9	1128	1195	0	3	0	2	6	0.633634	1.5782		-1.58988	3.3022	0.266667	1	bdi-miR166f	1.58988	3.3022	0.266667	1	0.96341
bdi-miR169d	TAGCCAAGAATGACTTGCCTA	Mayer et al (2014)	0	1	0	0	3	7	0	2	0	1	0	0	0	3	0	0	24	0	1	0	1	2.60845	0.383369		1.03286	2.83534	1	1	bdi-miR169d	-1.03286	2.83534	1	1	0.851507
bdi-miR319	TGAGGGAGCTTTCTTCTGTCC	Mayer et al (2014)	0	0	0	0	0	0	0	0	0	0	0	0	0	0	0	0	0	0	0	0	0	1.64336	0.60851		0.0882527	2.48536	1	1	bdi-miR319	-0.0882527	2.48536	1	1	0.956837
bdi-miR393a	TCCAAAGGGATCGCATTGATC	Mayer et al (2014)	0	143	67	32	156	115	85	50	1	58	74	38	46	40	631	1150	3410	102	42	85	115	4.62989	0.215988		1.31919	6.74174	0.0786179	0.459593	bdi-miR393a	-1.31919	6.74174	0.0786179	0.459593	0.67485
bdi-miR395d	AAGTGTTTGGGGAACTCTAGG	Mayer et al (2014)	0	0	0	0	0	0	0	0	0	0	0	0	0	0	0	0	0	0	0	0	0	1.64336	0.60851		0.0882527	2.48536	1	1	bdi-miR395d	-0.0882527	2.48536	1	1	0.956837
bdi-miR399	TGCCAAAGGAGAATTACCCTG	Mayer et al (2014)	0	0	0	0	0	1	0	0	0	0	0	0	0	0	0	0	0	0	0	0	0	1.84584	0.541758		0.0882527	2.48536	1	1	bdi-miR399	-0.0882527	2.48536	1	1	0.935303
bdi-miR437	GAACTTAGAGAAGTTTGACTT	Mayer et al (2014)	0	0	0	0	0	0	0	0	0	0	0	0	0	0	0	0	0	0	0	0	0	1.64336	0.60851		0.0882527	2.48536	1	1	bdi-miR437	-0.0882527	2.48536	1	1	0.956837
bdi-miR5054	TCCCCACGGTCGGCGCCA	Mayer et al (2014)	1	1398	799	452	1663	6251	12	252	24	368	220	179	231	294	42597	35499	425	30	19	40	28	16.112	0.0620654		3.10768	10.5339	1.4408e-05	0.000330673	bdi-miR5054	-3.10768	10.5339	1.4408e-05	0.000330673	0.321215
bdi-miR5056	AGGAAGAACCGGTAATAAGCA	Mayer et al (2014)	0	0	0	0	0	0	0	0	0	1	0	0	1	1	0	0	0	0	1	0	0	1.30707	0.765068		0.0882527	2.48536	1	1	bdi-miR5056	-0.0882527	2.48536	1	1	0.987183
bdi-miR5057	AAATTTCAAATCATTTTGACA	Mayer et al (2014)	0	0	0	0	0	0	0	0	0	0	0	0	0	0	0	0	0	0	0	0	0	1.64336	0.60851		0.0882527	2.48536	1	1	bdi-miR5057	-0.0882527	2.48536	1	1	0.956837
bdi-miR5064	CGAATTTGTCCATAGCATCAG	Mayer et al (2014)	0	0	0	0	2	0	5	0	0	0	1	1	1	0	0	0	1	0	1	0	2	1.90742	0.524268		0.0882527	2.48536	1	1	bdi-miR5064	-0.0882527	2.48536	1	1	0.928546
bdi-miR5066	AAGTGTATAAGTGGAGTGCCT	Mayer et al (2014)	0	0	0	0	0	0	0	0	0	0	0	0	0	0	0	0	0	0	0	0	0	1.64336	0.60851		0.0882527	2.48536	1	1	bdi-miR5066	-0.0882527	2.48536	1	1	0.956837
bdi-miR5067	TCAGCGACAACTAATATGGAT	Mayer et al (2014)	0	0	0	0	1	1	0	1	0	0	0	0	0	0	58	92	1	0	0	0	0	1.91856	0.521223		0.0882527	2.48536	1	1	bdi-miR5067	-0.0882527	2.48536	1	1	0.927317
bdi-miR5068	ATCGGGTAGAGCGGGTATGGGTAT	Mayer et al (2014)	0	0	0	0	0	0	0	0	0	0	0	0	1	0	0	0	0	0	0	0	0	1.52117	0.657389		0.0882527	2.48536	1	1	bdi-miR5068	-0.0882527	2.48536	1	1	0.968952
bdi-miR5069	TAGGTTATTGATTTGACCAAC	Mayer et al (2014)	0	0	0	0	0	0	0	0	0	0	0	0	0	0	0	0	0	0	0	0	0	1.64336	0.60851		0.0882527	2.48536	1	1	bdi-miR5069	-0.0882527	2.48536	1	1	0.956837
bdi-miR5070	AACTAAGTAGGGTCAGAGGGT	Mayer et al (2014)	0	0	0	0	0	0	0	0	0	0	0	0	0	0	0	0	0	0	0	0	0	1.64336	0.60851		0.0882527	2.48536	1	1	bdi-miR5070	-0.0882527	2.48536	1	1	0.956837
bdi-miR5164	CGCAACTTTGTCTAGATACGC	Mayer et al (2014)	0	0	0	0	0	0	0	0	0	0	0	0	0	0	0	0	0	0	0	0	0	1.64336	0.60851		0.0882527	2.48536	1	1	bdi-miR5164	-0.0882527	2.48536	1	1	0.956837
bdi-miR5169	TTTGACCAAGTTTGTAGAACA	Mayer et al (2014)	0	0	0	0	0	0	0	0	0	0	0	0	0	0	0	0	0	0	0	0	1	1.64336	0.60851		0.0882527	2.48536	1	1	bdi-miR5169	-0.0882527	2.48536	1	1	0.956837
bdi-miR5171	ACTTAATATGGGACGGAAGAA	Mayer et al (2014)	0	0	0	0	0	0	0	0	0	0	0	0	0	0	0	0	0	0	0	0	0	1.64336	0.60851		0.0882527	2.48536	1	1	bdi-miR5171	-0.0882527	2.48536	1	1	0.956837
bdi-miR5174	CTCCGTTCCATAAAGATTGGC	Mayer et al (2014)	0	0	0	0	0	0	0	0	0	0	0	0	0	0	0	0	0	0	0	0	0	1.64336	0.60851		0.0882527	2.48536	1	1	bdi-miR5174	-0.0882527	2.48536	1	1	0.956837
bdi-miR5175a	AAGAATTTAGGAACGGAGGGA	Mayer et al (2014)	0	0	0	0	0	0	0	0	0	0	0	0	0	0	0	0	0	0	0	0	0	1.64336	0.60851		0.0882527	2.48536	1	1	bdi-miR5175a	-0.0882527	2.48536	1	1	0.956837
bdi-miR5175b	CCTCTGTTCCTAAATTCTTGT	Mayer et al (2014)	0	0	0	0	0	0	0	0	0	0	0	0	0	0	0	0	0	0	1	1	0	1.64336	0.60851		0.0882527	2.48536	1	1	bdi-miR5175b	-0.0882527	2.48536	1	1	0.956837
bdi-miR5176-3p	TGTGATGATGTGGCATAGAAT	Mayer et al (2014)	0	0	0	0	0	0	0	0	0	0	0	0	0	0	0	0	0	0	0	0	0	1.64336	0.60851		0.0882527	2.48536	1	1	bdi-miR5176-3p	-0.0882527	2.48536	1	1	0.956837
bdi-miR5180a	TAAGTGTCTCAGTTTTGAACT	Mayer et al (2014)	0	0	0	0	0	0	0	0	0	0	0	0	0	0	0	0	0	0	0	0	0	1.64336	0.60851		0.0882527	2.48536	1	1	bdi-miR5180a	-0.0882527	2.48536	1	1	0.956837
bdi-miR5181a	TGATCCATAATAAGTGTCAGG	Mayer et al (2014)	0	0	0	0	0	0	0	0	0	0	0	0	0	0	0	0	0	0	0	0	0	1.64336	0.60851		0.0882527	2.48536	1	1	bdi-miR5181a	-0.0882527	2.48536	1	1	0.956837
bdi-miR5181b	TCCGATCCATAATAAGTGTCG	Mayer et al (2014)	0	3	0	0	1	2	0	3	1	2	4	2	3	2	0	0	1	4	1	1	3	1.05727	0.945831		-0.869279	3.01708	0.726708	1	bdi-miR5181b	0.869279	3.01708	0.726708	1	0.999441
bdi-miR5182	TGATGATCTTGGAACACGTGC	Mayer et al (2014)	0	0	0	0	0	0	0	0	0	0	0	0	0	0	0	0	0	0	0	0	0	1.64336	0.60851		0.0882527	2.48536	1	1	bdi-miR5182	-0.0882527	2.48536	1	1	0.956837
bdi-miR5183	TATTTGGACAAATTTGAGTCA	Mayer et al (2014)	0	0	0	0	0	0	0	0	0	0	0	0	0	0	0	0	0	0	0	0	0	1.64336	0.60851		0.0882527	2.48536	1	1	bdi-miR5183	-0.0882527	2.48536	1	1	0.956837
bdi-miR5185a	TTCTAGTTCATTTTTCAAATC	Mayer et al (2014)	0	0	0	0	0	0	0	0	0	0	0	0	0	0	0	0	0	0	0	0	0	1.64336	0.60851		0.0882527	2.48536	1	1	bdi-miR5185a	-0.0882527	2.48536	1	1	0.956837
bdi-miR5198	GGGGAAAAGAGATTGAGGGAG	Mayer et al (2014)	0	0	0	0	0	0	0	0	0	0	0	0	0	0	0	0	0	0	0	0	0	1.64336	0.60851		0.0882527	2.48536	1	1	bdi-miR5198	-0.0882527	2.48536	1	1	0.956837
bdi-miR5200	TGTAGATACTCTCTAAGGCTT	Mayer et al (2014)	0	4	3	1	2	10	1	0	0	0	0	0	1	0	0	0	0	27	0	1	0	5.7537	0.173801		1.59888	3.11322	0.521739	1	bdi-miR5200	-1.59888	3.11322	0.521739	1	0.604982
bdi-miR5202	TTACGTGAGTTAAATCGTCGA	Mayer et al (2014)	0	0	0	0	0	0	0	0	0	0	0	0	0	0	0	0	0	0	0	0	0	1.64336	0.60851		0.0882527	2.48536	1	1	bdi-miR5202	-0.0882527	2.48536	1	1	0.956837
bdi-miR5203	ACTTATTATGGACCGGAGGGA	Mayer et al (2014)	0	0	0	0	0	0	0	0	0	0	0	0	0	0	0	0	0	0	0	0	0	1.64336	0.60851		0.0882527	2.48536	1	1	bdi-miR5203	-0.0882527	2.48536	1	1	0.956837
bna-miR169g	TAGCCAAGGATGACTTGCCTGC	Mayer et al (2014)	0	0	0	0	0	1	0	0	0	0	0	0	0	0	0	0	46	0	0	0	0	1.84584	0.541758		0.0882527	2.48536	1	1	bna-miR169g	-0.0882527	2.48536	1	1	0.935303
bna-miR169m	TGAGCCAAAGATGACTTGCCG	Mayer et al (2014)	0	0	0	0	0	0	0	0	0	0	0	0	0	0	0	0	0	0	0	0	0	1.64336	0.60851		0.0882527	2.48536	1	1	bna-miR169m	-0.0882527	2.48536	1	1	0.956837
bra-miR172bQ	GCAGCACCATTAAGATTCACA	Mayer et al (2014)	0	0	0	0	0	0	0	0	0	0	0	0	0	0	0	0	0	0	0	0	0	1.64336	0.60851		0.0882527	2.48536	1	1	bra-miR172bQ	-0.0882527	2.48536	1	1	0.956837
cme-miR168	TCGCTTGGTGCAGGTCGGGA	Mayer et al (2014)	0	154	168	120	92	91	0	19	1	15	35	19	21	24	45	8	9	91	73	130	176	12.2549	0.0816002		2.68182	6.80112	0.000698481	0.0103054	cme-miR168	-2.68182	6.80112	0.000698481	0.0103054	0.385919
cre-miR1166_2	AGGTCCATGACCTCATGGG	Mayer et al (2014)	0	0	0	0	0	0	0	0	0	0	0	0	0	0	0	0	0	0	0	0	0	1.64336	0.60851		0.0882527	2.48536	1	1	cre-miR1166_2	-0.0882527	2.48536	1	1	0.956837
cre-miR1167	GGGGTGTGATGATTTGAAAC	Mayer et al (2014)	0	0	0	0	0	0	0	0	0	0	0	0	0	0	0	0	0	0	0	0	0	1.64336	0.60851		0.0882527	2.48536	1	1	cre-miR1167	-0.0882527	2.48536	1	1	0.956837
cre-miR1171	TGGAGTGGAGTGGAGTGGAGTGG	Mayer et al (2014)	0	0	0	0	0	0	0	0	0	0	0	0	0	1	0	0	0	0	0	0	0	1.50125	0.666109		0.0882527	2.48536	1	1	cre-miR1171	-0.0882527	2.48536	1	1	0.970833
cre-miR905Q	AGGTCCCTGGATATGGCACC	Mayer et al (2014)	0	0	0	0	0	0	0	0	0	0	0	0	0	0	0	0	0	0	0	0	0	1.64336	0.60851		0.0882527	2.48536	1	1	cre-miR905Q	-0.0882527	2.48536	1	1	0.956837
crt-miR166a	TCGGACCAGGCTTCATTCCCGT	Mayer et al (2014)	0	0	1	1	0	1	1	2	0	3	5	5	5	6	398	294	0	4	7	11	2	0.758101	1.31909		-1.41755	2.87178	0.430642	1	crt-miR166a	1.41755	2.87178	0.430642	1	0.986301
csi-miR166c	TCGGACCAGGCTTCATTCCC	Mayer et al (2014)	10	6721	4867	2148	3363	2807	3606	93095	11739	82624	94202	59097	76748	101773	1421166	1689903	326	27578	9247	31032	13062	0.103423	9.66903		-4.17766	15.7445	1.8559e-08	1.07816e-06	csi-miR166c	4.17766	15.7445	1.8559e-08	1.07816e-06	0.448797
csi-miR169	GAGCCAAGAATGACTTGCCGA	Mayer et al (2014)	0	0	0	0	0	0	0	0	0	0	0	0	0	0	0	0	0	0	0	0	0	1.64336	0.60851		0.0882527	2.48536	1	1	csi-miR169	-0.0882527	2.48536	1	1	0.956837
csi-miR171a	TTGAGCCGCGCCAATATCAC	Mayer et al (2014)	0	0	0	0	0	0	0	0	0	1	0	0	0	0	1	0	1	0	0	0	0	1.5184	0.65859		0.0882527	2.48536	1	1	csi-miR171a	-0.0882527	2.48536	1	1	0.969216
csi-miR172aQ	GCAGCGTCCTCAAGATTCACA	Mayer et al (2014)	0	0	0	0	0	0	0	0	0	0	0	0	0	0	0	0	0	0	0	0	0	1.64336	0.60851		0.0882527	2.48536	1	1	csi-miR172aQ	-0.0882527	2.48536	1	1	0.956837
csi-miR172b	AGAATCTTGATGATGCGGCAA	Mayer et al (2014)	0	0	0	0	0	0	0	0	0	0	0	0	0	0	0	0	0	0	0	0	0	1.64336	0.60851		0.0882527	2.48536	1	1	csi-miR172b	-0.0882527	2.48536	1	1	0.956837
csi-miR172c	TGGAATCTTGATGATGCTGCAG	Mayer et al (2014)	0	0	0	0	0	0	0	0	0	0	0	0	0	0	0	0	0	0	0	0	0	1.64336	0.60851		0.0882527	2.48536	1	1	csi-miR172c	-0.0882527	2.48536	1	1	0.956837
csi-miR319	TTTGGACTGAAGGGAGCTCCT	Mayer et al (2014)	0	0	0	0	0	0	0	0	0	0	0	0	0	0	0	0	1	0	0	0	0	1.64336	0.60851		0.0882527	2.48536	1	1	csi-miR319	-0.0882527	2.48536	1	1	0.956837
csi-miR393	ATCCAAAGGGATCGCATTGATC	Mayer et al (2014)	0	0	0	0	1	1	0	0	0	0	0	0	0	0	0	2	1	0	0	0	0	2.0719	0.482648		0.0882527	2.48536	1	1	csi-miR393	-0.0882527	2.48536	1	1	0.910295
csi-miR3951	TAGATAAAGATGAGAGAAAAA	Mayer et al (2014)	0	0	0	0	0	0	0	0	0	0	0	0	0	0	0	0	0	0	0	0	0	1.64336	0.60851		0.0882527	2.48536	1	1	csi-miR3951	-0.0882527	2.48536	1	1	0.956837
csi-miR396c	TTCAAGAAATCTGTGGGAAG	Mayer et al (2014)	0	0	0	0	0	0	0	0	0	0	0	0	0	0	0	0	0	0	0	0	0	1.64336	0.60851		0.0882527	2.48536	1	1	csi-miR396c	-0.0882527	2.48536	1	1	0.956837
csi-miR479	TGTGATATTGGTTCGGCTCATC	Mayer et al (2014)	0	0	0	0	0	0	0	0	0	0	0	0	0	0	0	0	0	0	0	0	0	1.64336	0.60851		0.0882527	2.48536	1	1	csi-miR479	-0.0882527	2.48536	1	1	0.956837
csi-miR827	TTAGATGACCATCAACAAACA	Mayer et al (2014)	0	1	0	0	0	1	4	0	0	0	0	0	0	0	0	0	1	9	5	4	0	2.32666	0.429801		0.0882527	2.48536	1	1	csi-miR827	-0.0882527	2.48536	1	1	0.882025
far-miR1134	CGACAACAACAACAAGAAGAAGAG	Mayer et al (2014)	0	0	0	0	0	0	0	0	0	0	0	0	0	0	0	0	0	0	0	0	0	1.64336	0.60851		0.0882527	2.48536	1	1	far-miR1134	-0.0882527	2.48536	1	1	0.956837
far-miR164a	TGGAGAAGCAGGGCACTTGCT	Mayer et al (2014)	0	1	1	0	1	3	0	0	0	0	0	0	0	0	0	0	0	1	0	0	1	2.97355	0.336298		0.636525	2.67158	1	1	far-miR164a	-0.636525	2.67158	1	1	0.813905
far-miR437	AAACATAGAGAAGTTTGACTT	Mayer et al (2014)	0	0	0	0	0	0	0	0	0	0	0	0	0	0	0	0	0	0	0	0	0	1.64336	0.60851		0.0882527	2.48536	1	1	far-miR437	-0.0882527	2.48536	1	1	0.956837
ghr-miR156c	TGTCAGAAGAGAGTGAGCAC	Mayer et al (2014)	1	25	49	37	21	9	68	2	0	1	4	1	2	2	0	0	0	36	12	20	25	21.0487	0.0475089		3.32563	5.03783	0.00208845	0.0252222	ghr-miR156c	-3.32563	5.03783	0.00208845	0.0252222	0.266324
ghr-miR393	TCCAAAGGGATCGCATTGATCT	Mayer et al (2014)	0	63	33	13	99	79	10	30	0	47	56	30	25	27	628	1143	2830	39	21	32	85	3.54867	0.281796		0.899807	6.01133	0.26415	1	ghr-miR393	-0.899807	6.01133	0.26415	1	0.759883
ghr-miR399c	TGCCAAAGGAGAGTTGGCCTT	Mayer et al (2014)	0	0	0	0	0	0	0	0	0	0	0	0	0	0	0	0	0	0	0	0	0	1.64336	0.60851		0.0882527	2.48536	1	1	ghr-miR399c	-0.0882527	2.48536	1	1	0.956837
ghr-miR479	CGTGATATTGGTTCGGCTCATC	Mayer et al (2014)	0	0	0	0	0	0	0	0	0	0	0	0	0	0	0	0	0	0	0	0	0	1.64336	0.60851		0.0882527	2.48536	1	1	ghr-miR479	-0.0882527	2.48536	1	1	0.956837
ghr-miR482a	TCTTTCCTACTCCTCCCATACC	Mayer et al (2014)	0	0	0	0	0	0	0	0	0	0	0	0	0	0	0	0	0	0	0	0	0	1.64336	0.60851		0.0882527	2.48536	1	1	ghr-miR482a	-0.0882527	2.48536	1	1	0.956837
gma-miR1507cQ	GAGGTGTTTGGGATGAGAGAA	Mayer et al (2014)	0	0	0	0	0	0	0	0	0	0	0	0	0	0	0	0	0	0	0	0	0	1.64336	0.60851		0.0882527	2.48536	1	1	gma-miR1507cQ	-0.0882527	2.48536	1	1	0.956837
gma-miR1511	AACCAGGCTCTGATACCATG	Mayer et al (2014)	0	0	0	0	0	0	0	0	0	0	0	0	0	0	10	0	0	0	0	0	0	1.64336	0.60851		0.0882527	2.48536	1	1	gma-miR1511	-0.0882527	2.48536	1	1	0.956837
gma-miR1514a	TTCATTTTTAAAATAGGCATT	Mayer et al (2014)	0	0	0	0	0	0	0	0	0	0	0	0	0	0	0	0	0	0	0	0	0	1.64336	0.60851		0.0882527	2.48536	1	1	gma-miR1514a	-0.0882527	2.48536	1	1	0.956837
gma-miR1514b	TTCATTTTTAAAATAGACATT	Mayer et al (2014)	0	0	0	0	0	0	0	0	0	0	0	0	0	0	0	0	0	0	0	0	0	1.64336	0.60851		0.0882527	2.48536	1	1	gma-miR1514b	-0.0882527	2.48536	1	1	0.956837
gma-miR1516b	AGCTTCTCTACAGAAAATATA	Mayer et al (2014)	0	0	0	0	0	0	0	0	0	0	0	0	0	0	0	0	0	0	0	0	0	1.64336	0.60851		0.0882527	2.48536	1	1	gma-miR1516b	-0.0882527	2.48536	1	1	0.956837
gma-miR1519	TAAGTGTTGCAAAATAGTCATT	Mayer et al (2014)	0	0	0	0	0	0	0	0	0	0	0	0	0	0	0	0	0	0	0	0	0	1.64336	0.60851		0.0882527	2.48536	1	1	gma-miR1519	-0.0882527	2.48536	1	1	0.956837
gma-miR1530	TTTTCACATAAATTAAAATAT	Mayer et al (2014)	0	0	0	0	0	0	0	0	0	0	0	0	0	0	0	0	0	0	0	0	0	1.64336	0.60851		0.0882527	2.48536	1	1	gma-miR1530	-0.0882527	2.48536	1	1	0.956837
gma-miR1533	ATAATAAAAATAATAATGA	Mayer et al (2014)	0	0	0	0	0	0	0	0	0	0	0	0	0	0	0	0	0	0	0	0	0	1.64336	0.60851		0.0882527	2.48536	1	1	gma-miR1533	-0.0882527	2.48536	1	1	0.956837
gma-miR1534	TATTTTGGGTAAATAGTCAT	Mayer et al (2014)	0	0	0	0	0	0	0	0	0	0	0	0	0	0	0	0	0	0	0	0	0	1.64336	0.60851		0.0882527	2.48536	1	1	gma-miR1534	-0.0882527	2.48536	1	1	0.956837
gma-miR159a-5p	GAGCTCCTTGAAGTCCAATTG	Mayer et al (2014)	0	0	0	0	0	0	0	0	0	0	0	0	0	0	0	0	0	0	0	0	0	1.64336	0.60851		0.0882527	2.48536	1	1	gma-miR159a-5p	-0.0882527	2.48536	1	1	0.956837
gma-miR159c	ATTGGAGTGAAGGGAGCTCCG	Mayer et al (2014)	0	0	0	0	0	0	0	0	0	0	0	0	0	0	0	0	0	0	0	0	0	1.64336	0.60851		0.0882527	2.48536	1	1	gma-miR159c	-0.0882527	2.48536	1	1	0.956837
gma-miR159e-5p	GAGCTCCTTGAAGTCCAATT	Mayer et al (2014)	0	0	0	0	0	0	0	0	0	0	0	0	0	0	0	0	0	0	0	0	0	1.64336	0.60851		0.0882527	2.48536	1	1	gma-miR159e-5p	-0.0882527	2.48536	1	1	0.956837
gma-miR164b	TGGAGAAGCAGGGCACGTGC	Mayer et al (2014)	23	3725	5829	2760	2669	1377	299	610	113	532	950	776	790	884	123	182	213	2320	775	2812	3697	9.27373	0.107832		2.3083	11.4663	0.000806013	0.011438	gma-miR164b	-2.3083	11.4663	0.000806013	0.011438	0.460493
gma-miR166j-3p	TCGGACCAGGCTTCATTCCCG	Mayer et al (2014)	0	0	1	2	0	1	1	2	0	3	5	5	6	7	741	1272	1	11	25	21	4	0.808091	1.23748		-0.869279	3.01708	0.726708	1	gma-miR166j-3p	0.869279	3.01708	0.726708	1	0.991858
gma-miR169c	AAGCCAAGGATGACTTGCCGA	Mayer et al (2014)	0	0	0	0	2	1	0	0	0	0	0	0	0	0	0	0	1	0	0	0	0	2.29796	0.435168		0.0882527	2.48536	1	1	gma-miR169c	-0.0882527	2.48536	1	1	0.885189
gma-miR169d	TGAGCCAAGGATGACTTGCCGGT	Mayer et al (2014)	0	0	0	0	0	0	0	0	0	0	0	0	0	0	0	0	0	0	0	0	0	1.64336	0.60851		0.0882527	2.48536	1	1	gma-miR169d	-0.0882527	2.48536	1	1	0.956837
gma-miR169e	AGCCAAGGATGACTTGCCGG	Mayer et al (2014)	1	2475	1561	1929	9415	7573	0	330	28	315	373	219	376	343	11	8	18018	35	91	135	116	29.0429	0.0344318		3.95416	11.6351	9.53922e-08	4.12405e-06	gma-miR169e	-3.95416	11.6351	9.53922e-08	4.12405e-06	0.210611
gma-miR169j-3p	TTTCGACGAGTTGTTCTTGGC	Mayer et al (2014)	0	0	0	0	0	0	0	0	0	0	0	0	0	0	0	0	0	0	0	0	0	1.64336	0.60851		0.0882527	2.48536	1	1	gma-miR169j-3p	-0.0882527	2.48536	1	1	0.956837
gma-miR169j-5p	TAGCCAAGAATGACTTGCCGG	Mayer et al (2014)	0	0	0	0	0	0	0	0	0	0	0	0	0	0	0	0	0	0	0	0	0	1.64336	0.60851		0.0882527	2.48536	1	1	gma-miR169j-5p	-0.0882527	2.48536	1	1	0.956837
gma-miR169k	CAGCCAAGAATGACTTGCCGG	Mayer et al (2014)	0	0	0	0	2	0	0	0	0	0	0	0	0	0	0	0	14	0	1	0	1	2.09547	0.477219		0.0882527	2.48536	1	1	gma-miR169k	-0.0882527	2.48536	1	1	0.90767
gma-miR169n	CAGCCAAGGGTGATTTGCCGG	Mayer et al (2014)	0	0	0	0	0	0	0	0	0	0	0	0	0	0	0	0	0	0	0	0	0	1.64336	0.60851		0.0882527	2.48536	1	1	gma-miR169n	-0.0882527	2.48536	1	1	0.956837
gma-miR171i-5p	ATAAGAAAGCAATGCTCAAA	Mayer et al (2014)	0	0	0	0	0	0	0	0	0	0	0	0	0	0	0	0	0	0	0	0	0	1.64336	0.60851		0.0882527	2.48536	1	1	gma-miR171i-5p	-0.0882527	2.48536	1	1	0.956837
gma-miR172b-5p	GTAGCATCATCAAGATTCAC	Mayer et al (2014)	0	0	0	0	0	0	0	0	0	0	0	0	0	0	0	1	0	0	0	0	0	1.64336	0.60851		0.0882527	2.48536	1	1	gma-miR172b-5p	-0.0882527	2.48536	1	1	0.956837
gma-miR172c	GGAATCTTGATGATGCTGCAG	Mayer et al (2014)	0	0	0	0	0	0	0	0	0	0	0	0	0	0	0	0	0	0	0	0	2	1.64336	0.60851		0.0882527	2.48536	1	1	gma-miR172c	-0.0882527	2.48536	1	1	0.956837
gma-miR172d	GGAATCTTGATGATGCTGCAGCAG	Mayer et al (2014)	0	0	0	0	0	0	0	0	0	0	0	0	0	0	0	0	0	0	0	0	0	1.64336	0.60851		0.0882527	2.48536	1	1	gma-miR172d	-0.0882527	2.48536	1	1	0.956837
gma-miR172g	GCAGCACCATCAAGATTCAC	Mayer et al (2014)	0	0	0	0	0	0	0	0	0	1	0	0	0	0	0	0	0	0	0	0	0	1.5184	0.65859		0.0882527	2.48536	1	1	gma-miR172g	-0.0882527	2.48536	1	1	0.969216
gma-miR172h-5p	GCAGCAGCATCAAGATTCACA	Mayer et al (2014)	0	0	0	0	0	0	0	0	0	0	0	0	0	0	0	0	0	0	0	0	0	1.64336	0.60851		0.0882527	2.48536	1	1	gma-miR172h-5p	-0.0882527	2.48536	1	1	0.956837
gma-miR2108a	TTAATGTGTTGTGTTTGTCGG	Mayer et al (2014)	0	0	0	0	0	0	0	0	0	0	0	0	0	0	0	0	0	0	0	0	0	1.64336	0.60851		0.0882527	2.48536	1	1	gma-miR2108a	-0.0882527	2.48536	1	1	0.956837
gma-miR319c	TTGGACTGAAAGGAGCTCCT	Mayer et al (2014)	0	0	0	0	0	0	0	0	0	0	0	0	0	0	0	0	0	0	0	0	0	1.64336	0.60851		0.0882527	2.48536	1	1	gma-miR319c	-0.0882527	2.48536	1	1	0.956837
gma-miR319g	TTGGACTGAAGGGAGCTCCTTC	Mayer et al (2014)	0	0	0	0	0	0	0	0	0	0	0	0	0	0	0	0	0	0	0	0	0	1.64336	0.60851		0.0882527	2.48536	1	1	gma-miR319g	-0.0882527	2.48536	1	1	0.956837
gma-miR3522	AGACCAAATGAGCAGCTGA	Mayer et al (2014)	0	0	0	0	0	0	0	0	0	1	0	46	0	1	0	0	0	4	1	80	5	0.303074	3.29953		-2.13815	3.18359	0.186957	0.903068	gma-miR3522	2.13815	3.18359	0.186957	0.903068	0.782488
gma-miR390b	AAGCTCAGGAGGGATAGCACC	Mayer et al (2014)	0	0	0	0	0	0	0	1	0	0	0	0	0	0	0	0	0	0	1	0	0	1.52173	0.657145		0.0882527	2.48536	1	1	gma-miR390b	-0.0882527	2.48536	1	1	0.968898
gma-miR396a-3p	TTCAATAAAGCTGTGGGAAG	Mayer et al (2014)	0	0	0	0	2	1	0	7	3	4	6	1	7	2	0	0	2	0	0	0	4	0.489785	2.04171		-1.82238	3.03512	0.282609	1	gma-miR396a-3p	1.82238	3.03512	0.282609	1	0.913657
gma-miR396b-3p	GCTCAAGAAAGCTGTGGGAGA	Mayer et al (2014)	0	0	0	0	0	0	0	0	0	0	0	0	0	0	0	0	0	0	0	0	0	1.64336	0.60851		0.0882527	2.48536	1	1	gma-miR396b-3p	-0.0882527	2.48536	1	1	0.956837
gma-miR396h	TCCACAGCTTTCTTGAACTG	Mayer et al (2014)	0	6	8	7	29	19	1	33	4	35	68	18	46	26	700	136	178	12	8	5	26	0.809202	1.23578		-1.21789	5.0865	0.146868	0.76233	gma-miR396h	1.21789	5.0865	0.146868	0.76233	0.991962
gma-miR403a	TTAGATTCACGCACAAACTTG	Mayer et al (2014)	0	0	0	0	0	0	0	0	0	0	0	0	0	0	0	0	0	0	0	0	0	1.64336	0.60851		0.0882527	2.48536	1	1	gma-miR403a	-0.0882527	2.48536	1	1	0.956837
gma-miR4347	AAGCTTCTTACGGATCAAGTTGAT	Mayer et al (2014)	0	0	0	0	0	0	0	0	0	0	0	0	0	0	0	0	0	0	0	0	0	1.64336	0.60851		0.0882527	2.48536	1	1	gma-miR4347	-0.0882527	2.48536	1	1	0.956837
gma-miR4352a	ATTTCTAGGACATACTACGACGGT	Mayer et al (2014)	0	0	0	0	0	0	0	0	0	0	0	0	0	0	0	0	0	0	0	0	0	1.64336	0.60851		0.0882527	2.48536	1	1	gma-miR4352a	-0.0882527	2.48536	1	1	0.956837
gma-miR4412-5p	TGTTGCGGGTATCTTTGCCTC	Mayer et al (2014)	0	0	0	0	0	0	0	0	0	0	0	0	0	0	0	0	0	0	0	0	0	1.64336	0.60851		0.0882527	2.48536	1	1	gma-miR4412-5p	-0.0882527	2.48536	1	1	0.956837
gma-miR4413	AAGAGAATTGTAAGTCACTG	Mayer et al (2014)	0	0	0	0	0	0	0	0	0	0	0	0	0	0	0	0	0	0	0	0	0	1.64336	0.60851		0.0882527	2.48536	1	1	gma-miR4413	-0.0882527	2.48536	1	1	0.956837
gma-miR482b-3p	TCTTCCCTACACCTCCCATACC	Mayer et al (2014)	0	0	0	0	0	0	0	0	0	0	0	0	0	0	0	0	0	0	0	0	0	1.64336	0.60851		0.0882527	2.48536	1	1	gma-miR482b-3p	-0.0882527	2.48536	1	1	0.956837
gma-miR5031	TTAATGATTAACATCTAATTT	Mayer et al (2014)	0	0	0	0	0	0	0	0	0	0	0	0	0	0	0	0	0	0	0	0	0	1.64336	0.60851		0.0882527	2.48536	1	1	gma-miR5031	-0.0882527	2.48536	1	1	0.956837
gma-miR5032	AGAGCCACTTTTGGGTTCCCTAT	Mayer et al (2014)	0	0	0	0	0	0	0	0	0	0	0	0	0	0	0	0	0	0	0	0	0	1.64336	0.60851		0.0882527	2.48536	1	1	gma-miR5032	-0.0882527	2.48536	1	1	0.956837
gma-miR5035	CTTCTAAACATTTTTTCCCTTA	Mayer et al (2014)	0	0	0	0	0	0	0	0	0	0	0	0	0	0	0	0	0	0	0	0	0	1.64336	0.60851		0.0882527	2.48536	1	1	gma-miR5035	-0.0882527	2.48536	1	1	0.956837
gma-miR5040	ATGATATATAACAAGCATGAG	Mayer et al (2014)	0	0	0	0	0	0	0	0	0	0	0	0	0	0	0	0	0	0	0	0	0	1.64336	0.60851		0.0882527	2.48536	1	1	gma-miR5040	-0.0882527	2.48536	1	1	0.956837
gma-miR530	TGCATTTGCACCTGCACTTT	Mayer et al (2014)	0	0	0	0	0	0	3	0	0	0	0	0	0	0	0	0	0	0	0	0	0	1.82258	0.548674		0.0882527	2.48536	1	1	gma-miR530	-0.0882527	2.48536	1	1	0.937838
gma-miR530b	TGCATTTGCACCTGCACTTTA	Mayer et al (2014)	0	0	0	0	0	0	0	0	0	0	0	0	0	0	0	0	0	0	0	0	0	1.64336	0.60851		0.0882527	2.48536	1	1	gma-miR530b	-0.0882527	2.48536	1	1	0.956837
gma-miR5369	TGAGAAAAGGAGGATGTCA	Mayer et al (2014)	0	0	0	0	0	0	0	0	0	0	0	0	0	0	0	0	0	0	0	0	0	1.64336	0.60851		0.0882527	2.48536	1	1	gma-miR5369	-0.0882527	2.48536	1	1	0.956837
gma-miR5674	TAATTGTGTTGTACATTATCA	Mayer et al (2014)	0	0	0	0	0	0	0	0	0	0	0	0	0	0	0	0	0	0	0	0	0	1.64336	0.60851		0.0882527	2.48536	1	1	gma-miR5674	-0.0882527	2.48536	1	1	0.956837
gma-miR5675	TAGAGACGACAACAATGGAAA	Mayer et al (2014)	0	0	0	0	0	0	0	0	0	0	0	0	0	0	0	0	0	0	0	0	0	1.64336	0.60851		0.0882527	2.48536	1	1	gma-miR5675	-0.0882527	2.48536	1	1	0.956837
gma-miR5678	TTCCATGATAAGATCTTTGAC	Mayer et al (2014)	0	0	0	0	0	0	0	0	0	0	0	0	0	0	0	0	0	0	0	0	0	1.64336	0.60851		0.0882527	2.48536	1	1	gma-miR5678	-0.0882527	2.48536	1	1	0.956837
gso-miR3522a	TGAGACCAAATGAGCAGCTGA	Mayer et al (2014)	0	0	0	0	0	0	0	0	0	1	0	46	0	1	0	0	0	4	1	79	5	0.303074	3.29953		-2.13815	3.18359	0.186957	0.903068	gso-miR3522a	2.13815	3.18359	0.186957	0.903068	0.782488
gso-miR482a	TCTTCCCTACACCTCCCATAC	Mayer et al (2014)	0	0	0	0	0	0	0	0	0	0	0	0	0	0	0	0	0	0	0	0	0	1.64336	0.60851		0.0882527	2.48536	1	1	gso-miR482a	-0.0882527	2.48536	1	1	0.956837
hvu-miR1120	ACATTCTTATATTATGGGACGGAG	Mayer et al (2014)	0	0	0	2	1	0	0	3	0	1	0	0	3	0	0	1	1	0	1	0	0	1.58486	0.630971		0.0882527	2.48536	1	1	hvu-miR1120	-0.0882527	2.48536	1	1	0.962749
hvu-miR1126	TCAACTATGGACTACATACGGAA	Mayer et al (2014)	0	0	0	0	0	0	0	0	0	0	0	0	0	0	0	0	0	0	0	0	0	1.64336	0.60851		0.0882527	2.48536	1	1	hvu-miR1126	-0.0882527	2.48536	1	1	0.956837
hvu-miR5048	TATTTGCAGGTTTTAGGTCTAA	Mayer et al (2014)	1	2540	763	2318	10095	4166	183	1617	156	1393	2281	724	1926	1278	35	37	64	1055	972	1165	300	5.46081	0.183123		1.54481	11.7944	0.0212045	0.170426	hvu-miR5048	-1.54481	11.7944	0.0212045	0.170426	0.621672
hvu-miR5049	TCCTAAATACTTGTTGTTGGG	Mayer et al (2014)	0	0	0	0	0	0	0	0	0	0	0	0	0	0	0	0	0	0	0	0	0	1.64336	0.60851		0.0882527	2.48536	1	1	hvu-miR5049	-0.0882527	2.48536	1	1	0.956837
hvu-miR5050	TTGAGGTCGTTCAACCAGCAA	Mayer et al (2014)	0	0	0	0	0	0	0	0	0	0	0	0	0	0	0	0	0	0	0	0	0	1.64336	0.60851		0.0882527	2.48536	1	1	hvu-miR5050	-0.0882527	2.48536	1	1	0.956837
mtr-miR1510bQ	CCATGGATCCCTACCATGTGG	Mayer et al (2014)	0	0	0	0	0	0	0	0	0	0	0	0	0	0	0	0	0	0	0	0	0	1.64336	0.60851		0.0882527	2.48536	1	1	mtr-miR1510bQ	-0.0882527	2.48536	1	1	0.956837
mtr-miR156j	TGACAGAAGAGGGTGAGCAC	Mayer et al (2014)	0	67	143	118	49	35	190	5	0	3	6	2	4	2	0	2	1	117	56	102	116	42.1766	0.0237098		4.26599	6.33589	1.1065e-05	0.000263716	mtr-miR156j	-4.26599	6.33589	1.1065e-05	0.000263716	0.158837
mtr-miR164d	TGGAGAAGCAGGGCACATGCT	Mayer et al (2014)	0	0	1	0	0	0	0	0	0	0	0	0	0	0	0	0	0	1	0	0	0	1.89817	0.526822		0.0882527	2.48536	1	1	mtr-miR164d	-0.0882527	2.48536	1	1	0.929565
mtr-miR167bQ	GATCATGTTGGAGCTTCACC	Mayer et al (2014)	0	0	0	0	0	0	0	0	0	0	0	0	0	0	0	0	0	0	0	0	0	1.64336	0.60851		0.0882527	2.48536	1	1	mtr-miR167bQ	-0.0882527	2.48536	1	1	0.956837
mtr-miR169d	AAGCCAAGGATGACTTGCCGG	Mayer et al (2014)	0	2	0	0	3	4	0	0	0	0	1	0	0	0	0	0	3	0	1	1	0	3.33945	0.29945		0.636525	2.67158	1	1	mtr-miR169d	-0.636525	2.67158	1	1	0.778784
mtr-miR169e	GGAGCCAAGGATGACTTGCCG	Mayer et al (2014)	0	0	0	0	0	0	0	0	0	0	0	0	0	0	0	0	0	0	0	0	0	1.64336	0.60851		0.0882527	2.48536	1	1	mtr-miR169e	-0.0882527	2.48536	1	1	0.956837
mtr-miR169f	AAGCCAAGGATGACTTGCCTA	Mayer et al (2014)	0	0	0	0	0	0	0	0	0	0	0	0	0	0	0	0	0	0	0	0	0	1.64336	0.60851		0.0882527	2.48536	1	1	mtr-miR169f	-0.0882527	2.48536	1	1	0.956837
mtr-miR169h	GAGCCAAAGATGACTTGCCGG	Mayer et al (2014)	0	0	0	0	0	0	0	0	0	0	0	0	0	0	0	0	0	0	0	0	0	1.64336	0.60851		0.0882527	2.48536	1	1	mtr-miR169h	-0.0882527	2.48536	1	1	0.956837
mtr-miR169m	GAGCCAAGGATGACTTGCCGG	Mayer et al (2014)	0	1	0	0	0	0	0	0	0	0	1	0	0	0	0	0	4	0	0	0	0	1.74142	0.574243		0.0882527	2.48536	1	1	mtr-miR169m	-0.0882527	2.48536	1	1	0.946575
mtr-miR171	TGATTGAGTCGTGCCAATATC	Mayer et al (2014)	0	0	0	0	1	0	1	1	0	0	0	0	0	0	0	0	7	0	0	0	0	1.78638	0.559791		0.0882527	2.48536	1	1	mtr-miR171	-0.0882527	2.48536	1	1	0.941757
mtr-miR171c	TGATTGAGCCGTGCCAATATT	Mayer et al (2014)	0	0	3	1	3	10	0	4	1	7	7	6	5	2	0	2	0	0	0	0	0	1.31861	0.758375		-0.567183	3.39397	1	1	mtr-miR171c	0.567183	3.39397	1	1	0.986336
mtr-miR171e	AGATTGAGCCGCGCCAATATC	Mayer et al (2014)	0	0	0	0	0	0	0	0	0	0	0	0	0	0	0	0	0	0	0	0	0	1.64336	0.60851		0.0882527	2.48536	1	1	mtr-miR171e	-0.0882527	2.48536	1	1	0.956837
mtr-miR172cQ	GTAGCATCATCAAGATTCACA	Mayer et al (2014)	0	0	0	0	0	0	0	0	0	0	0	0	0	0	0	0	0	0	0	0	0	1.64336	0.60851		0.0882527	2.48536	1	1	mtr-miR172cQ	-0.0882527	2.48536	1	1	0.956837
mtr-miR2592blQ	GAGTAATTCAAACTTGTTAAA	Mayer et al (2014)	0	0	0	0	0	0	0	0	0	0	0	0	0	0	0	0	0	0	0	0	0	1.64336	0.60851		0.0882527	2.48536	1	1	mtr-miR2592blQ	-0.0882527	2.48536	1	1	0.956837
mtr-miR2592s	AAATGCTTGAGTCATGTTGTT	Mayer et al (2014)	0	0	0	0	0	0	0	0	0	0	0	0	0	0	0	0	0	0	0	0	0	1.64336	0.60851		0.0882527	2.48536	1	1	mtr-miR2592s	-0.0882527	2.48536	1	1	0.956837
mtr-miR2593a	TTAAATGAATGAACCTAGAAT	Mayer et al (2014)	0	0	0	0	0	0	0	0	0	0	0	0	0	0	0	0	0	0	0	0	0	1.64336	0.60851		0.0882527	2.48536	1	1	mtr-miR2593a	-0.0882527	2.48536	1	1	0.956837
mtr-miR2607	ATGTGATTATGTGATAAGTGT	Mayer et al (2014)	0	0	0	0	0	0	0	0	0	0	0	0	0	0	0	0	0	0	0	0	0	1.64336	0.60851		0.0882527	2.48536	1	1	mtr-miR2607	-0.0882527	2.48536	1	1	0.956837
mtr-miR2611	TATTTGTCAGTGTTTGATGAA	Mayer et al (2014)	0	0	0	0	0	0	0	0	0	0	0	0	0	0	0	0	0	0	0	0	0	1.64336	0.60851		0.0882527	2.48536	1	1	mtr-miR2611	-0.0882527	2.48536	1	1	0.956837
mtr-miR2628	CATGAAAGAATGATGAGTAA	Mayer et al (2014)	0	0	0	0	0	0	0	0	0	0	0	0	0	0	0	0	0	0	0	0	0	1.64336	0.60851		0.0882527	2.48536	1	1	mtr-miR2628	-0.0882527	2.48536	1	1	0.956837
mtr-miR2637	AAATACTTCCTCTGATCACTG	Mayer et al (2014)	0	0	0	0	0	0	0	0	0	0	0	0	0	0	0	0	0	0	0	0	0	1.64336	0.60851		0.0882527	2.48536	1	1	mtr-miR2637	-0.0882527	2.48536	1	1	0.956837
mtr-miR2642	ATGAGTTTCATCAAATCATGT	Mayer et al (2014)	0	0	0	0	0	0	0	0	0	0	0	0	0	0	0	0	0	0	0	0	0	1.64336	0.60851		0.0882527	2.48536	1	1	mtr-miR2642	-0.0882527	2.48536	1	1	0.956837
mtr-miR2643	TTTGGGATCAGAAATTAGAGA	Mayer et al (2014)	0	0	0	0	0	0	0	0	0	0	0	0	0	0	0	0	0	0	0	0	0	1.64336	0.60851		0.0882527	2.48536	1	1	mtr-miR2643	-0.0882527	2.48536	1	1	0.956837
mtr-miR2645	TTTCTAGAGATGAGCATATAT	Mayer et al (2014)	0	0	0	0	0	0	0	0	0	0	0	0	0	0	0	0	0	0	0	0	0	1.64336	0.60851		0.0882527	2.48536	1	1	mtr-miR2645	-0.0882527	2.48536	1	1	0.956837
mtr-miR2651	TTTGATTGGTATGCCTGCATT	Mayer et al (2014)	0	0	0	0	0	0	0	0	0	0	0	0	0	0	0	0	0	0	0	0	0	1.64336	0.60851		0.0882527	2.48536	1	1	mtr-miR2651	-0.0882527	2.48536	1	1	0.956837
mtr-miR2652a	TATGCAGGGTGCATAAGGATT	Mayer et al (2014)	0	0	0	0	0	0	0	0	0	0	0	0	0	0	0	0	0	0	0	0	0	1.64336	0.60851		0.0882527	2.48536	1	1	mtr-miR2652a	-0.0882527	2.48536	1	1	0.956837
mtr-miR2656a	AAGTTGCATAATCGAGTTGG	Mayer et al (2014)	0	0	0	0	0	0	0	0	0	0	0	0	0	0	0	0	0	0	0	0	0	1.64336	0.60851		0.0882527	2.48536	1	1	mtr-miR2656a	-0.0882527	2.48536	1	1	0.956837
mtr-miR2661	TAGGTTTGAGAAAATGGGCAG	Mayer et al (2014)	0	0	0	0	0	0	0	0	0	0	0	0	0	0	0	0	0	0	0	0	0	1.64336	0.60851		0.0882527	2.48536	1	1	mtr-miR2661	-0.0882527	2.48536	1	1	0.956837
mtr-miR2673a	CCTCTTCCTCTTCCTCTTCCAC	Mayer et al (2014)	0	0	0	0	0	0	0	0	0	0	0	0	0	0	0	0	0	0	0	0	0	1.64336	0.60851		0.0882527	2.48536	1	1	mtr-miR2673a	-0.0882527	2.48536	1	1	0.956837
mtr-miR395b	ATGAAGTATTTGGGGGAACTC	Mayer et al (2014)	0	0	0	0	0	0	0	0	0	0	0	0	0	0	0	0	0	0	0	0	0	1.64336	0.60851		0.0882527	2.48536	1	1	mtr-miR395b	-0.0882527	2.48536	1	1	0.956837
mtr-miR395h	ATGAAGTGTTTGGGGGAACTT	Mayer et al (2014)	0	0	0	0	0	0	0	0	0	0	0	0	0	0	0	0	0	0	0	0	0	1.64336	0.60851		0.0882527	2.48536	1	1	mtr-miR395h	-0.0882527	2.48536	1	1	0.956837
mtr-miR399a	TGCCAAAGGAGATTTGCCCAG	Mayer et al (2014)	0	1	0	0	0	3	0	1	0	4	1	0	0	1	0	0	0	0	0	0	2	1.57133	0.636403		0.0882527	2.48536	1	1	mtr-miR399a	-0.0882527	2.48536	1	1	0.964088
mtr-miR399b	TGCCAAAGGAGAGCTGCCCTG	Mayer et al (2014)	0	0	0	0	1	0	0	0	0	0	0	0	0	0	0	0	0	0	0	0	0	1.86942	0.534926		0.0882527	2.48536	1	1	mtr-miR399b	-0.0882527	2.48536	1	1	0.932724
mtr-miR399d	TGCCAAAGGAGAGCTGCCCTA	Mayer et al (2014)	0	0	0	0	0	0	0	0	0	0	0	0	0	0	0	0	0	0	0	0	0	1.64336	0.60851		0.0882527	2.48536	1	1	mtr-miR399d	-0.0882527	2.48536	1	1	0.956837
mtr-miR399j	CGCCAAAGAAGATTTGCCCCG	Mayer et al (2014)	0	0	0	0	0	0	0	0	0	0	0	0	0	0	0	0	0	0	0	0	0	1.64336	0.60851		0.0882527	2.48536	1	1	mtr-miR399j	-0.0882527	2.48536	1	1	0.956837
mtr-miR399k	TGCCAAAGAAGATTTGCCCTG	Mayer et al (2014)	0	0	0	0	0	0	0	0	0	0	0	0	0	0	0	0	0	0	0	0	0	1.64336	0.60851		0.0882527	2.48536	1	1	mtr-miR399k	-0.0882527	2.48536	1	1	0.956837
mtr-miR399q	TGCCAAAGGAGAGCTGCTCTT	Mayer et al (2014)	0	0	0	0	0	0	0	0	0	0	0	0	0	0	0	0	0	0	0	0	0	1.64336	0.60851		0.0882527	2.48536	1	1	mtr-miR399q	-0.0882527	2.48536	1	1	0.956837
mtr-miR399r	TGCCAAAGAAGATTTGCCCCG	Mayer et al (2014)	0	0	0	0	0	0	0	0	0	0	0	0	0	0	0	0	0	0	0	0	0	1.64336	0.60851		0.0882527	2.48536	1	1	mtr-miR399r	-0.0882527	2.48536	1	1	0.956837
mtr-miR4414b	TGTGAATGATGCGGGAGCTAA	Mayer et al (2014)	0	0	0	0	0	0	0	0	0	0	0	0	0	0	0	0	0	0	0	0	0	1.64336	0.60851		0.0882527	2.48536	1	1	mtr-miR4414b	-0.0882527	2.48536	1	1	0.956837
mtr-miR5205a	CATACAATTTGGGACGGAGGGAG	Mayer et al (2014)	0	0	0	0	0	0	0	0	0	0	0	0	0	0	0	0	0	0	0	0	0	1.64336	0.60851		0.0882527	2.48536	1	1	mtr-miR5205a	-0.0882527	2.48536	1	1	0.956837
mtr-miR5205b	CTTATAATTAGGGACGGAGGGAGT	Mayer et al (2014)	0	0	0	0	0	0	0	0	0	0	0	0	0	0	0	0	0	0	0	0	0	1.64336	0.60851		0.0882527	2.48536	1	1	mtr-miR5205b	-0.0882527	2.48536	1	1	0.956837
mtr-miR5205c	CTTATAATTAGGGACGGAGGTAGT	Mayer et al (2014)	0	0	0	0	0	0	0	0	0	0	0	0	0	0	0	0	0	0	0	0	0	1.64336	0.60851		0.0882527	2.48536	1	1	mtr-miR5205c	-0.0882527	2.48536	1	1	0.956837
mtr-miR5212	TGGATTTCGTATTTCTTTGGTA	Mayer et al (2014)	0	0	0	0	0	0	0	0	0	0	0	0	0	0	0	0	0	0	0	0	0	1.64336	0.60851		0.0882527	2.48536	1	1	mtr-miR5212	-0.0882527	2.48536	1	1	0.956837
mtr-miR5227	TGAAGAGAAGAAGATTGATGAA	Mayer et al (2014)	0	0	0	0	0	0	0	0	0	0	0	0	0	0	0	0	0	0	0	0	0	1.64336	0.60851		0.0882527	2.48536	1	1	mtr-miR5227	-0.0882527	2.48536	1	1	0.956837
mtr-miR5235a	ATAAGGTCAATGATTGGCGTG	Mayer et al (2014)	0	0	0	0	0	0	0	0	0	0	0	0	0	0	0	0	0	0	0	0	0	1.64336	0.60851		0.0882527	2.48536	1	1	mtr-miR5235a	-0.0882527	2.48536	1	1	0.956837
mtr-miR5240	TTGAAAAAATTGTGGATTTGA	Mayer et al (2014)	0	0	0	0	0	0	0	0	0	0	0	0	0	0	0	0	0	0	0	0	0	1.64336	0.60851		0.0882527	2.48536	1	1	mtr-miR5240	-0.0882527	2.48536	1	1	0.956837
mtr-miR5248	TTTTTAGTTGGCATGCATTCA	Mayer et al (2014)	0	0	0	0	0	0	0	0	0	0	0	0	0	0	0	0	0	0	0	0	0	1.64336	0.60851		0.0882527	2.48536	1	1	mtr-miR5248	-0.0882527	2.48536	1	1	0.956837
mtr-miR5252	TGAGAGCTCACTGAAGTCTGC	Mayer et al (2014)	0	0	0	0	0	0	0	0	0	0	0	0	0	0	0	0	0	0	0	0	0	1.64336	0.60851		0.0882527	2.48536	1	1	mtr-miR5252	-0.0882527	2.48536	1	1	0.956837
mtr-miR5254	AGGAGGTGGAAGCATTTGTGA	Mayer et al (2014)	0	0	0	0	0	0	0	0	0	0	0	0	0	0	0	0	0	0	0	0	0	1.64336	0.60851		0.0882527	2.48536	1	1	mtr-miR5254	-0.0882527	2.48536	1	1	0.956837
mtr-miR5268a	CCAGAGTGGAATGAAGATATGGTT	Mayer et al (2014)	0	0	0	0	0	0	0	0	0	0	0	0	0	0	0	0	0	0	0	0	0	1.64336	0.60851		0.0882527	2.48536	1	1	mtr-miR5268a	-0.0882527	2.48536	1	1	0.956837
mtr-miR5281a	CTCTTGTAAATAGGATCGGAGGGA	Mayer et al (2014)	0	0	0	0	0	0	0	0	0	0	0	0	0	0	0	0	0	0	0	0	0	1.64336	0.60851		0.0882527	2.48536	1	1	mtr-miR5281a	-0.0882527	2.48536	1	1	0.956837
mtr-miR5281b	TCTTATAAATAGGACCGGAGGGAG	Mayer et al (2014)	0	0	0	0	0	0	0	0	0	0	0	0	0	0	0	0	0	0	0	0	0	1.64336	0.60851		0.0882527	2.48536	1	1	mtr-miR5281b	-0.0882527	2.48536	1	1	0.956837
mtr-miR5287b	TGCTTATAATAGTGATCGGAGGGT	Mayer et al (2014)	0	0	0	0	0	0	0	0	0	0	0	0	0	0	0	0	0	0	0	0	0	1.64336	0.60851		0.0882527	2.48536	1	1	mtr-miR5287b	-0.0882527	2.48536	1	1	0.956837
mtr-miR5293	GATGAAGAAGTGGAAGGAAGAAGA	Mayer et al (2014)	0	0	0	0	0	0	0	0	0	0	0	0	0	0	0	0	0	0	0	0	0	1.64336	0.60851		0.0882527	2.48536	1	1	mtr-miR5293	-0.0882527	2.48536	1	1	0.956837
mtr-miR5298b	TGATGGAGATGATATGAAGATGAA	Mayer et al (2014)	0	0	0	0	0	0	0	0	0	0	0	0	0	0	0	0	0	0	0	0	0	1.64336	0.60851		0.0882527	2.48536	1	1	mtr-miR5298b	-0.0882527	2.48536	1	1	0.956837
mtr-miR5556Q	TGGAATTCTTCCGCCATCCAA	Mayer et al (2014)	0	0	0	0	0	0	0	0	0	0	0	0	0	0	0	0	0	0	0	0	0	1.64336	0.60851		0.0882527	2.48536	1	1	mtr-miR5556Q	-0.0882527	2.48536	1	1	0.956837
mtr-miR5557Q	AACAAGTACTAAGGAAGCACA	Mayer et al (2014)	0	0	0	0	0	0	0	0	0	0	0	0	0	0	0	0	0	0	0	0	0	1.64336	0.60851		0.0882527	2.48536	1	1	mtr-miR5557Q	-0.0882527	2.48536	1	1	0.956837
mtr-miR5561	CATTTGGAGAGACATAGACAA	Mayer et al (2014)	0	0	0	0	0	0	0	0	0	0	0	0	0	0	0	0	0	0	0	0	0	1.64336	0.60851		0.0882527	2.48536	1	1	mtr-miR5561	-0.0882527	2.48536	1	1	0.956837
osa-miR1320	TGGAACGGAGGAATTTTATAG	Mayer et al (2014)	0	0	0	0	0	0	0	0	0	0	0	0	0	0	0	0	0	0	0	0	0	1.64336	0.60851		0.0882527	2.48536	1	1	osa-miR1320	-0.0882527	2.48536	1	1	0.956837
osa-miR1429-5p	GTAATATACTAATCCGTGCAT	Mayer et al (2014)	0	0	0	0	0	0	0	0	0	0	0	0	0	0	0	0	0	0	0	0	0	1.64336	0.60851		0.0882527	2.48536	1	1	osa-miR1429-5p	-0.0882527	2.48536	1	1	0.956837
osa-miR1435	TTTCTTAAGTCAAACTTTTT	Mayer et al (2014)	0	0	0	0	0	0	0	0	0	0	0	0	0	0	0	0	0	0	0	0	0	1.64336	0.60851		0.0882527	2.48536	1	1	osa-miR1435	-0.0882527	2.48536	1	1	0.956837
osa-miR1439	TTTTGGAACGGAGTGAGTATT	Mayer et al (2014)	0	0	0	0	0	0	0	0	0	0	0	0	0	0	0	0	0	0	0	0	0	1.64336	0.60851		0.0882527	2.48536	1	1	osa-miR1439	-0.0882527	2.48536	1	1	0.956837
osa-miR1440	TGCTCAAATACCACTCTCCT	Mayer et al (2014)	0	0	0	0	0	0	0	0	0	0	0	0	0	0	0	0	0	0	0	0	0	1.64336	0.60851		0.0882527	2.48536	1	1	osa-miR1440	-0.0882527	2.48536	1	1	0.956837
osa-miR156l	CGACAGAAGAGAGTGAGCATA	Mayer et al (2014)	0	0	0	0	0	0	2	0	0	0	0	0	0	0	0	0	0	0	0	0	0	1.76284	0.567268		0.0882527	2.48536	1	1	osa-miR156l	-0.0882527	2.48536	1	1	0.944287
osa-miR159c	ATTGGATTGAAGGGAGCTCCA	Mayer et al (2014)	0	0	0	0	0	0	0	0	0	0	0	0	0	0	0	0	0	0	0	0	0	1.64336	0.60851		0.0882527	2.48536	1	1	osa-miR159c	-0.0882527	2.48536	1	1	0.956837
osa-miR159d	ATTGGATTGAAGGGAGCTCCG	Mayer et al (2014)	0	0	0	0	0	0	0	0	0	0	0	0	0	0	0	0	0	0	0	0	0	1.64336	0.60851		0.0882527	2.48536	1	1	osa-miR159d	-0.0882527	2.48536	1	1	0.956837
osa-miR159e	ATTGGATTGAAGGGAGCTCCT	Mayer et al (2014)	0	0	0	0	0	0	0	0	0	0	0	0	0	0	0	0	0	0	0	0	0	1.64336	0.60851		0.0882527	2.48536	1	1	osa-miR159e	-0.0882527	2.48536	1	1	0.956837
osa-miR159f	CTTGGATTGAAGGGAGCTCTA	Mayer et al (2014)	0	1	0	0	0	1	426	0	0	0	1	0	0	0	29	32	1	1	1	2	4	25.4363	0.0393139		3.62849	4.48163	0.00753089	0.0725385	osa-miR159f	-3.62849	4.48163	0.00753089	0.0725385	0.232238
osa-miR164c	TGGAGAAGCAGGGTACGTGCA	Mayer et al (2014)	0	16	40	9	2	4	0	0	0	0	1	2	1	1	0	0	2	1	1	4	6	13.6623	0.0731939		3.15818	4.12235	0.0295884	0.219735	osa-miR164c	-3.15818	4.12235	0.0295884	0.219735	0.359178
osa-miR164e	TGGAGAAGCAGGGCACGTGAG	Mayer et al (2014)	0	1	0	0	0	0	0	0	0	0	0	0	0	0	0	0	0	0	0	0	0	1.88522	0.530443		0.0882527	2.48536	1	1	osa-miR164e	-0.0882527	2.48536	1	1	0.93099
osa-miR169d	TAGCCAAGGATGAATTGCCGG	Mayer et al (2014)	0	0	0	0	0	0	0	0	0	0	0	0	0	0	0	0	0	0	0	0	0	1.64336	0.60851		0.0882527	2.48536	1	1	osa-miR169d	-0.0882527	2.48536	1	1	0.956837
osa-miR169p	TAGCCAAGGACAAACTTGCCGG	Mayer et al (2014)	0	0	0	0	0	0	0	0	0	0	0	0	0	0	0	0	0	0	0	0	0	1.64336	0.60851		0.0882527	2.48536	1	1	osa-miR169p	-0.0882527	2.48536	1	1	0.956837
osa-miR171h	GTGAGCCGAACCAATATCACT	Mayer et al (2014)	0	0	0	0	0	0	0	0	0	0	0	0	0	0	0	0	0	0	0	0	0	1.64336	0.60851		0.0882527	2.48536	1	1	osa-miR171h	-0.0882527	2.48536	1	1	0.956837
osa-miR171i	GGATTGAGCCGCGTCAATATC	Mayer et al (2014)	0	0	0	0	0	0	0	0	0	0	0	0	0	0	0	0	0	0	0	0	0	1.64336	0.60851		0.0882527	2.48536	1	1	osa-miR171i	-0.0882527	2.48536	1	1	0.956837
osa-miR172c	TGAATCTTGATGATGCTGCAC	Mayer et al (2014)	0	0	0	0	0	0	0	0	0	0	0	0	0	0	0	0	0	0	0	0	0	1.64336	0.60851		0.0882527	2.48536	1	1	osa-miR172c	-0.0882527	2.48536	1	1	0.956837
osa-miR1846d-3p	TATCCGGCGCCGCAGGGAGG	Mayer et al (2014)	0	0	0	0	0	0	0	0	0	0	0	0	0	0	0	0	0	0	0	0	0	1.64336	0.60851		0.0882527	2.48536	1	1	osa-miR1846d-3p	-0.0882527	2.48536	1	1	0.956837
osa-miR1847_2	TGGCCCACATGTTAGTGCCACAAC	Mayer et al (2014)	0	0	0	0	0	0	0	0	0	0	0	0	0	0	0	0	0	0	0	0	0	1.64336	0.60851		0.0882527	2.48536	1	1	osa-miR1847_2	-0.0882527	2.48536	1	1	0.956837
osa-miR1850_2	TTGTGTGTGAACTAAACGTGG	Mayer et al (2014)	0	0	0	0	0	0	0	0	0	0	0	0	0	0	0	0	0	0	0	0	0	1.64336	0.60851		0.0882527	2.48536	1	1	osa-miR1850_2	-0.0882527	2.48536	1	1	0.956837
osa-miR1853-3p	TAATTGGGGATGTTCGGTTGCT	Mayer et al (2014)	0	0	0	0	0	0	0	0	0	0	0	0	0	0	0	0	0	0	0	0	0	1.64336	0.60851		0.0882527	2.48536	1	1	osa-miR1853-3p	-0.0882527	2.48536	1	1	0.956837
osa-miR1857-3p	TCATGCTCCAAGAAAACCAGG	Mayer et al (2014)	0	0	0	0	0	0	0	0	0	0	0	0	0	0	0	0	0	0	0	0	0	1.64336	0.60851		0.0882527	2.48536	1	1	osa-miR1857-3p	-0.0882527	2.48536	1	1	0.956837
osa-miR1861h	CGGTCTTGAGGCAGGAACTGAG	Mayer et al (2014)	0	0	0	0	0	0	0	0	0	0	0	0	0	0	0	0	0	0	0	0	0	1.64336	0.60851		0.0882527	2.48536	1	1	osa-miR1861h	-0.0882527	2.48536	1	1	0.956837
osa-miR1867	TTTTTTTTCTAGGACAGAGGGAGT	Mayer et al (2014)	0	0	0	0	0	0	0	0	0	0	0	0	0	0	0	0	0	0	0	0	0	1.64336	0.60851		0.0882527	2.48536	1	1	osa-miR1867	-0.0882527	2.48536	1	1	0.956837
osa-miR1884b-3p	AAAGTCAACGGTGTCATATATTTA	Mayer et al (2014)	0	0	0	0	0	0	0	0	0	0	0	0	0	0	0	0	0	0	0	0	0	1.64336	0.60851		0.0882527	2.48536	1	1	osa-miR1884b-3p	-0.0882527	2.48536	1	1	0.956837
osa-miR2092-5p	CAACTGAAGTCGGTGTTTACT	Mayer et al (2014)	0	0	0	0	0	0	0	0	0	0	0	0	0	0	0	0	0	0	0	0	0	1.64336	0.60851		0.0882527	2.48536	1	1	osa-miR2092-5p	-0.0882527	2.48536	1	1	0.956837
osa-miR2095-3p	CTTCCATTTATGATAAGTAT	Mayer et al (2014)	0	0	0	0	0	0	0	0	0	0	0	0	0	0	0	0	0	0	0	0	0	1.64336	0.60851		0.0882527	2.48536	1	1	osa-miR2095-3p	-0.0882527	2.48536	1	1	0.956837
osa-miR2118a	TTCTCGATGCCTCCCATTCCTA	Mayer et al (2014)	0	0	0	0	0	0	0	0	0	0	0	0	0	0	0	0	0	0	0	0	0	1.64336	0.60851		0.0882527	2.48536	1	1	osa-miR2118a	-0.0882527	2.48536	1	1	0.956837
osa-miR2118c	TTCCCGATGCCTCCTATTCCTA	Mayer et al (2014)	0	0	0	0	0	0	1	3	0	2	2	0	0	1	16	2	0	0	0	0	0	1.02339	0.977144		-0.852789	2.69013	0.658385	1	osa-miR2118c	0.852789	2.69013	0.658385	1	0.999904
osa-miR2118d	TTCCTGATGCCTCCCATGCCTA	Mayer et al (2014)	0	0	0	0	0	0	0	6	0	0	2	2	2	1	0	0	0	0	0	0	0	0.788341	1.26849		-0.852789	2.69013	0.658385	1	osa-miR2118d	0.852789	2.69013	0.658385	1	0.989872
osa-miR2118e	TTCCCAATGCCTCCCATGCCTA	Mayer et al (2014)	0	0	0	0	0	0	0	1	0	0	0	0	0	0	0	0	0	0	0	0	0	1.52173	0.657145		0.0882527	2.48536	1	1	osa-miR2118e	-0.0882527	2.48536	1	1	0.968898
osa-miR2118f	TTCCTGATGCCTCCCATTCCTA	Mayer et al (2014)	0	0	0	0	0	0	0	3	0	2	2	1	6	1	0	0	1	0	0	0	0	0.734161	1.3621		-0.852789	2.69013	0.658385	1	osa-miR2118f	0.852789	2.69013	0.658385	1	0.982982
osa-miR2118l	TTCCTAATGCTTCCCATTCCTA	Mayer et al (2014)	0	0	0	0	0	0	0	0	0	0	0	0	0	0	0	0	0	0	0	0	0	1.64336	0.60851		0.0882527	2.48536	1	1	osa-miR2118l	-0.0882527	2.48536	1	1	0.956837
osa-miR2120	AAAGATCTTTAGTCCCGGTTGTTC	Mayer et al (2014)	0	0	0	0	0	0	0	0	0	0	0	0	0	0	0	0	0	0	0	0	0	1.64336	0.60851		0.0882527	2.48536	1	1	osa-miR2120	-0.0882527	2.48536	1	1	0.956837
osa-miR2275c	AGAATTGGAGGAAAACAAACTGA	Mayer et al (2014)	0	0	0	0	0	0	0	0	0	0	0	0	0	0	0	0	0	0	0	0	0	1.64336	0.60851		0.0882527	2.48536	1	1	osa-miR2275c	-0.0882527	2.48536	1	1	0.956837
osa-miR2275d	CTTGTTTTTCTCCAATATCTCA	Mayer et al (2014)	0	0	0	0	0	0	0	0	0	0	1	0	0	3	0	0	0	0	0	0	0	1.20257	0.831553		0.0882527	2.48536	1	1	osa-miR2275d	-0.0882527	2.48536	1	1	0.99389
osa-miR2871a-3p	TATTTTAGTTTCTATGGTCAC	Mayer et al (2014)	0	0	0	0	0	0	0	0	0	0	0	0	0	0	0	0	0	0	0	0	0	1.64336	0.60851		0.0882527	2.48536	1	1	osa-miR2871a-3p	-0.0882527	2.48536	1	1	0.956837
osa-miR2905	TACATGTCAGTGACAAAGGCA	Mayer et al (2014)	0	0	0	0	0	0	0	0	0	0	0	0	0	0	0	0	0	0	0	0	0	1.64336	0.60851		0.0882527	2.48536	1	1	osa-miR2905	-0.0882527	2.48536	1	1	0.956837
osa-miR2919	AAGGGGGGGGGGGGAAAGA	Mayer et al (2014)	0	0	0	0	0	0	2	0	0	0	0	0	0	0	0	0	0	0	0	0	0	1.76284	0.567268		0.0882527	2.48536	1	1	osa-miR2919	-0.0882527	2.48536	1	1	0.944287
osa-miR2923	AGACAAAAATATAAATAACAAA	Mayer et al (2014)	0	0	0	0	0	0	0	0	0	0	0	0	0	0	0	0	0	0	0	0	0	1.64336	0.60851		0.0882527	2.48536	1	1	osa-miR2923	-0.0882527	2.48536	1	1	0.956837
osa-miR319a-3p_2	TTGGACTGAAGGGTGCTCCC	Mayer et al (2014)	0	0	0	0	0	0	9	90	0	51	95	45	45	36	11038	832	556	5	2	1	7	0.0694366	14.4016		-4.65362	5.03136	3.23096e-05	0.00068254	osa-miR319a-3p_2	4.65362	5.03136	3.23096e-05	0.00068254	0.346705
osa-miR393b-3p	TCAGTGCAATCCCTTTGGAAT	Mayer et al (2014)	0	0	3	0	1	2	0	0	0	0	1	0	0	0	1	0	2	0	21	12	23	2.80706	0.356245		0.636525	2.67158	1	1	osa-miR393b-3p	-0.636525	2.67158	1	1	0.830749
osa-miR395a	GTGAAGTGCTTGGGGGAACTC	Mayer et al (2014)	0	0	0	0	0	0	0	0	0	0	0	0	0	0	0	0	0	0	0	0	0	1.64336	0.60851		0.0882527	2.48536	1	1	osa-miR395a	-0.0882527	2.48536	1	1	0.956837
osa-miR395c	GTGAAGTGTTTGGAGGAACTC	Mayer et al (2014)	0	0	0	0	0	0	0	0	0	0	0	0	0	0	0	0	0	0	0	0	0	1.64336	0.60851		0.0882527	2.48536	1	1	osa-miR395c	-0.0882527	2.48536	1	1	0.956837
osa-miR395f	GTGAATTGTTTGGGGGAACTC	Mayer et al (2014)	0	0	0	0	0	0	0	0	0	0	0	0	0	0	0	0	0	0	0	0	0	1.64336	0.60851		0.0882527	2.48536	1	1	osa-miR395f	-0.0882527	2.48536	1	1	0.956837
osa-miR395o	ATGAAGTGTTTGGAGGAACTC	Mayer et al (2014)	0	0	0	0	0	0	0	0	0	0	0	0	0	0	0	0	0	0	0	0	0	1.64336	0.60851		0.0882527	2.48536	1	1	osa-miR395o	-0.0882527	2.48536	1	1	0.956837
osa-miR395t	GTGAAGTGTTTGGGGAAACTC	Mayer et al (2014)	0	0	0	0	0	0	0	0	0	0	0	0	0	0	0	0	0	0	0	0	0	1.64336	0.60851		0.0882527	2.48536	1	1	osa-miR395t	-0.0882527	2.48536	1	1	0.956837
osa-miR396f	TCTCCACAGGCTTTCTTGAACT	Mayer et al (2014)	0	1	2	0	1	0	0	1	0	0	3	2	6	4	15	10	2	11	1	10	7	1.10456	0.905334		-0.852789	2.69013	0.658385	1	osa-miR396f	0.852789	2.69013	0.658385	1	0.998219
osa-miR396g	TCCACAGGCTTTCTTGAACGG	Mayer et al (2014)	0	0	1	0	0	0	0	1	0	0	3	0	0	1	391	375	0	6	5	18	8	1.33458	0.749297		0.0882527	2.48536	1	1	osa-miR396g	-0.0882527	2.48536	1	1	0.985133
osa-miR3982-5p	GCGCTCCACGTAGGCAACAAT	Mayer et al (2014)	0	0	0	0	0	0	0	0	0	0	0	0	0	0	0	0	0	0	0	0	0	1.64336	0.60851		0.0882527	2.48536	1	1	osa-miR3982-5p	-0.0882527	2.48536	1	1	0.956837
osa-miR399h	TGCCAAAGGAGACTTGCCCAG	Mayer et al (2014)	0	0	0	0	0	0	0	3	0	1	0	1	0	0	0	0	0	0	0	0	0	1.16191	0.860654		0.0882527	2.48536	1	1	osa-miR399h	-0.0882527	2.48536	1	1	0.99595
osa-miR399k	TGCCAAAGGAAATTTGCCCCG	Mayer et al (2014)	0	0	0	0	0	1	0	0	0	0	0	0	0	0	0	0	0	0	0	0	0	1.84584	0.541758		0.0882527	2.48536	1	1	osa-miR399k	-0.0882527	2.48536	1	1	0.935303
osa-miR413	CTAGTTTCACTTGTTCTGCAC	Mayer et al (2014)	0	0	0	0	0	0	0	0	0	0	0	0	0	0	0	0	0	0	0	0	0	1.64336	0.60851		0.0882527	2.48536	1	1	osa-miR413	-0.0882527	2.48536	1	1	0.956837
osa-miR414	TCATCCTCATCATCATCGTCC	Mayer et al (2014)	0	0	0	0	0	0	0	0	0	0	0	0	0	0	0	0	0	0	0	0	0	1.64336	0.60851		0.0882527	2.48536	1	1	osa-miR414	-0.0882527	2.48536	1	1	0.956837
osa-miR415	AACAGAACAGAAGCAGAGCAG	Mayer et al (2014)	0	0	0	0	0	0	0	0	0	0	0	0	0	0	0	0	0	0	0	0	0	1.64336	0.60851		0.0882527	2.48536	1	1	osa-miR415	-0.0882527	2.48536	1	1	0.956837
osa-miR417	GAATGTAGTGAATTTGTTCCA	Mayer et al (2014)	0	0	0	0	0	0	0	0	0	0	0	0	0	0	0	0	0	0	0	0	0	1.64336	0.60851		0.0882527	2.48536	1	1	osa-miR417	-0.0882527	2.48536	1	1	0.956837
osa-miR435	TTATCCGGTATTGGAGTTGA	Mayer et al (2014)	0	0	0	0	0	0	0	0	0	0	0	0	0	0	0	0	0	0	0	0	0	1.64336	0.60851		0.0882527	2.48536	1	1	osa-miR435	-0.0882527	2.48536	1	1	0.956837
osa-miR437	AAAGTTAGAGAAGTTTGACTT	Mayer et al (2014)	0	0	0	0	0	0	0	0	0	0	0	0	0	0	0	0	0	0	0	0	0	1.64336	0.60851		0.0882527	2.48536	1	1	osa-miR437	-0.0882527	2.48536	1	1	0.956837
osa-miR438	TTCCCACGCGTTATAGTGAAA	Mayer et al (2014)	0	0	0	0	0	0	0	0	0	0	0	0	0	0	0	0	0	0	0	0	0	1.64336	0.60851		0.0882527	2.48536	1	1	osa-miR438	-0.0882527	2.48536	1	1	0.956837
osa-miR5079	TTTGGATCTGTTATTTTGGTAT	Mayer et al (2014)	0	0	0	0	0	0	0	0	0	0	0	0	0	0	0	0	0	0	0	0	0	1.64336	0.60851		0.0882527	2.48536	1	1	osa-miR5079	-0.0882527	2.48536	1	1	0.956837
osa-miR5083	AGACTACAATTATCTGATCA	Mayer et al (2014)	1	4	2	0	5	9	4	23	2	25	13	13	12	10	50	3	15	1	0	2	3	0.66299	1.50832		-1.46451	3.985	0.187026	0.903068	osa-miR5083	1.46451	3.985	0.187026	0.903068	0.970169
osa-miR5161	TCTGGATCAGAGGGAGTATA	Mayer et al (2014)	0	0	0	0	0	0	0	0	0	0	0	0	0	0	0	0	0	0	0	0	0	1.64336	0.60851		0.0882527	2.48536	1	1	osa-miR5161	-0.0882527	2.48536	1	1	0.956837
osa-miR5162	AAATGACCAAAATACCCCTAGAAC	Mayer et al (2014)	0	0	0	0	0	0	0	0	0	0	0	0	0	0	0	0	0	0	0	0	0	1.64336	0.60851		0.0882527	2.48536	1	1	osa-miR5162	-0.0882527	2.48536	1	1	0.956837
osa-miR529a	CTGTACCCTCTCTCTTCTTC	Mayer et al (2014)	0	0	0	0	0	0	0	0	0	0	0	0	0	0	0	0	0	0	0	0	0	1.64336	0.60851		0.0882527	2.48536	1	1	osa-miR529a	-0.0882527	2.48536	1	1	0.956837
osa-miR530-5p	TGCATTTGCACCTGCACCTA	Mayer et al (2014)	0	75	1	22	0	0	4117	0	0	1	0	3	0	2	519	1934	78	59	15	20	29	176.088	0.00567898		6.95347	7.38552	3.68534e-10	2.8546e-08	osa-miR530-5p	-6.95347	7.38552	3.68534e-10	2.8546e-08	0.0502966
osa-miR5337	AAATTACTTGTCGTTCTAGCT	Mayer et al (2014)	0	0	0	0	0	0	0	0	0	0	0	0	0	0	0	0	0	0	0	0	0	1.64336	0.60851		0.0882527	2.48536	1	1	osa-miR5337	-0.0882527	2.48536	1	1	0.956837
osa-miR5340	TGATGACGTGGATGAATTTCAAA	Mayer et al (2014)	0	0	0	0	0	0	0	0	0	0	0	0	0	0	0	0	0	0	0	0	0	1.64336	0.60851		0.0882527	2.48536	1	1	osa-miR5340	-0.0882527	2.48536	1	1	0.956837
osa-miR5485	TGACAACTGGTAGCAGAGCAA	Mayer et al (2014)	0	0	0	0	0	0	0	0	0	0	0	0	0	0	0	0	0	0	0	0	0	1.64336	0.60851		0.0882527	2.48536	1	1	osa-miR5485	-0.0882527	2.48536	1	1	0.956837
osa-miR5496	CCAGCCGGTGGCATAGTTCTC	Mayer et al (2014)	0	0	2	0	0	0	0	0	0	0	0	0	0	0	0	0	0	0	0	0	0	2.15299	0.46447		0.0882527	2.48536	1	1	osa-miR5496	-0.0882527	2.48536	1	1	0.901265
osa-miR5532	ATGGAATATATGACAAAGGTGG	Mayer et al (2014)	0	3	1	0	0	0	0	0	0	1	0	0	0	0	0	1	0	1	1	0	0	2.42424	0.412501		0.0882527	2.48536	1	1	osa-miR5532	-0.0882527	2.48536	1	1	0.871336
osa-miR815a	AAGGGGATTGAGGAGATTGGG	Mayer et al (2014)	0	0	1	0	0	0	0	0	0	0	0	0	0	0	0	0	0	0	0	0	0	1.89817	0.526822		0.0882527	2.48536	1	1	osa-miR815a	-0.0882527	2.48536	1	1	0.929565
osa-miR816	GTGACATATTTTACTACAAC	Mayer et al (2014)	0	0	0	0	0	0	0	0	0	0	0	0	0	0	0	0	0	0	0	0	0	1.64336	0.60851		0.0882527	2.48536	1	1	osa-miR816	-0.0882527	2.48536	1	1	0.956837
osa-miR818a	AATCCCTTATATTATGGGACGG	Mayer et al (2014)	0	0	0	0	0	0	0	0	0	0	0	0	0	0	0	0	0	0	0	0	0	1.64336	0.60851		0.0882527	2.48536	1	1	osa-miR818a	-0.0882527	2.48536	1	1	0.956837
osa-miR820a	TCGGCCTCGTGGATGGACCAG	Mayer et al (2014)	0	2	8	0	0	0	0	0	0	0	0	0	0	0	0	0	0	0	0	0	0	4.16561	0.240061		1.03286	2.83534	1	1	osa-miR820a	-1.03286	2.83534	1	1	0.708917
pab-miR3700	GACGCCCAAAACTGAAGGTCA	Mayer et al (2014)	0	0	0	0	0	0	0	0	0	0	0	0	0	0	0	0	0	0	0	0	0	1.64336	0.60851		0.0882527	2.48536	1	1	pab-miR3700	-0.0882527	2.48536	1	1	0.956837
pab-miR3706	TTTCGGAGAAATGGATAAGA	Mayer et al (2014)	0	0	0	0	0	0	0	0	0	0	0	0	0	0	0	0	0	0	0	0	0	1.64336	0.60851		0.0882527	2.48536	1	1	pab-miR3706	-0.0882527	2.48536	1	1	0.956837
pab-miR395	CTGAAGTGTTTGGAGGAACTT	Mayer et al (2014)	0	0	0	0	0	0	0	0	0	0	0	0	0	0	0	0	0	0	0	0	0	1.64336	0.60851		0.0882527	2.48536	1	1	pab-miR395	-0.0882527	2.48536	1	1	0.956837
pab-miR396a	TTCCACAGCTTTCTTGAACTA	Mayer et al (2014)	0	0	0	0	7	0	0	0	0	0	0	0	0	0	0	1	7	0	0	0	0	3.22576	0.310004		0.636525	2.67158	1	1	pab-miR396a	-0.636525	2.67158	1	1	0.789414
pab-miR396b	TTCCACGGCTTTCTTGAACTT	Mayer et al (2014)	0	0	0	0	0	0	0	0	0	0	0	0	0	0	7	6	2	0	0	0	2	1.64336	0.60851		0.0882527	2.48536	1	1	pab-miR396b	-0.0882527	2.48536	1	1	0.956837
pab-miR482a	TCTTCCCTACTCCTCCCATTCC	Mayer et al (2014)	0	0	0	0	0	0	0	0	0	0	0	0	0	0	0	0	0	0	0	0	0	1.64336	0.60851		0.0882527	2.48536	1	1	pab-miR482a	-0.0882527	2.48536	1	1	0.956837
pab-miR482c	TCTTTCCTACTCCTCCCATTCC	Mayer et al (2014)	0	0	0	0	0	0	0	0	0	0	0	0	0	0	0	0	0	0	0	0	0	1.64336	0.60851		0.0882527	2.48536	1	1	pab-miR482c	-0.0882527	2.48536	1	1	0.956837
ppt-miR1023c-5p	CCACTCTCTCCGTTTCCCTTCC	Mayer et al (2014)	0	0	0	0	0	0	0	0	0	0	0	0	0	0	0	0	0	0	0	0	0	1.64336	0.60851		0.0882527	2.48536	1	1	ppt-miR1023c-5p	-0.0882527	2.48536	1	1	0.956837
ppt-miR1025	TGCCACAACAAAGCTAATAAC	Mayer et al (2014)	0	0	0	0	0	0	0	0	0	0	0	0	0	0	0	0	0	0	0	0	0	1.64336	0.60851		0.0882527	2.48536	1	1	ppt-miR1025	-0.0882527	2.48536	1	1	0.956837
ppt-miR1027a	TTTCTATCTTCTCTTCCAATC	Mayer et al (2014)	0	0	0	0	0	0	0	0	0	0	0	0	0	0	0	0	0	0	0	0	0	1.64336	0.60851		0.0882527	2.48536	1	1	ppt-miR1027a	-0.0882527	2.48536	1	1	0.956837
ppt-miR1028a-3p	TGACATTGTAGATCTACGTGC	Mayer et al (2014)	0	0	0	0	0	0	0	0	0	0	0	0	0	0	0	0	0	0	0	0	0	1.64336	0.60851		0.0882527	2.48536	1	1	ppt-miR1028a-3p	-0.0882527	2.48536	1	1	0.956837
ppt-miR1029	TCTCTCTCAACCAACCATAC	Mayer et al (2014)	0	0	0	0	0	0	0	0	0	0	0	0	0	0	0	0	0	0	0	0	0	1.64336	0.60851		0.0882527	2.48536	1	1	ppt-miR1029	-0.0882527	2.48536	1	1	0.956837
ppt-miR1030a	TCTGCATCTGCACCTGCACCA	Mayer et al (2014)	0	0	0	0	0	0	0	0	0	0	0	0	0	0	0	0	0	0	0	0	0	1.64336	0.60851		0.0882527	2.48536	1	1	ppt-miR1030a	-0.0882527	2.48536	1	1	0.956837
ppt-miR1030h	TCTGCATCTGCACCTGCACCG	Mayer et al (2014)	0	0	0	0	0	0	0	0	0	0	0	0	0	0	0	0	0	0	0	0	0	1.64336	0.60851		0.0882527	2.48536	1	1	ppt-miR1030h	-0.0882527	2.48536	1	1	0.956837
ppt-miR1030i	CCTGCATCTGCACCTGCACCG	Mayer et al (2014)	0	0	0	0	0	0	0	0	0	0	0	0	0	0	0	0	0	0	0	0	0	1.64336	0.60851		0.0882527	2.48536	1	1	ppt-miR1030i	-0.0882527	2.48536	1	1	0.956837
ppt-miR1030j	CCTGCATCTGCACCTGCACCA	Mayer et al (2014)	0	0	0	0	0	0	0	0	0	0	0	0	0	0	0	0	0	0	0	0	0	1.64336	0.60851		0.0882527	2.48536	1	1	ppt-miR1030j	-0.0882527	2.48536	1	1	0.956837
ppt-miR1044-3p	TTGTAGTGCATATTTGTTTT	Mayer et al (2014)	0	0	0	0	0	0	0	0	0	0	0	0	0	0	0	0	0	0	0	0	0	1.64336	0.60851		0.0882527	2.48536	1	1	ppt-miR1044-3p	-0.0882527	2.48536	1	1	0.956837
ppt-miR1046-3p	TGGTGAAAAATATGAAAAATC	Mayer et al (2014)	0	0	0	0	0	0	0	0	0	0	0	0	0	0	0	0	0	0	0	0	0	1.64336	0.60851		0.0882527	2.48536	1	1	ppt-miR1046-3p	-0.0882527	2.48536	1	1	0.956837
ppt-miR1046-5p	TGGATTTCATATTTTTCACG	Mayer et al (2014)	0	0	0	0	0	0	0	0	0	0	0	0	0	0	0	0	0	0	0	0	0	1.64336	0.60851		0.0882527	2.48536	1	1	ppt-miR1046-5p	-0.0882527	2.48536	1	1	0.956837
ppt-miR1049	TCTCTCTTAGCCAAACAGTCT	Mayer et al (2014)	0	0	0	0	0	0	0	0	0	0	0	0	0	0	0	0	0	0	0	0	0	1.64336	0.60851		0.0882527	2.48536	1	1	ppt-miR1049	-0.0882527	2.48536	1	1	0.956837
ppt-miR1054	TAAACCCTCTCTCTATTCCTG	Mayer et al (2014)	0	0	0	0	0	0	0	0	0	0	0	0	0	0	0	0	0	0	0	0	0	1.64336	0.60851		0.0882527	2.48536	1	1	ppt-miR1054	-0.0882527	2.48536	1	1	0.956837
ppt-miR1217-3p	AATTTGAAGCATGATGTCAAG	Mayer et al (2014)	0	0	0	0	0	0	0	0	0	0	0	0	0	0	0	0	0	0	0	0	0	1.64336	0.60851		0.0882527	2.48536	1	1	ppt-miR1217-3p	-0.0882527	2.48536	1	1	0.956837
ppt-miR1217-5p	TGGTATCATGTTGCAAATGGC	Mayer et al (2014)	0	0	0	0	0	0	0	0	0	0	0	0	0	0	0	0	0	0	0	0	0	1.64336	0.60851		0.0882527	2.48536	1	1	ppt-miR1217-5p	-0.0882527	2.48536	1	1	0.956837
ppt-miR160c	CGCCTGGCTCCCTGCATGCCA	Mayer et al (2014)	0	0	0	0	0	0	0	0	0	0	0	0	0	0	0	0	0	0	0	0	0	1.64336	0.60851		0.0882527	2.48536	1	1	ppt-miR160c	-0.0882527	2.48536	1	1	0.956837
ppt-miR160g	TGCCTGGCTCCTTGTATGCCA	Mayer et al (2014)	0	1	2	0	0	0	0	0	0	0	0	0	0	0	0	0	0	0	0	0	0	2.39485	0.417563		0.0882527	2.48536	1	1	ppt-miR160g	-0.0882527	2.48536	1	1	0.874544
ppt-miR160h	CGCCTGGCTCCTTGTATGCCA	Mayer et al (2014)	0	0	0	0	0	0	0	0	0	0	0	0	0	0	0	0	0	0	0	0	0	1.64336	0.60851		0.0882527	2.48536	1	1	ppt-miR160h	-0.0882527	2.48536	1	1	0.956837
ppt-miR166j	TCCGGACCAGGCTTCATTCCC	Mayer et al (2014)	0	0	1	0	0	0	4	0	0	0	1	0	0	0	66	194	0	0	2	2	0	1.97412	0.506554		0.0882527	2.48536	1	1	ppt-miR166j	-0.0882527	2.48536	1	1	0.921169
ppt-miR166m	TCGGACCAGGCATCATTCCTT	Mayer et al (2014)	0	0	0	0	0	0	0	9	0	0	1	4	0	0	0	0	0	2	0	0	0	0.75694	1.32111		-0.852789	2.69013	0.658385	1	ppt-miR166m	0.852789	2.69013	0.658385	1	0.98615
ppt-miR167	GGAAGCTGCCAGCATGATCCT	Mayer et al (2014)	0	0	0	0	0	0	0	0	0	0	0	0	0	0	0	0	0	0	0	0	0	1.64336	0.60851		0.0882527	2.48536	1	1	ppt-miR167	-0.0882527	2.48536	1	1	0.956837
ppt-miR171b	TTGAGCCGCGCCAATATCACA	Mayer et al (2014)	0	0	0	0	0	0	0	0	0	1	0	0	0	0	0	0	0	0	0	0	0	1.5184	0.65859		0.0882527	2.48536	1	1	ppt-miR171b	-0.0882527	2.48536	1	1	0.969216
ppt-miR2079	AGAGTTGATGTTGATGACGCA	Mayer et al (2014)	0	0	0	0	0	0	0	0	0	0	0	0	0	0	0	0	0	0	0	0	0	1.64336	0.60851		0.0882527	2.48536	1	1	ppt-miR2079	-0.0882527	2.48536	1	1	0.956837
ppt-miR319a	CTTGGACTGAAGGGAGCTCC	Mayer et al (2014)	0	0	0	0	0	0	0	0	0	0	0	0	0	0	25	3	2	0	0	0	0	1.64336	0.60851		0.0882527	2.48536	1	1	ppt-miR319a	-0.0882527	2.48536	1	1	0.956837
ppt-miR390c	GAGCTCAGGAGGGATAGCGCC	Mayer et al (2014)	0	0	0	0	0	0	0	0	0	1	0	2	0	0	0	0	0	0	0	0	0	1.29717	0.770909		0.0882527	2.48536	1	1	ppt-miR390c	-0.0882527	2.48536	1	1	0.987894
ppt-miR414	TCATCCTCATCATCCTCGTCC	Mayer et al (2014)	0	0	0	0	0	0	0	0	0	0	0	0	0	0	0	0	0	0	0	0	0	1.64336	0.60851		0.0882527	2.48536	1	1	ppt-miR414	-0.0882527	2.48536	1	1	0.956837
ppt-miR534a	TATGTCCATTGCAGTTGCATAC	Mayer et al (2014)	0	0	0	0	0	0	0	0	0	0	0	0	0	0	0	0	0	0	0	0	0	1.64336	0.60851		0.0882527	2.48536	1	1	ppt-miR534a	-0.0882527	2.48536	1	1	0.956837
ppt-miR536f	TTCGTGCCAAGCTGTGTGCA	Mayer et al (2014)	0	0	0	0	0	0	0	0	0	0	0	0	0	0	0	0	0	0	0	0	0	1.64336	0.60851		0.0882527	2.48536	1	1	ppt-miR536f	-0.0882527	2.48536	1	1	0.956837
ppt-miR902d-3p	ATGAAGGTCTGCATCGTAGC	Mayer et al (2014)	0	0	0	0	0	0	0	0	0	0	0	0	0	0	0	0	0	0	0	0	0	1.64336	0.60851		0.0882527	2.48536	1	1	ppt-miR902d-3p	-0.0882527	2.48536	1	1	0.956837
ppt-miR902k-3p	ACGAAGGATCTGCAATATAAA	Mayer et al (2014)	0	0	0	0	0	0	0	0	0	0	0	0	0	0	0	0	0	0	0	0	0	1.64336	0.60851		0.0882527	2.48536	1	1	ppt-miR902k-3p	-0.0882527	2.48536	1	1	0.956837
pta-miR159a	TTGGATTGAAGGGAGCTCCA	Mayer et al (2014)	0	0	0	0	0	0	5	1	0	0	0	0	0	0	4	0	3	0	0	0	0	1.79832	0.556073		0.0882527	2.48536	1	1	pta-miR159a	-0.0882527	2.48536	1	1	0.940467
pta-miR159b	TTGGATTGAAGAGAGCTCCC	Mayer et al (2014)	0	0	0	0	0	0	0	0	0	0	0	0	0	0	0	0	0	0	0	0	0	1.64336	0.60851		0.0882527	2.48536	1	1	pta-miR159b	-0.0882527	2.48536	1	1	0.956837
pta-miR159c	CTTGGATTGAAGGGAGCTCCC	Mayer et al (2014)	0	0	0	0	0	0	0	0	0	0	0	0	0	0	0	5	0	0	0	0	0	1.64336	0.60851		0.0882527	2.48536	1	1	pta-miR159c	-0.0882527	2.48536	1	1	0.956837
pta-miR319	TTGGACTGAAGGGAGCTCC	Mayer et al (2014)	0	1	0	0	0	0	1	0	0	0	0	0	1	0	86	10	23	0	0	0	0	1.80034	0.55545		0.0882527	2.48536	1	1	pta-miR319	-0.0882527	2.48536	1	1	0.940249
pta-miR390	AAGCCCAGGATGGATAGCGCC	Mayer et al (2014)	0	0	0	0	0	0	0	0	0	0	0	0	0	0	0	0	0	0	0	0	0	1.64336	0.60851		0.0882527	2.48536	1	1	pta-miR390	-0.0882527	2.48536	1	1	0.956837
pta-miR482d	TCCTCCCTACTCCTCCCATT	Mayer et al (2014)	0	0	0	0	0	0	0	0	0	0	0	0	0	0	0	0	0	0	0	0	0	1.64336	0.60851		0.0882527	2.48536	1	1	pta-miR482d	-0.0882527	2.48536	1	1	0.956837
pta-miR783	ATGCTTTGCTGGTTCATTTTC	Mayer et al (2014)	0	0	0	0	0	0	0	0	0	0	0	0	0	0	0	0	0	0	0	0	0	1.64336	0.60851		0.0882527	2.48536	1	1	pta-miR783	-0.0882527	2.48536	1	1	0.956837
pta-miR952b	AACTGAGAATGCCATTGGTG	Mayer et al (2014)	0	0	0	0	0	0	0	0	0	0	0	0	0	0	0	0	0	0	0	0	0	1.64336	0.60851		0.0882527	2.48536	1	1	pta-miR952b	-0.0882527	2.48536	1	1	0.956837
ptc-miR156k	TGACAGAAGAGAGGGAGCAC	Mayer et al (2014)	0	157	373	365	360	305	242	3	0	0	2	2	1	4	0	22	0	1997	1312	2002	219	196.823	0.00508071		6.57401	7.92264	1.34887e-10	1.19407e-08	ptc-miR156k	-6.57401	7.92264	1.34887e-10	1.19407e-08	0.0458344
ptc-miR159d	CTTGGATTGAAGGGAGCTCCT	Mayer et al (2014)	0	0	0	0	0	0	0	0	0	0	0	0	0	0	15	27	1	0	0	0	0	1.64336	0.60851		0.0882527	2.48536	1	1	ptc-miR159d	-0.0882527	2.48536	1	1	0.956837
ptc-miR159f	ATTGGAGTGAAGGGAGCTCGA	Mayer et al (2014)	0	0	0	0	0	0	0	0	0	0	0	0	0	0	0	0	0	0	0	0	0	1.64336	0.60851		0.0882527	2.48536	1	1	ptc-miR159f	-0.0882527	2.48536	1	1	0.956837
ptc-miR160h	TGCCTGGCTCCCTGCATGCCA	Mayer et al (2014)	0	0	2	0	0	0	1	0	0	0	0	0	0	0	0	0	3	1	1	2	5	2.21273	0.451931		0.0882527	2.48536	1	1	ptc-miR160h	-0.0882527	2.48536	1	1	0.894625
ptc-miR167h	TGAAGCTGCCAACATGATCTG	Mayer et al (2014)	0	16	11	3	2	3	3	12	4	13	6	15	11	10	2	10	2	10	2	5	4	1.20435	0.830323		-0.574682	4.16364	0.612094	1	ptc-miR167h	0.574682	4.16364	0.612094	1	0.993792
ptc-miR169aa	GAGCCAAGAATGACTTGTCGG	Mayer et al (2014)	0	0	0	0	0	0	0	0	0	0	0	0	0	0	0	0	0	0	0	0	0	1.64336	0.60851		0.0882527	2.48536	1	1	ptc-miR169aa	-0.0882527	2.48536	1	1	0.956837
ptc-miR169ab	TAGCCAAGGACGACTTGCCCA	Mayer et al (2014)	0	0	0	0	0	0	0	0	0	0	0	0	0	0	0	0	0	0	0	0	1	1.64336	0.60851		0.0882527	2.48536	1	1	ptc-miR169ab	-0.0882527	2.48536	1	1	0.956837
ptc-miR169o	AAGCCAAGGATGACTTGCCTG	Mayer et al (2014)	0	0	1	0	0	0	0	0	0	0	0	0	0	0	0	0	0	0	0	0	0	1.89817	0.526822		0.0882527	2.48536	1	1	ptc-miR169o	-0.0882527	2.48536	1	1	0.929565
ptc-miR169q	TAGCCAAGGACGACTTGCCTG	Mayer et al (2014)	0	0	0	0	0	0	0	0	0	0	0	0	0	0	0	0	0	0	0	0	0	1.64336	0.60851		0.0882527	2.48536	1	1	ptc-miR169q	-0.0882527	2.48536	1	1	0.956837
ptc-miR169s	TCAGCCAAGGATGACTTGCCG	Mayer et al (2014)	0	0	0	0	0	2	0	0	0	0	0	0	0	0	0	0	4	0	0	0	0	2.04833	0.488202		0.0882527	2.48536	1	1	ptc-miR169s	-0.0882527	2.48536	1	1	0.91292
ptc-miR169t	GAGCCAAGAATGACTTGCCGG	Mayer et al (2014)	0	0	0	0	0	0	0	0	0	0	0	0	0	0	0	0	0	0	0	0	0	1.64336	0.60851		0.0882527	2.48536	1	1	ptc-miR169t	-0.0882527	2.48536	1	1	0.956837
ptc-miR169u	TAGCCAAGGACGACTTGCCTA	Mayer et al (2014)	0	0	0	0	0	0	0	0	0	0	0	0	0	0	0	0	1	0	0	0	0	1.64336	0.60851		0.0882527	2.48536	1	1	ptc-miR169u	-0.0882527	2.48536	1	1	0.956837
ptc-miR169v	TAGCCAAGGATGACTTGCCCA	Mayer et al (2014)	0	0	0	0	0	0	0	0	0	0	0	0	0	0	0	0	1	0	0	0	0	1.64336	0.60851		0.0882527	2.48536	1	1	ptc-miR169v	-0.0882527	2.48536	1	1	0.956837
ptc-miR169x	TAGCCAAGGATGACTTGCTCG	Mayer et al (2014)	0	0	0	0	0	0	0	7	1	2	4	8	4	2	0	0	0	0	0	0	0	0.433463	2.307		-1.82238	3.03512	0.282609	1	ptc-miR169x	1.82238	3.03512	0.282609	1	0.884191
ptc-miR169z	CAGCCAAGAATGATTTGCCGG	Mayer et al (2014)	0	0	0	0	0	0	0	0	0	0	0	0	0	0	0	0	0	0	0	0	0	1.64336	0.60851		0.0882527	2.48536	1	1	ptc-miR169z	-0.0882527	2.48536	1	1	0.956837
ptc-miR171j	GGATTGAGCCGCGCCAATACT	Mayer et al (2014)	0	0	0	0	0	0	0	0	0	0	0	0	0	0	0	0	0	0	0	0	0	1.64336	0.60851		0.0882527	2.48536	1	1	ptc-miR171j	-0.0882527	2.48536	1	1	0.956837
ptc-miR171k	GGATTGAGCCGCGCCAATATC	Mayer et al (2014)	0	0	0	0	0	0	0	0	0	0	0	0	0	0	0	0	0	0	0	0	0	1.64336	0.60851		0.0882527	2.48536	1	1	ptc-miR171k	-0.0882527	2.48536	1	1	0.956837
ptc-miR172i	AGAATCCTGATGATGCTGCAA	Mayer et al (2014)	0	0	0	0	0	1	0	0	0	0	0	0	0	0	0	0	0	0	0	0	0	1.84584	0.541758		0.0882527	2.48536	1	1	ptc-miR172i	-0.0882527	2.48536	1	1	0.935303
ptc-miR319e	TTGGACTGAAGGGAGCTCCT	Mayer et al (2014)	0	0	0	0	0	0	0	0	0	0	0	0	0	0	2	0	1	0	0	0	0	1.64336	0.60851		0.0882527	2.48536	1	1	ptc-miR319e	-0.0882527	2.48536	1	1	0.956837
ptc-miR319i	TTGGGCTGAAGGGAGCTCCC	Mayer et al (2014)	0	0	0	0	0	0	0	0	0	0	0	0	0	0	0	0	0	0	0	0	0	1.64336	0.60851		0.0882527	2.48536	1	1	ptc-miR319i	-0.0882527	2.48536	1	1	0.956837
ptc-miR394a-3p	CTGTTGGTCTCTCTTTGTAA	Mayer et al (2014)	0	0	0	0	0	0	0	0	0	0	0	0	0	0	0	0	0	0	0	0	0	1.64336	0.60851		0.0882527	2.48536	1	1	ptc-miR394a-3p	-0.0882527	2.48536	1	1	0.956837
ptc-miR396f	TTCCACGGCTTTCTTGAACTG	Mayer et al (2014)	0	0	0	0	0	0	0	0	0	0	0	0	0	0	0	0	0	0	0	0	0	1.64336	0.60851		0.0882527	2.48536	1	1	ptc-miR396f	-0.0882527	2.48536	1	1	0.956837
ptc-miR397c	TCATTGAGTGGAGCTTTGATG	Mayer et al (2014)	0	0	0	0	0	0	0	0	0	0	0	0	0	0	0	0	0	0	0	0	0	1.64336	0.60851		0.0882527	2.48536	1	1	ptc-miR397c	-0.0882527	2.48536	1	1	0.956837
ptc-miR399h	TGCCAAAGGAGAGTTTCCCTG	Mayer et al (2014)	0	0	0	0	0	0	0	0	0	0	0	0	0	0	0	0	0	0	0	0	0	1.64336	0.60851		0.0882527	2.48536	1	1	ptc-miR399h	-0.0882527	2.48536	1	1	0.956837
ptc-miR399j	TGCCAAAGGAGATTTGTCCGG	Mayer et al (2014)	0	0	0	0	0	0	0	0	0	0	0	0	0	0	0	0	0	0	0	0	0	1.64336	0.60851		0.0882527	2.48536	1	1	ptc-miR399j	-0.0882527	2.48536	1	1	0.956837
ptc-miR399l	CGCCAAAGGAGAGTTGCCCTC	Mayer et al (2014)	0	0	0	0	0	0	0	0	0	0	0	0	0	0	0	0	0	0	0	0	0	1.64336	0.60851		0.0882527	2.48536	1	1	ptc-miR399l	-0.0882527	2.48536	1	1	0.956837
ptc-miR476a	TAGTAATCCTTCTTTGCAAAG	Mayer et al (2014)	0	0	0	0	0	0	0	0	0	0	0	0	0	0	0	0	0	0	0	0	0	1.64336	0.60851		0.0882527	2.48536	1	1	ptc-miR476a	-0.0882527	2.48536	1	1	0.956837
ptc-miR482_1	CCTACTCCTCCCATTCC	Mayer et al (2014)	0	0	0	0	0	0	0	0	0	0	0	0	0	0	0	0	0	0	0	0	0	1.64336	0.60851		0.0882527	2.48536	1	1	ptc-miR482_1	-0.0882527	2.48536	1	1	0.956837
ptc-miR482_2	TCTTGCCTACTCCTCCCATT	Mayer et al (2014)	0	0	0	0	0	0	0	0	0	0	0	0	0	0	0	0	0	0	0	0	0	1.64336	0.60851		0.0882527	2.48536	1	1	ptc-miR482_2	-0.0882527	2.48536	1	1	0.956837
rgl-miR5138	AAAAATCGTTAGGCGCTA	Mayer et al (2014)	0	0	0	0	0	0	0	0	0	0	0	0	0	0	0	0	0	0	0	0	0	1.64336	0.60851		0.0882527	2.48536	1	1	rgl-miR5138	-0.0882527	2.48536	1	1	0.956837
rgl-miR5139	AAACCTGGCTCTGATACCA	Mayer et al (2014)	0	9	9	7	29	90	2	19	1	33	13	13	41	23	3446	2907	10040	2	7	19	18	2.46099	0.40634		0.462055	5.20192	0.651531	1	rgl-miR5139	-0.462055	5.20192	0.651531	1	0.867341
sbi-miR1435a	TTTCTTAAGTCAAACTTTTC	Mayer et al (2014)	0	0	0	0	0	0	0	0	0	0	0	0	0	0	0	0	0	0	0	0	0	1.64336	0.60851		0.0882527	2.48536	1	1	sbi-miR1435a	-0.0882527	2.48536	1	1	0.956837
sbi-miR1435b	TTTCTTAAGTCAAACCTTTT	Mayer et al (2014)	0	0	0	0	0	0	0	0	0	0	0	0	0	0	0	0	0	0	0	0	0	1.64336	0.60851		0.0882527	2.48536	1	1	sbi-miR1435b	-0.0882527	2.48536	1	1	0.956837
sbi-miR169o	TAGCCAAGGATGATTTGCCTG	Mayer et al (2014)	0	5	0	7	6	5	2	1	0	2	2	1	4	13	0	0	63	0	0	0	2	2.44556	0.408904		0.310006	3.4782	1	1	sbi-miR169o	-0.310006	3.4782	1	1	0.869016
sbi-miR171f	ATGAGCCGAACCAATATCACT	Mayer et al (2014)	0	0	0	0	0	0	0	0	0	0	0	0	0	0	0	0	0	0	0	0	0	1.64336	0.60851		0.0882527	2.48536	1	1	sbi-miR171f	-0.0882527	2.48536	1	1	0.956837
sbi-miR172b	GGAATCTTGATGATGCTGCA	Mayer et al (2014)	0	6	3	4	11	6	0	214	33	229	326	129	241	227	1	2	25	6	5	11	21	0.0661246	15.123		-4.81876	7.14158	3.13494e-08	1.6651e-06	sbi-miR172b	4.81876	7.14158	3.13494e-08	1.6651e-06	0.335425
sbi-miR172f	AGAATCCTGATGATGCTGCAC	Mayer et al (2014)	0	0	0	0	1	0	0	0	0	0	0	0	0	0	0	0	0	0	0	0	0	1.86942	0.534926		0.0882527	2.48536	1	1	sbi-miR172f	-0.0882527	2.48536	1	1	0.932724
sbi-miR399k	TGCCAAAGGGGATTTGCCCGG	Mayer et al (2014)	0	0	0	0	0	0	0	0	0	0	0	0	0	0	0	0	0	0	0	0	0	1.64336	0.60851		0.0882527	2.48536	1	1	sbi-miR399k	-0.0882527	2.48536	1	1	0.956837
sbi-miR5382	CCAATCTAAACAGGCCCT	Mayer et al (2014)	0	0	0	0	0	0	0	0	0	0	0	0	0	0	0	0	0	0	0	0	0	1.64336	0.60851		0.0882527	2.48536	1	1	sbi-miR5382	-0.0882527	2.48536	1	1	0.956837
sbi-miR5387	TAACACGAACCGGTGCTAAAGGATC	Mayer et al (2014)	0	0	0	0	0	0	0	0	0	0	0	0	0	0	0	0	0	0	0	0	0	1.64336	0.60851		0.0882527	2.48536	1	1	sbi-miR5387	-0.0882527	2.48536	1	1	0.956837
sbi-miR5387b	CGTGGCTCTGACCGGTGCTAAAGG	Mayer et al (2014)	0	0	0	0	0	0	0	0	0	0	0	0	0	0	0	0	0	0	0	0	0	1.64336	0.60851		0.0882527	2.48536	1	1	sbi-miR5387b	-0.0882527	2.48536	1	1	0.956837
sbi-miR5565e	TTGTTTGGATGTTGTCGGA	Mayer et al (2014)	0	0	0	0	0	0	0	0	0	0	0	0	0	0	0	0	0	0	0	0	0	1.64336	0.60851		0.0882527	2.48536	1	1	sbi-miR5565e	-0.0882527	2.48536	1	1	0.956837
sbi-miR5566	TCAGCATCACCTCCCTGTTGT	Mayer et al (2014)	0	0	0	0	0	0	0	0	0	0	0	0	0	0	0	0	0	0	0	0	0	1.64336	0.60851		0.0882527	2.48536	1	1	sbi-miR5566	-0.0882527	2.48536	1	1	0.956837
sbi-miR5570	AAAAGACAAATCAGCATGTCA	Mayer et al (2014)	0	0	0	0	0	0	0	0	0	0	0	0	0	0	0	0	0	0	0	0	0	1.64336	0.60851		0.0882527	2.48536	1	1	sbi-miR5570	-0.0882527	2.48536	1	1	0.956837
sly-miR1919a	ACGAGAGTCATCTGTGACAGG	Mayer et al (2014)	0	0	0	0	0	0	0	0	0	0	0	0	0	0	0	0	0	0	0	0	0	1.64336	0.60851		0.0882527	2.48536	1	1	sly-miR1919a	-0.0882527	2.48536	1	1	0.956837
smo-miR1081	TGAGGCTTGCCTTTGATTCTC	Mayer et al (2014)	0	0	0	0	0	0	0	0	0	0	0	0	0	0	0	0	0	0	0	0	0	1.64336	0.60851		0.0882527	2.48536	1	1	smo-miR1081	-0.0882527	2.48536	1	1	0.956837
smo-miR1088-5p	CAGAAGAAAGAGAGCACGCAT	Mayer et al (2014)	0	0	0	0	0	0	0	0	0	0	0	0	0	0	0	0	0	0	0	0	0	1.64336	0.60851		0.0882527	2.48536	1	1	smo-miR1088-5p	-0.0882527	2.48536	1	1	0.956837
smo-miR1090	TGAAAGCCATTCTCAACAAAA	Mayer et al (2014)	0	0	0	0	0	0	0	0	0	0	0	0	0	0	0	0	0	0	0	0	0	1.64336	0.60851		0.0882527	2.48536	1	1	smo-miR1090	-0.0882527	2.48536	1	1	0.956837
smo-miR1092	TGACAGGAATGCATTGGTGTT	Mayer et al (2014)	0	0	0	0	0	0	0	0	0	0	0	0	0	0	0	0	0	0	0	0	0	1.64336	0.60851		0.0882527	2.48536	1	1	smo-miR1092	-0.0882527	2.48536	1	1	0.956837
smo-miR1094b	TACTTCTCTGTTCCACAGTAC	Mayer et al (2014)	0	0	0	0	0	0	0	0	0	0	0	0	0	0	0	0	0	0	0	0	0	1.64336	0.60851		0.0882527	2.48536	1	1	smo-miR1094b	-0.0882527	2.48536	1	1	0.956837
smo-miR1103-3p	TGGAAAAAGGAGGTGCATTCTTGT	Mayer et al (2014)	0	0	0	0	0	0	0	0	0	0	0	0	0	0	0	0	0	0	0	0	0	1.64336	0.60851		0.0882527	2.48536	1	1	smo-miR1103-3p	-0.0882527	2.48536	1	1	0.956837
smo-miR396	TTCCACGGCTTTCTTGAACC	Mayer et al (2014)	0	0	0	0	0	0	0	0	0	0	0	0	0	0	0	0	0	0	0	0	0	1.64336	0.60851		0.0882527	2.48536	1	1	smo-miR396	-0.0882527	2.48536	1	1	0.956837
sof-miR159e	TTTGGATTGAAAGGAGCTCTT	Mayer et al (2014)	0	0	0	0	0	0	0	0	0	0	0	0	0	0	9	3	0	0	0	0	0	1.64336	0.60851		0.0882527	2.48536	1	1	sof-miR159e	-0.0882527	2.48536	1	1	0.956837
ssl-miR1078	CTTGATTGATTCAATTGTGAT	Mayer et al (2014)	0	0	0	0	0	0	0	0	0	0	0	0	0	0	0	0	0	0	0	0	0	1.64336	0.60851		0.0882527	2.48536	1	1	ssl-miR1078	-0.0882527	2.48536	1	1	0.956837
ssl-miR164a	TGGAGAAGYAGGGCACGTGCA	Mayer et al (2014)	0	0	0	0	0	0	0	0	0	0	0	0	0	0	0	0	0	0	0	0	0	1.64336	0.60851		0.0882527	2.48536	1	1	ssl-miR164a	-0.0882527	2.48536	1	1	0.956837
ssl-miR171b	TTGAGCCGCGCCAATATCACT	Mayer et al (2014)	0	0	0	0	0	0	0	0	0	0	0	0	0	0	0	0	1	0	0	0	0	1.64336	0.60851		0.0882527	2.48536	1	1	ssl-miR171b	-0.0882527	2.48536	1	1	0.956837
ssl-miR398	TGTGTTCTCAGGTCACCCCTC	Mayer et al (2014)	0	0	0	0	0	0	0	0	0	0	0	0	0	0	0	0	0	0	0	0	1	1.64336	0.60851		0.0882527	2.48536	1	1	ssl-miR398	-0.0882527	2.48536	1	1	0.956837
ssl-miR828	TCTTGCTCAAATGAGTATTCCA	Mayer et al (2014)	0	0	0	0	0	0	0	0	0	0	0	0	0	0	0	0	0	0	0	0	0	1.64336	0.60851		0.0882527	2.48536	1	1	ssl-miR828	-0.0882527	2.48536	1	1	0.956837
tcc-miR169f	AAGCCAAGAATGACTTGCCTG	Mayer et al (2014)	0	0	0	0	0	0	0	0	0	0	0	0	0	0	0	0	0	0	0	0	0	1.64336	0.60851		0.0882527	2.48536	1	1	tcc-miR169f	-0.0882527	2.48536	1	1	0.956837
tcc-miR169g	TAGCCAGGGATGACTTGCCTA	Mayer et al (2014)	0	1	0	0	0	0	0	0	0	0	0	0	0	0	0	0	1	0	0	0	0	1.88522	0.530443		0.0882527	2.48536	1	1	tcc-miR169g	-0.0882527	2.48536	1	1	0.93099
tcc-miR169i	TAGCCAAGGATGAGTTGCCTG	Mayer et al (2014)	0	0	0	0	0	0	0	0	0	0	0	0	0	0	0	0	0	0	0	0	0	1.64336	0.60851		0.0882527	2.48536	1	1	tcc-miR169i	-0.0882527	2.48536	1	1	0.956837
tcc-miR169n	TGAGTCAAGAATGACTTGCCG	Mayer et al (2014)	0	0	0	0	0	0	0	0	0	0	0	0	0	0	0	0	0	0	0	0	0	1.64336	0.60851		0.0882527	2.48536	1	1	tcc-miR169n	-0.0882527	2.48536	1	1	0.956837
tcc-miR172d	AGAATCCTGATGATGCTGCAT	Mayer et al (2014)	0	4	0	0	4	0	0	2	0	0	0	0	2	1	0	0	1	3	4	2	8	2.48384	0.402602		0.636525	2.67158	1	1	tcc-miR172d	-0.636525	2.67158	1	1	0.864866
tcc-miR399a	CGCCAAAGGAGAGTTGCCCTG	Mayer et al (2014)	0	0	0	0	1	0	0	0	0	0	0	0	0	0	0	0	0	0	0	0	0	1.86942	0.534926		0.0882527	2.48536	1	1	tcc-miR399a	-0.0882527	2.48536	1	1	0.932724
tcc-miR399c	TGCCAATGGAGATTTGCCCAG	Mayer et al (2014)	0	0	0	0	0	0	0	0	0	0	0	0	0	0	0	0	0	0	0	0	0	1.64336	0.60851		0.0882527	2.48536	1	1	tcc-miR399c	-0.0882527	2.48536	1	1	0.956837
tcc-miR399e	CGCCAAAGGAGAATTGCCCTG	Mayer et al (2014)	0	0	0	0	0	0	0	0	0	0	0	0	0	0	0	0	0	0	0	0	0	1.64336	0.60851		0.0882527	2.48536	1	1	tcc-miR399e	-0.0882527	2.48536	1	1	0.956837
tcc-miR399f	TGCCAGAGGAGATTTGCCCTG	Mayer et al (2014)	0	0	0	0	0	0	0	0	0	0	0	0	0	0	0	0	0	0	0	0	0	1.64336	0.60851		0.0882527	2.48536	1	1	tcc-miR399f	-0.0882527	2.48536	1	1	0.956837
vun-miR164	TGGAGAAGGGGAGCACGTGCA	Mayer et al (2014)	0	0	0	0	0	0	0	0	0	0	0	0	0	0	0	0	0	0	0	0	0	1.64336	0.60851		0.0882527	2.48536	1	1	vun-miR164	-0.0882527	2.48536	1	1	0.956837
vun-miR319b	CTTGGACTGAAGGGAGCTCCT	Mayer et al (2014)	0	0	0	0	0	0	0	0	0	0	0	0	0	0	0	0	0	0	0	0	0	1.64336	0.60851		0.0882527	2.48536	1	1	vun-miR319b	-0.0882527	2.48536	1	1	0.956837
vvi-miR156h	TGACAGAAGAGAGAGAGCAT	Mayer et al (2014)	0	13	13	9	2	2	2	0	0	0	0	0	0	0	0	1	0	27	77	37	7	11.8118	0.084661		2.4559	3.62821	0.191276	0.907096	vvi-miR156h	-2.4559	3.62821	0.191276	0.907096	0.395281
vvi-miR159a	CTTGGAGTGAAGGGAGCTCTC	Mayer et al (2014)	0	0	0	0	0	0	0	0	0	0	0	0	0	0	0	0	0	0	0	0	0	1.64336	0.60851		0.0882527	2.48536	1	1	vvi-miR159a	-0.0882527	2.48536	1	1	0.956837
vvi-miR166a	TCGGACCAGGCTTCATTCC	Mayer et al (2014)	12	7047	5174	2295	3635	3059	3694	112445	14208	98483	112321	71276	92939	120779	1427247	1701214	341	30712	10109	33772	13806	0.091669	10.9088		-4.35166	15.9983	6.18681e-09	3.83376e-07	vvi-miR166a	4.35166	15.9983	6.18681e-09	3.83376e-07	0.41602
vvi-miR169b	TGAGCCAAGGATGGCTTGCCG	Mayer et al (2014)	0	0	0	0	0	0	0	0	0	0	0	0	0	0	0	0	0	0	0	0	0	1.64336	0.60851		0.0882527	2.48536	1	1	vvi-miR169b	-0.0882527	2.48536	1	1	0.956837
vvi-miR169i	GAGCCAAGGATGACTGGCCGT	Mayer et al (2014)	0	0	0	0	0	0	0	0	0	0	0	0	0	0	0	0	0	0	0	0	0	1.64336	0.60851		0.0882527	2.48536	1	1	vvi-miR169i	-0.0882527	2.48536	1	1	0.956837
vvi-miR169l	GAGCCAAGGATGACTTGCCGT	Mayer et al (2014)	0	0	0	0	0	0	0	0	0	0	0	0	0	0	0	0	0	0	0	0	0	1.64336	0.60851		0.0882527	2.48536	1	1	vvi-miR169l	-0.0882527	2.48536	1	1	0.956837
vvi-miR169o	GAGCCAAGGATGACTTGCCGC	Mayer et al (2014)	0	0	0	0	0	0	0	0	0	0	0	0	0	0	0	0	0	0	0	0	0	1.64336	0.60851		0.0882527	2.48536	1	1	vvi-miR169o	-0.0882527	2.48536	1	1	0.956837
vvi-miR169r	TGAGTCAAGGATGACTTGCCG	Mayer et al (2014)	0	0	0	0	0	0	0	0	0	0	0	0	0	0	0	0	0	0	0	0	0	1.64336	0.60851		0.0882527	2.48536	1	1	vvi-miR169r	-0.0882527	2.48536	1	1	0.956837
vvi-miR169t	CGAGTCAAGGATGACTTGCCG	Mayer et al (2014)	0	0	0	0	0	0	0	0	0	0	0	0	0	0	0	0	0	0	0	0	0	1.64336	0.60851		0.0882527	2.48536	1	1	vvi-miR169t	-0.0882527	2.48536	1	1	0.956837
vvi-miR169v	AAGCCAAGGATGAATTGCCGG	Mayer et al (2014)	0	0	0	0	0	0	0	0	0	0	0	0	0	0	0	0	0	0	0	0	0	1.64336	0.60851		0.0882527	2.48536	1	1	vvi-miR169v	-0.0882527	2.48536	1	1	0.956837
vvi-miR169y	TAGCGAAGGATGACTTGCCTA	Mayer et al (2014)	0	0	0	0	0	0	0	0	0	0	0	0	0	0	0	0	0	0	0	0	0	1.64336	0.60851		0.0882527	2.48536	1	1	vvi-miR169y	-0.0882527	2.48536	1	1	0.956837
vvi-miR171g	TTGAGCCGAACCAATATCACC	Mayer et al (2014)	0	0	0	0	0	0	0	0	0	0	0	0	0	0	0	0	0	0	0	0	0	1.64336	0.60851		0.0882527	2.48536	1	1	vvi-miR171g	-0.0882527	2.48536	1	1	0.956837
vvi-miR171h	TGGTTGAGCCGCGCCAATATC	Mayer et al (2014)	0	0	0	0	0	0	0	0	0	0	0	0	0	0	0	0	1	0	0	0	0	1.64336	0.60851		0.0882527	2.48536	1	1	vvi-miR171h	-0.0882527	2.48536	1	1	0.956837
vvi-miR172a	TGAATCTTGATGATGCTACAT	Mayer et al (2014)	0	0	0	0	0	0	0	0	0	0	0	0	0	0	0	0	0	0	0	0	0	1.64336	0.60851		0.0882527	2.48536	1	1	vvi-miR172a	-0.0882527	2.48536	1	1	0.956837
vvi-miR172b	TGAATCTTGATGATGCTACAC	Mayer et al (2014)	0	0	0	0	0	0	0	0	0	0	0	0	0	0	0	0	0	0	0	0	0	1.64336	0.60851		0.0882527	2.48536	1	1	vvi-miR172b	-0.0882527	2.48536	1	1	0.956837
vvi-miR3632	TTTCCCAGACCCCCAATACCAA	Mayer et al (2014)	0	0	0	0	0	0	0	0	0	0	0	0	0	0	0	0	0	0	0	0	0	1.64336	0.60851		0.0882527	2.48536	1	1	vvi-miR3632	-0.0882527	2.48536	1	1	0.956837
vvi-miR396b	TTCCACAGCTTTCTTGAACT	Mayer et al (2014)	0	11	46	21	228	111	186	110	15	135	338	106	255	162	3225	4986	1041	238	182	355	462	1.05707	0.946012		-0.828509	7.40561	0.238467	1	vvi-miR396b	0.828509	7.40561	0.238467	1	0.999445
vvi-miR399f	TGCCGAAGGAGATTTGTCCTG	Mayer et al (2014)	0	0	0	0	0	0	0	0	0	0	0	0	0	0	0	0	0	0	0	0	0	1.64336	0.60851		0.0882527	2.48536	1	1	vvi-miR399f	-0.0882527	2.48536	1	1	0.956837
vvi-miR399g	TGCCAAAGGAGATTTGCCCCT	Mayer et al (2014)	0	0	0	0	0	0	0	0	0	0	0	0	0	0	0	0	0	0	0	0	0	1.64336	0.60851		0.0882527	2.48536	1	1	vvi-miR399g	-0.0882527	2.48536	1	1	0.956837
vvi-miR479	TGTGGTATTGGTTCGGCTCATC	Mayer et al (2014)	0	0	0	0	0	0	0	0	0	0	0	0	0	0	0	0	0	0	0	0	0	1.64336	0.60851		0.0882527	2.48536	1	1	vvi-miR479	-0.0882527	2.48536	1	1	0.956837
vvi-miR845a	TAGCTCTGATACCAATTGATA	Mayer et al (2014)	0	0	0	0	0	0	0	0	0	0	0	0	0	0	0	0	0	0	0	0	0	1.64336	0.60851		0.0882527	2.48536	1	1	vvi-miR845a	-0.0882527	2.48536	1	1	0.956837
zma-miR156aQ	GCTCACTTCTCTCTCTGTCAGT	Mayer et al (2014)	0	0	0	0	2	0	0	0	0	0	0	0	0	0	0	0	0	0	0	0	0	2.09547	0.477219		0.0882527	2.48536	1	1	zma-miR156aQ	-0.0882527	2.48536	1	1	0.90767
zma-miR156bQ	GCTCACCCTCTATCTGTCAGT	Mayer et al (2014)	0	0	0	0	0	0	0	0	0	0	0	0	0	0	0	0	0	0	0	0	0	1.64336	0.60851		0.0882527	2.48536	1	1	zma-miR156bQ	-0.0882527	2.48536	1	1	0.956837
zma-miR156dQ	GCTCACTTCTCTTTCTGTCAGC	Mayer et al (2014)	0	0	4	1	2	3	0	0	0	0	1	0	0	0	0	2	0	0	0	0	0	3.71902	0.268888		1.03286	2.83534	1	1	zma-miR156dQ	-1.03286	2.83534	1	1	0.745115
zma-miR156eQ	GCTCACTGCTCTCTCTGTCATC	Mayer et al (2014)	0	0	0	0	0	0	0	0	0	0	0	0	0	0	0	0	0	0	0	0	0	1.64336	0.60851		0.0882527	2.48536	1	1	zma-miR156eQ	-0.0882527	2.48536	1	1	0.956837
zma-miR156hQ	GCTCACTGCTCTTTCTGTCATC	Mayer et al (2014)	0	0	0	0	0	0	0	0	0	0	0	0	0	0	0	0	0	0	0	0	0	1.64336	0.60851		0.0882527	2.48536	1	1	zma-miR156hQ	-0.0882527	2.48536	1	1	0.956837
zma-miR156iQ	GCTCACTGCTCTATCTGTCATC	Mayer et al (2014)	0	0	0	0	0	1	0	1	0	1	0	0	1	4	0	0	0	0	0	0	1	1.13859	0.878282		0.0882527	2.48536	1	1	zma-miR156iQ	-0.0882527	2.48536	1	1	0.996969
zma-miR159bQ	GTGCTCCCTTCAAACCAATAA	Mayer et al (2014)	0	0	0	0	0	0	0	0	0	0	0	0	0	0	0	0	0	0	0	0	0	1.64336	0.60851		0.0882527	2.48536	1	1	zma-miR159bQ	-0.0882527	2.48536	1	1	0.956837
zma-miR159cQ	GAGCTCCCTTCGATCCAATCC	Mayer et al (2014)	0	0	0	0	0	0	0	0	0	0	0	0	0	0	7	21	0	0	0	0	0	1.64336	0.60851		0.0882527	2.48536	1	1	zma-miR159cQ	-0.0882527	2.48536	1	1	0.956837
zma-miR159e	ATTGGTTTGAAGGGAGCTCCA	Mayer et al (2014)	0	0	0	0	0	0	0	0	0	0	0	0	0	0	0	0	0	0	0	0	0	1.64336	0.60851		0.0882527	2.48536	1	1	zma-miR159e	-0.0882527	2.48536	1	1	0.956837
zma-miR159g	TTTGGAGTGAAGGGAGTTCTG	Mayer et al (2014)	0	0	0	0	0	0	0	0	0	0	0	0	0	0	0	0	0	0	0	0	0	1.64336	0.60851		0.0882527	2.48536	1	1	zma-miR159g	-0.0882527	2.48536	1	1	0.956837
zma-miR159h	TTTGGAGTGAAGGGAGCTCTG	Mayer et al (2014)	0	0	0	0	0	0	15	0	0	0	0	0	0	0	87	128	0	0	3	4	0	2.53945	0.393787		0.0882527	2.48536	1	1	zma-miR159h	-0.0882527	2.48536	1	1	0.858875
zma-miR160dQ	GCGTGCGTGGAGCCAAGCATG	Mayer et al (2014)	0	0	0	0	0	0	0	0	0	0	0	0	0	0	0	0	0	0	0	0	0	1.64336	0.60851		0.0882527	2.48536	1	1	zma-miR160dQ	-0.0882527	2.48536	1	1	0.956837
zma-miR164cQ	CATGTGCCCTTCTTCTCCATC	Mayer et al (2014)	0	0	0	0	0	0	0	0	0	0	0	0	0	0	0	0	0	0	0	0	0	1.64336	0.60851		0.0882527	2.48536	1	1	zma-miR164cQ	-0.0882527	2.48536	1	1	0.956837
zma-miR164dQ	CACGTGGTCTCCTTCTCCAT	Mayer et al (2014)	0	0	0	0	0	0	0	0	0	0	0	0	0	0	0	0	0	0	0	0	0	1.64336	0.60851		0.0882527	2.48536	1	1	zma-miR164dQ	-0.0882527	2.48536	1	1	0.956837
zma-miR164fQ	CACGTGCGCTCCTTCTCCAAC	Mayer et al (2014)	0	0	0	0	0	0	0	0	0	0	0	0	0	0	0	0	0	0	0	0	0	1.64336	0.60851		0.0882527	2.48536	1	1	zma-miR164fQ	-0.0882527	2.48536	1	1	0.956837
zma-miR164h	TGGAGAAGCAGGGCACGTGTG	Mayer et al (2014)	0	0	1	0	0	0	0	0	0	0	0	0	0	0	0	0	0	0	0	0	0	1.89817	0.526822		0.0882527	2.48536	1	1	zma-miR164h	-0.0882527	2.48536	1	1	0.929565
zma-miR166hQ	GGAATGACGTCCGGTCCGAAC	Mayer et al (2014)	0	0	0	0	0	0	0	0	0	0	0	0	0	0	0	0	0	0	0	0	0	1.64336	0.60851		0.0882527	2.48536	1	1	zma-miR166hQ	-0.0882527	2.48536	1	1	0.956837
zma-miR167bQ	GATCATGCTGTGACAGTTTCACT	Mayer et al (2014)	0	0	0	0	0	0	0	0	0	0	0	0	0	0	0	0	0	0	0	0	0	1.64336	0.60851		0.0882527	2.48536	1	1	zma-miR167bQ	-0.0882527	2.48536	1	1	0.956837
zma-miR167cQ	GATCATGCTGTGGCAGCCTCACT	Mayer et al (2014)	0	0	0	0	0	0	0	0	0	0	0	0	0	0	0	0	0	0	0	0	0	1.64336	0.60851		0.0882527	2.48536	1	1	zma-miR167cQ	-0.0882527	2.48536	1	1	0.956837
zma-miR167eQ	GATCATGCTGTGCAGTTTCATC	Mayer et al (2014)	0	0	0	0	0	0	0	0	0	0	0	0	0	0	0	0	0	0	0	0	0	1.64336	0.60851		0.0882527	2.48536	1	1	zma-miR167eQ	-0.0882527	2.48536	1	1	0.956837
zma-miR167hQ	GATCATGTTGCAGCTTCAC	Mayer et al (2014)	0	0	0	0	0	0	0	0	0	0	0	0	0	0	0	0	0	0	0	0	0	1.64336	0.60851		0.0882527	2.48536	1	1	zma-miR167hQ	-0.0882527	2.48536	1	1	0.956837
zma-miR167jQ	GATCATGTGGCAGTTTCATT	Mayer et al (2014)	0	0	0	0	0	0	0	0	0	0	0	0	0	0	0	0	0	0	0	0	0	1.64336	0.60851		0.0882527	2.48536	1	1	zma-miR167jQ	-0.0882527	2.48536	1	1	0.956837
zma-miR169aQ	GGCAAGTTGTTCTTGGCTACA	Mayer et al (2014)	0	0	0	0	0	0	0	0	0	0	0	0	0	0	0	0	0	0	0	0	0	1.64336	0.60851		0.0882527	2.48536	1	1	zma-miR169aQ	-0.0882527	2.48536	1	1	0.956837
zma-miR169cQ	GGCAAGTCTGTCCTTGGCTACA	Mayer et al (2014)	0	0	0	0	0	0	0	0	0	0	0	0	0	0	0	0	0	0	0	0	0	1.64336	0.60851		0.0882527	2.48536	1	1	zma-miR169cQ	-0.0882527	2.48536	1	1	0.956837
zma-miR169d	TAGCCAAGGAGACTGCCTATG	Mayer et al (2014)	0	0	0	0	0	0	0	0	0	0	0	0	0	0	0	0	0	0	0	0	0	1.64336	0.60851		0.0882527	2.48536	1	1	zma-miR169d	-0.0882527	2.48536	1	1	0.956837
zma-miR169e	TAGCCAAGGAGACTGCCTACG	Mayer et al (2014)	0	0	0	0	0	0	0	0	0	0	0	0	0	0	0	0	0	0	0	0	0	1.64336	0.60851		0.0882527	2.48536	1	1	zma-miR169e	-0.0882527	2.48536	1	1	0.956837
zma-miR169fQ	GGCATGTCTTCCTTGGCTACT	Mayer et al (2014)	0	0	0	0	0	0	0	0	0	0	0	0	0	0	0	0	0	0	0	0	0	1.64336	0.60851		0.0882527	2.48536	1	1	zma-miR169fQ	-0.0882527	2.48536	1	1	0.956837
zma-miR169l	TAGCCAGGGATGATTTGCCTG	Mayer et al (2014)	0	0	0	0	0	0	0	0	0	0	0	0	0	0	0	0	0	0	0	0	0	1.64336	0.60851		0.0882527	2.48536	1	1	zma-miR169l	-0.0882527	2.48536	1	1	0.956837
zma-miR169oQ	GGCAGGTCTTCTTGGCTAGC	Mayer et al (2014)	0	0	0	0	0	0	0	0	0	0	0	0	0	0	0	0	0	0	0	0	0	1.64336	0.60851		0.0882527	2.48536	1	1	zma-miR169oQ	-0.0882527	2.48536	1	1	0.956837
zma-miR171a	TGATTGAGCCGCGCCAATAT	Mayer et al (2014)	0	44	83	23	115	90	25	194	16	130	132	76	135	112	65	18	85	5	0	3	6	1.15824	0.863377		-0.689794	7.01867	0.333266	1	zma-miR171a	0.689794	7.01867	0.333266	1	0.996119
zma-miR171aQ	TATTGGCGAGGTTCAATCAGA	Mayer et al (2014)	0	0	0	0	0	0	0	0	0	0	0	0	0	0	0	0	0	0	0	0	0	1.64336	0.60851		0.0882527	2.48536	1	1	zma-miR171aQ	-0.0882527	2.48536	1	1	0.956837
zma-miR171b	TTGAGCCGTGCCAATATCAC	Mayer et al (2014)	0	0	0	0	4	1	16	9	1	5	9	2	2	2	10	2	64	0	0	2	1	0.951101	1.05141		-1.27411	3.16581	0.521739	1	zma-miR171b	1.27411	3.16581	0.521739	1	0.999547
zma-miR171bQ	GATATTGGCGCGGTTCAATC	Mayer et al (2014)	0	0	0	0	0	0	0	0	0	0	0	0	0	0	0	0	0	0	0	0	0	1.64336	0.60851		0.0882527	2.48536	1	1	zma-miR171bQ	-0.0882527	2.48536	1	1	0.956837
zma-miR171cQ	TATTGGTGCGGTTCAATCAGA	Mayer et al (2014)	0	0	0	0	0	0	0	0	0	0	0	0	0	0	0	0	0	0	0	0	0	1.64336	0.60851		0.0882527	2.48536	1	1	zma-miR171cQ	-0.0882527	2.48536	1	1	0.956837
zma-miR171dQ	TGTTGGCTCGGCTCACTCAGA	Mayer et al (2014)	0	0	0	0	0	0	0	0	0	0	0	0	0	0	0	0	0	0	0	0	0	1.64336	0.60851		0.0882527	2.48536	1	1	zma-miR171dQ	-0.0882527	2.48536	1	1	0.956837
zma-miR171fQ	CGATGTTGGCATGGCTCAATC	Mayer et al (2014)	0	0	0	0	0	0	0	0	0	0	0	0	0	0	0	0	0	0	0	0	0	1.64336	0.60851		0.0882527	2.48536	1	1	zma-miR171fQ	-0.0882527	2.48536	1	1	0.956837
zma-miR171hQ	TGGTATTGTTTCGGCTCATGT	Mayer et al (2014)	0	0	0	2	4	1	0	3	1	1	6	2	2	0	0	0	0	7	2	6	15	1.2668	0.789388		-0.304517	2.85348	1	1	zma-miR171hQ	0.304517	2.85348	1	1	0.989984
zma-miR171lQ	TATTGGCGTGCCTCAATCCGA	Mayer et al (2014)	0	0	0	0	0	0	0	0	0	0	0	0	0	0	0	0	0	0	0	0	0	1.64336	0.60851		0.0882527	2.48536	1	1	zma-miR171lQ	-0.0882527	2.48536	1	1	0.956837
zma-miR171mQ	TATTGGCGCGCCTCAATCCGA	Mayer et al (2014)	0	0	0	0	0	0	0	0	0	0	0	0	0	0	0	0	0	0	0	0	0	1.64336	0.60851		0.0882527	2.48536	1	1	zma-miR171mQ	-0.0882527	2.48536	1	1	0.956837
zma-miR172bQ	CAGCACCATCAAGATTCACA	Mayer et al (2014)	0	0	0	0	0	0	0	0	0	1	0	0	0	0	0	0	0	0	0	0	0	1.5184	0.65859		0.0882527	2.48536	1	1	zma-miR172bQ	-0.0882527	2.48536	1	1	0.969216
zma-miR172cQ	CAGCACCACCAAGATTCACA	Mayer et al (2014)	0	0	4	0	5	1	19	97	20	95	68	130	76	146	62	13	6	2	0	0	0	0.0803303	12.4486		-4.42089	6.07306	2.06744e-06	6.1006e-05	zma-miR172cQ	4.42089	6.07306	2.06744e-06	6.1006e-05	0.381977
zma-miR2118g	TTCCTGATGCCTCCTATTCCTA	Mayer et al (2014)	0	0	0	0	0	0	0	0	0	0	0	1	0	1	0	0	0	0	0	0	0	1.38453	0.722269		0.0882527	2.48536	1	1	zma-miR2118g	-0.0882527	2.48536	1	1	0.98116
zma-miR2275a-3p	TTTGTTTTCCTCCAATATCTCA	Mayer et al (2014)	0	0	0	0	0	0	0	0	1	0	0	0	0	0	0	0	0	0	0	0	0	1.10446	0.905422		0.0882527	2.48536	1	1	zma-miR2275a-3p	-0.0882527	2.48536	1	1	0.998222
zma-miR2275b-5p	AGGATTAGAGGCAACTGAACC	Mayer et al (2014)	0	0	0	0	0	0	0	0	0	0	0	0	0	0	0	0	0	0	0	0	0	1.64336	0.60851		0.0882527	2.48536	1	1	zma-miR2275b-5p	-0.0882527	2.48536	1	1	0.956837
zma-miR2275d-3p	TTTGTTTTCCTCTAATATCTCA	Mayer et al (2014)	0	0	0	0	0	0	0	0	0	0	0	0	0	0	0	0	0	0	0	0	0	1.64336	0.60851		0.0882527	2.48536	1	1	zma-miR2275d-3p	-0.0882527	2.48536	1	1	0.956837
zma-miR319aQ	GAGCTCTCTTCAGTCCACTC	Mayer et al (2014)	0	0	0	0	0	0	0	0	0	0	2	1	0	1	0	0	0	0	0	0	0	1.21542	0.822761		0.0882527	2.48536	1	1	zma-miR319aQ	-0.0882527	2.48536	1	1	0.993169
zma-miR319bQ	AGAGCGTCCTTCAGTCCACTC	Mayer et al (2014)	0	2	1	0	0	2	0	26	4	45	23	24	22	37	49	6	10	2	5	1	2	0.153828	6.50077		-3.33788	4.40794	0.00356754	0.0397129	zma-miR319bQ	3.33788	4.40794	0.00356754	0.0397129	0.566473
zma-miR393aQ	ATCAGTGCAATCCCTTTGGAAT	Mayer et al (2014)	0	0	0	0	0	0	0	0	0	0	0	0	0	0	0	0	0	0	1	0	1	1.64336	0.60851		0.0882527	2.48536	1	1	zma-miR393aQ	-0.0882527	2.48536	1	1	0.956837
zma-miR393bQ	ATCAATGCGATCCTTTTGGAGG	Mayer et al (2014)	0	0	0	0	0	0	0	0	0	0	0	0	0	0	0	0	0	0	0	0	0	1.64336	0.60851		0.0882527	2.48536	1	1	zma-miR393bQ	-0.0882527	2.48536	1	1	0.956837
zma-miR393cQ	GTCAGTGCAATCCCTTTGGAAT	Mayer et al (2014)	0	0	0	0	0	0	0	0	0	0	0	0	0	0	0	0	0	0	1	0	0	1.64336	0.60851		0.0882527	2.48536	1	1	zma-miR393cQ	-0.0882527	2.48536	1	1	0.956837
zma-miR395bQ	GTTCCCTACAAGCACTTCACAA	Mayer et al (2014)	0	0	0	0	0	0	0	0	0	0	0	0	0	0	0	0	0	0	0	0	0	1.64336	0.60851		0.0882527	2.48536	1	1	zma-miR395bQ	-0.0882527	2.48536	1	1	0.956837
zma-miR395cQ	GTTCCCTGCAAACACTTCACCA	Mayer et al (2014)	0	0	0	0	0	0	0	0	0	0	0	0	0	0	0	0	0	0	0	0	0	1.64336	0.60851		0.0882527	2.48536	1	1	zma-miR395cQ	-0.0882527	2.48536	1	1	0.956837
zma-miR395eQ	GTTCCCTTCAAGCACTTCACAT	Mayer et al (2014)	0	0	0	0	0	0	0	0	0	0	0	0	0	0	0	0	0	0	0	0	0	1.64336	0.60851		0.0882527	2.48536	1	1	zma-miR395eQ	-0.0882527	2.48536	1	1	0.956837
zma-miR395iQ	GTTCCCTACAAGCACTTCACGA	Mayer et al (2014)	0	0	0	0	0	0	0	0	0	0	0	0	1	0	0	0	0	1	0	0	0	1.52117	0.657389		0.0882527	2.48536	1	1	zma-miR395iQ	-0.0882527	2.48536	1	1	0.968952
zma-miR395k	GTGAAGTGTTTGAGGAAACTC	Mayer et al (2014)	0	0	0	0	0	0	0	0	0	0	0	0	0	0	0	0	0	0	0	0	0	1.64336	0.60851		0.0882527	2.48536	1	1	zma-miR395k	-0.0882527	2.48536	1	1	0.956837
zma-miR395kQ	GTTTCCTTCAAGCACTTCACAT	Mayer et al (2014)	0	0	0	0	0	0	0	0	0	0	0	0	0	0	0	0	0	0	0	0	0	1.64336	0.60851		0.0882527	2.48536	1	1	zma-miR395kQ	-0.0882527	2.48536	1	1	0.956837
zma-miR395lQ	GTTCCTTCCAAACACTTCACCA	Mayer et al (2014)	0	0	0	0	0	0	0	0	0	0	0	0	0	0	0	0	0	0	0	0	0	1.64336	0.60851		0.0882527	2.48536	1	1	zma-miR395lQ	-0.0882527	2.48536	1	1	0.956837
zma-miR395mQ	GTTCCTTTCAAACACTTCACAT	Mayer et al (2014)	0	0	0	0	0	0	0	0	0	0	0	0	0	0	0	0	0	0	0	0	0	1.64336	0.60851		0.0882527	2.48536	1	1	zma-miR395mQ	-0.0882527	2.48536	1	1	0.956837
zma-miR395nQ	GTTCTCTACAAGCACTTCACGA	Mayer et al (2014)	0	0	0	0	0	0	0	0	0	0	0	0	0	0	0	0	0	0	0	0	0	1.64336	0.60851		0.0882527	2.48536	1	1	zma-miR395nQ	-0.0882527	2.48536	1	1	0.956837
zma-miR395o	GTGAAGTGTTTGGGTGAACTC	Mayer et al (2014)	0	0	0	0	0	0	0	0	0	0	0	0	0	0	0	0	0	0	0	0	0	1.64336	0.60851		0.0882527	2.48536	1	1	zma-miR395o	-0.0882527	2.48536	1	1	0.956837
zma-miR395oQ	GTTCTCTTCAAGCACTTCACGA	Mayer et al (2014)	0	0	0	0	0	0	0	0	0	0	0	0	0	0	0	0	0	0	0	0	0	1.64336	0.60851		0.0882527	2.48536	1	1	zma-miR395oQ	-0.0882527	2.48536	1	1	0.956837
zma-miR396eQ	GGTCAAGAAAGCCGTGGGAAG	Mayer et al (2014)	0	0	0	0	0	0	0	0	0	0	0	0	0	0	0	0	0	0	0	0	0	1.64336	0.60851		0.0882527	2.48536	1	1	zma-miR396eQ	-0.0882527	2.48536	1	1	0.956837
zma-miR396g	TCCCACAGCTTTATTGAACTG	Mayer et al (2014)	0	0	0	0	0	0	0	0	0	0	0	0	0	0	0	5	3	0	0	0	0	1.64336	0.60851		0.0882527	2.48536	1	1	zma-miR396g	-0.0882527	2.48536	1	1	0.956837
zma-miR396gQ	GTTCAAGAAAGCTGTGGAAGA	Mayer et al (2014)	0	0	0	0	0	0	0	0	0	0	0	0	0	0	0	0	1	0	0	0	0	1.64336	0.60851		0.0882527	2.48536	1	1	zma-miR396gQ	-0.0882527	2.48536	1	1	0.956837
zma-miR398aQ	GGGGCGAACTGAGAACACATG	Mayer et al (2014)	0	0	0	0	0	0	2	0	0	0	0	0	0	0	1	1	0	0	0	0	0	1.76284	0.567268		0.0882527	2.48536	1	1	zma-miR398aQ	-0.0882527	2.48536	1	1	0.944287
zma-miR398bQ	GGGGCGGACTGGGAACACATG	Mayer et al (2014)	0	0	0	0	0	0	0	0	0	0	0	0	0	0	0	0	0	0	0	0	0	1.64336	0.60851		0.0882527	2.48536	1	1	zma-miR398bQ	-0.0882527	2.48536	1	1	0.956837
zma-miR399b	TGCCAAAGGAGAGCTGTCCTG	Mayer et al (2014)	0	0	0	0	0	0	0	0	0	0	0	0	0	0	0	0	0	0	0	0	0	1.64336	0.60851		0.0882527	2.48536	1	1	zma-miR399b	-0.0882527	2.48536	1	1	0.956837
zma-miR399fQ	GGGCAACTTCTCCTTTGGCAGA	Mayer et al (2014)	0	0	0	0	0	0	0	0	0	0	0	0	0	0	0	0	0	0	0	0	0	1.64336	0.60851		0.0882527	2.48536	1	1	zma-miR399fQ	-0.0882527	2.48536	1	1	0.956837
zma-miR399hQ	GTGCAGTTCTCCTCTGGCACG	Mayer et al (2014)	0	0	0	0	0	0	0	0	0	0	0	0	0	0	0	0	0	0	0	0	0	1.64336	0.60851		0.0882527	2.48536	1	1	zma-miR399hQ	-0.0882527	2.48536	1	1	0.956837
zma-miR827Q	TTTGTTGGTGGTCATTTAACC	Mayer et al (2014)	0	0	0	0	0	0	0	0	0	0	0	0	0	0	0	0	0	0	0	0	0	1.64336	0.60851		0.0882527	2.48536	1	1	zma-miR827Q	-0.0882527	2.48536	1	1	0.956837
wheat-miR-201	AUUGGGCCAUACGGGAAUAGA	Xingli Ma et al (2015)	0	2	1	1	1	4	3	19	3	17	19	8	17	25	1	2	0	1	0	0	0	0.341578	2.92759		-2.31751	4.01619	0.06403	0.387726	wheat-miR-201	2.31751	4.01619	0.06403	0.387726	0.818502
wheat-miR-202	GCCUUGAAGACUUUGGCCAUGU	Xingli Ma et al (2015)	0	47	23	60	50	35	0	14	1	6	5	5	11	22	88	80	9	0	0	0	1	7.99532	0.125073		2.16697	5.48167	0.0176996	0.148214	wheat-miR-202	-2.16697	5.48167	0.0176996	0.148214	0.503432
wheat-miR-203	ACUUGUGUGUCUAUGGGGUGCC	Xingli Ma et al (2015)	0	0	0	0	0	0	0	2	1	1	1	0	2	3	0	2	0	0	0	0	1	0.728029	1.37357		-0.852789	2.69013	0.658385	1	wheat-miR-203	0.852789	2.69013	0.658385	1	0.982057
wheat-miR-204	UUAUAUUUUGAUACAGAGGA	Xingli Ma et al (2015)	0	0	0	0	0	0	1	0	0	0	0	0	0	0	0	0	0	1	0	0	0	1.7031	0.587166		0.0882527	2.48536	1	1	wheat-miR-204	-0.0882527	2.48536	1	1	0.950631
wheat-miR-205	ACAAUUAUCGUCAUAGAAGUGUCA	Xingli Ma et al (2015)	0	2	3	0	8	5	1	13	2	12	19	1	13	4	0	0	0	15	16	29	6	0.814535	1.22769		-1.36131	3.72449	0.251568	1	wheat-miR-205	1.36131	3.72449	0.251568	1	0.992451
wheat-miR-206	UCCGUCCCAUAAUAUAAGAGC	Xingli Ma et al (2015)	0	6	6	6	60	25	123	14	3	18	17	14	27	17	29	170	29	23	10	21	3	2.80992	0.355882		0.539587	5.1352	0.562502	1	wheat-miR-206	-0.539587	5.1352	0.562502	1	0.830455
wheat-miR-207	UUUGGAUCACGACGAGUACGAC	Xingli Ma et al (2015)	0	0	1	1	3	2	6	105	16	156	128	58	86	92	243	22	0	3	0	4	0	0.0591733	16.8995		-5.07814	5.9924	7.94989e-07	2.59278e-05	wheat-miR-207	5.07814	5.9924	7.94989e-07	2.59278e-05	0.310817
wheat-miR-208	AUAGAACUUGGCUUGUAUAUUCC	Xingli Ma et al (2015)	0	0	1	1	4	3	3	4	0	2	5	3	3	3	0	3	0	2	1	5	0	1.4424	0.693291		0.0918192	2.99918	1	1	wheat-miR-208	-0.0918192	2.99918	1	1	0.976202
wheat-miR-209	GUUCAUGAACCGGGACUAAAGGCC	Xingli Ma et al (2015)	0	6	11	7	7	11	1	106	31	135	97	62	124	130	159	38	1	16	0	7	0	0.165877	6.02855		-3.46996	6.31026	2.69222e-05	0.000581958	wheat-miR-209	3.46996	6.31026	2.69222e-05	0.000581958	0.590171
wheat-miR-211	ACGGCACCACAUACGAUGUAGAUA	Xingli Ma et al (2015)	0	0	0	0	0	1	0	0	0	0	0	0	0	0	0	0	0	2	0	0	0	1.84584	0.541758		0.0882527	2.48536	1	1	wheat-miR-211	-0.0882527	2.48536	1	1	0.935303
wheat-miR-212	UCUGUAAAGAAAUAUAAGAGC	Xingli Ma et al (2015)	2	1	1	2	15	10	10	9	0	10	7	5	9	7	0	3	24	9	5	14	1	1.90647	0.524531		-0.0553343	3.85071	1	1	wheat-miR-212	0.0553343	3.85071	1	1	0.928651
wheat-miR-213	UACCCAAGGACAUCUCUAGAAGA	Xingli Ma et al (2015)	0	0	0	0	0	0	0	2	0	1	2	0	3	2	12	0	0	0	0	0	0	0.894305	1.11819		-0.852789	2.69013	0.658385	1	wheat-miR-213	0.852789	2.69013	0.658385	1	0.997753
wheat-miR-214	CCCCUACCUGGCGUGCCA	Xingli Ma et al (2015)	0	1	1	0	0	14	0	0	0	0	0	0	0	0	3	1	49	0	0	0	0	4.97484	0.201011		1.34345	2.98142	0.726708	1	wheat-miR-214	-1.34345	2.98142	0.726708	1	0.651649
wheat-miR-215	GGUGAUCAUGAGGAGUAGA	Xingli Ma et al (2015)	0	0	0	0	0	0	0	0	0	0	0	0	0	0	0	0	0	0	0	0	0	1.64336	0.60851		0.0882527	2.48536	1	1	wheat-miR-215	-0.0882527	2.48536	1	1	0.956837
wheat-miR-216	AUAUAAGAACGUUUUUGGCACU	Xingli Ma et al (2015)	0	5	7	8	46	13	0	27	4	22	30	11	31	14	70	68	0	31	9	30	15	1.41262	0.707905		-0.354135	4.87116	0.745262	1	wheat-miR-216	0.354135	4.87116	0.745262	1	0.978797
wheat-miR-217	GUCCGGACAGCUGUGGUAGUGUU	Xingli Ma et al (2015)	0	0	0	0	0	3	0	0	0	2	1	1	0	2	3	13	0	0	0	0	0	1.4723	0.679207		0.0882527	2.48536	1	1	wheat-miR-217	-0.0882527	2.48536	1	1	0.973511
wheat-miR-218	UAGCAGACGGCAAAGAAAGUGGCC	Xingli Ma et al (2015)	0	0	0	0	0	0	0	1	0	1	0	0	0	0	0	0	0	0	0	0	0	1.41398	0.707225		0.0882527	2.48536	1	1	wheat-miR-218	-0.0882527	2.48536	1	1	0.97868
wheat-miR-219	AAACUGGAUCAAACACUUGGCAUU	Xingli Ma et al (2015)	0	0	0	1	0	0	0	1	1	2	2	2	1	2	4	2	0	2	6	6	0	0.82798	1.20776		-0.852789	2.69013	0.658385	1	wheat-miR-219	0.852789	2.69013	0.658385	1	0.993603
wheat-miR-220	UUCUUAUAUUGUGGGAUAGAG	Xingli Ma et al (2015)	0	0	0	0	0	0	0	0	0	0	0	0	0	0	0	0	0	0	0	0	0	1.64336	0.60851		0.0882527	2.48536	1	1	wheat-miR-220	-0.0882527	2.48536	1	1	0.956837
wheat-miR-221	UCUGUAAACUAAUAUAAGAGC	Xingli Ma et al (2015)	0	4	3	4	59	32	731	15	3	11	12	6	19	12	6	7	326	101	23	65	6	7.75842	0.128892		2.06108	5.77067	0.0180807	0.150726	wheat-miR-221	-2.06108	5.77067	0.0180807	0.150726	0.512384
wheat-miR-222	UGAGCCGAACCAAUAUCACUC	Xingli Ma et al (2015)	0	2	0	1	8	10	4	0	0	0	1	0	0	0	24	31	1	2	1	0	0	6.00725	0.166466		1.59888	3.11322	0.521739	1	wheat-miR-222	-1.59888	3.11322	0.521739	1	0.591291
wheat-miR-223	UGGGCACAACCCACCAGGGCG	Xingli Ma et al (2015)	0	9	2	1	10	5	2	0	0	0	0	0	0	0	6	0	1	0	0	0	0	8.02613	0.124593		1.81581	3.23326	0.521739	1	wheat-miR-223	-1.81581	3.23326	0.521739	1	0.502293
wheat-miR-224	CUCCGUUCCAAAAUAGAUGAC	Xingli Ma et al (2015)	1	179	57	122	182	74	68	277	45	271	218	161	332	243	810	2878	35	181	37	145	30	1.0477	0.95447		-0.842629	7.9619	0.221816	1	wheat-miR-224	0.842629	7.9619	0.221816	1	0.999609
wheat-miR-225	AGGGAUGGAGCGCAGAUU	Xingli Ma et al (2015)	0	0	0	0	0	0	0	0	0	0	0	0	0	0	0	0	0	1	0	1	0	1.64336	0.60851		0.0882527	2.48536	1	1	wheat-miR-225	-0.0882527	2.48536	1	1	0.956837
wheat-miR-226	AUGAUACGUCGACACGUGGCACGG	Xingli Ma et al (2015)	0	0	0	0	1	0	0	4	0	1	1	0	1	2	1	0	0	1	0	0	0	1.06568	0.938371		-0.852789	2.69013	0.658385	1	wheat-miR-226	0.852789	2.69013	0.658385	1	0.999271
wheat-miR-227	UCUUCUAUAGAAAUAGGCACCA	Xingli Ma et al (2015)	0	0	0	0	0	0	0	0	0	0	0	0	0	0	0	0	0	0	0	0	0	1.64336	0.60851		0.0882527	2.48536	1	1	wheat-miR-227	-0.0882527	2.48536	1	1	0.956837
wheat-miR-228	AGGACCUUAGGUAGGACGUAUAG	Xingli Ma et al (2015)	0	0	0	0	0	0	0	0	0	1	0	0	0	0	0	0	0	0	0	0	0	1.5184	0.65859		0.0882527	2.48536	1	1	wheat-miR-228	-0.0882527	2.48536	1	1	0.969216
wheat-miR-229	UUCCUCGUCGGAAUCCGGAACCU	Xingli Ma et al (2015)	0	0	0	0	0	0	0	0	0	0	0	0	0	0	0	0	0	0	0	0	0	1.64336	0.60851		0.0882527	2.48536	1	1	wheat-miR-229	-0.0882527	2.48536	1	1	0.956837
wheat-miR-230	CCAUGAUGAGGUCGUUCAACC	Xingli Ma et al (2015)	0	42	25	22	50	30	3	0	0	4	3	1	5	6	266	2850	6	2	19	9	10	16.0736	0.0622138		3.32563	5.03783	0.00208845	0.0252222	wheat-miR-230	-3.32563	5.03783	0.00208845	0.0252222	0.321742
wheat-miR-231	UUCCAAAGGGAUCGCAUUGAU	Xingli Ma et al (2015)	1	2107	691	795	2393	1179	527	821	86	948	1447	604	1578	1354	2758	2743	2951	1509	1136	1800	2115	2.822	0.354359		0.591846	10.6863	0.369947	1	wheat-miR-231	-0.591846	10.6863	0.369947	1	0.829216
wheat-miR-232	UCCGUCCGAAAAUACUUGUCA	Xingli Ma et al (2015)	1	233	115	155	259	223	482	1241	276	1498	1478	557	1568	1147	18	52	4	965	76	537	142	0.348851	2.86655		-2.42278	9.90907	0.000506422	0.00778049	wheat-miR-232	2.42278	9.90907	0.000506422	0.00778049	0.824669
wheat-miR-233	UCCGUAAACUAAUAUAAGAGC	Xingli Ma et al (2015)	0	4	0	2	19	16	213	4	0	3	2	1	6	3	2	18	37	7	3	16	2	9.065	0.110314		2.50429	4.40169	0.0381992	0.274179	wheat-miR-233	-2.50429	4.40169	0.0381992	0.274179	0.466945
wheat-miR-234	GAUCUUGAUCGUACACAUUUGCGU	Xingli Ma et al (2015)	0	0	1	0	7	3	0	5	0	9	8	3	3	3	0	0	1	1	0	1	0	1.13471	0.881279		-0.472943	3.14815	1	1	wheat-miR-234	0.472943	3.14815	1	1	0.997125
wheat-miR-235	CCUCUGUAAACUAAUAUAAGA	Xingli Ma et al (2015)	0	3	3	0	16	6	13	5	0	2	4	2	5	7	33	62	45	15	10	22	4	2.7811	0.35957		0.498543	3.5722	0.7999	1	wheat-miR-235	-0.498543	3.5722	0.7999	1	0.833422
wheat-miR-236	UAUAUUAGUUUACAGAGGGAG	Xingli Ma et al (2015)	0	19	9	8	61	27	31	13	1	13	14	1	14	14	42	108	8	23	22	29	7	4.39648	0.227455		1.1852	4.96974	0.224728	1	wheat-miR-236	-1.1852	4.96974	0.224728	1	0.691548
wheat-miR-237	ACAAGUAUUUUCGGACGGAGG	Xingli Ma et al (2015)	0	125	105	87	121	118	318	268	100	439	408	176	409	311	82	136	4	265	33	171	74	0.707371	1.41369		-1.40875	8.32161	0.0404127	0.280325	wheat-miR-237	1.40875	8.32161	0.0404127	0.280325	0.978705
wheat-miR-238	UGAAAGCAAUGUCGCAAGUUAGG	Xingli Ma et al (2015)	0	0	0	0	0	0	1	2	0	4	2	0	1	3	0	0	0	5	0	0	0	0.843752	1.18518		-0.852789	2.69013	0.658385	1	wheat-miR-238	0.852789	2.69013	0.658385	1	0.994813
wheat-miR-239	ACAUAGUUCUCGAACCCGUAGGGU	Xingli Ma et al (2015)	0	0	0	0	0	0	2	0	0	0	0	0	0	0	10	6	1	1	2	1	1	1.76284	0.567268		0.0882527	2.48536	1	1	wheat-miR-239	-0.0882527	2.48536	1	1	0.944287
wheat-miR-240	AAUGGUUUGUGAUUUGUGAAUGCC	Xingli Ma et al (2015)	0	0	0	0	0	0	0	0	0	0	0	0	0	0	0	0	0	0	0	0	0	1.64336	0.60851		0.0882527	2.48536	1	1	wheat-miR-240	-0.0882527	2.48536	1	1	0.956837
wheat-miR-241	UCCGUAAACUAAUAUAAGAGU	Xingli Ma et al (2015)	0	1	0	2	5	0	6	1	0	1	0	1	0	1	0	2	5	2	0	6	0	2.95125	0.338839		1.03286	2.83534	1	1	wheat-miR-241	-1.03286	2.83534	1	1	0.81613
wheat-miR-242	AGAGAAUUCCUUAUUUGACACUAC	Xingli Ma et al (2015)	0	0	0	0	0	0	0	0	0	0	0	0	0	0	0	0	0	1	0	0	0	1.64336	0.60851		0.0882527	2.48536	1	1	wheat-miR-242	-0.0882527	2.48536	1	1	0.956837
wheat-miR-243	AAAACGUCUUACAUUAUGGGA	Xingli Ma et al (2015)	0	5	3	1	15	6	3	8	0	9	2	2	6	3	6	9	18	7	5	14	4	2.49047	0.40153		0.498543	3.5722	0.7999	1	wheat-miR-243	-0.498543	3.5722	0.7999	1	0.864149
wheat-miR-244	AUCAGUACCCAGGGGACACGGUAC	Xingli Ma et al (2015)	0	0	0	0	0	0	0	0	0	0	0	0	0	0	0	0	0	0	0	0	0	1.64336	0.60851		0.0882527	2.48536	1	1	wheat-miR-244	-0.0882527	2.48536	1	1	0.956837
wheat-miR-245	UCCGUCCCACAAUAUAAGAUC	Xingli Ma et al (2015)	0	4	2	4	7	1	13	7	7	23	30	11	22	19	0	3	0	33	41	42	9	0.495304	2.01896		-1.99076	4.29511	0.0572733	0.367796	wheat-miR-245	1.99076	4.29511	0.0572733	0.367796	0.916188
wheat-miR-246	CGCCCCACGGUGGGCGCCA	Xingli Ma et al (2015)	0	26	17	5	51	157	2	0	0	2	0	0	3	0	51	44	584	0	0	0	0	40.7107	0.0245636		4.70761	5.36756	9.50166e-05	0.00183996	wheat-miR-246	-4.70761	5.36756	9.50166e-05	0.00183996	0.16321
wheat-miR-247	GCGGUUAUGCCUCUAAGUCGUGCC	Xingli Ma et al (2015)	0	4	1	3	1	3	1	11	2	8	9	11	10	11	18	10	2	6	3	2	0	0.656325	1.52364		-1.6719	3.63796	0.251568	1	wheat-miR-247	1.6719	3.63796	0.251568	1	0.968717
wheat-miR-248	AUCUCCGCGUUGUAUUUUCUAGAA	Xingli Ma et al (2015)	0	0	0	0	0	0	1	0	0	0	0	0	0	0	0	0	0	0	0	0	0	1.7031	0.587166		0.0882527	2.48536	1	1	wheat-miR-248	-0.0882527	2.48536	1	1	0.950631
wheat-miR-249	AUCUUAUAUUGUGGGACAGAG	Xingli Ma et al (2015)	0	0	0	0	3	0	0	3	0	6	3	3	1	2	0	0	0	1	1	1	0	0.918404	1.08885		-0.852789	2.69013	0.658385	1	wheat-miR-249	0.852789	2.69013	0.658385	1	0.998695
wheat-miR-250	CGCGGCACCCACGAAUGUUAU	Xingli Ma et al (2015)	0	0	0	0	0	0	0	0	0	0	0	0	0	0	0	0	0	0	0	0	0	1.64336	0.60851		0.0882527	2.48536	1	1	wheat-miR-250	-0.0882527	2.48536	1	1	0.956837
wheat-miR-251	GCCCCUACCGUCUCGUGG	Xingli Ma et al (2015)	0	0	0	0	0	0	0	0	0	0	0	0	0	0	0	0	0	0	0	0	0	1.64336	0.60851		0.0882527	2.48536	1	1	wheat-miR-251	-0.0882527	2.48536	1	1	0.956837
wheat-miR-252	AAAUGGAUGUAUCUAGACGUAUU	Xingli Ma et al (2015)	0	45	22	30	164	122	6	275	30	239	244	106	386	218	0	6	3	543	360	585	69	0.64372	1.55347		-1.52743	7.62089	0.0297865	0.219735	wheat-miR-252	1.52743	7.62089	0.0297865	0.219735	0.965839
wheat-miR-253	UACACCAACCGGGACAGAUGGGCC	Xingli Ma et al (2015)	0	1	1	0	0	2	0	1	0	0	1	2	2	3	0	0	0	0	0	0	0	1.42045	0.704004		-0.852789	2.69013	0.658385	1	wheat-miR-253	0.852789	2.69013	0.658385	1	0.978123
wheat-miR-254	GAAGAAGGUUGUGUAGUAGACAUC	Xingli Ma et al (2015)	0	8	2	2	4	2	0	47	4	36	26	31	54	33	0	0	0	46	26	54	10	0.271222	3.68702		-2.60889	4.72944	0.00847458	0.0799708	wheat-miR-254	2.60889	4.72944	0.00847458	0.0799708	0.747848
wheat-miR-255	CAUUAGUAACUCGCCACACAGAU	Xingli Ma et al (2015)	0	0	0	0	1	0	0	0	0	0	0	2	0	0	11	16	0	0	0	0	0	1.57813	0.633663		0.0882527	2.48536	1	1	wheat-miR-255	-0.0882527	2.48536	1	1	0.963417
wheat-miR-256	UCUCCUGUAGAAAUAGGCACC	Xingli Ma et al (2015)	0	5	3	3	19	10	12	114	32	124	161	60	175	135	680	908	4	258	284	425	145	0.141741	7.05514		-3.65416	6.48102	1.0224e-05	0.000246837	wheat-miR-256	3.65416	6.48102	1.0224e-05	0.000246837	0.541157
wheat-miR-257	AGGUAUGUCUGUGUAGUCCGAAUC	Xingli Ma et al (2015)	0	0	0	0	0	1	1	0	0	0	0	0	0	0	7	9	0	0	0	1	0	1.90558	0.524774		0.0882527	2.48536	1	1	wheat-miR-257	-0.0882527	2.48536	1	1	0.928749
wheat-miR-258	CAAAUUUGAAGGGAGACAACUAG	Xingli Ma et al (2015)	0	0	0	0	0	0	0	0	0	0	0	0	0	0	0	0	0	0	0	0	0	1.64336	0.60851		0.0882527	2.48536	1	1	wheat-miR-258	-0.0882527	2.48536	1	1	0.956837
wheat-miR-259	CCGUGGCCAAGGUCUCUUGAGGCUU	Xingli Ma et al (2015)	0	7	3	11	12	15	3	0	0	0	0	1	0	2	2684	6840	37	0	1	1	1	10.4345	0.0958355		2.57968	3.71107	0.137874	0.728147	wheat-miR-259	-2.57968	3.71107	0.137874	0.728147	0.427915
wheat-miR-260	ACUAAGAGUUAGCUGUAGCGCCU	Xingli Ma et al (2015)	0	0	0	0	0	1	0	9	1	3	5	5	10	8	18	8	0	0	0	1	0	0.377553	2.64863		-2.13815	3.18359	0.186957	0.903068	wheat-miR-260	2.13815	3.18359	0.186957	0.903068	0.847252
wheat-miR-261	GACCGCGUGGCCUAAUGG	Xingli Ma et al (2015)	3	10	5	20	21	33	53	2	0	4	8	2	11	3	675	287	26	5	1	1	0	7.73127	0.129345		2.12268	4.59367	0.0638717	0.387726	wheat-miR-261	-2.12268	4.59367	0.0638717	0.387726	0.513433
wheat-miR-262	AAAAAUUGUUAGUAGUGGCGCACC	Xingli Ma et al (2015)	0	0	0	1	2	2	0	0	0	0	1	0	2	0	13	2	0	0	0	3	1	2.25571	0.44332		0.636525	2.67158	1	1	wheat-miR-262	-0.636525	2.67158	1	1	0.88986
wheat-miR-263	AUCUAUUUUGGAACGGAGGGA	Xingli Ma et al (2015)	0	187	148	197	248	132	58	161	34	180	166	132	188	174	37	48	8	84	25	77	62	2.24572	0.445291		0.260322	7.93076	0.708478	1	wheat-miR-263	-0.260322	7.93076	0.708478	1	0.890965
wheat-miR-264	AUCGAGAUUAGGAUUUGUCACUCC	Xingli Ma et al (2015)	0	0	0	0	0	0	1	0	1	1	1	0	0	0	55	4	0	0	0	0	0	1.03043	0.97047		-0.852789	2.69013	0.658385	1	wheat-miR-264	0.852789	2.69013	0.658385	1	0.999838
wheat-miR-265	CUUGCCGGCGCGUGCGUGCAUCCG	Xingli Ma et al (2015)	0	0	0	0	0	0	0	0	0	0	0	0	0	0	24	9	0	0	0	0	0	1.64336	0.60851		0.0882527	2.48536	1	1	wheat-miR-265	-0.0882527	2.48536	1	1	0.956837
wheat-miR-266	AUGACGAGAACCACUUAGUAGUAG	Xingli Ma et al (2015)	0	0	0	1	0	0	4	4	0	7	2	0	7	3	0	0	0	0	0	0	0	0.752005	1.32978		-1.41755	2.87178	0.430642	1	wheat-miR-266	1.41755	2.87178	0.430642	1	0.985498
wheat-miR-267	AGUAAAGUUACCGAUGAACGAAG	Xingli Ma et al (2015)	0	1	0	0	0	0	2	6	1	6	1	0	3	6	0	0	1	4	1	3	0	0.597924	1.67245		-1.41755	2.87178	0.430642	1	wheat-miR-267	1.41755	2.87178	0.430642	1	0.953834
wheat-miR-268	UUAUAAUUUGGGACAGAGGA	Xingli Ma et al (2015)	0	0	0	0	0	0	1	2	0	2	1	1	0	1	0	0	0	0	0	0	0	1.06847	0.935921		0.0882527	2.48536	1	1	wheat-miR-268	-0.0882527	2.48536	1	1	0.99921
wheat-miR-269	UUGGGUCAUCUAUUUUGGAAC	Xingli Ma et al (2015)	0	15	19	13	68	40	24	112	14	131	168	40	157	128	33	114	18	64	16	43	23	0.557853	1.79259		-1.75217	6.58062	0.0195027	0.15993	wheat-miR-269	1.75217	6.58062	0.0195027	0.15993	0.941087
wheat-miR-270	UUUGCAUGACCGAGGAGCCGC	Xingli Ma et al (2015)	1	262	202	76	146	194	276	627	112	767	785	369	517	509	34	17	9	18	3	29	26	0.639806	1.56297		-1.5488	8.98612	0.0233157	0.182278	wheat-miR-270	1.5488	8.98612	0.0233157	0.182278	0.96491
wheat-miR-271	AUGAAUACCGGAGUCCUGUUAGCC	Xingli Ma et al (2015)	0	0	0	0	0	0	0	2	0	1	2	1	2	6	0	0	0	0	0	1	1	0.737538	1.35586		-0.852789	2.69013	0.658385	1	wheat-miR-271	0.852789	2.69013	0.658385	1	0.983478
wheat-miR-272	GAUGCGGGGUCUGCUAGAGUUGCU	Xingli Ma et al (2015)	0	24	7	4	8	9	9	101	28	96	127	44	114	107	6	10	1	43	9	22	15	0.226715	4.41083		-2.98925	6.22669	0.000299252	0.005032	wheat-miR-272	2.98925	6.22669	0.000299252	0.005032	0.690497
wheat-miR-273	GUGCCGGAGUUGAACUAUAGCUUCU	Xingli Ma et al (2015)	0	0	0	0	0	0	0	0	0	1	0	0	1	0	4	0	0	0	0	0	0	1.41349	0.707469		0.0882527	2.48536	1	1	wheat-miR-273	-0.0882527	2.48536	1	1	0.978722
wheat-miR-274	UCCAAACCUGUAUGCGGACG	Xingli Ma et al (2015)	0	13	4	13	9	7	0	2	0	3	5	3	6	8	5	11	3	0	0	0	0	3.96005	0.252522		1.07387	3.89292	0.390133	1	wheat-miR-274	-1.07387	3.89292	0.390133	1	0.725138
wheat-miR-275	AGAGCAGAGAUUGAAGAAGCACGA	Xingli Ma et al (2015)	0	1	2	0	3	0	0	19	2	12	11	11	22	17	0	0	0	3	6	6	1	0.314157	3.18312		-2.42686	3.75724	0.0536329	0.346193	wheat-miR-275	2.42686	3.75724	0.0536329	0.346193	0.793467
wheat-miR-276	UCCGUAAAGAAAUAUAAGAGC	Xingli Ma et al (2015)	0	0	0	1	1	3	31	0	0	1	2	0	4	2	0	1	10	4	1	2	0	2.63512	0.379489		0.0918192	2.99918	1	1	wheat-miR-276	-0.0918192	2.99918	1	1	0.84868
wheat-miR-277	UAGUGAUCUAAACGCUCU	Xingli Ma et al (2015)	0	14	5	12	40	30	14	13	2	8	13	0	9	15	69	28	18	38	20	47	10	3.75987	0.265966		1.08467	4.7115	0.315121	1	wheat-miR-277	-1.08467	4.7115	0.315121	1	0.741654
wheat-miR-278	AUCGGGAUUUGUCGGCACAUC	Xingli Ma et al (2015)	0	0	4	1	0	0	2	3	0	3	3	5	7	7	3	4	0	8	2	13	16	0.902154	1.10846		-0.869279	3.01708	0.726708	1	wheat-miR-278	0.869279	3.01708	0.726708	1	0.99809
wheat-miR-279	CCCGGGACAUGCCAUAGUAGUAG	Xingli Ma et al (2015)	0	0	0	0	0	0	0	0	0	1	2	0	0	0	6	0	0	0	1	0	0	1.31738	0.759082		0.0882527	2.48536	1	1	wheat-miR-279	-0.0882527	2.48536	1	1	0.986427
wheat-miR-280	AUUCCGAGAACUUUUAUUUCUGCA	Xingli Ma et al (2015)	0	1	0	0	0	0	0	2	1	0	0	0	2	2	0	0	0	0	0	1	0	0.943672	1.05969		-0.852789	2.69013	0.658385	1	wheat-miR-280	0.852789	2.69013	0.658385	1	0.999394
wheat-miR-281	UCCGUUCCUAAAUAUUUGUCU	Xingli Ma et al (2015)	2	461	289	448	1175	856	1713	514	69	519	626	412	823	525	12	12	22	1135	705	1316	57	2.66968	0.374576		0.513611	9.71297	0.440047	1	wheat-miR-281	-0.513611	9.71297	0.440047	1	0.845034
wheat-miR-282	ACGAAGACCGAAGACUGCACCCGU	Xingli Ma et al (2015)	0	0	0	0	0	1	0	2	0	4	3	1	0	3	13	3	0	1	1	0	0	0.873558	1.14474		-0.852789	2.69013	0.658385	1	wheat-miR-282	0.852789	2.69013	0.658385	1	0.996712
wheat-miR-283	AGAACAGCGGGGAGGUGCUGC	Xingli Ma et al (2015)	0	2	0	1	3	5	0	0	0	0	0	0	0	0	0	2	0	0	7	5	4	4.12159	0.242625		1.03286	2.83534	1	1	wheat-miR-283	-1.03286	2.83534	1	1	0.71233
wheat-miR-284	AUAAUAUAAGAGCGUUUUUGACAC	Xingli Ma et al (2015)	0	0	1	2	26	6	0	8	1	7	4	8	15	8	0	2	1	9	13	8	0	1.6739	0.597408		-0.0553343	3.85071	1	1	wheat-miR-284	0.0553343	3.85071	1	1	0.953683
wheat-miR-285	ACUCCCGGAUACCGUAGGAAUGCU	Xingli Ma et al (2015)	0	0	0	0	0	0	0	3	0	1	5	0	2	2	157	79	0	0	0	0	0	0.788221	1.26868		-0.852789	2.69013	0.658385	1	wheat-miR-285	0.852789	2.69013	0.658385	1	0.989859
wheat-miR-286	GCUAUGGUGUUGAUGUAGAAGCCC	Xingli Ma et al (2015)	0	0	0	0	0	0	0	0	0	0	0	0	0	0	4	0	0	0	0	0	0	1.64336	0.60851		0.0882527	2.48536	1	1	wheat-miR-286	-0.0882527	2.48536	1	1	0.956837
wheat-miR-287	ACAUUCGUGGAAGUCGUGGCA	Xingli Ma et al (2015)	0	6	10	5	6	4	0	12	2	20	24	7	19	7	0	0	0	28	11	29	38	0.992659	1.0074		-0.892316	4.17835	0.394643	1	wheat-miR-287	0.892316	4.17835	0.394643	1	0.99999
wheat-miR-288	AAAACAUCCUAGCUCAACUG	Xingli Ma et al (2015)	0	0	0	0	0	0	0	0	0	0	0	0	0	0	0	0	0	0	0	0	0	1.64336	0.60851		0.0882527	2.48536	1	1	wheat-miR-288	-0.0882527	2.48536	1	1	0.956837
wheat-miR-289	ACGUUACUUGCCCGAGAUUCGAUC	Xingli Ma et al (2015)	0	0	0	0	0	0	0	2	0	0	1	0	0	0	8	1	0	1	0	0	0	1.32271	0.756026		0.0882527	2.48536	1	1	wheat-miR-289	-0.0882527	2.48536	1	1	0.986031
wheat-miR-290	AAGGCAGGUGCCUUAAGGCAC	Xingli Ma et al (2015)	0	0	0	1	0	0	0	0	0	0	0	0	0	0	0	0	1	0	0	0	0	1.94726	0.513543		0.0882527	2.48536	1	1	wheat-miR-290	-0.0882527	2.48536	1	1	0.924146
wheat-miR-291	AUGGGGUAAUCUCAUCUCAAC	Xingli Ma et al (2015)	0	15	5	5	53	28	19	0	1	0	1	0	0	0	0	59	1	48	0	21	54	17.0968	0.0584905		3.62849	4.48163	0.00753089	0.0725385	wheat-miR-291	-3.62849	4.48163	0.00753089	0.0725385	0.308328
wheat-miR-293	UGCAUGCCGUCGUCUGUACUCCCU	Xingli Ma et al (2015)	0	0	0	0	0	0	0	0	0	0	0	0	0	0	0	0	0	0	0	0	0	1.64336	0.60851		0.0882527	2.48536	1	1	wheat-miR-293	-0.0882527	2.48536	1	1	0.956837
wheat-miR-294	CAGAUCCGAGACCGUGGAAGACG	Xingli Ma et al (2015)	0	0	0	0	0	0	0	0	0	0	0	0	0	0	0	0	0	0	0	0	0	1.64336	0.60851		0.0882527	2.48536	1	1	wheat-miR-294	-0.0882527	2.48536	1	1	0.956837
wheat-miR-295	GCACACAUUGGACUGGAAGGCUG	Xingli Ma et al (2015)	0	0	0	0	0	0	0	0	0	0	0	0	0	0	0	0	0	0	0	0	0	1.64336	0.60851		0.0882527	2.48536	1	1	wheat-miR-295	-0.0882527	2.48536	1	1	0.956837
wheat-miR-296	AAAGAAUCUUUGCCGUCUGCUGGCA	Xingli Ma et al (2015)	0	0	0	0	0	0	1	0	0	0	0	0	0	0	0	0	0	0	0	0	0	1.7031	0.587166		0.0882527	2.48536	1	1	wheat-miR-296	-0.0882527	2.48536	1	1	0.950631
wheat-miR-297	AAAUUGUAGCCAAGAGAUUCAACG	Xingli Ma et al (2015)	0	0	0	0	0	0	0	1	0	0	0	0	0	0	0	0	0	0	0	0	0	1.52173	0.657145		0.0882527	2.48536	1	1	wheat-miR-297	-0.0882527	2.48536	1	1	0.968898
wheat-miR-298	UGCCCUACCCAAACGGACAGAAUC	Xingli Ma et al (2015)	0	0	0	0	2	0	0	1	0	3	0	0	1	0	0	0	4	1	1	1	4	1.48917	0.671517		0.0882527	2.48536	1	1	wheat-miR-298	-0.0882527	2.48536	1	1	0.97196
wheat-miR-299	UUCUAGGACUCUUCUUUU	Xingli Ma et al (2015)	0	0	0	0	0	0	0	0	0	0	0	0	0	0	0	0	0	0	0	0	0	1.64336	0.60851		0.0882527	2.48536	1	1	wheat-miR-299	-0.0882527	2.48536	1	1	0.956837
wheat-miR-300	GUUCCAGAACCGGUACUAAAGGUC	Xingli Ma et al (2015)	0	0	0	0	0	2	0	0	0	0	0	0	0	1	0	0	0	0	0	0	0	1.87121	0.534414		0.0882527	2.48536	1	1	wheat-miR-300	-0.0882527	2.48536	1	1	0.932527
wheat-miR-301	UUCCGCGAGAGGCACGGUUGUGAU	Xingli Ma et al (2015)	0	0	0	0	0	0	0	0	0	0	0	0	0	0	0	0	0	0	0	0	0	1.64336	0.60851		0.0882527	2.48536	1	1	wheat-miR-301	-0.0882527	2.48536	1	1	0.956837
wheat-miR-302	CAUCAACCGUGGUAACCU	Xingli Ma et al (2015)	0	0	0	0	0	0	0	0	0	0	0	0	0	0	7	2	0	0	0	0	0	1.64336	0.60851		0.0882527	2.48536	1	1	wheat-miR-302	-0.0882527	2.48536	1	1	0.956837
wheat-miR-303	UUAUGGAACGGAGGGAGUACU	Xingli Ma et al (2015)	0	4	8	1	17	17	3	11	4	9	14	8	16	7	4	4	1	0	18	5	3	1.47589	0.677559		-0.439283	4.22236	0.745855	1	wheat-miR-303	0.439283	4.22236	0.745855	1	0.973184
wheat-miR-304	UUACAUUAUGGGACGGAGGGAGU	Xingli Ma et al (2015)	0	6	8	8	20	21	1	47	17	72	72	58	73	68	6	2	0	29	2	4	1	0.385139	2.59647		-2.27045	5.7255	0.00496338	0.0521295	wheat-miR-304	2.27045	5.7255	0.00496338	0.0521295	0.852781
wheat-miR-305	UAUAGUGACCUAUCAUGGCAAUU	Xingli Ma et al (2015)	0	1	0	6	10	4	0	0	0	0	0	0	1	0	0	0	9	1	3	0	0	6.27509	0.15936		1.59888	3.11322	0.521739	1	wheat-miR-305	-1.59888	3.11322	0.521739	1	0.577535
wheat-miR-306	AUGUCAAGUGAACUCGGUGGCGCC	Xingli Ma et al (2015)	0	0	0	0	0	0	0	0	0	0	0	0	0	2	18	17	0	0	0	0	1	1.38177	0.723709		0.0882527	2.48536	1	1	wheat-miR-306	-0.0882527	2.48536	1	1	0.981387
wheat-miR-307	GACAUCCGGAGUCCUGCCUAGCCU	Xingli Ma et al (2015)	0	0	0	0	0	0	0	1	0	2	0	2	2	1	4	0	0	0	0	0	1	0.975629	1.02498		-0.852789	2.69013	0.658385	1	wheat-miR-307	0.852789	2.69013	0.658385	1	0.99989
wheat-miR-308	AAUAUGGACAUUAAUGGCGCACCA	Xingli Ma et al (2015)	0	0	0	0	1	3	0	5	1	3	9	0	9	6	10	0	1	0	2	0	0	0.594194	1.68295		-1.82238	3.03512	0.282609	1	wheat-miR-308	1.82238	3.03512	0.282609	1	0.95274
wheat-miR-309	CCCAGACAACCAGUCGGAAGCGGC	Xingli Ma et al (2015)	0	0	0	0	0	0	0	0	0	0	0	0	0	0	0	0	0	0	0	0	0	1.64336	0.60851		0.0882527	2.48536	1	1	wheat-miR-309	-0.0882527	2.48536	1	1	0.956837
wheat-miR-310	AAUGGAGCAGUUGGUAGUCUCGCU	Xingli Ma et al (2015)	0	38	20	32	20	14	1	418	76	399	485	199	593	407	152	89	4	183	21	91	20	0.132868	7.52626		-3.78859	8.11995	9.23605e-07	2.96031e-05	wheat-miR-310	3.78859	8.11995	9.23605e-07	2.96031e-05	0.521505
wheat-miR-311	GAUAAGAUAGUGAUUGAUAGAGU	Xingli Ma et al (2015)	0	0	0	0	0	0	0	0	0	0	0	0	0	0	0	0	0	0	0	0	0	1.64336	0.60851		0.0882527	2.48536	1	1	wheat-miR-311	-0.0882527	2.48536	1	1	0.956837
wheat-miR-312	GUGAAGUGCUUGGGGGAACU	Xingli Ma et al (2015)	0	0	0	0	0	0	0	0	0	0	0	0	0	0	0	0	0	0	0	0	0	1.64336	0.60851		0.0882527	2.48536	1	1	wheat-miR-312	-0.0882527	2.48536	1	1	0.956837
wheat-miR-313	AUAUUCGGACAUCGGAAAGGUUCC	Xingli Ma et al (2015)	0	1	2	1	1	0	1	1	0	0	1	0	0	0	2	0	0	0	1	3	0	2.56736	0.389505		0.636525	2.67158	1	1	wheat-miR-313	-0.636525	2.67158	1	1	0.855885
wheat-miR-314	ACAAGUAUUUCCGGACGGAGG	Xingli Ma et al (2015)	0	379	182	238	241	193	97	654	155	850	954	356	801	674	69	100	21	641	161	517	202	0.709877	1.4087		-1.39566	9.32404	0.0392008	0.278296	wheat-miR-314	1.39566	9.32404	0.0392008	0.278296	0.979132
wheat-miR-315	ACAUCAAUCGACAAACCUGAGGCAU	Xingli Ma et al (2015)	0	4	0	5	1	6	1	8	2	24	5	4	4	6	98	66	0	0	0	0	0	0.899281	1.112		-1.14187	3.62139	0.333681	1	wheat-miR-315	1.14187	3.62139	0.333681	1	0.99797
wheat-miR-316	UCACUGAAUGGUCACUGUUU	Xingli Ma et al (2015)	0	0	0	0	0	0	0	0	0	0	0	0	0	0	0	0	0	0	0	0	0	1.64336	0.60851		0.0882527	2.48536	1	1	wheat-miR-316	-0.0882527	2.48536	1	1	0.956837
wheat-miR-317	UGUCUACCGUGAAGUUGUGCACUC	Xingli Ma et al (2015)	0	0	0	0	0	0	0	0	0	0	0	0	0	0	0	0	0	0	0	0	0	1.64336	0.60851		0.0882527	2.48536	1	1	wheat-miR-317	-0.0882527	2.48536	1	1	0.956837
wheat-miR-318	AGUUUGGACCAACACUCAGAGGAG	Xingli Ma et al (2015)	0	0	0	0	0	0	0	2	1	1	1	0	4	1	22	8	1	0	0	1	0	0.737391	1.35613		-0.852789	2.69013	0.658385	1	wheat-miR-318	0.852789	2.69013	0.658385	1	0.983456
wheat-miR-319	CACGAGAUCGUAAUGGCUAAACCC	Xingli Ma et al (2015)	0	0	0	0	0	0	0	1	0	1	1	0	0	0	29	22	0	0	0	0	0	1.32018	0.75747		0.0882527	2.48536	1	1	wheat-miR-319	-0.0882527	2.48536	1	1	0.986219
wheat-miR-320	AUGAUACGUCGACACGUGGCACG	Xingli Ma et al (2015)	0	0	0	0	1	0	0	4	0	1	1	0	1	2	1	0	1	1	0	0	0	1.06568	0.938371		-0.852789	2.69013	0.658385	1	wheat-miR-320	0.852789	2.69013	0.658385	1	0.999271
wheat-miR-321	GCUUAGGCUUUUGGUUGUCCU	Xingli Ma et al (2015)	0	0	0	0	1	0	0	0	0	0	0	0	0	0	1	2	0	1	0	0	0	1.86942	0.534926		0.0882527	2.48536	1	1	wheat-miR-321	-0.0882527	2.48536	1	1	0.932724
wheat-miR-322	ACUUGUGCACGGGCAGUCAGAGCC	Xingli Ma et al (2015)	0	0	0	0	0	0	0	0	0	0	0	1	0	0	143	53	0	0	0	0	0	1.50451	0.66467		0.0882527	2.48536	1	1	wheat-miR-322	-0.0882527	2.48536	1	1	0.970528
wheat-miR-323	AAAGGCUGCAGCGGUACUACC	Xingli Ma et al (2015)	0	0	0	0	0	0	0	16	5	19	18	10	13	13	5	5	0	0	0	0	0	0.149858	6.67298		-3.12575	3.77374	0.0141459	0.121746	wheat-miR-323	3.12575	3.77374	0.0141459	0.121746	0.558335
wheat-miR-324	CACCUCCCCGGCAACGGCGCCA	Xingli Ma et al (2015)	0	0	0	0	0	0	0	0	0	0	0	0	0	0	0	0	0	0	0	0	0	1.64336	0.60851		0.0882527	2.48536	1	1	wheat-miR-324	-0.0882527	2.48536	1	1	0.956837
wheat-miR-325	AUUUGACGGUAUGCUUUGUGUAAC	Xingli Ma et al (2015)	0	3	0	0	0	0	0	2	0	1	2	0	2	3	17	3	0	0	0	2	0	1.27919	0.781747		-0.852789	2.69013	0.658385	1	wheat-miR-325	0.852789	2.69013	0.658385	1	0.989149
wheat-miR-326	AUCCGAGUGGCGGCAGCA	Xingli Ma et al (2015)	0	13	6	8	17	34	0	0	0	0	0	0	0	0	95	25	6	0	0	0	1	19.4752	0.0513475		3.15818	4.12235	0.0295884	0.219735	wheat-miR-326	-3.15818	4.12235	0.0295884	0.219735	0.281447
wheat-miR-327	UUGUGGUGGCCUUCGGGA	Xingli Ma et al (2015)	0	2	0	1	1	2	0	0	0	0	0	0	0	0	38	20	0	0	0	0	0	3.06201	0.326583		0.636525	2.67158	1	1	wheat-miR-327	-0.636525	2.67158	1	1	0.805173
wheat-miR-328	AAGGAAGUCACCUCGGUCUCGAGA	Xingli Ma et al (2015)	0	0	0	0	0	0	0	0	0	0	0	0	0	0	0	0	1	0	0	0	0	1.64336	0.60851		0.0882527	2.48536	1	1	wheat-miR-328	-0.0882527	2.48536	1	1	0.956837
wheat-miR-329	AAUUAGAGCACGUGGCUG	Xingli Ma et al (2015)	0	0	0	0	0	0	0	0	0	0	0	0	0	0	0	0	0	0	0	0	0	1.64336	0.60851		0.0882527	2.48536	1	1	wheat-miR-329	-0.0882527	2.48536	1	1	0.956837
wheat-miR-330	AACUGAAUUUGAAAUGAU	Xingli Ma et al (2015)	0	0	0	0	1	3	3	0	0	0	0	0	0	0	87	3	0	0	1	1	1	2.65609	0.376493		0.0882527	2.48536	1	1	wheat-miR-330	-0.0882527	2.48536	1	1	0.846465
wheat-miR-331	AGAGGAGAACCCAAAACA	Xingli Ma et al (2015)	0	0	0	0	0	0	0	0	0	0	0	0	0	0	0	0	0	0	0	0	0	1.64336	0.60851		0.0882527	2.48536	1	1	wheat-miR-331	-0.0882527	2.48536	1	1	0.956837
wheat-miR-332	UGGGAAGCUGCAUCUGCA	Xingli Ma et al (2015)	0	0	0	0	0	0	0	0	0	0	0	0	0	0	0	0	0	0	0	0	0	1.64336	0.60851		0.0882527	2.48536	1	1	wheat-miR-332	-0.0882527	2.48536	1	1	0.956837
wheat-miR-333	GCACCCUAGAACACACAAGUUGAU	Xingli Ma et al (2015)	0	0	0	0	0	0	0	8	0	3	5	1	2	2	4	0	0	0	0	0	0	0.599458	1.66817		-1.41755	2.87178	0.430642	1	wheat-miR-333	1.41755	2.87178	0.430642	1	0.954278
wheat-miR-334	AUAAAUACAUGGGUAUGGGCACUC	Xingli Ma et al (2015)	0	0	0	0	0	1	0	0	0	0	0	0	0	0	0	0	0	0	0	0	0	1.84584	0.541758		0.0882527	2.48536	1	1	wheat-miR-334	-0.0882527	2.48536	1	1	0.935303
wheat-miR-335	CACGUGGGAGAUAUAGCCGCA	Xingli Ma et al (2015)	0	4	1	3	5	3	4	33	5	20	30	24	30	23	1	8	1	6	7	5	3	0.338429	2.95483		-2.54395	4.44535	0.0114318	0.102172	wheat-miR-335	2.54395	4.44535	0.0114318	0.102172	0.815772
wheat-miR-336	AACGCUUGUGUCUGUACUGAUGCU	Xingli Ma et al (2015)	0	2	0	0	1	3	0	3	0	2	6	1	3	4	20	28	0	5	0	0	0	1.13359	0.882152		-0.304517	2.85348	1	1	wheat-miR-336	0.304517	2.85348	1	1	0.99717
wheat-miR-337	AUUCCAGAACCGGGACUAAAGGCC	Xingli Ma et al (2015)	0	5	0	0	6	3	1	2	0	7	5	1	6	2	0	0	0	2	1	1	1	1.67432	0.597258		-0.162353	3.2675	1	1	wheat-miR-337	0.162353	3.2675	1	1	0.95364
wheat-miR-338	GCCAAAUUGGAAGGGUGUUGGGCU	Xingli Ma et al (2015)	0	0	0	0	0	0	0	0	0	0	0	0	0	1	0	0	0	0	0	0	0	1.50125	0.666109		0.0882527	2.48536	1	1	wheat-miR-338	-0.0882527	2.48536	1	1	0.970833
wheat-miR-340	UGGACCUGCCUCGACGUCAUCU	Xingli Ma et al (2015)	0	0	0	0	0	0	0	0	0	0	0	0	0	0	3	0	0	0	0	0	0	1.64336	0.60851		0.0882527	2.48536	1	1	wheat-miR-340	-0.0882527	2.48536	1	1	0.956837
wheat-miR-341	UCUAGUCUAGUCCCUGUAACCAAA	Xingli Ma et al (2015)	0	0	0	0	1	0	0	2	0	1	0	0	0	1	0	0	0	0	0	0	0	1.39842	0.715092		0.0882527	2.48536	1	1	wheat-miR-341	-0.0882527	2.48536	1	1	0.980002
wheat-miR-342	GGGCCCAUGUAGGUGGCAUGACAA	Xingli Ma et al (2015)	0	0	0	0	0	0	0	1	0	0	0	0	0	0	0	0	0	3	0	0	0	1.52173	0.657145		0.0882527	2.48536	1	1	wheat-miR-342	-0.0882527	2.48536	1	1	0.968898
wheat-miR-343	UUUCCCGGCUAGUGCACC	Xingli Ma et al (2015)	0	2	1	0	0	3	0	0	0	0	0	0	1	0	186	146	0	0	0	0	0	2.76708	0.361391		0.636525	2.67158	1	1	wheat-miR-343	-0.636525	2.67158	1	1	0.83487
wheat-miR-344	AUCUAUUUUGGAACGAAGGGA	Xingli Ma et al (2015)	0	12	18	19	36	24	3	17	1	21	14	4	20	13	6	3	2	12	21	16	17	3.14233	0.318235		0.789524	4.88169	0.421156	1	wheat-miR-344	-0.789524	4.88169	0.421156	1	0.797377
wheat-miR-345	UCGGACCCGGCGUCAUUCCCC	Xingli Ma et al (2015)	0	0	1	0	1	0	0	1	0	0	0	0	0	0	2	0	1	1	0	2	1	1.96702	0.508383		0.0882527	2.48536	1	1	wheat-miR-345	-0.0882527	2.48536	1	1	0.921957
wheat-miR-346	UUGGUGGCUUGAACCGGGACC	Xingli Ma et al (2015)	0	2	2	3	1	2	57	26	9	16	20	15	32	26	24	32	6	1	1	1	1	0.45003	2.22208		-2.07159	4.54311	0.042606	0.290126	wheat-miR-346	2.07159	4.54311	0.042606	0.290126	0.893587
wheat-miR-347	CCCCCCUGACUGCUGGGACC	Xingli Ma et al (2015)	0	1	0	0	0	0	1	1	0	0	0	0	1	0	24	1	2	1	0	0	0	1.67632	0.596543		0.0882527	2.48536	1	1	wheat-miR-347	-0.0882527	2.48536	1	1	0.953431
wheat-miR-349	ACAUGUCAGUGACCCAAAGGC	Xingli Ma et al (2015)	0	11	4	13	5	9	0	18	7	24	17	8	13	9	6	3	1	3	1	5	0	1.03025	0.970642		-0.894473	4.42545	0.395441	1	wheat-miR-349	0.894473	4.42545	0.395441	1	0.99984
wheat-miR-350	UGUGUUUCGUUGGCUCCC	Xingli Ma et al (2015)	0	0	0	0	0	0	0	0	0	1	0	1	1	2	3	1	0	0	0	0	0	1.13788	0.878827		0.0882527	2.48536	1	1	wheat-miR-350	-0.0882527	2.48536	1	1	0.996997
wheat-miR-351	UUACAGACGGCAAAGUGAGCUCUU	Xingli Ma et al (2015)	0	1	0	0	2	2	6	2	0	3	7	1	12	3	5	4	0	5	1	5	12	0.932578	1.0723		-0.869279	3.01708	0.726708	1	wheat-miR-351	0.869279	3.01708	0.726708	1	0.999122
wheat-miR-352	AUCCGUAUUUAGACAAAUCUAAGA	Xingli Ma et al (2015)	0	1	0	0	7	1	0	0	0	0	0	0	1	0	0	0	5	3	1	1	0	3.39723	0.294358		0.636525	2.67158	1	1	wheat-miR-352	-0.636525	2.67158	1	1	0.77348
wheat-miR-353	GGGACCUUUCUUUGGAUA	Xingli Ma et al (2015)	0	0	1	0	0	0	0	0	0	0	0	0	0	0	54	4	0	0	0	0	0	1.89817	0.526822		0.0882527	2.48536	1	1	wheat-miR-353	-0.0882527	2.48536	1	1	0.929565
wheat-miR-354	UGUUGACUAAGUUGACAAAGCCCU	Xingli Ma et al (2015)	0	0	0	0	0	0	0	0	0	0	0	0	0	0	0	0	0	0	0	0	0	1.64336	0.60851		0.0882527	2.48536	1	1	wheat-miR-354	-0.0882527	2.48536	1	1	0.956837
wheat-miR-355	GCUGGCUCUGUUACCGGCGUGAAC	Xingli Ma et al (2015)	0	0	0	0	0	0	0	0	0	0	0	0	0	0	0	0	0	0	0	0	0	1.64336	0.60851		0.0882527	2.48536	1	1	wheat-miR-355	-0.0882527	2.48536	1	1	0.956837
wheat-miR-356	AAACGUUCUUAUAUUAUGGGA	Xingli Ma et al (2015)	0	0	2	1	13	17	2	51	5	58	36	29	84	28	5	3	15	8	3	9	1	0.327679	3.05176		-2.5241	5.04952	0.0047504	0.0503952	wheat-miR-356	2.5241	5.04952	0.0047504	0.0503952	0.806177
wheat-miR-357	AUUAACGGGCCAGAUCUGGCUUCG	Xingli Ma et al (2015)	0	0	0	0	0	0	0	0	0	0	0	0	0	0	0	0	0	0	0	0	0	1.64336	0.60851		0.0882527	2.48536	1	1	wheat-miR-357	-0.0882527	2.48536	1	1	0.956837
wheat-miR-358	UUUUGUCACGGCAGAUGUCCUAG	Xingli Ma et al (2015)	0	0	0	0	0	0	0	0	0	1	0	0	0	1	0	0	0	0	0	0	0	1.39628	0.716189		0.0882527	2.48536	1	1	wheat-miR-358	-0.0882527	2.48536	1	1	0.980182
wheat-miR-359	UUGCAACUGGGACAACAACAA	Xingli Ma et al (2015)	0	0	0	0	0	0	0	3	0	0	0	1	1	0	3	0	0	0	0	0	0	1.16353	0.859454		0.0882527	2.48536	1	1	wheat-miR-359	-0.0882527	2.48536	1	1	0.995875
wheat-miR-360	GUUUGAGAAACGGAUGACCGAGAC	Xingli Ma et al (2015)	0	0	0	0	0	0	0	3	0	1	2	1	0	1	5	0	0	0	1	1	0	0.9816	1.01875		-0.852789	2.69013	0.658385	1	wheat-miR-360	0.852789	2.69013	0.658385	1	0.999938
wheat-miR-361	UUCCUCAGACCCAAUACCCAUU	Xingli Ma et al (2015)	0	0	0	0	0	0	0	0	0	0	0	0	0	0	0	0	0	0	0	0	0	1.64336	0.60851		0.0882527	2.48536	1	1	wheat-miR-361	-0.0882527	2.48536	1	1	0.956837
wheat-miR-362	UAGUUCAAGGAGAAUACGGUGAGG	Xingli Ma et al (2015)	0	0	0	0	0	0	0	0	0	0	0	0	0	0	0	0	0	0	0	0	0	1.64336	0.60851		0.0882527	2.48536	1	1	wheat-miR-362	-0.0882527	2.48536	1	1	0.956837
wheat-miR-363	UCCCCAGCGGAGUCGCCA	Xingli Ma et al (2015)	0	1221	342	376	923	3548	17	23	3	36	29	13	24	16	4950	1867	1196	17	4	13	5	99.7419	0.0100259		5.74993	9.70943	1.16353e-11	1.27236e-09	wheat-miR-363	-5.74993	9.70943	1.16353e-11	1.27236e-09	0.0803045
wheat-miR-364	AAGAUAUGACUCUAUAUGAAUGCC	Xingli Ma et al (2015)	0	0	0	1	0	0	0	1	0	1	1	0	0	0	5	3	0	1	1	2	0	1.56432	0.639255		0.0882527	2.48536	1	1	wheat-miR-364	-0.0882527	2.48536	1	1	0.964778
wheat-miR-365	UCGACCACAGUCUCGGGGACU	Xingli Ma et al (2015)	0	0	1	0	0	0	0	7	3	12	11	4	6	12	10	2	3	1	0	0	0	0.274854	3.6383		-2.39706	3.31973	0.084472	0.477306	wheat-miR-365	2.39706	3.31973	0.084472	0.477306	0.752044
wheat-miR-366	AGCCCAGCAGCCGCACCA	Xingli Ma et al (2015)	0	0	0	0	0	0	0	0	0	0	0	0	0	0	0	1	0	0	0	0	0	1.64336	0.60851		0.0882527	2.48536	1	1	wheat-miR-366	-0.0882527	2.48536	1	1	0.956837
wheat-miR-367	CCCUUCGGCCGUAGUACCGCA	Xingli Ma et al (2015)	0	0	0	0	0	0	0	0	0	1	1	0	0	0	0	0	0	1	0	0	2	1.41076	0.708836		0.0882527	2.48536	1	1	wheat-miR-367	-0.0882527	2.48536	1	1	0.978955
wheat-miR-368	ACGGGUGCGCUGCGACCGGCC	Xingli Ma et al (2015)	0	0	0	0	0	0	0	0	0	0	0	0	0	0	0	0	0	0	0	0	0	1.64336	0.60851		0.0882527	2.48536	1	1	wheat-miR-368	-0.0882527	2.48536	1	1	0.956837
wheat-miR-369	GACAAGUAUUUUCGGACGGAGGGA	Xingli Ma et al (2015)	0	45	54	43	51	46	53	23	11	42	46	13	49	25	21	17	0	67	5	26	5	2.75947	0.362389		0.584022	6.01922	0.477755	1	wheat-miR-369	-0.584022	6.01922	0.477755	1	0.835659
wheat-miR-370	AAAAAUUGUUACUAGUGGCGCACC	Xingli Ma et al (2015)	0	0	0	1	0	0	0	0	0	0	0	1	0	0	9	7	0	0	0	0	0	1.78273	0.560938		0.0882527	2.48536	1	1	wheat-miR-370	-0.0882527	2.48536	1	1	0.94215
wheat-miR-371	CGAGUGCUUGUAACCUGAG	Xingli Ma et al (2015)	0	3	0	0	0	0	0	0	0	0	0	0	0	0	59	11	0	0	0	0	0	2.36894	0.422131		0.0882527	2.48536	1	1	wheat-miR-371	-0.0882527	2.48536	1	1	0.877381
wheat-miR-372	AGCCUUUGUUGGGCAUGUCGAGAA	Xingli Ma et al (2015)	0	1	0	0	4	0	0	0	0	1	0	3	0	0	0	0	0	0	1	0	0	2.05232	0.487254		0.636525	2.67158	1	1	wheat-miR-372	-0.636525	2.67158	1	1	0.912476
wheat-miR-373	AUCCUACUUGGGGCGCCU	Xingli Ma et al (2015)	0	0	0	0	0	0	0	0	0	0	0	0	0	0	0	1	1	0	0	0	0	1.64336	0.60851		0.0882527	2.48536	1	1	wheat-miR-373	-0.0882527	2.48536	1	1	0.956837
wheat-miR-374	AAUUAACUGAUGCUGAAAUG	Xingli Ma et al (2015)	0	0	0	0	0	0	0	0	0	0	0	0	0	0	0	0	0	0	0	0	0	1.64336	0.60851		0.0882527	2.48536	1	1	wheat-miR-374	-0.0882527	2.48536	1	1	0.956837
wheat-miR-375	ACGGUAUAUGUGGAUUGCACUAGC	Xingli Ma et al (2015)	0	0	0	0	0	0	0	0	0	3	1	1	1	3	0	0	0	0	1	0	0	0.920107	1.08683		-0.852789	2.69013	0.658385	1	wheat-miR-375	0.852789	2.69013	0.658385	1	0.998751
wheat-miR-376	UUCGCCGGAGCAGCGUGCUGUGA	Xingli Ma et al (2015)	0	1	5	2	1	2	0	0	0	0	0	0	0	0	31	0	0	0	0	2	0	4.39813	0.227369		1.03286	2.83534	1	1	wheat-miR-376	-1.03286	2.83534	1	1	0.691427
wheat-miR-377	AAUUUCCGUGCCAAAAACUAUACA	Xingli Ma et al (2015)	0	0	0	0	0	0	0	0	0	0	0	0	1	0	0	0	0	0	0	0	0	1.52117	0.657389		0.0882527	2.48536	1	1	wheat-miR-377	-0.0882527	2.48536	1	1	0.968952
wheat-miR-378	AGUCCCGAGGCACCCACGAG	Xingli Ma et al (2015)	0	0	0	0	0	0	0	0	0	0	0	0	0	0	0	0	0	0	0	0	0	1.64336	0.60851		0.0882527	2.48536	1	1	wheat-miR-378	-0.0882527	2.48536	1	1	0.956837
wheat-miR-379	AAUGUAAGACGUUUUUUGACACUA	Xingli Ma et al (2015)	0	1	0	1	8	1	0	8	1	7	2	3	10	3	0	0	1	29	18	23	5	0.992302	1.00776		-0.877773	3.28479	0.769726	1	wheat-miR-379	0.877773	3.28479	0.769726	1	0.999989
wheat-miR-380	CCUCCGUCCCAUAAUGUAAGA	Xingli Ma et al (2015)	1	68	73	52	89	72	31	128	36	153	139	92	162	126	9	19	29	53	9	41	11	1.03597	0.965282		-0.849942	7.1665	0.226824	1	wheat-miR-380	0.849942	7.1665	0.226824	1	0.999775
wheat-miR-381	GAGUGUAUGCGCGUGUAUAUGAGC	Xingli Ma et al (2015)	0	0	0	0	0	0	1	0	0	0	0	0	0	0	1	0	3	3	0	0	0	1.7031	0.587166		0.0882527	2.48536	1	1	wheat-miR-381	-0.0882527	2.48536	1	1	0.950631
wheat-miR-382	UCCGUCCGGAAAUACUUGUCC	Xingli Ma et al (2015)	0	75	38	38	41	33	207	272	80	404	444	163	348	276	22	32	3	504	84	397	45	0.345261	2.89636		-2.44048	7.96413	0.000694325	0.0103054	wheat-miR-382	2.44048	7.96413	0.000694325	0.0103054	0.821648
wheat-miR-383	CUCAGCCCCUCUUAUAGCGU	Xingli Ma et al (2015)	0	4	4	5	2	3	0	25	11	27	21	13	19	21	0	1	1	15	5	2	0	0.364489	2.74357		-2.28852	4.49519	0.0236304	0.182278	wheat-miR-383	2.28852	4.49519	0.0236304	0.182278	0.837309
wheat-miR-384	AUGAACCGGGACUAAAGGGCAGCC	Xingli Ma et al (2015)	0	5	4	2	4	8	0	37	17	58	48	24	39	47	184	72	0	2	3	3	0	0.227506	4.39549		-3.09253	5.11713	0.00117645	0.0158244	wheat-miR-384	3.09253	5.11713	0.00117645	0.0158244	0.691621
wheat-miR-385	AAUGUAAGACGUUUUUUGACACU	Xingli Ma et al (2015)	0	1	2	1	23	6	0	31	2	21	11	10	29	16	0	0	2	97	49	83	12	0.768581	1.3011		-1.34603	4.26589	0.219277	1	wheat-miR-385	1.34603	4.26589	0.219277	1	0.987614
wheat-miR-386	GGGGGCCGCAGUGACCAGGCCCGGG	Xingli Ma et al (2015)	0	188	27	29	340	1446	48	6	5	18	12	1	39	11	71653	56244	37	3	5	4	0	40.8466	0.0244819		4.41289	8.07574	1.13828e-07	4.80924e-06	wheat-miR-386	-4.41289	8.07574	1.13828e-07	4.80924e-06	0.162794
wheat-miR-387	UUGAAACUGUAGAUGUGCGGU	Xingli Ma et al (2015)	0	1	0	0	2	0	1	2	0	1	1	0	2	0	0	0	0	4	0	0	0	1.61379	0.61966		0.0882527	2.48536	1	1	wheat-miR-387	-0.0882527	2.48536	1	1	0.959848
wheat-miR-388	GUUUUUUGUUCGUUUGGAUCGGCC	Xingli Ma et al (2015)	0	0	0	0	1	1	0	2	2	2	2	0	2	0	0	2	0	1	0	0	0	0.788965	1.26748		-0.852789	2.69013	0.658385	1	wheat-miR-388	0.852789	2.69013	0.658385	1	0.989939
wheat-miR-389	AGGUUUCACUAUAGACCACAUACG	Xingli Ma et al (2015)	0	0	0	0	0	0	0	0	0	0	0	0	0	0	0	0	0	0	0	0	0	1.64336	0.60851		0.0882527	2.48536	1	1	wheat-miR-389	-0.0882527	2.48536	1	1	0.956837
wheat-miR-390	GACCUGUAUGGGGCACCA	Xingli Ma et al (2015)	0	12	3	4	15	27	0	0	0	0	0	0	0	0	0	0	7	0	0	0	0	15.3837	0.0650037		2.79931	3.86275	0.0729734	0.430659	wheat-miR-390	-2.79931	3.86275	0.0729734	0.430659	0.331544
wheat-miR-391	AAAACGGACAAACCAGACAGCCC	Xingli Ma et al (2015)	0	0	0	0	1	0	0	0	0	0	0	0	0	0	0	0	0	1	0	0	0	1.86942	0.534926		0.0882527	2.48536	1	1	wheat-miR-391	-0.0882527	2.48536	1	1	0.932724
wheat-miR-392	UCGUCUCUGAAUCGUCCAAGA	Xingli Ma et al (2015)	0	1	1	0	0	0	1335	0	0	0	0	0	0	0	0	0	0	0	0	0	0	81.8919	0.0122112		5.22627	5.81602	8.55173e-06	0.000214833	wheat-miR-392	-5.22627	5.81602	8.55173e-06	0.000214833	0.0941844
wheat-miR-393	GGUGGCUGUAGUUCGGUGGU	Xingli Ma et al (2015)	0	0	0	0	0	0	0	0	0	0	0	0	0	0	0	0	0	0	0	0	0	1.64336	0.60851		0.0882527	2.48536	1	1	wheat-miR-393	-0.0882527	2.48536	1	1	0.956837
wheat-miR-394	AAAUAUUGGCUAGAGAUUGGUUGC	Xingli Ma et al (2015)	0	0	1	0	1	3	3	1	1	1	2	0	3	1	0	0	0	2	0	1	0	1.35332	0.738921		-0.304517	2.85348	1	1	wheat-miR-394	0.304517	2.85348	1	1	0.983678
wheat-miR-395	AGGGUUUAGUCCGUAGAGGCAAUC	Xingli Ma et al (2015)	0	0	1	0	1	0	0	1	0	0	2	1	0	2	0	3	0	0	0	1	0	1.39142	0.718693		0.0882527	2.48536	1	1	wheat-miR-395	-0.0882527	2.48536	1	1	0.980588
wheat-miR-396	UCCCGACUGCCAGGCACUUCC	Xingli Ma et al (2015)	0	0	0	0	0	0	0	0	0	0	0	0	0	0	0	0	0	0	0	0	0	1.64336	0.60851		0.0882527	2.48536	1	1	wheat-miR-396	-0.0882527	2.48536	1	1	0.956837
wheat-miR-397	AAUUAAUAUGGAUCGGAGGGA	Xingli Ma et al (2015)	0	134	102	86	44	52	12	87	31	107	147	61	124	91	4	52	0	33	159	87	29	1.57374	0.635428		-0.251857	7.08395	0.731701	1	wheat-miR-397	0.251857	7.08395	0.731701	1	0.96385
wheat-miR-398	AGCCCAGAGAUCGAGGAGAAGUCU	Xingli Ma et al (2015)	0	0	0	0	0	0	0	0	0	1	0	0	0	2	0	0	0	0	0	0	0	1.29234	0.773788		0.0882527	2.48536	1	1	wheat-miR-398	-0.0882527	2.48536	1	1	0.988236
wheat-miR-399	UCCGUUCCUAAAUGUAAGUCU	Xingli Ma et al (2015)	0	204	50	119	211	160	79	159	15	155	217	93	250	153	4	10	5	830	328	722	67	1.94736	0.513517		0.0540547	7.71087	0.944723	1	wheat-miR-399	-0.0540547	7.71087	0.944723	1	0.924135
wheat-miR-400	AGACACUUAUUUUGGGACGGA	Xingli Ma et al (2015)	0	23	47	66	89	48	129	211	54	241	266	137	329	288	15	49	2	87	49	76	10	0.504028	1.98402		-1.8917	7.66915	0.00748121	0.0725385	wheat-miR-400	1.8917	7.66915	0.00748121	0.0725385	0.920071
wheat-miR-401	CGGAUUGUGACUGAACGCCG	Xingli Ma et al (2015)	0	0	0	0	0	0	0	0	0	0	0	0	0	0	8	6	0	0	0	0	0	1.64336	0.60851		0.0882527	2.48536	1	1	wheat-miR-401	-0.0882527	2.48536	1	1	0.956837
wheat-miR-402	AACUAACUCUAACCCAUGGAUCCA	Xingli Ma et al (2015)	0	0	0	0	0	1	1	0	0	1	2	0	0	0	0	5	0	1	0	0	0	1.52759	0.654625		0.0882527	2.48536	1	1	wheat-miR-402	-0.0882527	2.48536	1	1	0.968339
wheat-miR-403	AAUAGAUGACCCAACUUUGU	Xingli Ma et al (2015)	0	120	75	91	65	72	18	121	6	118	108	60	142	111	164	145	14	185	130	250	63	1.80604	0.553697		-0.0417502	6.99659	0.977656	1	wheat-miR-403	0.0417502	6.99659	0.977656	1	0.939632
wheat-miR-404	GAGGAAACGGACUUGUGUUGGAGC	Xingli Ma et al (2015)	0	0	0	0	0	0	0	1	0	0	0	0	2	1	3	0	0	0	0	1	0	1.23077	0.812502		0.0882527	2.48536	1	1	wheat-miR-404	-0.0882527	2.48536	1	1	0.992267
wheat-miR-405	UUCGCCGGUGACGCGUUUCCCU	Xingli Ma et al (2015)	0	1	2	0	0	0	1	0	0	0	0	0	0	0	21	49	0	5	1	0	2	2.45459	0.4074		0.0882527	2.48536	1	1	wheat-miR-405	-0.0882527	2.48536	1	1	0.868036
wheat-miR-406	AAACGUCUGGGCUGACCGGCACCC	Xingli Ma et al (2015)	0	0	0	0	0	0	0	2	0	2	5	1	3	0	0	2	0	2	0	1	0	0.793673	1.25997		-0.852789	2.69013	0.658385	1	wheat-miR-406	0.852789	2.69013	0.658385	1	0.990434
wheat-miR-407	AUAUUAUGGGACGGAGGGAGU	Xingli Ma et al (2015)	0	51	77	42	121	87	40	262	59	287	289	250	340	300	4	31	2	52	22	44	18	0.529527	1.88848		-1.81699	7.90599	0.00987832	0.0909099	wheat-miR-407	1.81699	7.90599	0.00987832	0.0909099	0.930631
wheat-miR-408	UAAACCGGAUUUUUCUGAAGCACC	Xingli Ma et al (2015)	0	0	0	0	0	0	0	0	0	0	0	0	0	0	21	17	0	0	0	0	0	1.64336	0.60851		0.0882527	2.48536	1	1	wheat-miR-408	-0.0882527	2.48536	1	1	0.956837
wheat-miR-409	AUAUACUAAUGGCGCAUCUGAGGU	Xingli Ma et al (2015)	0	0	0	0	0	0	0	0	0	0	0	0	0	0	4	0	0	0	0	0	0	1.64336	0.60851		0.0882527	2.48536	1	1	wheat-miR-409	-0.0882527	2.48536	1	1	0.956837
wheat-miR-410	AAAAGUCCCUGUAAACAAACACCC	Xingli Ma et al (2015)	0	0	0	0	0	0	0	0	0	0	0	0	0	0	0	0	0	0	0	0	0	1.64336	0.60851		0.0882527	2.48536	1	1	wheat-miR-410	-0.0882527	2.48536	1	1	0.956837
wheat-miR-411	AUGUAGAACCACCCCGAUU	Xingli Ma et al (2015)	0	0	1	0	0	0	0	3	0	6	5	2	7	10	2	1	0	2	0	0	1	0.494336	2.02292		-1.82238	3.03512	0.282609	1	wheat-miR-411	1.82238	3.03512	0.282609	1	0.915748
wheat-miR-412	GCCCGGGCAGUUAGGUAAAGUCACA	Xingli Ma et al (2015)	0	5	3	4	4	10	3	11	4	16	10	9	14	8	1	5	0	0	1	0	0	0.914252	1.09379		-1.07938	3.9695	0.352672	1	wheat-miR-412	1.07938	3.9695	0.352672	1	0.998552
wheat-miR-413	UCGUAAACUGAAAUUAACGACCU	Xingli Ma et al (2015)	0	0	0	0	1	2	0	0	0	0	1	0	2	0	0	2	0	0	0	0	0	1.82943	0.546618		0.0882527	2.48536	1	1	wheat-miR-413	-0.0882527	2.48536	1	1	0.937092
wheat-miR-414	UCCAUGACUGAAUAAUAAAUACG	Xingli Ma et al (2015)	0	0	0	0	0	0	0	0	0	0	0	0	0	0	0	0	0	0	0	0	0	1.64336	0.60851		0.0882527	2.48536	1	1	wheat-miR-414	-0.0882527	2.48536	1	1	0.956837
wheat-miR-416	AUUCUUGUCUUAGAUUUGUCUAGA	Xingli Ma et al (2015)	0	1	0	1	2	1	5	3	0	3	5	1	1	0	0	7	1	5	0	5	0	1.5165	0.659412		-0.304517	2.85348	1	1	wheat-miR-416	0.304517	2.85348	1	1	0.969395
wheat-miR-417	AGCGUGACUGGGAGCUAGGUCGCC	Xingli Ma et al (2015)	0	0	0	0	0	0	0	0	0	0	0	0	0	0	5	0	0	0	0	0	0	1.64336	0.60851		0.0882527	2.48536	1	1	wheat-miR-417	-0.0882527	2.48536	1	1	0.956837
wheat-miR-418	AGUAGAACCAAGUCGACUGCC	Xingli Ma et al (2015)	0	1	0	0	0	0	0	54	11	36	44	20	46	45	24	17	1	1	0	0	1	0.069618	14.3641		-4.44019	4.83532	8.43945e-05	0.00165147	wheat-miR-418	4.44019	4.83532	8.43945e-05	0.00165147	0.347315
wheat-miR-419	GCGACUGGGCCGAUUUUUUGGCGC	Xingli Ma et al (2015)	0	0	0	0	0	0	2	0	0	0	1	0	0	0	0	0	0	5	0	0	0	1.62838	0.614108		0.0882527	2.48536	1	1	wheat-miR-419	-0.0882527	2.48536	1	1	0.958368
wheat-miR-420	UCACCGGCGCUGCACACAAUG	Xingli Ma et al (2015)	0	1	3	1	2	2	32	72	18	136	230	67	148	104	123	478	9	21	0	4	28	0.0777093	12.8685		-4.62543	6.27206	6.62507e-07	2.32377e-05	wheat-miR-420	4.62543	6.27206	6.62507e-07	2.32377e-05	0.373734
wheat-miR-421	UAUCCUGUACAAAUAAGCACC	Xingli Ma et al (2015)	0	4	0	2	2	2	1	0	0	3	6	2	3	1	8	6	0	19	1	9	3	1.82778	0.547113		0.0918192	2.99918	1	1	wheat-miR-421	-0.0918192	2.99918	1	1	0.937272
wheat-miR-422	ACGAUGUGGUAGAUGCAU	Xingli Ma et al (2015)	0	0	0	0	1	0	1	0	0	2	3	0	1	1	3	0	1	2	0	1	0	1.21537	0.822793		0.0882527	2.48536	1	1	wheat-miR-422	-0.0882527	2.48536	1	1	0.993172
wheat-miR-423	AAAAAAAGUUACUAAUGGCGCACC	Xingli Ma et al (2015)	0	0	0	0	0	0	0	0	0	0	0	0	0	0	0	0	0	0	0	0	0	1.64336	0.60851		0.0882527	2.48536	1	1	wheat-miR-423	-0.0882527	2.48536	1	1	0.956837
wheat-miR-424	AGAUAUCAUGACCAAGGGCUUGCC	Xingli Ma et al (2015)	0	0	0	0	1	0	0	3	2	4	5	3	9	4	31	7	0	0	0	1	0	0.431127	2.3195		-1.82238	3.03512	0.282609	1	wheat-miR-424	1.82238	3.03512	0.282609	1	0.882813
wheat-miR-425	CACCAAGAUGUACGAGUUCAGGCC	Xingli Ma et al (2015)	0	0	0	0	1	0	0	1	0	0	0	0	0	0	0	3	0	1	0	0	0	1.73106	0.57768		0.0882527	2.48536	1	1	wheat-miR-425	-0.0882527	2.48536	1	1	0.947676
wheat-miR-426	GCCGGACUCAUCGUCAUUGAAGCC	Xingli Ma et al (2015)	0	0	0	0	3	0	1	1	2	3	2	0	1	0	13	0	1	2	0	0	0	0.93451	1.07008		-0.852789	2.69013	0.658385	1	wheat-miR-426	0.852789	2.69013	0.658385	1	0.999173
wheat-miR-427	GAAAUGUUGGGUGGCUGUGGCACA	Xingli Ma et al (2015)	0	0	0	0	0	0	0	0	0	0	0	0	0	0	0	0	0	0	0	0	0	1.64336	0.60851		0.0882527	2.48536	1	1	wheat-miR-427	-0.0882527	2.48536	1	1	0.956837
wheat-miR-428	AAUUACUUGUCGCAGAAAUUAAUG	Xingli Ma et al (2015)	0	0	0	0	0	0	0	0	0	0	0	0	0	0	0	0	0	0	0	0	0	1.64336	0.60851		0.0882527	2.48536	1	1	wheat-miR-428	-0.0882527	2.48536	1	1	0.956837
wheat-miR-429	AGGAUAUUUUACUGCCGGCGCCCA	Xingli Ma et al (2015)	0	0	0	0	0	0	0	0	0	0	0	0	0	0	0	0	0	0	0	0	0	1.64336	0.60851		0.0882527	2.48536	1	1	wheat-miR-429	-0.0882527	2.48536	1	1	0.956837
wheat-miR-430	AGUGAAAUCUCUCCAAAGACU	Xingli Ma et al (2015)	0	2	0	1	3	1	3	1	0	1	0	3	1	2	0	2	0	2	0	2	0	2.04295	0.489488		-0.304517	2.85348	1	1	wheat-miR-430	0.304517	2.85348	1	1	0.913519
wheat-miR-431	AACCUAGAGACUCGUAGUAGCACG	Xingli Ma et al (2015)	0	0	0	0	1	0	0	1	0	3	2	0	0	0	19	2	0	0	0	1	0	1.25299	0.798091		0.0882527	2.48536	1	1	wheat-miR-431	-0.0882527	2.48536	1	1	0.990885
wheat-miR-432	UCCGCGAUCAUCAUGACCAAA	Xingli Ma et al (2015)	0	0	0	1	1	0	0	1	0	0	0	0	1	0	0	0	0	0	0	0	0	1.87314	0.533862		0.0882527	2.48536	1	1	wheat-miR-432	-0.0882527	2.48536	1	1	0.932315
wheat-miR-433	AGACACAACAAUUGAUCG	Xingli Ma et al (2015)	0	2	0	0	1	2	0	9	1	8	10	5	7	6	13	2	0	0	4	1	1	0.522069	1.91545		-1.58988	3.3022	0.266667	1	wheat-miR-433	1.58988	3.3022	0.266667	1	0.92766
wheat-miR-434	GAUCCGGUCGGUCUUGAGCUCGCC	Xingli Ma et al (2015)	0	0	0	0	0	0	0	1	0	0	0	1	0	1	43	28	1	0	0	0	0	1.29718	0.770904		0.0882527	2.48536	1	1	wheat-miR-434	-0.0882527	2.48536	1	1	0.987894
wheat-miR-435	CGGGGAGCUUUGUCCCAUU	Xingli Ma et al (2015)	0	0	0	0	0	0	1	0	0	0	0	0	1	0	23	47	0	0	0	0	0	1.57647	0.63433		0.0882527	2.48536	1	1	wheat-miR-435	-0.0882527	2.48536	1	1	0.963581
wheat-miR-437	CAAGAAUAAAGUUGCGUAGUAGAC	Xingli Ma et al (2015)	0	1	1	0	0	0	0	1	0	0	0	0	1	0	0	0	0	0	1	0	0	1.84446	0.542165		0.0882527	2.48536	1	1	wheat-miR-437	-0.0882527	2.48536	1	1	0.935454
wheat-miR-438	AGGGCACCAAUAGUGGAAUCACGG	Xingli Ma et al (2015)	0	4	3	2	0	2	0	36	13	44	40	35	48	40	0	2	0	12	6	13	2	0.156623	6.38477		-3.55197	4.95962	0.000277936	0.00482882	wheat-miR-438	3.55197	4.95962	0.000277936	0.00482882	0.572101
wheat-miR-439	ACAUAUCUGGUUGUUGCCUGCUGA	Xingli Ma et al (2015)	0	0	0	0	0	0	0	0	0	0	0	0	0	0	0	0	0	0	0	0	0	1.64336	0.60851		0.0882527	2.48536	1	1	wheat-miR-439	-0.0882527	2.48536	1	1	0.956837
wheat-miR-440	AGUAGUAUACUUUUGACAUGCACC	Xingli Ma et al (2015)	0	0	0	0	1	0	0	0	0	0	0	0	0	0	3	0	0	1	0	1	0	1.86942	0.534926		0.0882527	2.48536	1	1	wheat-miR-440	-0.0882527	2.48536	1	1	0.932724
wheat-miR-441	AACGCGGUUGAUGUAGUCG	Xingli Ma et al (2015)	1	47	24	17	36	34	4	310	56	308	349	130	324	288	219	63	27	54	44	58	32	0.231287	4.32363		-3.00219	7.65406	5.62171e-05	0.00112374	wheat-miR-441	3.00219	7.65406	5.62171e-05	0.00112374	0.696934
wheat-miR-442	UCCGUCCCAAAAUAAUUGUCU	Xingli Ma et al (2015)	0	0	0	1	0	1	1	13	1	10	19	6	14	8	0	0	0	3	1	3	0	0.300432	3.32854		-2.61651	3.44545	0.0577711	0.367796	wheat-miR-442	2.61651	3.44545	0.0577711	0.367796	0.779794
wheat-miR-443	GUUUCUACGGCCCGUAGAAGGCCC	Xingli Ma et al (2015)	0	0	0	0	0	0	0	0	0	0	0	0	0	0	0	0	0	0	0	0	0	1.64336	0.60851		0.0882527	2.48536	1	1	wheat-miR-443	-0.0882527	2.48536	1	1	0.956837
wheat-miR-444	UGAAGCAGUCUGGACCGACAUU	Xingli Ma et al (2015)	0	0	0	0	0	0	0	0	0	0	0	0	0	0	0	0	0	0	0	0	0	1.64336	0.60851		0.0882527	2.48536	1	1	wheat-miR-444	-0.0882527	2.48536	1	1	0.956837
wheat-miR-445	UGCGUCAUUAGUGUGAACUAAGA	Xingli Ma et al (2015)	0	0	0	0	0	0	0	0	0	0	0	0	0	0	0	0	0	0	0	0	0	1.64336	0.60851		0.0882527	2.48536	1	1	wheat-miR-445	-0.0882527	2.48536	1	1	0.956837
wheat-miR-446	GCAGGCACACCAUCAUCACC	Xingli Ma et al (2015)	0	7	0	0	2	0	0	28	7	24	34	19	12	24	0	1	0	1	5	1	3	0.230651	4.33555		-2.76195	4.32449	0.00583707	0.0589735	wheat-miR-446	2.76195	4.32449	0.00583707	0.0589735	0.696047
wheat-miR-447	AGUGGAACUCUCAAUGAAAGCACCA	Xingli Ma et al (2015)	0	0	0	0	0	0	1	0	0	0	0	0	0	0	0	0	0	0	0	0	0	1.7031	0.587166		0.0882527	2.48536	1	1	wheat-miR-447	-0.0882527	2.48536	1	1	0.950631
wheat-miR-448	CGGGUUCAGUUAGAGCCAACGCCU	Xingli Ma et al (2015)	0	0	0	0	0	0	0	0	0	0	0	0	0	0	20	9	0	0	0	0	0	1.64336	0.60851		0.0882527	2.48536	1	1	wheat-miR-448	-0.0882527	2.48536	1	1	0.956837
wheat-miR-449	CACCCCCUACCUGGCGCGCCA	Xingli Ma et al (2015)	0	0	0	0	1	1	0	0	0	0	0	0	0	0	0	1	0	0	0	0	0	2.0719	0.482648		0.0882527	2.48536	1	1	wheat-miR-449	-0.0882527	2.48536	1	1	0.910295
wheat-miR-450	ACUGGGCUCAGUCGGCCUGCAGCG	Xingli Ma et al (2015)	0	0	0	0	0	0	0	0	0	0	0	0	0	0	0	0	0	0	0	0	0	1.64336	0.60851		0.0882527	2.48536	1	1	wheat-miR-450	-0.0882527	2.48536	1	1	0.956837
wheat-miR-451	GUUCACUAGUUCGGCUGCGGUGUG	Xingli Ma et al (2015)	0	0	0	0	0	0	0	0	0	0	0	0	0	0	0	0	0	0	0	0	0	1.64336	0.60851		0.0882527	2.48536	1	1	wheat-miR-451	-0.0882527	2.48536	1	1	0.956837
wheat-miR-452	UGACAGAAAAGAGAGAGCAC	Xingli Ma et al (2015)	0	0	0	0	0	0	2	0	0	0	0	0	0	0	0	0	0	9	2	7	0	1.76284	0.567268		0.0882527	2.48536	1	1	wheat-miR-452	-0.0882527	2.48536	1	1	0.944287
wheat-miR-453	AAAGAUCGAUAUAUUGGACGACU	Xingli Ma et al (2015)	0	4	0	2	24	10	1	42	1	55	41	23	37	21	8	1	0	39	24	32	9	0.54078	1.84918		-1.73595	4.784	0.0625616	0.387726	wheat-miR-453	1.73595	4.784	0.0625616	0.387726	0.934938
wheat-miR-454	UUUCGUCGACUCCCCUAGGGUUUC	Xingli Ma et al (2015)	0	0	0	0	0	0	0	0	0	1	0	0	0	1	5	0	0	0	0	0	0	1.39628	0.716189		0.0882527	2.48536	1	1	wheat-miR-454	-0.0882527	2.48536	1	1	0.980182
wheat-miR-455	AUAGCCGGUAUCAUGCACUCGGGA	Xingli Ma et al (2015)	0	0	0	0	0	0	0	0	0	0	0	0	0	0	0	0	0	0	0	0	0	1.64336	0.60851		0.0882527	2.48536	1	1	wheat-miR-455	-0.0882527	2.48536	1	1	0.956837
wheat-miR-456	UGCAGAUGAGGAGACAUG	Xingli Ma et al (2015)	0	2	1	0	1	0	3	3	0	6	4	7	6	3	56	45	0	0	1	3	0	0.801876	1.24708		-0.869279	3.01708	0.726708	1	wheat-miR-456	0.869279	3.01708	0.726708	1	0.991261
wheat-miR-457	AAAAAGUCCCUAGGAACCAAACG	Xingli Ma et al (2015)	0	47	28	30	52	46	3	174	62	237	229	107	295	252	3	0	5	15	26	37	1	0.358244	2.7914		-2.36807	7.45402	0.001234	0.0162695	wheat-miR-457	2.36807	7.45402	0.001234	0.0162695	0.83236
wheat-miR-458	AACGGUAGUACCGUAGGCAUCCA	Xingli Ma et al (2015)	0	0	0	0	0	0	0	0	0	0	0	0	0	0	0	0	0	0	0	0	0	1.64336	0.60851		0.0882527	2.48536	1	1	wheat-miR-458	-0.0882527	2.48536	1	1	0.956837
wheat-miR-459	CUUCGCCGGCUGCGCGUUCGCCU	Xingli Ma et al (2015)	0	0	1	2	0	0	0	0	0	0	0	0	0	0	986	2736	3	0	0	0	0	2.50597	0.399047		0.0882527	2.48536	1	1	wheat-miR-459	-0.0882527	2.48536	1	1	0.862476
wheat-miR-460	GGGCACCGCACACGGCUAAGGAA	Xingli Ma et al (2015)	0	0	0	0	0	1	0	2	0	1	0	0	0	0	3	0	0	1	0	0	0	1.48601	0.672943		0.0882527	2.48536	1	1	wheat-miR-460	-0.0882527	2.48536	1	1	0.972252
wheat-miR-461	CUCUUAUAUUAUGGGACGGA	Xingli Ma et al (2015)	0	45	27	39	143	61	144	34	8	46	47	21	50	41	43	216	34	51	58	56	14	3.36506	0.297172		0.855087	6.31346	0.274487	1	wheat-miR-461	-0.855087	6.31346	0.274487	1	0.776425
wheat-miR-462	CGAAAUGGACUUUUCGGCCUUGCC	Xingli Ma et al (2015)	0	0	0	0	0	1	0	5	0	4	3	2	4	2	6	1	0	4	0	2	1	0.69088	1.44743		-0.852789	2.69013	0.658385	1	wheat-miR-462	0.852789	2.69013	0.658385	1	0.975755
wheat-miR-463	ACUGAUGUGAUGGGUCAUUGUAAA	Xingli Ma et al (2015)	0	1	0	0	0	0	0	0	0	0	0	0	0	0	0	0	0	0	0	0	0	1.88522	0.530443		0.0882527	2.48536	1	1	wheat-miR-463	-0.0882527	2.48536	1	1	0.93099
wheat-miR-464	GCACCCCAUGACACACAAGUUGAU	Xingli Ma et al (2015)	0	0	0	0	0	0	0	0	0	0	0	1	0	0	0	0	0	0	0	0	0	1.50451	0.66467		0.0882527	2.48536	1	1	wheat-miR-464	-0.0882527	2.48536	1	1	0.970528
wheat-miR-465	AUGUAUAUUGUAUAGCCUGGCCCA	Xingli Ma et al (2015)	0	0	0	1	1	0	0	12	2	4	3	5	14	15	3	3	1	0	1	0	0	0.333447	2.99897		-2.39706	3.31973	0.084472	0.477306	wheat-miR-465	2.39706	3.31973	0.084472	0.477306	0.81138
wheat-miR-466	AAAUCGUGUCCGCCUGGCGUCCGC	Xingli Ma et al (2015)	0	0	0	0	0	0	0	0	0	1	0	0	0	0	0	0	0	0	0	0	0	1.5184	0.65859		0.0882527	2.48536	1	1	wheat-miR-466	-0.0882527	2.48536	1	1	0.969216
wheat-miR-467	AAAAAUUGUUAGCAGUGGCACACC	Xingli Ma et al (2015)	0	0	0	0	0	0	0	0	0	0	0	0	0	0	0	0	0	0	0	0	0	1.64336	0.60851		0.0882527	2.48536	1	1	wheat-miR-467	-0.0882527	2.48536	1	1	0.956837
wheat-miR-468	UGGUUAGAGGGACUGUGGUAUCCC	Xingli Ma et al (2015)	0	0	0	0	0	0	0	0	0	0	0	2	0	0	5	0	0	0	0	1	0	1.38729	0.720829		0.0882527	2.48536	1	1	wheat-miR-468	-0.0882527	2.48536	1	1	0.980931
wheat-miR-469	GCCCCUCGCGUCUAGUGG	Xingli Ma et al (2015)	0	0	0	0	0	0	0	0	0	0	0	0	0	0	0	0	0	0	0	0	0	1.64336	0.60851		0.0882527	2.48536	1	1	wheat-miR-469	-0.0882527	2.48536	1	1	0.956837
wheat-miR-470	UUUGUAACCGACCUUGUGUAACCC	Xingli Ma et al (2015)	0	1	0	0	0	0	0	1	0	0	2	0	0	0	5	1	0	0	0	0	0	1.51415	0.660438		0.0882527	2.48536	1	1	wheat-miR-470	-0.0882527	2.48536	1	1	0.969619
wheat-miR-471	UCCUCAGUAGCUCAGUGG	Xingli Ma et al (2015)	0	215	263	117	498	791	386	26	13	54	32	19	18	15	35533	4635	45	34	18	36	78	21.3955	0.0467388		3.47541	8.18257	5.80364e-06	0.000156362	wheat-miR-471	-3.47541	8.18257	5.80364e-06	0.000156362	0.263228
wheat-miR-472	UCGGUUGGCCACCGUGGCACC	Xingli Ma et al (2015)	0	0	0	0	1	0	0	0	0	0	0	0	0	0	0	0	1	0	0	0	0	1.86942	0.534926		0.0882527	2.48536	1	1	wheat-miR-472	-0.0882527	2.48536	1	1	0.932724
wheat-miR-473	GAUUUUUUGUCAUAGAAGUAGGAG	Xingli Ma et al (2015)	0	0	0	2	11	5	0	13	3	19	16	8	25	17	0	1	0	25	28	38	2	0.535242	1.86831		-1.87055	4.00057	0.083497	0.477306	wheat-miR-473	1.87055	4.00057	0.083497	0.477306	0.932845
wheat-miR-474	ACCCACUGGGUGUAGCCCCCGAGA	Xingli Ma et al (2015)	0	0	0	1	1	0	0	0	0	0	1	0	0	0	0	3	1	0	0	0	0	2.00755	0.49812		0.0882527	2.48536	1	1	wheat-miR-474	-0.0882527	2.48536	1	1	0.917457
wheat-miR-475	CACUAGUAGAAAAAGGGCCUAAUG	Xingli Ma et al (2015)	0	0	0	0	0	0	0	2	0	2	0	1	0	0	0	0	0	0	0	1	1	1.15996	0.862099		0.0882527	2.48536	1	1	wheat-miR-475	-0.0882527	2.48536	1	1	0.99604
wheat-miR-476	AUAUCCAAUCCGCAUGUUUGUGCU	Xingli Ma et al (2015)	0	0	0	0	0	0	0	0	0	0	0	0	0	0	0	0	0	0	0	0	0	1.64336	0.60851		0.0882527	2.48536	1	1	wheat-miR-476	-0.0882527	2.48536	1	1	0.956837
wheat-miR-477	AAAAAAUAUUGAGCCGAGU	Xingli Ma et al (2015)	0	0	0	0	0	0	0	0	0	0	0	0	0	0	2	0	0	0	0	0	0	1.64336	0.60851		0.0882527	2.48536	1	1	wheat-miR-477	-0.0882527	2.48536	1	1	0.956837
wheat-miR-478	AUACGUCCUACCCAAGGUCACU	Xingli Ma et al (2015)	0	0	0	0	1	0	1	10	5	6	13	0	13	7	0	0	0	1	0	0	0	0.256777	3.89443		-2.61651	3.44545	0.0577711	0.367796	wheat-miR-478	2.61651	3.44545	0.0577711	0.367796	0.730472
wheat-miR-479	AAAUAGAUGACUCAACUUUGUACU	Xingli Ma et al (2015)	0	3	4	3	12	15	3	9	3	3	11	6	12	2	63	33	2	141	79	214	21	1.69209	0.590986		-0.314248	3.93867	0.840166	1	wheat-miR-479	0.314248	3.93867	0.840166	1	0.951786
wheat-miR-480	AGGGCACUGCAUGCUCUGGCCUGC	Xingli Ma et al (2015)	0	0	0	0	0	0	0	0	0	0	0	0	0	0	0	0	0	0	0	0	0	1.64336	0.60851		0.0882527	2.48536	1	1	wheat-miR-480	-0.0882527	2.48536	1	1	0.956837
wheat-miR-481	GCCCGAUCCUCUGGUAGAUCAGA	Xingli Ma et al (2015)	0	0	0	0	0	0	0	0	0	0	0	0	0	0	0	0	0	0	0	0	0	1.64336	0.60851		0.0882527	2.48536	1	1	wheat-miR-481	-0.0882527	2.48536	1	1	0.956837
wheat-miR-482	UCAUUGUCCUGCUGCUCACUGU	Xingli Ma et al (2015)	0	0	0	0	0	0	0	0	0	0	0	0	0	0	0	0	0	0	0	0	0	1.64336	0.60851		0.0882527	2.48536	1	1	wheat-miR-482	-0.0882527	2.48536	1	1	0.956837
wheat-miR-483	AGAGACCACUUAGUAGUAGCGAGG	Xingli Ma et al (2015)	1	3	0	1	8	3	2	4	1	2	1	4	5	7	0	0	3	0	1	2	0	1.59474	0.627061		-0.162353	3.2675	1	1	wheat-miR-483	0.162353	3.2675	1	1	0.961763
wheat-miR-484	GGGGUUGUAGCUCAGAUGGUAGAA	Xingli Ma et al (2015)	0	0	0	0	0	0	0	0	0	0	0	0	0	0	0	0	0	0	0	0	0	1.64336	0.60851		0.0882527	2.48536	1	1	wheat-miR-484	-0.0882527	2.48536	1	1	0.956837
wheat-miR-485	UUACCACGAGUGAUUGGGCGAG	Xingli Ma et al (2015)	0	1	0	0	0	0	0	0	0	0	0	0	0	0	0	0	1	0	0	0	0	1.88522	0.530443		0.0882527	2.48536	1	1	wheat-miR-485	-0.0882527	2.48536	1	1	0.93099
wheat-miR-486	AUAUAAGAGCGUUUAGAUCAC	Xingli Ma et al (2015)	0	12	2	6	29	15	2	6	0	4	2	1	5	5	21	14	10	27	12	22	3	5.64118	0.177268		1.39193	4.09082	0.23879	1	wheat-miR-486	-1.39193	4.09082	0.23879	1	0.611279
wheat-miR-487	ACGAGAAGGGAGUAGUUCACCCUC	Xingli Ma et al (2015)	0	0	0	0	0	0	0	0	0	0	0	0	0	0	0	0	0	0	0	0	0	1.64336	0.60851		0.0882527	2.48536	1	1	wheat-miR-487	-0.0882527	2.48536	1	1	0.956837
wheat-miR-488	UGGCCCAGAGGUUGUCUGACAGAC	Xingli Ma et al (2015)	0	9	1	5	12	17	0	16	5	30	17	14	19	20	3762	2088	12	6	0	2	0	0.883245	1.13219		-1.01906	4.48815	0.335879	1	wheat-miR-488	1.01906	4.48815	0.335879	1	0.997226
wheat-miR-489	UGAGGAAGGACUUCAUCAUCA	Xingli Ma et al (2015)	0	0	0	0	0	1	0	0	0	0	0	1	0	0	0	0	0	0	0	0	0	1.68988	0.591757		0.0882527	2.48536	1	1	wheat-miR-489	-0.0882527	2.48536	1	1	0.952016
wheat-miR-490	UAGCCGUCGGCAUACCUGCGC	Xingli Ma et al (2015)	0	0	0	1	0	0	0	0	0	0	0	0	0	0	6	0	0	0	0	0	0	1.94726	0.513543		0.0882527	2.48536	1	1	wheat-miR-490	-0.0882527	2.48536	1	1	0.924146
wheat-miR-491	UAUGUUACUCCCACUAUGACC	Xingli Ma et al (2015)	0	2	4	3	3	5	0	25	5	23	18	26	37	14	0	2	2	86	1	31	3	0.370553	2.69867		-2.35242	4.30978	0.023239	0.182278	wheat-miR-491	2.35242	4.30978	0.023239	0.182278	0.841991
wheat-miR-492	AAAAACCACUGAUCGGCGGAUUUG	Xingli Ma et al (2015)	0	0	0	0	0	0	0	0	0	1	0	0	1	0	7	1	0	0	0	0	3	1.41349	0.707469		0.0882527	2.48536	1	1	wheat-miR-492	-0.0882527	2.48536	1	1	0.978722
wheat-miR-493	CCAACCGGGACUAAAGGUUAGACC	Xingli Ma et al (2015)	0	0	0	0	0	0	0	0	0	0	0	0	0	0	0	0	0	0	0	0	0	1.64336	0.60851		0.0882527	2.48536	1	1	wheat-miR-493	-0.0882527	2.48536	1	1	0.956837
wheat-miR-494	CACAUCUUGCCAAUUUUGGACAGCA	Xingli Ma et al (2015)	0	0	0	0	0	0	0	0	0	0	0	0	0	0	0	0	0	0	0	0	0	1.64336	0.60851		0.0882527	2.48536	1	1	wheat-miR-494	-0.0882527	2.48536	1	1	0.956837
wheat-miR-495	CGACCGAGUUUGGUGAAUUGUGUG	Xingli Ma et al (2015)	0	0	0	0	0	0	0	0	0	0	0	0	0	0	0	0	0	0	0	0	0	1.64336	0.60851		0.0882527	2.48536	1	1	wheat-miR-495	-0.0882527	2.48536	1	1	0.956837
wheat-miR-496	UUUACUUGUGCAUGGGCAGUCAG	Xingli Ma et al (2015)	0	0	0	0	0	0	0	0	0	0	0	0	0	0	0	0	0	0	0	1	0	1.64336	0.60851		0.0882527	2.48536	1	1	wheat-miR-496	-0.0882527	2.48536	1	1	0.956837
wheat-miR-497	AGAUACCUUAAGCUUCUGACC	Xingli Ma et al (2015)	0	0	0	0	0	0	0	0	0	0	0	0	0	0	3	3	0	0	1	0	0	1.64336	0.60851		0.0882527	2.48536	1	1	wheat-miR-497	-0.0882527	2.48536	1	1	0.956837
wheat-miR-498	UUGGAGUCGGUGCUGUGCUCGAGCA	Xingli Ma et al (2015)	0	0	0	0	0	0	0	0	0	0	0	0	0	0	10	0	0	0	0	0	0	1.64336	0.60851		0.0882527	2.48536	1	1	wheat-miR-498	-0.0882527	2.48536	1	1	0.956837
wheat-miR-499	GGGGCUGUAGCUCCGUGGA	Xingli Ma et al (2015)	0	0	0	0	0	0	0	0	0	0	0	0	0	0	0	0	0	0	0	0	0	1.64336	0.60851		0.0882527	2.48536	1	1	wheat-miR-499	-0.0882527	2.48536	1	1	0.956837
wheat-miR-500	ACGGACGCGUCGGGUCUACACGG	Xingli Ma et al (2015)	0	0	1	6	3	2	0	6	1	2	3	4	3	8	0	10	0	9	0	2	2	1.28222	0.779895		-0.472943	3.14815	1	1	wheat-miR-500	0.472943	3.14815	1	1	0.988941
wheat-miR-501	AUGUGAUAGAUCUUCCAAGCGAUA	Xingli Ma et al (2015)	0	0	0	0	0	0	0	0	0	0	0	0	0	0	0	0	0	0	0	0	0	1.64336	0.60851		0.0882527	2.48536	1	1	wheat-miR-501	-0.0882527	2.48536	1	1	0.956837
wheat-miR-503	AUGUCACCUAGAUACUCCAAUGUC	Xingli Ma et al (2015)	0	1	1	0	0	1	0	2	0	1	2	1	5	2	4	1	2	0	1	0	0	1.12054	0.892425		-0.852789	2.69013	0.658385	1	wheat-miR-503	0.852789	2.69013	0.658385	1	0.997668
wheat-miR-504	UCACUGAAAGGUCGCUGUUU	Xingli Ma et al (2015)	0	0	0	0	0	0	0	0	0	0	0	0	0	0	0	0	0	0	0	0	0	1.64336	0.60851		0.0882527	2.48536	1	1	wheat-miR-504	-0.0882527	2.48536	1	1	0.956837
wheat-miR-505	AUUGGACCCGGUUCGUGAGCC	Xingli Ma et al (2015)	0	1	0	1	2	2	0	3	0	6	7	3	2	5	1133	1615	0	3	0	1	3	0.94533	1.05783		-0.869279	3.01708	0.726708	1	wheat-miR-505	0.869279	3.01708	0.726708	1	0.99943
wheat-miR-506	AAGUCUGUGUUGGAUGGCAAACCG	Xingli Ma et al (2015)	0	0	1	0	0	0	0	3	0	0	2	1	0	0	5	0	0	0	2	4	0	1.26781	0.788762		0.0882527	2.48536	1	1	wheat-miR-506	-0.0882527	2.48536	1	1	0.989917
wheat-miR-507	CGUUCAACUCGAUGACGUCCC	Xingli Ma et al (2015)	0	2	0	1	1	0	0	22	2	22	22	4	17	12	1	0	0	1	0	0	3	0.259681	3.85088		-2.97513	3.67138	0.0197869	0.15993	wheat-miR-507	2.97513	3.67138	0.0197869	0.15993	0.734056
wheat-miR-509	CAGCCCGCUGUGGAAGCGCCU	Xingli Ma et al (2015)	0	0	0	0	0	0	0	0	0	0	0	0	0	0	0	0	0	0	0	0	0	1.64336	0.60851		0.0882527	2.48536	1	1	wheat-miR-509	-0.0882527	2.48536	1	1	0.956837
wheat-miR-510	AUACGGAUGUAUCUAGACA	Xingli Ma et al (2015)	0	3	2	3	6	7	5	18	2	15	27	3	29	17	0	5	1	22	16	26	7	0.618603	1.61654		-1.61513	4.06803	0.146765	0.76233	wheat-miR-510	1.61513	4.06803	0.146765	0.76233	0.95957
wheat-miR-511	CAUAGUUACUCUGAUAGGG	Xingli Ma et al (2015)	0	1	0	1	2	0	4	3	1	4	2	2	5	6	738	245	10	0	0	0	1	0.853089	1.17221		-0.869279	3.01708	0.726708	1	wheat-miR-511	0.869279	3.01708	0.726708	1	0.995461
wheat-miR-512	AUGUGAUCACGGACAUGACGAGGA	Xingli Ma et al (2015)	0	0	3	2	2	1	1	4	0	8	4	0	5	1	65	13	0	4	1	5	0	1.32991	0.75193		-0.869279	3.01708	0.726708	1	wheat-miR-512	0.869279	3.01708	0.726708	1	0.985488
wheat-miR-513	AAAAAUUGUUAGUAAUGGCGCACC	Xingli Ma et al (2015)	0	0	0	0	1	0	1	0	0	1	1	0	1	0	1	2	0	0	0	0	1	1.54928	0.645462		0.0882527	2.48536	1	1	wheat-miR-513	-0.0882527	2.48536	1	1	0.966248
wheat-miR-514	UAUUAGAGCGGAAAGGACCCGCGGA	Xingli Ma et al (2015)	0	0	0	0	0	0	0	0	0	0	0	0	0	0	25	6	0	0	0	0	0	1.64336	0.60851		0.0882527	2.48536	1	1	wheat-miR-514	-0.0882527	2.48536	1	1	0.956837
wheat-miR-515	ACACUGUAUAGUGUGGCGC	Xingli Ma et al (2015)	0	2	2	3	6	12	1	9	1	15	9	4	9	15	13	11	3	3	1	2	0	1.10416	0.905669		-0.669506	3.78967	0.670342	1	wheat-miR-515	0.669506	3.78967	0.670342	1	0.998232
wheat-miR-516	ACACCGCAUUUGUCGAUAGACGGG	Xingli Ma et al (2015)	0	0	0	0	0	0	0	0	0	0	0	0	0	0	2	0	0	0	0	0	0	1.64336	0.60851		0.0882527	2.48536	1	1	wheat-miR-516	-0.0882527	2.48536	1	1	0.956837
wheat-miR-517	CCGAACUGUGCGUCUAGGCGGAUG	Xingli Ma et al (2015)	0	1	2	1	1	1	0	6	2	5	10	3	16	6	4	2	0	46	0	4	7	0.537092	1.86188		-1.58988	3.3022	0.266667	1	wheat-miR-517	1.58988	3.3022	0.266667	1	0.93355
wheat-miR-518	AGGUCCUGUUGAUCGGGAGGGGUG	Xingli Ma et al (2015)	0	0	0	0	0	0	0	4	0	2	2	1	3	3	1	1	0	1	0	0	0	0.725008	1.37929		-0.852789	2.69013	0.658385	1	wheat-miR-518	0.852789	2.69013	0.658385	1	0.98159
wheat-miR-519	UCGCUUCGGGACCCCAAAAC	Xingli Ma et al (2015)	0	0	0	0	0	0	0	0	0	1	1	0	3	2	0	0	0	0	0	0	0	1.03021	0.970671		0.0882527	2.48536	1	1	wheat-miR-519	-0.0882527	2.48536	1	1	0.99984
wheat-miR-520	GAAACGGACGCGCGCGGACGGCCA	Xingli Ma et al (2015)	0	0	0	0	0	0	0	0	0	0	0	0	0	0	0	0	0	0	0	0	0	1.64336	0.60851		0.0882527	2.48536	1	1	wheat-miR-520	-0.0882527	2.48536	1	1	0.956837
wheat-miR-521	UCCUACGAUCGAAACGGGGGUCCU	Xingli Ma et al (2015)	0	0	0	0	0	0	0	0	0	0	0	2	0	1	0	3	0	1	0	1	0	1.28464	0.778428		0.0882527	2.48536	1	1	wheat-miR-521	-0.0882527	2.48536	1	1	0.988774
wheat-miR-522	UCCUCCCCGGCAACGGCGCCA	Xingli Ma et al (2015)	0	0	0	0	0	2	0	0	0	0	0	0	0	0	0	1	0	0	0	0	0	2.04833	0.488202		0.0882527	2.48536	1	1	wheat-miR-522	-0.0882527	2.48536	1	1	0.91292
wheat-miR-523	GUGCAUCAGAAUUGUAACU	Xingli Ma et al (2015)	0	0	0	0	0	0	0	0	0	0	0	0	0	0	0	2	0	2	0	0	0	1.64336	0.60851		0.0882527	2.48536	1	1	wheat-miR-523	-0.0882527	2.48536	1	1	0.956837
wheat-miR-524	UUGCCUCCGCCUCGGCAUCG	Xingli Ma et al (2015)	0	0	0	0	0	0	5	0	0	0	0	0	0	0	2	2	6	1	0	0	0	1.94205	0.514919		0.0882527	2.48536	1	1	wheat-miR-524	-0.0882527	2.48536	1	1	0.924722
wheat-miR-525	GAUCCGGCCCGACUGCUCAGCAGU	Xingli Ma et al (2015)	0	16	3	4	12	8	2	50	11	50	69	38	65	54	6	4	1	4	0	2	6	0.35117	2.84762		-2.38191	5.37715	0.00463965	0.0498561	wheat-miR-525	2.38191	5.37715	0.00463965	0.0498561	0.826596
wheat-miR-526	CCGCUGAGGAGUCACAAGCGGCAG	Xingli Ma et al (2015)	0	0	0	0	0	0	0	0	0	0	0	0	0	0	0	0	0	0	0	0	0	1.64336	0.60851		0.0882527	2.48536	1	1	wheat-miR-526	-0.0882527	2.48536	1	1	0.956837
wheat-miR-527	GCAUAGGAGGUGAGCUAGAGCACC	Xingli Ma et al (2015)	0	0	0	1	0	3	0	1	0	4	2	3	2	4	0	0	0	5	1	0	1	1.06874	0.935684		-0.852789	2.69013	0.658385	1	wheat-miR-527	0.852789	2.69013	0.658385	1	0.999203
wheat-miR-528	CCCUGGUGGGUUAUGCUCACC	Xingli Ma et al (2015)	0	0	0	0	0	0	0	0	0	0	0	0	0	0	0	0	0	0	0	0	0	1.64336	0.60851		0.0882527	2.48536	1	1	wheat-miR-528	-0.0882527	2.48536	1	1	0.956837
wheat-miR-529	AGGUGGGGCUGUGACAUGUUGAUC	Xingli Ma et al (2015)	0	0	0	0	0	0	0	0	0	0	0	0	0	0	0	0	0	0	0	0	0	1.64336	0.60851		0.0882527	2.48536	1	1	wheat-miR-529	-0.0882527	2.48536	1	1	0.956837
wheat-miR-530	CGGGAUCCCAAGUCUGAUCGGAU	Xingli Ma et al (2015)	0	0	0	0	0	0	0	0	0	0	0	0	0	0	0	0	0	0	0	0	0	1.64336	0.60851		0.0882527	2.48536	1	1	wheat-miR-530	-0.0882527	2.48536	1	1	0.956837
wheat-miR-531	GAAAUGUUGGGCGGCUGUGGCACA	Xingli Ma et al (2015)	0	0	0	0	0	0	0	0	0	0	0	0	0	0	1	1	0	0	0	0	0	1.64336	0.60851		0.0882527	2.48536	1	1	wheat-miR-531	-0.0882527	2.48536	1	1	0.956837
wheat-miR-532	AGCAAAACCGUGCCUCUCGAGGAA	Xingli Ma et al (2015)	0	0	0	0	0	0	0	0	0	0	0	0	0	0	0	0	0	0	0	0	0	1.64336	0.60851		0.0882527	2.48536	1	1	wheat-miR-532	-0.0882527	2.48536	1	1	0.956837
wheat-miR-533	AAUUUGUCUUUUUUGCUGAGAGCU	Xingli Ma et al (2015)	0	0	0	0	1	0	2	1	1	0	1	0	1	0	0	0	0	1	1	3	1	1.14915	0.870209		-0.852789	2.69013	0.658385	1	wheat-miR-533	0.852789	2.69013	0.658385	1	0.996523
wheat-miR-534	UCGGGGGGCAUUCCGAUUUC	Xingli Ma et al (2015)	0	0	0	0	0	0	0	0	0	0	0	0	0	0	6	5	0	0	0	0	0	1.64336	0.60851		0.0882527	2.48536	1	1	wheat-miR-534	-0.0882527	2.48536	1	1	0.956837
wheat-miR-535	CUUAUAUUAUGGAACGGAGGGAG	Xingli Ma et al (2015)	0	0	1	0	4	3	0	3	1	6	2	4	4	1	0	0	0	0	0	0	0	1.07507	0.930172		-0.869279	3.01708	0.726708	1	wheat-miR-535	0.869279	3.01708	0.726708	1	0.999056
wheat-miR-536	AUGGCACCAACCGGUACUAAAGCC	Xingli Ma et al (2015)	0	0	0	0	0	0	0	0	0	0	0	0	0	0	0	0	0	0	0	0	0	1.64336	0.60851		0.0882527	2.48536	1	1	wheat-miR-536	-0.0882527	2.48536	1	1	0.956837
wheat-miR-537	CAUUCAUGCCCGGCCAGAGCGGAC	Xingli Ma et al (2015)	0	0	0	0	0	0	0	0	0	0	0	0	0	0	0	0	0	0	0	0	0	1.64336	0.60851		0.0882527	2.48536	1	1	wheat-miR-537	-0.0882527	2.48536	1	1	0.956837
wheat-miR-538	CACGCCUGUUUGGUUGUCACCUG	Xingli Ma et al (2015)	0	0	0	1	1	1	0	1	0	0	0	1	0	1	0	0	8	0	0	0	0	1.87533	0.533239		0.0882527	2.48536	1	1	wheat-miR-538	-0.0882527	2.48536	1	1	0.932075
wheat-miR-539	CUAUAUCACUUGACUGAGACU	Xingli Ma et al (2015)	0	3	1	3	6	3	5	5	2	8	4	0	8	4	11	11	0	94	36	102	14	1.32211	0.756368		-0.567183	3.39397	1	1	wheat-miR-539	0.567183	3.39397	1	1	0.986075
wheat-miR-540	GAGUCCCUGAUCUUGAUCGUACAC	Xingli Ma et al (2015)	0	61	29	24	33	27	1	295	87	374	385	151	272	352	6	6	1	164	58	94	63	0.221775	4.50908		-3.06528	7.86043	3.75745e-05	0.000784842	wheat-miR-540	3.06528	7.86043	3.75745e-05	0.000784842	0.683388
wheat-miR-541	AGUGAUCGUCCGUGUCUUUGGUCC	Xingli Ma et al (2015)	0	0	0	0	0	0	0	2	0	1	3	0	1	2	0	4	0	2	1	1	0	0.93399	1.07067		-0.852789	2.69013	0.658385	1	wheat-miR-541	0.852789	2.69013	0.658385	1	0.99916
wheat-miR-543	UUCCAAAUUACUCGUCGUGGU	Xingli Ma et al (2015)	0	47	26	38	50	16	2	127	20	147	227	52	151	131	614	538	8	93	45	92	39	0.565454	1.76849		-1.7369	6.79128	0.0174206	0.146538	wheat-miR-543	1.7369	6.79128	0.0174206	0.146538	0.943681
wheat-miR-544	GGAAAAUAAGAAACUACCAGGAA	Xingli Ma et al (2015)	0	0	0	0	0	0	0	0	0	0	0	0	0	0	0	0	0	0	0	0	0	1.64336	0.60851		0.0882527	2.48536	1	1	wheat-miR-544	-0.0882527	2.48536	1	1	0.956837
wheat-miR-545	UAUCUCGUUCUCAGGGCACAC	Xingli Ma et al (2015)	0	0	1	1	2	0	0	0	0	2	1	0	2	4	62	9	0	1	1	2	0	1.48574	0.673065		-0.852789	2.69013	0.658385	1	wheat-miR-545	0.852789	2.69013	0.658385	1	0.972277
wheat-miR-546	AGUCACUUGUUGAAAUCUCUAGA	Xingli Ma et al (2015)	0	4	0	1	7	8	4	3	1	4	0	2	4	0	18	18	0	7	0	8	0	2.48009	0.403211		0.657835	3.25032	1	1	wheat-miR-546	-0.657835	3.25032	1	1	0.865272
wheat-miR-547	GCUCGAUGAUGGCUACUU	Xingli Ma et al (2015)	0	0	0	0	0	0	0	0	0	0	0	0	0	0	2	1	0	0	0	0	0	1.64336	0.60851		0.0882527	2.48536	1	1	wheat-miR-547	-0.0882527	2.48536	1	1	0.956837
wheat-miR-548	UCUUCUUGUAGACGUUGUUGGGCC	Xingli Ma et al (2015)	0	0	0	0	8	3	0	47	18	56	77	20	62	55	233	32	0	19	5	15	9	0.111097	9.00111		-3.93786	5.3034	4.20337e-05	0.000858688	wheat-miR-548	3.93786	5.3034	4.20337e-05	0.000858688	0.468961
wheat-miR-549	UAGGACUAGGGUUCCUACCG	Xingli Ma et al (2015)	0	4	6	5	4	3	9	0	0	0	0	0	0	0	0	8	2	0	2	0	2	7.70854	0.129726		1.81581	3.23326	0.521739	1	wheat-miR-549	-1.81581	3.23326	0.521739	1	0.514315
wheat-miR-550	CUCUGGGCGUUAAUGUUACAACAU	Xingli Ma et al (2015)	0	0	0	0	0	0	0	0	0	0	0	0	0	0	0	0	0	0	0	0	0	1.64336	0.60851		0.0882527	2.48536	1	1	wheat-miR-550	-0.0882527	2.48536	1	1	0.956837
wheat-miR-551	AAUACUUGUCGGAGAAAUGG	Xingli Ma et al (2015)	0	37	56	70	65	54	161	101	15	111	93	34	79	83	17	66	4	137	81	134	48	1.61004	0.621101		-0.229623	6.68163	0.783346	1	wheat-miR-551	0.229623	6.68163	0.783346	1	0.960226
wheat-miR-552	UUAUAUUAUGGGACCGAGGG	Xingli Ma et al (2015)	0	0	0	1	4	5	2	4	2	1	1	4	3	5	0	0	0	1	0	1	0	1.12403	0.889652		-0.472943	3.14815	1	1	wheat-miR-552	0.472943	3.14815	1	1	0.997539
wheat-miR-554	UUAGUACCGGUUCGUGGCACCAAC	Xingli Ma et al (2015)	0	0	0	0	4	1	0	2	1	3	7	5	10	9	0	0	3	0	0	0	1	0.599238	1.66879		-1.27411	3.16581	0.521739	1	wheat-miR-554	1.27411	3.16581	0.521739	1	0.954214
wheat-miR-555	AUCUUAUAUCAUGGGACGGAG	Xingli Ma et al (2015)	0	13	14	21	14	6	6	4	1	1	8	1	1	2	0	3	0	38	0	26	15	6.68686	0.149547		1.65238	4.26282	0.228158	1	wheat-miR-555	-1.65238	4.26282	0.228158	1	0.557691
wheat-miR-556	AUGUUACUAGUCUAUGUUACUACC	Xingli Ma et al (2015)	0	0	1	4	13	6	1	12	1	9	11	6	11	7	0	0	1	7	4	14	1	1.18258	0.845606		-0.669506	3.78967	0.670342	1	wheat-miR-556	0.669506	3.78967	0.670342	1	0.994946
wheat-miR-557	AGGACAACGCUAACGCCCACACGU	Xingli Ma et al (2015)	0	0	1	2	0	0	0	9	1	6	11	0	12	6	40	57	0	5	1	5	0	0.487431	2.05157		-2.13815	3.18359	0.186957	0.903068	wheat-miR-557	2.13815	3.18359	0.186957	0.903068	0.912559
wheat-miR-558	GUGAUUCACUUCGUUCCUGU	Xingli Ma et al (2015)	0	0	0	0	0	0	1	1	0	0	0	0	0	1	0	0	0	2	1	2	0	1.44996	0.689673		0.0882527	2.48536	1	1	wheat-miR-558	-0.0882527	2.48536	1	1	0.975529
wheat-miR-559	UGGUUUGGUCAGGGCUGGAAUAU	Xingli Ma et al (2015)	0	0	0	0	0	0	0	0	0	0	0	0	0	0	24	17	0	0	0	0	0	1.64336	0.60851		0.0882527	2.48536	1	1	wheat-miR-559	-0.0882527	2.48536	1	1	0.956837
wheat-miR-560	AGAACUAUGUAGACAUGACCGAGA	Xingli Ma et al (2015)	0	1	2	0	1	4	15	39	1	28	38	12	33	26	971	334	1	7	8	4	0	0.266005	3.75932		-2.76195	4.32449	0.00583707	0.0589735	wheat-miR-560	2.76195	4.32449	0.00583707	0.0589735	0.7417
wheat-miR-561	AAAGUUAGUAAUGGCGCACCGUGG	Xingli Ma et al (2015)	0	0	0	0	0	0	0	0	0	0	0	0	0	0	0	0	0	0	0	0	0	1.64336	0.60851		0.0882527	2.48536	1	1	wheat-miR-561	-0.0882527	2.48536	1	1	0.956837
wheat-miR-562	AGCCAGUGACUGUAUAAUCAUGAC	Xingli Ma et al (2015)	0	0	0	0	0	0	0	0	0	0	0	0	0	0	0	0	0	0	0	0	0	1.64336	0.60851		0.0882527	2.48536	1	1	wheat-miR-562	-0.0882527	2.48536	1	1	0.956837
wheat-miR-563	UCGUCCCCGGCAAUGGAGCCA	Xingli Ma et al (2015)	0	0	0	0	0	1	0	0	0	0	0	0	0	0	0	0	0	0	0	0	0	1.84584	0.541758		0.0882527	2.48536	1	1	wheat-miR-563	-0.0882527	2.48536	1	1	0.935303
wheat-miR-564	AAGAAUAACUAUUCCUCACCCAG	Xingli Ma et al (2015)	0	0	0	0	0	0	2	0	0	2	1	0	0	0	0	0	1	0	1	0	0	1.41347	0.707479		0.0882527	2.48536	1	1	wheat-miR-564	-0.0882527	2.48536	1	1	0.978724
wheat-miR-565	AGUCUCUGCCAAUUCUUCGUG	Xingli Ma et al (2015)	0	2	1	1	7	6	44	3	1	6	16	4	10	5	5	17	25	0	1	3	3	1.56343	0.639617		-0.410593	3.69207	0.822492	1	wheat-miR-565	0.410593	3.69207	0.822492	1	0.964865
wheat-miR-566	UUGGAUUCCAGUCGGCCUACAGCU	Xingli Ma et al (2015)	0	0	0	0	0	1	1	2	0	1	2	0	0	0	37	14	0	0	0	0	0	1.35408	0.73851		0.0882527	2.48536	1	1	wheat-miR-566	-0.0882527	2.48536	1	1	0.983619
wheat-miR-567	AACUGCAGUUGCCAUCCACAACGU	Xingli Ma et al (2015)	0	0	0	0	2	0	0	1	0	2	2	0	0	5	0	0	0	4	0	0	0	1.11287	0.898576		-0.852789	2.69013	0.658385	1	wheat-miR-567	0.852789	2.69013	0.658385	1	0.99794
wheat-miR-568	AUGCGGGGUCUGCUAGAGAUGCU	Xingli Ma et al (2015)	0	12	10	12	10	4	0	33	10	37	41	14	35	46	18	5	1	12	1	9	1	0.590094	1.69464		-1.65103	5.07837	0.0611377	0.386581	wheat-miR-568	1.65103	5.07837	0.0611377	0.386581	0.951518
wheat-miR-569	AUUCCUUCGCUACUGCUGCUAACU	Xingli Ma et al (2015)	0	1	0	0	0	0	0	1	0	0	0	0	1	1	0	1	0	0	1	0	0	1.50228	0.665656		0.0882527	2.48536	1	1	wheat-miR-569	-0.0882527	2.48536	1	1	0.970737
wheat-miR-570	AUCUCGUGGUAGAUCAACUCUUGU	Xingli Ma et al (2015)	0	0	0	0	0	0	0	0	0	0	0	0	0	0	14	0	0	0	0	0	0	1.64336	0.60851		0.0882527	2.48536	1	1	wheat-miR-570	-0.0882527	2.48536	1	1	0.956837
wheat-miR-571	UCUUAUAUUAUUGGACGGAGA	Xingli Ma et al (2015)	0	6	6	9	53	17	4	1	0	1	1	0	0	1	0	0	0	0	0	0	0	17.1868	0.0581843		3.37873	4.28836	0.0167826	0.14246	wheat-miR-571	-3.37873	4.28836	0.0167826	0.14246	0.307207
wheat-miR-572	UCUUAUACUGUGGAACGGAGG	Xingli Ma et al (2015)	0	0	0	0	0	0	0	0	0	0	0	0	0	0	0	0	0	0	1	0	0	1.64336	0.60851		0.0882527	2.48536	1	1	wheat-miR-572	-0.0882527	2.48536	1	1	0.956837
wheat-miR-573	AAUGGACUCGUAUAAAAGGAUAUU	Xingli Ma et al (2015)	0	0	0	0	0	0	0	0	0	0	0	0	0	0	0	0	0	0	0	1	0	1.64336	0.60851		0.0882527	2.48536	1	1	wheat-miR-573	-0.0882527	2.48536	1	1	0.956837
wheat-miR-574	AUCGGAUUGUCUUGGGAGAAGGAAU	Xingli Ma et al (2015)	0	0	0	0	0	0	0	1	0	2	2	0	0	0	0	0	0	0	0	2	0	1.16578	0.857796		0.0882527	2.48536	1	1	wheat-miR-574	-0.0882527	2.48536	1	1	0.995769
wheat-miR-575	CCGGUUUUGACACCGACAUUGGU	Xingli Ma et al (2015)	0	0	0	0	0	0	0	0	0	0	0	0	0	0	35	0	0	0	0	0	0	1.64336	0.60851		0.0882527	2.48536	1	1	wheat-miR-575	-0.0882527	2.48536	1	1	0.956837
wheat-miR-576	CCGUUCCGAAUUACUUGUCGC	Xingli Ma et al (2015)	0	37	27	19	16	20	59	163	23	179	205	75	236	135	41	24	2	175	39	117	29	0.360353	2.77506		-2.35784	6.8864	0.0017952	0.0222486	wheat-miR-576	2.35784	6.8864	0.0017952	0.0222486	0.834046
wheat-miR-577	UUCGGUUGAGAAUCGGGCACC	Xingli Ma et al (2015)	0	0	0	0	0	0	0	0	0	0	0	0	0	0	4	6	0	0	0	0	0	1.64336	0.60851		0.0882527	2.48536	1	1	wheat-miR-577	-0.0882527	2.48536	1	1	0.956837
wheat-miR-578	UUGGGGAACGUUGCAGAAAAUUA	Xingli Ma et al (2015)	0	0	0	0	0	2	0	2	0	0	4	2	4	1	0	0	0	9	0	3	0	0.979746	1.02067		-0.852789	2.69013	0.658385	1	wheat-miR-578	0.852789	2.69013	0.658385	1	0.999924
wheat-miR-579	AAGGAAGUGAGGAGGCUGGA	Xingli Ma et al (2015)	0	1	0	0	0	0	0	0	0	0	0	0	0	0	0	0	0	0	0	0	0	1.88522	0.530443		0.0882527	2.48536	1	1	wheat-miR-579	-0.0882527	2.48536	1	1	0.93099
wheat-miR-580	GCUCCCCCGUCGAGCGUGGCU	Xingli Ma et al (2015)	0	0	0	0	0	0	0	0	0	0	0	0	0	0	0	0	0	0	0	1	0	1.64336	0.60851		0.0882527	2.48536	1	1	wheat-miR-580	-0.0882527	2.48536	1	1	0.956837
wheat-miR-581	GCGGGGAUCGGAUUGCAGU	Xingli Ma et al (2015)	0	0	0	0	0	0	0	0	0	0	0	0	0	0	0	0	0	0	0	0	0	1.64336	0.60851		0.0882527	2.48536	1	1	wheat-miR-581	-0.0882527	2.48536	1	1	0.956837
wheat-miR-582	AGACGCCCGACUGUGGCAUGCUU	Xingli Ma et al (2015)	0	5	4	5	19	21	0	34	9	66	46	21	21	34	11	12	4	10	5	16	26	0.576408	1.73488		-1.65103	5.07837	0.0611377	0.386581	wheat-miR-582	1.65103	5.07837	0.0611377	0.386581	0.947271
wheat-miR-583	ACAAACCGGGACUAAAGAGAGGCC	Xingli Ma et al (2015)	0	2	0	2	0	1	0	4	3	12	13	8	12	17	27	1	0	0	2	2	0	0.360152	2.7766		-2.25866	3.65463	0.0999758	0.549867	wheat-miR-583	2.25866	3.65463	0.0999758	0.549867	0.833886
wheat-miR-584	UAUUCCAAUGAUGGGCUUCCUCAA	Xingli Ma et al (2015)	0	0	0	0	0	0	0	0	0	0	0	0	0	0	0	0	0	0	0	0	0	1.64336	0.60851		0.0882527	2.48536	1	1	wheat-miR-584	-0.0882527	2.48536	1	1	0.956837
wheat-miR-585	UCAAAACUACUAAUGGCGCACCGU	Xingli Ma et al (2015)	0	0	0	0	0	0	0	1	0	0	1	0	0	0	0	0	0	0	0	0	0	1.41365	0.707391		0.0882527	2.48536	1	1	wheat-miR-585	-0.0882527	2.48536	1	1	0.978709
wheat-miR-586	AUUUUGGCCCGGUACUAAUGGUAC	Xingli Ma et al (2015)	0	0	0	1	0	0	0	0	0	0	0	0	0	0	2	0	0	0	0	0	0	1.94726	0.513543		0.0882527	2.48536	1	1	wheat-miR-586	-0.0882527	2.48536	1	1	0.924146
wheat-miR-587	GUGUCUACGACUGUGGCCGGCGGC	Xingli Ma et al (2015)	0	1	0	0	0	0	0	2	1	5	5	1	5	7	0	0	1	0	0	1	0	0.519537	1.92479		-1.41755	2.87178	0.430642	1	wheat-miR-587	1.41755	2.87178	0.430642	1	0.92663
wheat-miR-588	AGAUGAUGGUAGCAACUACACG	Xingli Ma et al (2015)	0	5	5	1	4	2	2	35	6	31	54	20	52	28	0	0	0	9	8	10	2	0.261481	3.82436		-2.93441	4.74266	0.00254733	0.0295968	wheat-miR-588	2.93441	4.74266	0.00254733	0.0295968	0.736254
wheat-miR-589	GCGGACCCAGGCCGAACCCGGCGC	Xingli Ma et al (2015)	0	0	2	1	0	1	0	46	4	71	46	23	24	30	0	0	2	12	5	3	0	0.114826	8.70879		-4.1896	4.6123	0.000243817	0.00440054	wheat-miR-589	4.1896	4.6123	0.000243817	0.00440054	0.478432
wheat-miR-590	UACGGCAAAGCCGUCGGCAUA	Xingli Ma et al (2015)	0	21	7	4	59	44	23	56	4	58	67	31	27	28	113	410	5	236	2	73	69	1.31201	0.762189		-0.471567	5.57641	0.568539	1	wheat-miR-590	0.471567	5.57641	0.568539	1	0.986823
wheat-miR-591	GUUGAAGUGUAUAUGUGGAUUGCC	Xingli Ma et al (2015)	0	2	0	3	5	2	0	2	1	6	4	4	2	2	4	0	0	0	1	1	0	1.43342	0.697631		-0.472943	3.14815	1	1	wheat-miR-591	0.472943	3.14815	1	1	0.976993
wheat-miR-592	UCGUGGCCGCCUUGGAGACCCC	Xingli Ma et al (2015)	0	0	0	0	0	0	0	0	0	0	0	0	0	0	0	0	0	0	0	0	0	1.64336	0.60851		0.0882527	2.48536	1	1	wheat-miR-592	-0.0882527	2.48536	1	1	0.956837
wheat-miR-593	AAGGAGAACUACUGCGAUUGUGAC	Xingli Ma et al (2015)	0	0	0	0	0	0	0	0	0	0	0	0	0	0	0	0	0	0	0	0	0	1.64336	0.60851		0.0882527	2.48536	1	1	wheat-miR-593	-0.0882527	2.48536	1	1	0.956837
wheat-miR-594	CCAGUCUGGACCGCAUAC	Xingli Ma et al (2015)	0	0	0	0	0	1	0	1	1	2	6	1	1	4	10	3	3	0	0	1	0	0.664182	1.50561		-1.41755	2.87178	0.430642	1	wheat-miR-594	1.41755	2.87178	0.430642	1	0.970424
wheat-miR-595	AAUGGGUAGGGUAUGGGCGGGUAC	Xingli Ma et al (2015)	0	0	0	0	0	0	0	0	0	0	0	0	0	0	0	0	0	0	0	0	0	1.64336	0.60851		0.0882527	2.48536	1	1	wheat-miR-595	-0.0882527	2.48536	1	1	0.956837
wheat-miR-596	ACUAGGCCCAGUCGGCCUGCAGCG	Xingli Ma et al (2015)	0	0	0	0	0	0	0	0	0	0	0	0	0	0	0	0	2	0	0	0	0	1.64336	0.60851		0.0882527	2.48536	1	1	wheat-miR-596	-0.0882527	2.48536	1	1	0.956837
wheat-miR-597	AAUGGAGCAGUUGGUGAAUAGUCC	Xingli Ma et al (2015)	0	4	7	2	2	6	0	23	2	16	29	21	51	38	0	0	0	16	1	3	1	0.388722	2.57253		-2.28852	4.49519	0.0236304	0.182278	wheat-miR-597	2.28852	4.49519	0.0236304	0.182278	0.855333
wheat-miR-598	GCCGAAGAAGCCUGUGCUCGAAAU	Xingli Ma et al (2015)	0	0	0	0	0	0	0	0	0	0	0	0	0	0	0	2	0	0	0	0	0	1.64336	0.60851		0.0882527	2.48536	1	1	wheat-miR-598	-0.0882527	2.48536	1	1	0.956837
wheat-miR-599	ACUGGAAUCCAAUCGGCCUGCUGU	Xingli Ma et al (2015)	0	0	0	0	0	0	0	1	0	1	4	0	7	1	29	28	0	0	0	0	0	0.764549	1.30796		-0.852789	2.69013	0.658385	1	wheat-miR-599	0.852789	2.69013	0.658385	1	0.987118
wheat-miR-600	AACAAAUGGGGCUCAAAGAUU	Xingli Ma et al (2015)	0	9	7	8	4	2	21	14	8	25	12	22	31	38	22	187	2	7	59	36	14	0.616631	1.62171		-1.5669	4.6767	0.104627	0.572064	wheat-miR-600	1.5669	4.6767	0.104627	0.572064	0.959046
wheat-miR-601	CCUACGUCACGCAGGCGCCCGACA	Xingli Ma et al (2015)	0	0	0	0	0	0	0	0	0	0	0	0	0	0	0	0	0	0	0	0	0	1.64336	0.60851		0.0882527	2.48536	1	1	wheat-miR-601	-0.0882527	2.48536	1	1	0.956837
wheat-miR-602	AAAUACGAUGUCAACUACAUGAUC	Xingli Ma et al (2015)	0	0	0	0	0	0	0	0	0	0	2	0	0	2	0	0	0	0	1	1	1	1.2133	0.8242		0.0882527	2.48536	1	1	wheat-miR-602	-0.0882527	2.48536	1	1	0.99329
wheat-miR-603	ACAGACAAUCUAGCUCGACAACCC	Xingli Ma et al (2015)	0	0	0	0	0	0	0	0	0	0	0	0	0	0	0	0	0	0	0	0	0	1.64336	0.60851		0.0882527	2.48536	1	1	wheat-miR-603	-0.0882527	2.48536	1	1	0.956837
wheat-miR-604	AGCGUACGUAGCGUUGUCAUUCU	Xingli Ma et al (2015)	0	5	2	0	1	0	0	36	3	33	35	13	25	21	0	0	1	10	8	4	4	0.22229	4.49862		-3.15829	4.26756	0.00583707	0.0589735	wheat-miR-604	3.15829	4.26756	0.00583707	0.0589735	0.684137
wheat-miR-605	GCCUUUGGUCCCGGUUGGUGGCAC	Xingli Ma et al (2015)	0	1	2	2	3	1	0	9	1	5	8	5	14	12	2	0	1	10	0	2	1	0.647089	1.54538		-1.45246	3.52835	0.333681	1	wheat-miR-605	1.45246	3.52835	0.333681	1	0.966626
wheat-miR-606	UCUUUAGUCAGGGGUGCUUGGAAC	Xingli Ma et al (2015)	1	8	2	1	3	6	0	17	3	15	12	2	22	8	0	0	2	4	0	2	1	0.758189	1.31893		-1.29631	3.89768	0.23879	1	wheat-miR-606	1.29631	3.89768	0.23879	1	0.986312
wheat-miR-607	ACAGACCUCGGUCGUCGUGGCACC	Xingli Ma et al (2015)	0	0	0	0	1	0	0	0	0	0	0	0	0	0	1	11	0	0	0	0	1	1.86942	0.534926		0.0882527	2.48536	1	1	wheat-miR-607	-0.0882527	2.48536	1	1	0.932724
wheat-miR-608	AAAGGGACUGGUCACUGGAAGCGG	Xingli Ma et al (2015)	0	0	0	0	0	0	0	23	10	19	22	9	32	23	0	1	0	9	4	8	0	0.0985464	10.1475		-3.70656	4.2079	0.00174368	0.0222021	wheat-miR-608	3.70656	4.2079	0.00174368	0.0222021	0.435488
wheat-miR-609	CGUGAUGUAGCUCAGAUG	Xingli Ma et al (2015)	0	0	0	0	0	0	0	0	0	0	0	0	0	0	0	0	0	0	0	0	0	1.64336	0.60851		0.0882527	2.48536	1	1	wheat-miR-609	-0.0882527	2.48536	1	1	0.956837
wheat-miR-611	AAAAAAGAUUGAGCCGAAU	Xingli Ma et al (2015)	0	139	142	234	1229	816	219	1	0	0	1	0	1	1	97517	2730	79	6	12	14	9	447.63	0.00223399		8.08682	8.46451	2.34698e-13	4.84782e-11	wheat-miR-611	-8.08682	8.46451	2.34698e-13	4.84782e-11	0.0228484
wheat-miR-612	GAGGACCCCUUAGUCCAGG	Xingli Ma et al (2015)	0	1	0	0	2	2	0	4	0	7	4	3	4	4	0	0	5	0	1	0	2	0.856202	1.16795		-0.869279	3.01708	0.726708	1	wheat-miR-612	0.869279	3.01708	0.726708	1	0.995667
wheat-miR-613	AUUGUGCAAGAGCUUGGCAAC	Xingli Ma et al (2015)	0	0	0	0	0	0	0	0	0	0	0	0	0	0	0	0	0	0	0	0	0	1.64336	0.60851		0.0882527	2.48536	1	1	wheat-miR-613	-0.0882527	2.48536	1	1	0.956837
wheat-miR-614	GACAAGUAAUUCCGAACGGAGGGA	Xingli Ma et al (2015)	0	30	27	24	19	12	69	11	2	15	14	7	14	15	11	6	3	22	5	13	2	4.02085	0.248704		1.04183	5.0433	0.248713	1	wheat-miR-614	-1.04183	5.0433	0.248713	1	0.720264
wheat-miR-615	UCACUGAAAGGUCAUUGUUU	Xingli Ma et al (2015)	0	0	0	1	2	0	0	0	0	0	0	0	1	0	0	0	0	1	0	3	0	2.22097	0.450253		0.0882527	2.48536	1	1	wheat-miR-615	-0.0882527	2.48536	1	1	0.89371
wheat-miR-617	AGACCCAUAGGGCAGUGCGCC	Xingli Ma et al (2015)	0	0	0	0	0	0	0	0	0	0	0	0	0	0	0	0	0	0	0	0	0	1.64336	0.60851		0.0882527	2.48536	1	1	wheat-miR-617	-0.0882527	2.48536	1	1	0.956837
wheat-miR-618	UCACUCCCCGGCAACGGCGCCA	Xingli Ma et al (2015)	0	0	0	0	0	0	0	1	0	0	0	0	0	0	0	1	0	0	0	0	1	1.52173	0.657145		0.0882527	2.48536	1	1	wheat-miR-618	-0.0882527	2.48536	1	1	0.968898
wheat-miR-619	UCUUAUAUUGUGGGACGGAGG	Xingli Ma et al (2015)	0	18	36	20	35	30	59	81	18	93	97	61	108	115	12	17	0	57	92	90	49	0.678678	1.47345		-1.45816	6.36977	0.0524839	0.344761	wheat-miR-619	1.45816	6.36977	0.0524839	0.344761	0.973407
wheat-miR-620	AAUAGUGGUCCACUGAGGAUAGAU	Xingli Ma et al (2015)	0	0	0	0	0	0	0	1	0	2	2	0	0	0	0	0	1	2	1	0	0	1.16578	0.857796		0.0882527	2.48536	1	1	wheat-miR-620	-0.0882527	2.48536	1	1	0.995769
wheat-miR-621	ACGGAACUUGACAGGUGGUCUACC	Xingli Ma et al (2015)	0	0	0	0	0	0	0	0	0	0	0	0	0	0	0	0	0	0	0	0	0	1.64336	0.60851		0.0882527	2.48536	1	1	wheat-miR-621	-0.0882527	2.48536	1	1	0.956837
wheat-miR-622	UGGGCUCUAUAUUAUGAG	Xingli Ma et al (2015)	0	0	0	0	1	0	0	0	0	0	0	0	0	0	0	1	0	0	0	0	0	1.86942	0.534926		0.0882527	2.48536	1	1	wheat-miR-622	-0.0882527	2.48536	1	1	0.932724
wheat-miR-623	UUUUUGUAGUUUGCAAAAGCACCC	Xingli Ma et al (2015)	0	0	0	1	0	0	0	0	0	0	0	0	0	0	0	0	0	0	0	1	0	1.94726	0.513543		0.0882527	2.48536	1	1	wheat-miR-623	-0.0882527	2.48536	1	1	0.924146
wheat-miR-624	UCACUUUAGAUAGGUUGGGAAUGC	Xingli Ma et al (2015)	0	0	0	0	0	0	0	0	0	0	0	0	0	0	0	0	0	0	0	0	0	1.64336	0.60851		0.0882527	2.48536	1	1	wheat-miR-624	-0.0882527	2.48536	1	1	0.956837
wheat-miR-625	AGGACUCCGCCGACACCG	Xingli Ma et al (2015)	0	0	0	0	0	0	0	0	0	0	0	0	0	0	1	7	0	0	0	0	0	1.64336	0.60851		0.0882527	2.48536	1	1	wheat-miR-625	-0.0882527	2.48536	1	1	0.956837
wheat-miR-626	UUGAAUUUCCUCUAUAAGCGCAUC	Xingli Ma et al (2015)	0	3	5	7	65	44	0	12	1	15	17	10	19	10	0	4	0	6	0	10	2	3.4635	0.288725		0.843639	4.91566	0.369464	1	wheat-miR-626	-0.843639	4.91566	0.369464	1	0.767475
wheat-miR-627	AUCUUCCCGUGAGUCCUUGAUCU	Xingli Ma et al (2015)	0	4	1	0	3	4	5	21	9	16	15	16	24	23	2	0	0	30	23	32	7	0.305946	3.26855		-2.66301	4.25258	0.00977491	0.0904058	wheat-miR-627	2.66301	4.25258	0.00977491	0.0904058	0.785383
wheat-miR-628	UUCGUCGGACGAGCGUGCCUA	Xingli Ma et al (2015)	0	3	4	1	6	1	2	3	1	3	2	2	6	5	389	121	1	25	0	13	10	1.63754	0.610671		-0.162353	3.2675	1	1	wheat-miR-628	0.162353	3.2675	1	1	0.957433
wheat-miR-629	UUCAUGAACCGGGACUAAUGGGUC	Xingli Ma et al (2015)	0	0	1	0	0	0	1	1	1	3	3	4	3	2	2	0	2	0	0	0	0	0.684126	1.46172		-1.41755	2.87178	0.430642	1	wheat-miR-629	1.41755	2.87178	0.430642	1	0.974473
wheat-miR-630	GAGAGUCCUAAAGGGGGAAGGCAC	Xingli Ma et al (2015)	0	0	0	0	0	0	0	1	0	3	0	1	0	0	0	0	0	0	0	0	0	1.15802	0.863543		0.0882527	2.48536	1	1	wheat-miR-630	-0.0882527	2.48536	1	1	0.996129
wheat-miR-631	UUCGAGCACAGGCUUCUUCGGUA	Xingli Ma et al (2015)	0	1	0	2	2	3	0	0	0	0	0	0	0	0	518	216	0	1	0	0	1	3.55259	0.281485		0.636525	2.67158	1	1	wheat-miR-631	-0.636525	2.67158	1	1	0.759537
wheat-miR-632	GAACCGUAUGCUGUAUAUUGCACA	Xingli Ma et al (2015)	0	0	0	0	0	0	0	0	0	0	0	0	0	0	0	0	0	0	0	0	0	1.64336	0.60851		0.0882527	2.48536	1	1	wheat-miR-632	-0.0882527	2.48536	1	1	0.956837
wheat-miR-633	AAACGAGAGAACUUAAUGUUUAU	Xingli Ma et al (2015)	0	0	0	0	0	2	0	2	1	1	0	0	2	2	0	0	1	4	2	1	0	0.984754	1.01548		-0.852789	2.69013	0.658385	1	wheat-miR-633	0.852789	2.69013	0.658385	1	0.999957
wheat-miR-634	GACCCCAUUGCCCUACCCAAACGG	Xingli Ma et al (2015)	0	0	0	0	1	0	3	0	1	3	1	0	2	1	0	0	0	2	0	0	0	0.988386	1.01175		-0.852789	2.69013	0.658385	1	wheat-miR-634	0.852789	2.69013	0.658385	1	0.999975
wheat-miR-635	AAAGGAUACUAAUGGCGCAUCACC	Xingli Ma et al (2015)	0	0	0	0	1	2	0	1	0	0	1	2	3	3	5	0	0	0	1	5	0	1.21494	0.823087		-0.852789	2.69013	0.658385	1	wheat-miR-635	0.852789	2.69013	0.658385	1	0.993196
wheat-miR-636	CGUUUGGGGGUACGUAGG	Xingli Ma et al (2015)	0	0	0	0	0	0	0	0	2	1	3	1	2	1	3	0	0	0	0	0	0	0.619323	1.61467		-0.852789	2.69013	0.658385	1	wheat-miR-636	0.852789	2.69013	0.658385	1	0.95976
wheat-miR-637	AAGUGCUCGUGUUGCAUUCCC	Xingli Ma et al (2015)	0	0	0	0	0	1	0	0	0	0	0	0	0	0	5	11	2	0	0	0	0	1.84584	0.541758		0.0882527	2.48536	1	1	wheat-miR-637	-0.0882527	2.48536	1	1	0.935303
wheat-miR-638	UCACGAGGAGUUCCGGAAUGGUCC	Xingli Ma et al (2015)	0	0	0	0	1	0	0	0	0	0	0	0	0	0	19	0	0	0	0	0	0	1.86942	0.534926		0.0882527	2.48536	1	1	wheat-miR-638	-0.0882527	2.48536	1	1	0.932724
wheat-miR-639	UGUGAAACACUGUGUGAGAGA	Xingli Ma et al (2015)	0	24	6	8	6	4	20	0	0	0	0	1	0	0	0	0	7	0	0	0	0	13.5213	0.0739574		2.79931	3.86275	0.0729734	0.430659	wheat-miR-639	-2.79931	3.86275	0.0729734	0.430659	0.361671
wheat-miR-640	UGACACAACAUAGAGGAAGUAGU	Xingli Ma et al (2015)	0	0	0	0	0	0	1	1	0	0	2	0	4	1	0	0	0	1	0	0	0	1.02533	0.975298		-0.852789	2.69013	0.658385	1	wheat-miR-640	0.852789	2.69013	0.658385	1	0.999887
wheat-miR-641	AUGUUGUAGUCCAUUUGAAAUGUC	Xingli Ma et al (2015)	0	0	0	0	0	2	0	0	0	0	0	0	2	0	1	0	1	0	0	0	0	1.76481	0.566633		0.0882527	2.48536	1	1	wheat-miR-641	-0.0882527	2.48536	1	1	0.944076
wheat-miR-642	UGGAACUCUCAAUGAAAGCACCA	Xingli Ma et al (2015)	0	0	0	0	0	0	1	0	0	0	0	0	0	0	0	0	0	0	0	0	0	1.7031	0.587166		0.0882527	2.48536	1	1	wheat-miR-642	-0.0882527	2.48536	1	1	0.950631
wheat-miR-643	UGCAUUCAAGUUUAACCGG	Xingli Ma et al (2015)	0	0	0	0	0	0	0	1	0	0	0	0	0	0	0	0	0	0	0	0	0	1.52173	0.657145		0.0882527	2.48536	1	1	wheat-miR-643	-0.0882527	2.48536	1	1	0.968898
wheat-miR-644	AGCUCUUGUCGCUCAGUGUGUACC	Xingli Ma et al (2015)	0	0	0	0	0	0	0	0	0	0	0	0	0	0	0	0	0	0	0	0	0	1.64336	0.60851		0.0882527	2.48536	1	1	wheat-miR-644	-0.0882527	2.48536	1	1	0.956837
wheat-miR-645	ACGAGUUUUGGCUUGAGAGCAAACU	Xingli Ma et al (2015)	0	0	0	0	0	0	0	0	0	0	0	0	0	0	0	0	0	0	0	0	0	1.64336	0.60851		0.0882527	2.48536	1	1	wheat-miR-645	-0.0882527	2.48536	1	1	0.956837
wheat-miR-646	GAUGCUUUGUGAUUUGUGAAUGCC	Xingli Ma et al (2015)	0	0	0	0	2	5	1	9	1	3	5	8	8	4	4	6	1	13	0	7	0	0.684666	1.46057		-1.27411	3.16581	0.521739	1	wheat-miR-646	1.27411	3.16581	0.521739	1	0.974577
wheat-miR-647	GUUUAUACUGGUUCGGCCCCUU	Xingli Ma et al (2015)	0	0	0	0	0	0	0	0	0	2	4	0	1	0	0	0	0	0	0	0	0	1.04326	0.958532		0.0882527	2.48536	1	1	wheat-miR-647	-0.0882527	2.48536	1	1	0.999677
wheat-miR-648	AAGACGGCAAAAUGAGCUCUUUGC	Xingli Ma et al (2015)	0	2	0	0	0	0	2	2	0	3	1	0	3	0	43	63	0	7	1	5	1	1.29837	0.770199		-0.852789	2.69013	0.658385	1	wheat-miR-648	0.852789	2.69013	0.658385	1	0.987809
wheat-miR-649	AUUUCCUCUAUAGGUGCAUCUAUU	Xingli Ma et al (2015)	0	0	0	0	0	1	0	0	0	0	0	0	0	0	0	0	0	0	0	0	0	1.84584	0.541758		0.0882527	2.48536	1	1	wheat-miR-649	-0.0882527	2.48536	1	1	0.935303
wheat-miR-650	UCACUGUUUGGAAUGGUAGGAC	Xingli Ma et al (2015)	0	0	0	0	1	5	0	0	0	0	1	0	0	0	0	0	0	0	2	0	2	2.66204	0.375651		0.636525	2.67158	1	1	wheat-miR-650	-0.636525	2.67158	1	1	0.845838
wheat-miR-651	UUGUCGCAACCUGAGAGUU	Xingli Ma et al (2015)	0	37	16	34	36	39	10	46	16	55	72	33	73	67	31	36	3	30	11	27	19	1.08972	0.917666		-0.78308	6.02139	0.288382	1	wheat-miR-651	0.78308	6.02139	0.288382	1	0.99867
wheat-miR-652	CUGGGUGUAGUCCCCAAGGCU	Xingli Ma et al (2015)	0	1	0	0	0	0	0	6	0	4	1	2	2	1	0	1	1	1	0	0	1	0.808689	1.23657		-0.852789	2.69013	0.658385	1	wheat-miR-652	0.852789	2.69013	0.658385	1	0.991914
wheat-miR-653	AUUCAAUUGUCUCACUCAUGA	Xingli Ma et al (2015)	0	0	0	0	0	0	0	0	0	0	0	0	0	0	0	0	0	0	0	0	0	1.64336	0.60851		0.0882527	2.48536	1	1	wheat-miR-653	-0.0882527	2.48536	1	1	0.956837
wheat-miR-654	UCAUCUAUUUUGGAACGGAGG	Xingli Ma et al (2015)	0	61	24	42	176	103	28	68	13	56	68	42	67	59	39	34	20	48	6	21	17	2.57876	0.387784		0.457282	6.64215	0.541636	1	wheat-miR-654	-0.457282	6.64215	0.541636	1	0.854668
wheat-miR-655	CCCUGGUGGGUUAUGCCCUCC	Xingli Ma et al (2015)	0	0	0	0	0	0	0	0	0	0	0	0	0	0	0	0	0	0	0	0	0	1.64336	0.60851		0.0882527	2.48536	1	1	wheat-miR-655	-0.0882527	2.48536	1	1	0.956837
wheat-miR-656	GAGAGCUUUGUGGUGCUCUAGCU	Xingli Ma et al (2015)	0	0	0	0	0	1	0	1	0	0	0	0	0	1	0	0	0	0	0	0	0	1.57149	0.636338		0.0882527	2.48536	1	1	wheat-miR-656	-0.0882527	2.48536	1	1	0.964072
wheat-miR-657	GCGCCACUUGUCGCAACCUGAGAA	Xingli Ma et al (2015)	0	1	0	0	0	0	0	0	0	0	1	0	1	0	0	0	0	0	0	0	1	1.62114	0.616851		0.0882527	2.48536	1	1	wheat-miR-657	-0.0882527	2.48536	1	1	0.959104
wheat-miR-658	UAUUCUGGUGUGCUAGGCGC	Xingli Ma et al (2015)	0	0	0	0	0	0	0	0	0	0	0	0	0	0	0	0	0	0	0	0	0	1.64336	0.60851		0.0882527	2.48536	1	1	wheat-miR-658	-0.0882527	2.48536	1	1	0.956837
wheat-miR-659	CAUUACCCAUGUACUCUGCGGGU	Xingli Ma et al (2015)	0	0	0	0	0	0	0	0	0	0	0	0	0	0	0	0	0	0	0	0	0	1.64336	0.60851		0.0882527	2.48536	1	1	wheat-miR-659	-0.0882527	2.48536	1	1	0.956837
wheat-miR-660	AUUCCACGACAGUUGGCGCCCACC	Xingli Ma et al (2015)	0	3	1	0	4	0	0	5	0	3	3	2	3	6	26	2	0	0	0	0	1	1.22172	0.81852		-0.869279	3.01708	0.726708	1	wheat-miR-660	0.869279	3.01708	0.726708	1	0.992804
wheat-miR-661	UGGCCGUAGGCAUAGCCCUG	Xingli Ma et al (2015)	0	0	0	0	0	0	0	0	0	0	0	0	0	0	0	0	0	0	0	0	0	1.64336	0.60851		0.0882527	2.48536	1	1	wheat-miR-661	-0.0882527	2.48536	1	1	0.956837
wheat-miR-662	AUUGGACCCGGUUCGUGAGCCCCG	Xingli Ma et al (2015)	0	0	0	0	1	1	0	1	0	0	0	2	0	0	951	1302	0	0	0	0	0	1.63851	0.610311		0.0882527	2.48536	1	1	wheat-miR-662	-0.0882527	2.48536	1	1	0.957334
wheat-miR-663	AGAGAUUCCACUAUGAACCACAUA	Xingli Ma et al (2015)	0	3	0	0	0	0	1	0	0	0	1	0	0	0	0	0	2	1	1	2	0	2.24343	0.445746		0.0882527	2.48536	1	1	wheat-miR-663	-0.0882527	2.48536	1	1	0.891219
wheat-miR-664	UGCGUUUGAACUUUGAAC	Xingli Ma et al (2015)	0	0	0	0	0	0	0	0	0	0	0	0	0	0	0	0	0	0	0	0	0	1.64336	0.60851		0.0882527	2.48536	1	1	wheat-miR-664	-0.0882527	2.48536	1	1	0.956837
wheat-miR-665	GAUUUUGUGUGCCACGUAGGACA	Xingli Ma et al (2015)	0	1	2	0	4	1	0	1	0	2	1	0	1	1	14	2	1	2	2	1	0	2.33115	0.428972		0.636525	2.67158	1	1	wheat-miR-665	-0.636525	2.67158	1	1	0.881531
wheat-miR-666	AUGUGACUUUACUUAACUGCC	Xingli Ma et al (2015)	0	0	0	0	0	0	0	1	0	0	0	0	0	0	0	0	0	0	0	0	0	1.52173	0.657145		0.0882527	2.48536	1	1	wheat-miR-666	-0.0882527	2.48536	1	1	0.968898
wheat-miR-667	AACCUAGAUAUGUGUGAUGUUACU	Xingli Ma et al (2015)	0	0	0	0	3	0	0	0	0	1	0	0	2	0	0	0	0	0	0	0	0	1.86776	0.535401		0.0882527	2.48536	1	1	wheat-miR-667	-0.0882527	2.48536	1	1	0.932905
wheat-miR-668	GCUCACCGGGCUUCGAGGUACCUU	Xingli Ma et al (2015)	0	0	0	0	0	0	0	0	0	0	0	0	0	0	0	0	0	0	0	0	0	1.64336	0.60851		0.0882527	2.48536	1	1	wheat-miR-668	-0.0882527	2.48536	1	1	0.956837
wheat-miR-669	UAAGGGGAUUGUUGCGUA	Xingli Ma et al (2015)	0	0	0	0	0	0	0	0	0	0	0	0	1	0	0	0	0	0	0	0	0	1.52117	0.657389		0.0882527	2.48536	1	1	wheat-miR-669	-0.0882527	2.48536	1	1	0.968952
wheat-miR-670	AAACGCUCGGACUGACCGGCACCC	Xingli Ma et al (2015)	0	0	0	0	0	0	0	4	0	4	4	1	6	2	0	1	0	0	1	2	0	0.599167	1.66898		-1.41755	2.87178	0.430642	1	wheat-miR-670	1.41755	2.87178	0.430642	1	0.954194
wheat-miR-671	AAGGGCAGCCCGGUGCAUGUAGCU	Xingli Ma et al (2015)	0	1	1	0	1	0	0	14	5	10	9	5	11	9	0	21	0	3	0	0	0	0.284328	3.51706		-2.80693	3.56227	0.0399705	0.278296	wheat-miR-671	2.80693	3.56227	0.0399705	0.278296	0.762685
wheat-miR-672	ACUAAAGGGUCGUUACUAAAGCCU	Xingli Ma et al (2015)	0	0	0	0	3	4	0	7	1	12	9	7	8	6	137	23	3	3	5	6	0	0.555748	1.79938		-1.58988	3.3022	0.266667	1	wheat-miR-672	1.58988	3.3022	0.266667	1	0.940353
wheat-miR-673	UUUAGUCCCGGUUGGUAACACCAA	Xingli Ma et al (2015)	0	0	2	0	1	0	0	3	0	2	0	0	0	0	0	0	0	1	0	0	0	1.69403	0.590308		0.0882527	2.48536	1	1	wheat-miR-673	-0.0882527	2.48536	1	1	0.951582
wheat-miR-674	UCUCCCCGGCAACGGCGCCA	Xingli Ma et al (2015)	0	28	15	13	25	98	1	0	0	2	0	1	2	0	81	80	11	1	0	0	0	29.4477	0.0339585		4.26667	4.99687	0.000747106	0.0107664	wheat-miR-674	-4.26667	4.99687	0.000747106	0.0107664	0.208456
wheat-miR-675	AGAGGAACUUCCUUGUAGAAGUG	Xingli Ma et al (2015)	0	0	0	0	0	0	0	0	0	0	0	0	0	0	0	0	0	0	0	0	0	1.64336	0.60851		0.0882527	2.48536	1	1	wheat-miR-675	-0.0882527	2.48536	1	1	0.956837
wheat-miR-676	AUGAGCACCUUCGAGAGACUGAGC	Xingli Ma et al (2015)	0	0	1	0	2	1	1	8	3	10	6	4	4	10	51	8	2	1	1	2	0	0.431205	2.31908		-2.39706	3.31973	0.084472	0.477306	wheat-miR-676	2.39706	3.31973	0.084472	0.477306	0.88286
wheat-miR-677	ACAUUUGGACCGUCUAUUGGAGA	Xingli Ma et al (2015)	0	0	0	0	0	0	0	1	0	0	0	0	0	0	0	2	0	0	0	0	0	1.52173	0.657145		0.0882527	2.48536	1	1	wheat-miR-677	-0.0882527	2.48536	1	1	0.968898
wheat-miR-678	UUAGCACGACGACUUCCCGACUGU	Xingli Ma et al (2015)	0	5	3	1	6	2	0	20	2	28	15	13	18	25	159	59	1	44	2	12	0	0.468479	2.13457		-2.00692	4.08337	0.06403	0.387726	wheat-miR-678	2.00692	4.08337	0.06403	0.387726	0.903316
wheat-miR-679	AUAGCCUAGUGGUGGGAAGGGGUU	Xingli Ma et al (2015)	0	0	0	0	0	0	0	0	0	0	0	0	0	1	0	0	0	0	0	0	0	1.50125	0.666109		0.0882527	2.48536	1	1	wheat-miR-679	-0.0882527	2.48536	1	1	0.970833
wheat-miR-680	AAGUUAUCUUAUCGGAUUGAGUCU	Xingli Ma et al (2015)	0	0	0	0	0	0	0	0	0	0	0	0	0	0	0	0	0	0	0	0	0	1.64336	0.60851		0.0882527	2.48536	1	1	wheat-miR-680	-0.0882527	2.48536	1	1	0.956837
wheat-miR-681	UAAAAAGUCCCUGAACCAAACACC	Xingli Ma et al (2015)	0	0	0	0	0	0	1	0	0	0	1	0	1	0	24	34	3	0	1	0	0	1.46453	0.682814		0.0882527	2.48536	1	1	wheat-miR-681	-0.0882527	2.48536	1	1	0.974219
wheat-miR-682	UCACCCUUUAGUCCCGGUUCAUAC	Xingli Ma et al (2015)	0	0	0	0	0	0	0	1	0	0	0	0	1	0	0	0	0	0	1	0	0	1.41638	0.706024		0.0882527	2.48536	1	1	wheat-miR-682	-0.0882527	2.48536	1	1	0.978474
wheat-miR-683	GCCCCACGGUGGGCGCCA	Xingli Ma et al (2015)	31	691	333	232	1878	5494	9	6	3	22	9	10	20	15	874	627	22105	10	5	5	9	198.241	0.00504436		6.66857	10.0847	5.38316e-14	2.00146e-11	wheat-miR-683	-6.66857	10.0847	5.38316e-14	2.00146e-11	0.04556
wheat-miR-684	AAAGGCCUGCUAGUGGCGCACCUG	Xingli Ma et al (2015)	0	0	0	0	0	0	0	2	0	1	1	0	0	0	1	0	1	0	0	0	0	1.24053	0.806105		0.0882527	2.48536	1	1	wheat-miR-684	-0.0882527	2.48536	1	1	0.99167
wheat-miR-685	AUCCUACUUGGGGAGCCC	Xingli Ma et al (2015)	0	1	2	0	2	7	1	0	0	0	0	0	0	0	0	3	36	0	0	0	0	4.32411	0.231261		1.03286	2.83534	1	1	wheat-miR-685	-1.03286	2.83534	1	1	0.696899
wheat-miR-686	AUAGCAUCAUCCAUCCUGCCA	Xingli Ma et al (2015)	0	34	85	47	199	103	151	146	26	150	219	113	173	184	48	104	133	124	0	106	257	1.23734	0.808185		-0.60103	7.43448	0.392514	1	wheat-miR-686	0.60103	7.43448	0.392514	1	0.991867
wheat-miR-687	GUAAAAUCAUCAUUGGCUAGAGGA	Xingli Ma et al (2015)	0	0	0	0	0	0	0	0	0	0	0	0	0	0	0	0	0	0	0	0	0	1.64336	0.60851		0.0882527	2.48536	1	1	wheat-miR-687	-0.0882527	2.48536	1	1	0.956837
wheat-miR-688	UAUCAUGACCAAGGGCUUGCC	Xingli Ma et al (2015)	0	0	0	1	1	0	0	4	3	7	7	3	11	6	496	76	0	0	0	1	2	0.383573	2.60707		-2.13815	3.18359	0.186957	0.903068	wheat-miR-688	2.13815	3.18359	0.186957	0.903068	0.851654
wheat-miR-689	AGUCUAGUUGGCAUGCAUGAUACC	Xingli Ma et al (2015)	0	8	1	1	3	2	1	25	5	29	23	18	20	31	8	3	2	14	9	16	1	0.33153	3.01632		-2.45136	4.37894	0.0144137	0.12348	wheat-miR-689	2.45136	4.37894	0.0144137	0.12348	0.809664
wheat-miR-690	UUCAUGUCGGGUUCACCA	Xingli Ma et al (2015)	0	4	3	6	8	44	0	3	1	6	1	3	5	2	9	7	4	0	0	0	1	5.018	0.199282		1.39193	4.09082	0.23879	1	wheat-miR-690	-1.39193	4.09082	0.23879	1	0.648863
wheat-miR-691	AUUGUCAUCAAUUACCAAAACCA	Xingli Ma et al (2015)	0	0	0	0	0	0	0	2	0	4	5	0	4	2	0	0	0	0	0	0	0	0.681179	1.46804		-0.852789	2.69013	0.658385	1	wheat-miR-691	0.852789	2.69013	0.658385	1	0.9739
wheat-miR-692	CCUGUUUGUCAUUAAGUUUCU	Xingli Ma et al (2015)	0	1	0	0	46	13	118	0	0	0	0	0	0	0	6	18	2	2	1	3	0	21.9655	0.045526		3.30889	4.2353	0.0222081	0.176431	wheat-miR-692	-3.30889	4.2353	0.0222081	0.176431	0.25831
wheat-miR-693	CAUCAAACUUCACAUCUACCGUCU	Xingli Ma et al (2015)	0	0	0	0	0	0	0	0	0	0	0	0	0	0	0	0	0	0	0	0	0	1.64336	0.60851		0.0882527	2.48536	1	1	wheat-miR-693	-0.0882527	2.48536	1	1	0.956837
wheat-miR-694	AUGAACCGGGACUAAUGUGAGCAU	Xingli Ma et al (2015)	0	0	2	1	1	0	0	10	6	8	7	14	28	16	12	1	0	0	3	0	0	0.243486	4.10702		-3.12575	3.77374	0.0141459	0.121746	wheat-miR-694	3.12575	3.77374	0.0141459	0.121746	0.713466
wheat-miR-695	UAAUGUCACAGAGCAACACU	Xingli Ma et al (2015)	0	0	0	0	0	0	0	0	0	0	0	0	0	0	0	0	0	0	0	0	0	1.64336	0.60851		0.0882527	2.48536	1	1	wheat-miR-695	-0.0882527	2.48536	1	1	0.956837
wheat-miR-696	UCUUAGCAGUAGCGCGGGAGC	Xingli Ma et al (2015)	0	0	0	0	0	0	0	0	0	0	0	0	0	0	0	0	0	0	0	0	0	1.64336	0.60851		0.0882527	2.48536	1	1	wheat-miR-696	-0.0882527	2.48536	1	1	0.956837
wheat-miR-697	UACCGAAAUACUUGUAGUUGGG	Xingli Ma et al (2015)	0	1	0	1	3	1	0	1	0	4	1	1	1	1	0	1	0	5	3	1	0	1.74522	0.572994		-0.304517	2.85348	1	1	wheat-miR-697	0.304517	2.85348	1	1	0.94617
wheat-miR-698	GCGCCAUUAGUAUGUUUGGACAG	Xingli Ma et al (2015)	0	1	3	3	16	15	1	8	0	2	4	0	8	1	2	0	7	11	6	4	2	3.57833	0.27946		0.665265	3.65997	0.63315	1	wheat-miR-698	-0.665265	3.65997	0.63315	1	0.757272
wheat-miR-699	AUUUUGCUUCGUAUGUAGUCACU	Xingli Ma et al (2015)	0	16	6	6	11	15	37	37	3	30	30	12	21	18	11	9	1	59	34	71	26	1.11668	0.895513		-0.798134	4.77219	0.421156	1	wheat-miR-699	0.798134	4.77219	0.421156	1	0.997807
wheat-miR-700	UGCAGCAUCAUCAAGAUUCU	Xingli Ma et al (2015)	24	6362	1255	3618	6911	2236	204	3324	252	2467	4308	1611	2515	1952	5	6	191	9005	4422	7480	16107	3.36652	0.297043		0.846748	12.1084	0.199355	0.938232	wheat-miR-700	-0.846748	12.1084	0.199355	0.938232	0.776291
wheat-miR-701	ACGAUUGUACGAGGGUUUACU	Xingli Ma et al (2015)	0	0	0	0	0	0	2	1	0	0	0	0	0	0	0	0	0	0	0	0	0	1.63237	0.612606		0.0882527	2.48536	1	1	wheat-miR-701	-0.0882527	2.48536	1	1	0.957961
wheat-miR-702	UUUUUUCAGUAGUAAUUC	Xingli Ma et al (2015)	0	0	0	0	0	2	0	0	0	0	0	0	0	0	0	0	0	0	0	0	0	2.04833	0.488202		0.0882527	2.48536	1	1	wheat-miR-702	-0.0882527	2.48536	1	1	0.91292
wheat-miR-703	AGGGAUGUAGGGCUGCACCA	Xingli Ma et al (2015)	0	0	0	0	0	0	0	0	0	0	0	0	0	0	0	0	0	0	0	0	0	1.64336	0.60851		0.0882527	2.48536	1	1	wheat-miR-703	-0.0882527	2.48536	1	1	0.956837
wheat-miR-704	GGGACUGUAGUACUGUGAAGA	Xingli Ma et al (2015)	0	0	0	0	0	0	0	0	0	0	0	0	0	0	0	0	0	0	0	0	0	1.64336	0.60851		0.0882527	2.48536	1	1	wheat-miR-704	-0.0882527	2.48536	1	1	0.956837
wheat-miR-705	CGCGGCUCCGUCGAACUCGCCC	Xingli Ma et al (2015)	0	0	0	0	0	0	0	0	0	0	0	0	0	0	0	0	0	0	0	0	0	1.64336	0.60851		0.0882527	2.48536	1	1	wheat-miR-705	-0.0882527	2.48536	1	1	0.956837
wheat-miR-706	AAUCGAGCACUGCCUUCAAA	Xingli Ma et al (2015)	0	0	0	0	0	0	0	0	0	0	0	0	0	0	0	0	0	0	0	0	0	1.64336	0.60851		0.0882527	2.48536	1	1	wheat-miR-706	-0.0882527	2.48536	1	1	0.956837
wheat-miR-707	AACGAUUUGAAAUUUGAACGC	Xingli Ma et al (2015)	0	0	0	0	0	0	0	0	0	0	0	0	0	0	0	0	0	0	0	0	0	1.64336	0.60851		0.0882527	2.48536	1	1	wheat-miR-707	-0.0882527	2.48536	1	1	0.956837
wheat-miR-708	CAUUACGGUCACUGUAUACGCG	Xingli Ma et al (2015)	0	0	0	0	0	0	0	0	0	0	0	0	0	0	0	0	0	0	0	0	0	1.64336	0.60851		0.0882527	2.48536	1	1	wheat-miR-708	-0.0882527	2.48536	1	1	0.956837
wheat-miR-709	AUCCUUCUGGCUCUGGUAGCAAUC	Xingli Ma et al (2015)	0	0	0	0	0	0	0	0	0	0	0	4	1	1	0	0	0	0	0	0	0	1.06425	0.939627		0.0882527	2.48536	1	1	wheat-miR-709	-0.0882527	2.48536	1	1	0.999301
wheat-miR-710	AACCGUUUUUACGGGCUGGCUCAG	Xingli Ma et al (2015)	0	0	0	0	0	0	0	0	0	0	0	0	0	0	0	0	0	0	0	0	0	1.64336	0.60851		0.0882527	2.48536	1	1	wheat-miR-710	-0.0882527	2.48536	1	1	0.956837
wheat-miR-711	AUAGGACUUAGAUGUGCAAUAACU	Xingli Ma et al (2015)	0	0	0	0	0	0	0	0	0	0	0	0	0	0	0	0	0	0	0	0	0	1.64336	0.60851		0.0882527	2.48536	1	1	wheat-miR-711	-0.0882527	2.48536	1	1	0.956837
wheat-miR-712	UGGUCGUUGGUAGAGUAGGAGA	Xingli Ma et al (2015)	0	0	0	0	0	0	0	22	2	17	36	14	27	28	0	0	0	0	0	0	0	0.11559	8.65125		-3.50139	4.04761	0.00406644	0.0444677	wheat-miR-712	3.50139	4.04761	0.00406644	0.0444677	0.480347
wheat-miR-713	CAGAGGAUUAAGAGCCAUUAGAUC	Xingli Ma et al (2015)	0	0	0	0	0	0	0	0	0	0	0	0	0	0	0	0	0	0	0	0	0	1.64336	0.60851		0.0882527	2.48536	1	1	wheat-miR-713	-0.0882527	2.48536	1	1	0.956837
wheat-miR-714	AUUGGCACCCUGUAUGUUUAAGCA	Xingli Ma et al (2015)	0	0	0	0	0	0	0	0	0	0	0	0	0	0	0	0	0	0	0	0	0	1.64336	0.60851		0.0882527	2.48536	1	1	wheat-miR-714	-0.0882527	2.48536	1	1	0.956837
wheat-miR-715	ACCCAUUACCGCCUUAAACGAACG	Xingli Ma et al (2015)	0	0	0	0	0	0	0	0	0	0	0	0	0	0	0	0	0	0	0	0	0	1.64336	0.60851		0.0882527	2.48536	1	1	wheat-miR-715	-0.0882527	2.48536	1	1	0.956837
wheat-miR-716	AGUAAUGACGCACCUGUGGACAGU	Xingli Ma et al (2015)	0	0	0	0	0	0	0	0	0	0	0	0	0	0	0	0	0	0	0	0	0	1.64336	0.60851		0.0882527	2.48536	1	1	wheat-miR-716	-0.0882527	2.48536	1	1	0.956837
wheat-miR-717	AGUGCAGAACCGGGCUUUAGCGCC	Xingli Ma et al (2015)	0	0	0	0	0	0	1	4	2	2	3	2	2	2	33	12	2	0	0	3	1	0.525255	1.90384		-1.41755	2.87178	0.430642	1	wheat-miR-717	1.41755	2.87178	0.430642	1	0.928941
wheat-miR-718	AAACUAGUGAACUUGGUCAGACCG	Xingli Ma et al (2015)	0	0	0	0	0	0	0	0	0	0	0	0	0	0	0	0	0	0	0	0	0	1.64336	0.60851		0.0882527	2.48536	1	1	wheat-miR-718	-0.0882527	2.48536	1	1	0.956837
wheat-miR-719	UGUUGAGUUGAGAUUACCCCA	Xingli Ma et al (2015)	0	0	0	0	0	0	0	0	0	0	0	0	0	0	0	0	0	0	0	0	0	1.64336	0.60851		0.0882527	2.48536	1	1	wheat-miR-719	-0.0882527	2.48536	1	1	0.956837
wheat-miR-721	AAGCAUGCGACGCCUGCGCCA	Xingli Ma et al (2015)	0	0	0	0	0	0	0	0	0	0	0	0	0	0	0	0	0	0	0	0	0	1.64336	0.60851		0.0882527	2.48536	1	1	wheat-miR-721	-0.0882527	2.48536	1	1	0.956837
tae-miR9666c-5p	GCCAUCAUACGUCCAACCGUG	miRBase 21	0	0	3	0	1	1	1	4	1	10	4	4	5	7	8	1	1	2	0	0	1	0.659058	1.51732		-1.27411	3.16581	0.521739	1	tae-miR9666c-5p	1.27411	3.16581	0.521739	1	0.969318
tae-miR9657c-3p	CGUGCUUCCUCGUCGAACGGU	miRBase 21	1	22	35	17	12	14	0	0	0	0	0	0	1	0	41	2	0	0	0	0	0	24.9472	0.0400846		3.62849	4.48163	0.00753089	0.0725385	tae-miR9657c-3p	-3.62849	4.48163	0.00753089	0.0725385	0.235556
tae-miR118a_npr	AAAAAAUAUGGGUUCAAGAUU	PNRD	0	0	0	0	2	0	0	1	0	0	0	0	0	0	0	0	0	0	0	0	0	1.94039	0.51536		0.0882527	2.48536	1	1	tae-miR118a_npr	-0.0882527	2.48536	1	1	0.924906
tae-miR2058a_npr	AAAAUAAGUGACUCAAUUUUGUAC	PNRD	0	1	0	1	3	0	0	1	0	0	0	0	0	0	0	0	1	0	0	4	0	2.65509	0.376636		0.636525	2.67158	1	1	tae-miR2058a_npr	-0.636525	2.67158	1	1	0.846571
tae-miR175a_npr	AAAAUAAGUGUCGCAGUUUU	PNRD	0	0	0	0	1	0	0	1	0	1	0	4	2	1	5	0	1	0	0	1	0	1.0463	0.955748		-0.852789	2.69013	0.658385	1	tae-miR175a_npr	0.852789	2.69013	0.658385	1	0.999631
tae-miR185a_npr	AAAAUUAUGGAACGGAGGGAA	PNRD	0	0	0	2	0	0	0	0	0	0	0	0	0	0	0	0	0	0	0	0	0	2.25116	0.444216		0.0882527	2.48536	1	1	tae-miR185a_npr	-0.0882527	2.48536	1	1	0.890364
tae-miR164a_npr	AAACCACUUCACUUAUUUAUG	PNRD	0	0	0	0	0	0	1	0	0	0	0	0	0	0	0	0	0	0	0	0	0	1.7031	0.587166		0.0882527	2.48536	1	1	tae-miR164a_npr	-0.0882527	2.48536	1	1	0.950631
tae-miR141a_npr	AAAGAAGUUGAACUAAGGCUA	PNRD	0	0	0	0	0	0	0	0	0	0	0	0	0	0	0	0	0	0	0	0	0	1.64336	0.60851		0.0882527	2.48536	1	1	tae-miR141a_npr	-0.0882527	2.48536	1	1	0.956837
tae-miR139a_npr	AAAGAUAAAAAGUUUGAGUGG	PNRD	0	0	0	0	0	0	0	0	0	0	0	0	2	0	0	0	0	0	0	0	0	1.41589	0.706268		0.0882527	2.48536	1	1	tae-miR139a_npr	-0.0882527	2.48536	1	1	0.978516
tae-miR078a_1_npr	AAAUAAGUGUCGUGGUUUUA	PNRD	0	0	1	2	2	2	1	0	0	1	0	0	3	1	2	3	0	2	0	2	1	2.41394	0.414261		0.636525	2.67158	1	1	tae-miR078a_1_npr	-0.636525	2.67158	1	1	0.872459
tae-miR9667-5p	AAAUAUGGCAAACAAUGAAUG	PNRD	0	0	0	1	0	0	0	0	0	0	0	0	0	0	0	0	0	0	0	0	0	1.94726	0.513543		0.0882527	2.48536	1	1	tae-miR9667-5p	-0.0882527	2.48536	1	1	0.924146
tae-miR046a_npr	AACAAAUAUAAGAGCGUUUAG	PNRD	0	4	1	1	11	7	3	5	1	0	4	0	0	1	0	0	7	2	19	10	0	3.13634	0.318843		0.874768	3.36018	0.769726	1	tae-miR046a_npr	-0.874768	3.36018	0.769726	1	0.797954
tae-miR011b_npr	AACAUUGACGAAUACUCAACA	PNRD	0	0	0	1	3	0	0	0	0	0	0	0	0	0	0	0	0	0	0	6	1	2.62543	0.38089		0.0882527	2.48536	1	1	tae-miR011b_npr	-0.0882527	2.48536	1	1	0.849705
tae-miR158a_npr	AAGACAACUAAUUUGGGACGG	PNRD	0	75	55	150	143	57	35	76	2	39	69	37	39	40	0	0	0	4	0	1	0	4.5928	0.217732		1.30682	6.73301	0.0827203	0.47462	tae-miR158a_npr	-1.30682	6.73301	0.0827203	0.47462	0.677448
tae-miR2056a_npr	AAGACAAGUAAUUCAGAACGGAUG	PNRD	0	3	3	0	4	3	2	10	1	4	15	0	18	8	0	0	0	2	34	18	1	0.786482	1.27148		-1.45246	3.52835	0.333681	1	tae-miR2056a_npr	1.45246	3.52835	0.333681	1	0.989671
tae-miR2039a_npr	AAGCGACGAGUAAUAUGGAACGGA	PNRD	0	4	2	1	0	0	0	3	0	8	10	1	6	7	0	0	0	8	2	2	0	0.864571	1.15664		-1.27411	3.16581	0.521739	1	tae-miR2039a_npr	1.27411	3.16581	0.521739	1	0.996191
tae-miR9652-3p	AAGCUUAAUGAGAACAUGUG	PNRD	0	2	1	1	7	3	90	1	0	1	0	0	1	0	0	0	4	16	8	27	12	8.25093	0.121198		2.17107	3.44526	0.266667	1	tae-miR9652-3p	-2.17107	3.44526	0.266667	1	0.49415
tae-miR072b_npr	AAGUUUGACCAUAUUUAUAUA	PNRD	0	0	1	1	5	1	1	1	0	0	0	0	0	0	0	3	2	0	64	9	3	3.32856	0.300431		0.636525	2.67158	1	1	tae-miR072b_npr	-0.636525	2.67158	1	1	0.779792
tae-miR009a_1_npr	AAUAAGUGUCGUGGUUUUAGU	PNRD	0	0	1	2	4	2	1	3	0	1	2	0	0	1	0	0	0	2	3	2	1	2.44958	0.408234		1.03286	2.83534	1	1	tae-miR009a_1_npr	-1.03286	2.83534	1	1	0.86858
tae-miR051a_npr	AAUAAGUGUGUGAUUGCUACU	PNRD	0	1	0	0	1	2	0	40	5	32	50	26	41	27	2	0	0	1	1	0	1	0.116238	8.60305		-4.11951	4.55143	0.000385253	0.00621201	tae-miR051a_npr	4.11951	4.55143	0.000385253	0.00621201	0.481963
tae-miR038a_1_npr	AAUACUUGUCGGAGAAAUGGA	PNRD	0	32	50	60	43	40	158	77	13	80	63	23	63	65	17	57	4	79	72	69	11	1.75086	0.571149		-0.11974	6.36362	0.89815	1	tae-miR038a_1_npr	0.11974	6.36362	0.89815	1	0.945569
tae-miR048a_npr	AAUAGGCACCGGUGCUUCAGA	PNRD	0	14	7	4	9	2	6	5	2	16	7	2	9	6	3	8	9	8	4	6	7	1.8843	0.530701		0.094101	3.92336	1	1	tae-miR048a_npr	-0.094101	3.92336	1	1	0.93109
tae-miR2054a_npr	AAUAUGGAACGGAGGGAGCAA	PNRD	0	3	2	0	2	0	0	1	1	1	0	0	1	1	0	0	0	0	0	0	0	1.8249	0.547977		-0.304517	2.85348	1	1	tae-miR2054a_npr	0.304517	2.85348	1	1	0.937586
tae-miR030a_npr	AAUAUGGAUCAGAGGAGGUAA	PNRD	0	26	26	21	20	18	22	44	7	35	52	19	41	27	0	5	0	16	0	12	0	1.33951	0.746539		-0.486873	5.44584	0.54165	1	tae-miR030a_npr	0.486873	5.44584	0.54165	1	0.984754
tae-miR5049-3p	AAUAUGGAUCGGAGGGAGUAC	PNRD	0	6	7	7	7	14	5	27	6	33	36	10	43	26	7	8	0	3	7	5	8	0.62978	1.58786		-1.5185	4.7712	0.107412	0.583859	tae-miR5049-3p	1.5185	4.7712	0.107412	0.583859	0.96245
tae-miR011a_1_npr	AAUGAACUUUGCACGCAUGUAGA	PNRD	0	0	0	1	1	0	5	13	6	17	30	7	31	19	6	0	0	0	20	2	1	0.179424	5.57338		-3.50139	4.04761	0.00406644	0.0444677	tae-miR011a_1_npr	3.50139	4.04761	0.00406644	0.0444677	0.615142
tae-miR024a_npr	AAUGGAUAAAAAAAGAUGUAUCU	PNRD	0	0	0	0	0	0	0	0	0	0	0	0	0	0	0	0	0	0	0	0	0	1.64336	0.60851		0.0882527	2.48536	1	1	tae-miR024a_npr	-0.0882527	2.48536	1	1	0.956837
tae-miR2071a_npr	AAUUAGUUGACACUCAAACGG	PNRD	0	7	5	3	12	7	4	0	0	2	3	0	1	0	0	0	0	0	4	7	0	6.62666	0.150906		2.17107	3.44526	0.266667	1	tae-miR2071a_npr	-2.17107	3.44526	0.266667	1	0.560499
tae-miR179a_npr	AAUUAUUGUCGUGGUUUUAGU	PNRD	0	0	0	0	0	1	3	0	0	0	0	0	0	0	0	0	0	0	0	2	1	2.02506	0.493812		0.0882527	2.48536	1	1	tae-miR179a_npr	-0.0882527	2.48536	1	1	0.915509
tae-miR163a_npr	AAUUCUUGUCUUAGAUUCGUC	PNRD	0	0	3	1	11	3	2	1	0	1	5	0	2	1	0	0	2	2	0	1	0	3.23717	0.308911		0.402409	3.13062	1	1	tae-miR163a_npr	-0.402409	3.13062	1	1	0.788336
tae-miR085a_npr	ACAAAUGAUGAUAGCAAGACAG	PNRD	0	1	0	1	0	1	0	5	0	7	3	7	5	4	14	12	2	0	0	0	0	0.655285	1.52605		-1.41755	2.87178	0.430642	1	tae-miR085a_npr	1.41755	2.87178	0.430642	1	0.968486
tae-miR1127b-3p	ACAAGUAUUUCUGGACGGAGG	PNRD	0	28	18	23	1	9	31	113	26	133	124	77	141	97	14	25	0	126	35	86	28	0.334081	2.99329		-2.48053	6.44476	0.00122187	0.0162247	tae-miR1127b-3p	2.48053	6.44476	0.00122187	0.0162247	0.811943
tae-miR049a_npr	ACAAGUAUUUGGGAACGGAGG	PNRD	0	52	33	18	9	10	18	23	6	26	23	35	29	27	0	0	0	24	0	24	17	1.85456	0.539211		-0.0373862	5.38215	1	1	tae-miR049a_npr	0.0373862	5.38215	1	1	0.93435
tae-miR157a_npr	ACAAGUUUUUUCGGACAGAG	PNRD	0	6	1	1	1	1	6	14	3	19	30	12	24	13	4	3	0	5	1	2	0	0.37346	2.67767		-2.31751	4.01619	0.06403	0.387726	tae-miR157a_npr	2.31751	4.01619	0.06403	0.387726	0.844194
tae-miR027a_npr	ACAAUUAAUUUGGAUCGGAGG	PNRD	0	5	6	4	0	3	0	6	1	7	3	1	9	9	0	0	0	5	13	9	7	1.39167	0.718563		-0.311757	3.49482	1	1	tae-miR027a_npr	0.311757	3.49482	1	1	0.980567
tae-miR184a_npr	ACACUCUUACUUAUCGAAAGGAC	PNRD	0	1	0	2	5	8	1	28	5	28	26	12	38	31	24	20	0	10	12	18	4	0.307898	3.24782		-2.54395	4.44535	0.0114318	0.102172	tae-miR184a_npr	2.54395	4.44535	0.0114318	0.102172	0.787331
tae-miR2020a_2_npr	ACACUUAUUUUGGACGGAGGG	PNRD	0	1	1	6	4	1	0	2	2	2	4	2	5	8	2	4	0	0	12	6	2	1.27582	0.783813		-0.567183	3.39397	1	1	tae-miR2020a_2_npr	0.567183	3.39397	1	1	0.989379
tae-miR015a_npr	ACAGAGUCGAAUUAGAGGGUA	PNRD	0	1	3	0	2	0	0	1	2	2	6	2	3	2	0	0	0	0	3	2	0	0.931275	1.0738		-0.869279	3.01708	0.726708	1	tae-miR015a_npr	0.869279	3.01708	0.726708	1	0.999086
tae-miR055a_npr	ACAUUUGAGGAGCUCGUGGCA	PNRD	0	3	3	2	2	4	1	3	0	3	2	2	2	1	4	1	0	10	0	17	15	2.42051	0.413136		0.402409	3.13062	1	1	tae-miR055a_npr	-0.402409	3.13062	1	1	0.871743
tae-miR116a_npr	ACCCUUAUUAUGGAUCGGAGG	PNRD	0	0	3	0	0	2	0	1	0	1	1	0	2	3	0	0	0	2	0	1	3	1.66495	0.60062		-0.304517	2.85348	1	1	tae-miR116a_npr	0.304517	2.85348	1	1	0.954612
tae-miR134a_npr	ACUGGACGCGUCGGGCGCGU	PNRD	0	0	0	0	2	1	0	7	0	4	3	4	1	4	0	1	2	0	0	0	0	0.775162	1.29005		-1.41755	2.87178	0.430642	1	tae-miR134a_npr	1.41755	2.87178	0.430642	1	0.988397
tae-miR146a_npr	ACUUAUAUUUGGGAACAGAGGG	PNRD	0	1	0	0	1	2	2	2	0	1	0	0	2	6	0	0	0	0	0	4	0	1.33743	0.7477		-0.852789	2.69013	0.658385	1	tae-miR146a_npr	0.852789	2.69013	0.658385	1	0.984914
tae-miR182a_npr	ACUUAUUUUGGAUCAGAGGGA	PNRD	0	4	1	3	6	3	1	5	0	6	2	1	6	3	0	2	0	7	154	40	11	1.98879	0.502817		-0.162353	3.2675	1	1	tae-miR182a_npr	0.162353	3.2675	1	1	0.919541
tae-miR104a_1_npr	ACUUAUUUUGGGAUGGAGGGA	PNRD	0	10	9	12	14	8	2	5	3	10	3	10	14	9	0	3	3	5	4	4	0	2.18136	0.45843		0.31399	4.25016	0.866239	1	tae-miR104a_1_npr	-0.31399	4.25016	0.866239	1	0.89811
tae-miR007a_npr	AGAAGAUUAGAAGAUUAAGCA	PNRD	8	5092	1175	2021	1340	791	270	698	89	666	1144	349	706	416	15	20	0	1661	29769	16293	3538	6.95857	0.143708		1.89449	10.8932	0.0053236	0.0555987	tae-miR007a_npr	-1.89449	10.8932	0.0053236	0.0555987	0.545388
tae-miR2010a_npr	AGACAAAUAUUUAGGAACGGA	PNRD	2	461	289	448	1175	856	1713	514	69	519	626	412	823	525	12	12	22	1135	705	1316	57	2.66968	0.374576		0.513611	9.71297	0.440047	1	tae-miR2010a_npr	-0.513611	9.71297	0.440047	1	0.845034
tae-miR2031a_npr	AGACAAAUAUUUAGGAACGGAGG	PNRD	1	67	78	66	194	160	19	140	29	198	179	170	280	200	5	4	0	117	43	125	2	1.18334	0.845068		-0.665755	7.64189	0.33518	1	tae-miR2031a_npr	0.665755	7.64189	0.33518	1	0.994908
tae-miR160a_npr	AGACAAGAAUUUUGGAACGGA	PNRD	0	16	4	2	12	7	66	57	14	66	59	54	83	52	28	19	0	57	29	49	12	0.387465	2.58088		-2.25367	5.61497	0.00778326	0.0745829	tae-miR160a_npr	2.25367	5.61497	0.00778326	0.0745829	0.854442
tae-miR010a_npr	AGACACUUACUUUGGGACGGA	PNRD	0	4	1	6	12	6	8	13	3	15	20	15	20	20	0	4	0	15	4	5	2	0.806775	1.2395		-1.20966	4.19311	0.324544	1	tae-miR010a_npr	1.20966	4.19311	0.324544	1	0.991734
tae-miR1122b-3p	AGACUUAUAUGUAGGAACGGA	PNRD	0	17	8	11	21	18	119	10	4	18	14	5	21	18	1	0	0	51	86	123	11	2.60119	0.38444		0.565102	4.89342	0.656347	1	tae-miR1122b-3p	-0.565102	4.89342	0.656347	1	0.852279
tae-miR013a_npr	AGACUUAUAUUUAGAAACGGA	PNRD	0	58	31	51	255	145	343	62	6	53	69	42	112	58	0	4	0	448	271	560	21	3.92885	0.254528		1.08309	7.00051	0.136638	0.727824	tae-miR013a_npr	-1.08309	7.00051	0.136638	0.727824	0.727665
tae-miR2008a_2_npr	AGACUUAUAUUUAGGAACGGA	PNRD	3	522	253	502	1206	901	647	932	143	813	1004	435	1263	756	13	28	24	2238	2026	3067	184	1.6522	0.605253		-0.180882	9.99324	0.785792	1	tae-miR2008a_2_npr	0.180882	9.99324	0.785792	1	0.955928
tae-miR126a_npr	AGAGAGAAGGAAGGAGAGGAGA	PNRD	0	0	0	0	0	0	0	0	0	0	0	1	1	1	0	0	0	0	0	0	0	1.29677	0.771148		0.0882527	2.48536	1	1	tae-miR126a_npr	-0.0882527	2.48536	1	1	0.987923
tae-miR161a_npr	AGAGAUUUCACUAUGGACUACA	PNRD	0	1	0	0	7	0	2	4	0	4	4	0	4	6	11	69	1	6	62	31	14	1.25055	0.799648		-0.869279	3.01708	0.726708	1	tae-miR161a_npr	0.869279	3.01708	0.726708	1	0.991041
tae-miR098a_npr	AGAUGAUUUUCGAUAUUAUACU	PNRD	0	0	0	0	0	0	0	0	0	0	0	1	0	0	0	0	0	0	1	0	0	1.50451	0.66467		0.0882527	2.48536	1	1	tae-miR098a_npr	-0.0882527	2.48536	1	1	0.970528
tae-miR169a_npr	AGAUGGAUGGAUGGAUGGAUGGA	PNRD	0	4	0	2	1	1	0	2	0	3	5	0	2	4	0	0	0	2	4	0	0	1.54613	0.646775		-0.304517	2.85348	1	1	tae-miR169a_npr	0.304517	2.85348	1	1	0.966553
tae-miR2021a_npr	AGCAUGAGGCGACAACUGCAU	PNRD	0	2	1	4	2	1	0	0	0	1	3	1	2	0	0	0	3	4	3	9	2	2.68618	0.372276		1.03286	2.83534	1	1	tae-miR2021a_npr	-1.03286	2.83534	1	1	0.843301
tae-miR020a_npr	AGGACAAGUAUUUCCGGACGG	PNRD	0	87	35	35	49	37	186	306	78	408	438	158	335	290	33	45	1	570	103	427	44	0.355688	2.81145		-2.40393	7.97813	0.000859086	0.0120988	tae-miR020a_npr	2.40393	7.97813	0.000859086	0.0120988	0.830297
tae-miR043a_npr	AGGAGGAAGGAGGAAGAAGAG	PNRD	0	0	0	0	0	0	0	0	0	1	0	0	0	1	0	0	0	0	0	0	0	1.39628	0.716189		0.0882527	2.48536	1	1	tae-miR043a_npr	-0.0882527	2.48536	1	1	0.980182
tae-miR035a_npr	AGGAGGGGAGGGAAGGGAAGG	PNRD	0	8	3	0	0	1	0	0	0	1	0	1	2	0	0	0	0	0	0	0	0	3.40401	0.293772		1.03286	2.83534	1	1	tae-miR035a_npr	-1.03286	2.83534	1	1	0.772862
tae-miR2064a_npr	AGGAUUGUAAAACAAAUGGGGC	PNRD	0	47	30	21	18	22	5	129	40	147	143	59	182	132	36	56	1	83	35	96	5	0.410799	2.43428		-2.19421	6.79747	0.00294994	0.0336438	tae-miR2064a_npr	2.19421	6.79747	0.00294994	0.0336438	0.870243
tae-miR034a_npr	AGGGGGCAAUCUCACCUCAAC	PNRD	0	172	59	112	69	38	8	59	0	32	66	31	26	51	0	0	36	115	50	97	102	4.92389	0.203091		1.37422	6.60657	0.0702863	0.422855	tae-miR034a_npr	-1.37422	6.60657	0.0702863	0.422855	0.654971
tae-miR053a_npr	AGGUGGUUAGGAUACUCGGCU	PNRD	0	353	130	124	306	1004	22	188	54	462	345	135	341	221	13872	2561	20	201	170	232	216	2.5441	0.393066		0.4411	8.74862	0.513799	1	tae-miR053a_npr	-0.4411	8.74862	0.513799	1	0.858376
tae-miR178a_npr	AGUAGUUUUAUGCUAUUUACU	PNRD	0	1	0	2	6	2	0	4	1	2	1	1	5	2	0	0	1	4	2	7	0	1.5538	0.643585		-0.472943	3.14815	1	1	tae-miR178a_npr	0.472943	3.14815	1	1	0.965808
tae-miR083a_npr	AGUCUGUUCAGAUCGGAGGGG	PNRD	0	6	2	3	2	3	0	4	0	3	4	0	2	2	2	8	0	9	0	8	6	2.48144	0.402991		0.402409	3.13062	1	1	tae-miR083a_npr	-0.402409	3.13062	1	1	0.865126
tae-miR095a_npr	AGUGUUGGAUGGGACCAAAUC	PNRD	0	0	0	0	0	0	0	11	0	9	12	1	5	8	0	0	0	0	0	0	0	0.338008	2.95851		-1.82238	3.03512	0.282609	1	tae-miR095a_npr	1.82238	3.03512	0.282609	1	0.815405
tae-miR021a_1_npr	AGUUUAUGUCCCCGGCAGACG	PNRD	0	0	0	0	0	0	0	0	0	0	0	0	0	0	0	0	0	0	0	0	0	1.64336	0.60851		0.0882527	2.48536	1	1	tae-miR021a_1_npr	-0.0882527	2.48536	1	1	0.956837
tae-miR003a_1_npr	AUAAAAGGGGAUGUAUCUAGA	PNRD	0	23	25	18	37	30	8	86	20	116	72	117	149	116	0	0	1	129	25	80	2	0.507897	1.9689		-1.89877	6.47563	0.0114978	0.10227	tae-miR003a_1_npr	1.89877	6.47563	0.0114978	0.10227	0.921748
tae-miR008a_npr	AUACUUGUCGAAGAAAUGGAU	PNRD	0	37	8	22	38	43	3	15	1	14	9	6	23	8	3	1	2	166	107	189	24	4.75322	0.210384		1.36486	5.09189	0.147385	0.76233	tae-miR008a_npr	-1.36486	5.09189	0.147385	0.76233	0.666359
tae-miR142a_npr	AUAGAUAAGUUGGAAUACAGUA	PNRD	0	0	0	0	0	0	0	0	0	0	1	1	0	0	0	0	0	0	5	1	0	1.39877	0.714916		0.0882527	2.48536	1	1	tae-miR142a_npr	-0.0882527	2.48536	1	1	0.979973
tae-miR9674b-5p	AUAGCAUCAUCCAUCCUACCC	PNRD	0	306	799	655	2042	1428	3199	3036	399	2309	3156	1733	2632	3060	982	7243	43	1363	1059	1342	2957	0.916264	1.09139		-1.03049	11.2591	0.120046	0.646855	tae-miR9674b-5p	1.03049	11.2591	0.120046	0.646855	0.998622
tae-miR181a_npr	AUAUAAGACGUUUUAGAUCA	PNRD	0	0	0	1	1	0	1	0	0	0	0	0	1	1	0	0	0	3	5	4	1	1.9005	0.526177		0.0882527	2.48536	1	1	tae-miR181a_npr	-0.0882527	2.48536	1	1	0.929308
tae-miR176a_npr	AUAUAAGAGCAUUUUUGACAC	PNRD	0	2	0	2	18	9	1	3	0	2	6	1	5	2	0	0	0	10	6	10	1	3.36273	0.297378		1.0633	3.46168	0.585507	1	tae-miR176a_npr	-1.0633	3.46168	0.585507	1	0.776639
tae-miR188a_npr	AUAUAAGUCUUUGUAGAGAUUUC	PNRD	0	1	0	0	11	7	0	2	0	1	0	0	3	1	0	1	1	22	20	27	2	3.66925	0.272535		1.34345	2.98142	0.726708	1	tae-miR188a_npr	-1.34345	2.98142	0.726708	1	0.749373
tae-miR029a_npr	AUAUUAGUUUACGGAGGGAAU	PNRD	0	7	11	13	29	9	17	10	5	15	10	7	19	16	0	1	2	0	35	10	4	1.95113	0.512522		0.0947991	4.62788	1	1	tae-miR029a_npr	-0.0947991	4.62788	1	1	0.923717
tae-miR099a_npr	AUAUUAUGCAGAUUGAAGAU	PNRD	0	0	0	0	4	2	1	5	0	2	3	1	2	1	0	0	0	4	0	5	2	1.39489	0.716904		-0.304517	2.85348	1	1	tae-miR099a_npr	0.304517	2.85348	1	1	0.980298
tae-miR9658-3p	AUCGUUCUGGGUGAAUAGGCC	PNRD	0	125	90	88	94	66	2	126	18	112	165	71	136	120	85	122	7	26	0	51	97	1.62567	0.615131		-0.206947	7.17144	0.78438	1	tae-miR9658-3p	0.206947	7.17144	0.78438	1	0.958644
tae-miR100a_npr	AUCUGGGACGCCUUCGCGGCC	PNRD	0	0	0	0	0	0	0	0	0	0	0	0	0	0	0	3	0	0	0	0	0	1.64336	0.60851		0.0882527	2.48536	1	1	tae-miR100a_npr	-0.0882527	2.48536	1	1	0.956837
tae-miR111a_npr	AUCUUCUAUCGUGGGACGAAG	PNRD	0	2	1	0	2	4	9	1	0	0	0	0	0	0	0	0	0	8	0	2	6	3.87213	0.258256		1.03286	2.83534	1	1	tae-miR111a_npr	-1.03286	2.83534	1	1	0.732303
tae-miR032a_npr	AUCUUGCUUAAGGCGUUACU	PNRD	0	0	1	0	1	1	0	3	1	5	4	1	6	2	0	0	0	7	4	8	3	0.719668	1.38953		-1.41755	2.87178	0.430642	1	tae-miR032a_npr	1.41755	2.87178	0.430642	1	0.980745
tae-miR086a_npr	AUGACUCAACUUUAUACUAAC	PNRD	0	10	4	8	49	21	2	25	5	31	25	20	42	18	0	4	4	78	59	105	7	1.3525	0.739369		-0.508674	5.07175	0.562502	1	tae-miR086a_npr	0.508674	5.07175	0.562502	1	0.983743
tae-miR120b_npr	AUGUCCUAUUUUUAGCAAAG	PNRD	0	0	0	0	0	0	1	0	0	0	0	0	1	0	0	0	0	0	0	0	0	1.57647	0.63433		0.0882527	2.48536	1	1	tae-miR120b_npr	-0.0882527	2.48536	1	1	0.963581
tae-miR064a_npr	AUUAAUAUGAAUCGGAGGGAG	PNRD	0	3	6	8	3	4	1	12	3	18	18	3	18	11	0	4	0	3	2	3	3	0.860438	1.1622		-1.07938	3.9695	0.352672	1	tae-miR064a_npr	1.07938	3.9695	0.352672	1	0.995937
tae-miR136a_npr	AUUAAUAUGGAUCGAAGGGAG	PNRD	0	4	2	1	3	1	1	28	10	41	33	15	38	25	1	0	0	4	9	11	4	0.207651	4.81576		-3.10123	4.58456	0.00177411	0.0222486	tae-miR136a_npr	3.10123	4.58456	0.00177411	0.0222486	0.662138
tae-miR070a_npr	AUUAAUAUGGAUCUGAGGGAG	PNRD	0	7	2	2	7	3	0	3	1	4	5	1	6	3	0	2	0	0	8	3	1	1.99631	0.500924		0.0930731	3.37702	1	1	tae-miR070a_npr	-0.0930731	3.37702	1	1	0.918706
tae-miR2052a_npr	AUUAGUUUACAGAGGGAGUAU	PNRD	0	6	8	10	43	20	30	8	1	14	15	6	13	6	1	16	1	11	13	10	10	3.55094	0.281616		0.960019	4.63141	0.426125	1	tae-miR2052a_npr	-0.960019	4.63141	0.426125	1	0.759683
tae-miR2055a_npr	AUUAUGGAAAGGAGGGAGUA	PNRD	0	2	0	1	3	0	0	1	0	2	3	8	1	3	0	0	0	0	0	0	0	1.1982	0.834585		-0.304517	2.85348	1	1	tae-miR2055a_npr	0.304517	2.85348	1	1	0.994128
tae-miR077a_npr	AUUAUGGGACAGAGGGAGUAA	PNRD	0	6	10	3	6	9	10	13	3	25	19	4	16	15	0	2	1	8	9	4	2	1.01246	0.987693		-0.742881	4.23682	0.514813	1	tae-miR077a_npr	0.742881	4.23682	0.514813	1	0.999972
tae-miR077b_npr	AUUAUGGGACAGAGGGAGUAG	PNRD	0	5	10	4	3	6	12	25	3	17	16	10	24	27	4	8	0	4	2	0	2	0.732918	1.36441		-1.30389	4.38857	0.180372	0.903068	tae-miR077b_npr	1.30389	4.38857	0.180372	0.903068	0.982797
tae-miR077c_1_npr	AUUAUGGGACAGAGGGAGUAU	PNRD	0	12	22	11	27	23	22	107	23	119	127	84	156	153	4	7	0	12	8	15	2	0.337239	2.96525		-2.44067	6.5376	0.00152753	0.0198579	tae-miR077c_1_npr	2.44067	6.5376	0.00152753	0.0198579	0.814732
tae-miR137a_npr	AUUCGAGAAUCAUUGGACGAU	PNRD	0	0	0	0	0	0	0	0	0	0	0	0	0	0	7	0	0	0	0	0	0	1.64336	0.60851		0.0882527	2.48536	1	1	tae-miR137a_npr	-0.0882527	2.48536	1	1	0.956837
tae-miR054a_npr	AUUUCUGGACAGAGGGAGUAU	PNRD	0	2	0	3	1	0	0	3	0	4	3	6	6	2	0	0	0	3	1	2	0	1.07336	0.931654		-0.869279	3.01708	0.726708	1	tae-miR054a_npr	0.869279	3.01708	0.726708	1	0.999097
tae-miR147a_npr	CAAAUGUUGGCUAGUGAUUGGUU	PNRD	0	11	4	11	12	1	0	11	3	14	7	9	15	15	0	0	0	6	2	4	1	1.35794	0.73641		-0.439283	4.22236	0.745855	1	tae-miR147a_npr	0.439283	4.22236	0.745855	1	0.983313
tae-miR2028a_2_npr	CAAGAAUUUUGGGACGGAGGU	PNRD	1	165	53	56	31	19	6	302	89	438	415	229	506	452	213	168	0	571	193	476	66	0.343581	2.91052		-2.44882	8.24018	0.000636501	0.00954239	tae-miR2028a_2_npr	2.44882	8.24018	0.000636501	0.00954239	0.82022
tae-miR073a_1_npr	CAAUAACGUUCCUAUAUUAUG	PNRD	0	0	0	0	0	0	0	0	0	0	0	0	0	0	0	0	0	0	0	0	0	1.64336	0.60851		0.0882527	2.48536	1	1	tae-miR073a_1_npr	-0.0882527	2.48536	1	1	0.956837
tae-miR2068a_npr	CACUUAUUAUGGAUCGGAGGU	PNRD	0	9	4	2	3	2	1	8	3	7	13	7	9	6	0	0	0	8	16	10	3	0.985116	1.01511		-0.88644	3.70824	0.497906	1	tae-miR2068a_npr	0.88644	3.70824	0.497906	1	0.999959
tae-miR2067_npr	CACUUAUUUUGAGACGGAGGG	PNRD	0	5	4	6	8	5	2	15	1	16	20	11	14	16	32	18	0	17	7	8	4	0.927647	1.078		-1.05904	4.11709	0.394643	1	tae-miR2067_npr	1.05904	4.11709	0.394643	1	0.998984
tae-miR9679-5p	CAGAACCAGAAUGAGUAGCUC	PNRD	0	15	36	27	24	12	32	145	12	99	124	74	140	115	220	402	1	0	328	139	162	0.492722	2.02954		-1.9224	6.44645	0.0105522	0.0956901	tae-miR9679-5p	1.9224	6.44645	0.0105522	0.0956901	0.915011
tae-miR088b_npr	CAGCGUUGAUGAACCGUCCGG	PNRD	0	0	0	0	0	2	2	2	2	8	5	3	8	19	2	22	2	7	0	2	70	0.365881	2.73313		-2.13815	3.18359	0.186957	0.903068	tae-miR088b_npr	2.13815	3.18359	0.186957	0.903068	0.838394
tae-miR091a_npr	CAGGAGGUCGCCGCAGACGCU	PNRD	0	0	0	0	0	0	0	6	0	12	20	5	8	10	2	3	3	0	0	0	0	0.266382	3.75401		-2.39706	3.31973	0.084472	0.477306	tae-miR091a_npr	2.39706	3.31973	0.084472	0.477306	0.742149
tae-miR069a_npr	CAGGGAUGGAGCAGAGCAAGG	PNRD	0	2	0	0	3	5	7	231	140	421	686	296	382	174	0	4	0	4	4	2	17	0.016707	59.8551		-6.71761	8.05035	2.39995e-12	3.18679e-10	tae-miR069a_npr	6.71761	8.05035	2.39995e-12	3.18679e-10	0.120912
tae-miR037a_npr	CAUCAAAAUGGACAAAAAGG	PNRD	0	4	2	5	5	1	1	32	4	33	28	9	32	17	0	1	2	17	1	6	2	0.388004	2.57729		-2.09699	4.36449	0.0456519	0.307489	tae-miR037a_npr	2.09699	4.36449	0.0456519	0.307489	0.854825
tae-miR151a_npr	CAUCGUUCUGAUGCAGAGACCGG	PNRD	0	4	3	3	2	2	0	8	3	15	10	9	11	8	7	3	0	3	0	2	0	0.673757	1.48422		-1.36131	3.72449	0.251568	1	tae-miR151a_npr	1.36131	3.72449	0.251568	1	0.972418
tae-miR2038a_npr	CAUCUAUUUUAGAACGGAGGGAGU	PNRD	0	5	1	2	7	7	0	6	1	11	7	0	9	15	7	0	0	9	0	4	1	1.20051	0.83298		-0.627526	3.6049	0.63315	1	tae-miR2038a_npr	0.627526	3.6049	0.63315	1	0.994003
tae-miR123a_npr	CAUGGCCAAGGCCUCUGAGGUUC	PNRD	0	16	2	6	1	3	0	0	0	0	0	0	0	0	2198	674	11	0	0	0	0	8.67966	0.115212		2.00435	3.34345	0.372947	1	tae-miR123a_npr	-2.00435	3.34345	0.372947	1	0.479399
tae-miR9668-5p	CCAAUGACAAGUAUUUUCGGA	PNRD	0	0	0	0	0	0	0	0	0	1	0	1	1	0	0	0	0	3	0	0	0	1.30954	0.763629		0.0882527	2.48536	1	1	tae-miR9668-5p	-0.0882527	2.48536	1	1	0.987003
tae-miR9672a-3p	CCACGACUGUCAUUAAGCAUC	PNRD	2	3346	5355	3612	6084	4295	217	52207	7708	52103	48301	36222	46598	45115	678	3006	17	1432	9350	7158	8524	0.200667	4.98339		-3.22134	14.9839	5.89378e-06	0.000156522	tae-miR9672a-3p	3.22134	14.9839	5.89378e-06	0.000156522	0.651096
tae-miR106a_npr	CCAUCCCUCAACUCCGCCGCC	PNRD	0	0	0	0	0	0	0	0	0	1	0	0	0	0	1	0	0	0	0	0	0	1.5184	0.65859		0.0882527	2.48536	1	1	tae-miR106a_npr	-0.0882527	2.48536	1	1	0.969216
tae-miR082a_npr	CCCCCUCUGGUACUUAUUGGCU	PNRD	0	0	0	0	0	0	0	1	0	0	0	0	0	2	3	6	0	0	0	0	0	1.29476	0.772343		0.0882527	2.48536	1	1	tae-miR082a_npr	-0.0882527	2.48536	1	1	0.988065
tae-miR100b_1_npr	CCGCGUCGGCGUACCAGGUGG	PNRD	0	0	0	0	1	1	0	1	0	2	1	1	0	0	0	0	0	0	0	0	0	1.45972	0.685063		0.0882527	2.48536	1	1	tae-miR100b_1_npr	-0.0882527	2.48536	1	1	0.974654
tae-miR111b_npr	CCGUCCCACAAUAGAAGAUUG	PNRD	0	0	0	0	2	2	0	0	0	0	0	2	1	0	37	44	0	4	0	4	0	1.97679	0.505872		0.0882527	2.48536	1	1	tae-miR111b_npr	-0.0882527	2.48536	1	1	0.920873
tae-miR067b_npr	CCUGCGGGGUCGAACUGGGAA	PNRD	0	0	0	0	23	23	0	5	0	11	10	3	33	33	0	0	2	124	0	12	177	1.25245	0.798432		-0.439283	4.22236	0.745855	1	tae-miR067b_npr	0.439283	4.22236	0.745855	1	0.990919
tae-miR9652-5p	CCUGUUUGUCAUUAAGUUUCUU	PNRD	0	1	0	0	45	12	114	0	0	0	0	0	0	0	6	17	2	2	1	3	0	21.298	0.0469529		3.30889	4.2353	0.0222081	0.176431	tae-miR9652-5p	-3.30889	4.2353	0.0222081	0.176431	0.264091
tae-miR089a_npr	CGCAAAACUGUAACCAUAGAG	PNRD	0	0	0	0	0	2	0	4	0	8	3	0	3	1	0	0	0	0	0	2	0	0.79968	1.2505		-0.852789	2.69013	0.658385	1	tae-miR089a_npr	0.852789	2.69013	0.658385	1	0.991044
tae-miR093a_npr	CGGGCGCGGCCGAGGCGGUGGA	PNRD	0	0	0	1	0	0	0	1	0	0	0	0	0	0	0	3	0	0	0	0	0	1.80314	0.554587		0.0882527	2.48536	1	1	tae-miR093a_npr	-0.0882527	2.48536	1	1	0.939946
tae-miR081a_npr	CGGGCUUGAUGUCGUAGUGCACG	PNRD	0	0	0	0	0	0	0	0	0	0	0	0	0	0	0	0	0	0	0	0	0	1.64336	0.60851		0.0882527	2.48536	1	1	tae-miR081a_npr	-0.0882527	2.48536	1	1	0.956837
tae-miR106b_npr	CGGUGGAGCUGGUUGAUGGAC	PNRD	0	17	22	17	2	6	2	802	133	688	780	415	465	622	1	8	0	6	0	19	14	0.0475003	21.0525		-5.27917	8.69093	2.90326e-10	2.34659e-08	tae-miR106b_npr	5.27917	8.69093	2.90326e-10	2.34659e-08	0.266289
tae-miR180a_npr	CGGUGGCGGCAAAGGGGACCA	PNRD	0	0	3	1	0	1	0	13	1	7	8	1	4	3	0	0	0	0	0	1	0	0.653235	1.53084		-1.27411	3.16581	0.521739	1	tae-miR180a_npr	1.27411	3.16581	0.521739	1	0.968027
tae-miR160b_npr	CGUCCCAAAAUUCUUGUCUUA	PNRD	1	302	96	181	138	105	979	1430	293	1483	1570	565	2140	1408	149	167	4	1945	523	1484	180	0.306078	3.26714		-2.61253	10.059	0.000191331	0.00355684	tae-miR160b_npr	2.61253	10.059	0.000191331	0.00355684	0.785516
tae-miR068b_npr	CUCUCUCGGGAGGGCUGAUC	PNRD	0	0	0	1	1	0	0	8	5	11	7	4	14	14	22	5	0	4	0	4	2	0.259307	3.85644		-2.80693	3.56227	0.0399705	0.278296	tae-miR068b_npr	2.80693	3.56227	0.0399705	0.278296	0.733596
tae-miR076a_npr	CUGCUGAAGUUACUCCCAUUG	PNRD	0	0	0	0	0	0	0	0	0	0	0	0	0	2	0	0	0	0	0	1	1	1.38177	0.723709		0.0882527	2.48536	1	1	tae-miR076a_npr	-0.0882527	2.48536	1	1	0.981387
tae-miR007b_npr	CUUAAUUUUGUAAUCUUCUGG	PNRD	0	9	3	14	108	46	6	18	3	23	34	6	30	12	0	0	0	1	64	12	5	3.37945	0.295906		0.828088	5.42718	0.373174	1	tae-miR007b_npr	-0.828088	5.42718	0.373174	1	0.775104
tae-miR142b_npr	CUUAUUUUGAUGAAUCUAUGA	PNRD	0	0	0	0	0	0	0	0	0	0	0	0	0	0	0	0	1	0	0	0	0	1.64336	0.60851		0.0882527	2.48536	1	1	tae-miR142b_npr	-0.0882527	2.48536	1	1	0.956837
tae-miR101a_npr	CUUAUUUUGGGAUGGAGGGAG	PNRD	0	1	1	0	4	3	0	3	0	4	2	5	2	3	0	0	1	0	2	0	0	1.38313	0.722996		-0.304517	2.85348	1	1	tae-miR101a_npr	0.304517	2.85348	1	1	0.981274
tae-miR9656-3p	CUUCGAGACUCUGAACAGCGG	PNRD	1	11	11	22	1	3	91	22	3	25	37	12	27	33	95	12	0	0	245	23	31	1.29757	0.77067		-0.559306	4.96396	0.605363	1	tae-miR9656-3p	0.559306	4.96396	0.605363	1	0.987866
tae-miR103a_npr	CUUGGGACAAGCUUUUUCGGA	PNRD	0	2	1	2	2	1	0	35	7	45	36	16	49	34	16	5	0	8	5	10	2	0.161826	6.17947		-3.64133	4.65732	0.000921321	0.0126869	tae-miR103a_npr	3.64133	4.65732	0.000921321	0.0126869	0.582366
tae-miR073c_npr	GAAUAACGUUCCUAUAUUAUG	PNRD	0	0	0	0	0	0	0	0	0	0	0	0	0	0	0	0	0	0	0	0	0	1.64336	0.60851		0.0882527	2.48536	1	1	tae-miR073c_npr	-0.0882527	2.48536	1	1	0.956837
tae-miR189b_npr	GACACGAGGCGCAGGACCUACAAG	PNRD	0	0	0	0	0	0	0	0	0	0	0	0	0	0	0	0	1	0	0	0	0	1.64336	0.60851		0.0882527	2.48536	1	1	tae-miR189b_npr	-0.0882527	2.48536	1	1	0.956837
tae-miR088a_npr	GAGCGGUUCACCGGCGCUGCA	PNRD	0	1	0	0	0	0	0	1	0	2	3	2	5	4	0	0	3	0	0	0	1	0.767262	1.30334		-0.852789	2.69013	0.658385	1	tae-miR088a_npr	0.852789	2.69013	0.658385	1	0.987453
tae-miR006a_npr	GAGGCAUCAUUAGGAAUACU	PNRD	0	0	0	0	0	0	0	0	0	0	0	0	0	0	0	0	0	0	0	0	0	1.64336	0.60851		0.0882527	2.48536	1	1	tae-miR006a_npr	-0.0882527	2.48536	1	1	0.956837
tae-miR2062a_npr	GAGUCAUCUAUUUUGGAACGGA	PNRD	1	188	40	110	129	83	16	260	31	314	224	157	326	263	4	10	6	241	36	190	32	0.94005	1.06377		-0.990864	7.87666	0.151721	0.773738	tae-miR2062a_npr	0.990864	7.87666	0.151721	0.773738	0.999311
tae-miR9674a-5p	GCAUCAUCCAUCCUACCAUUC	PNRD	0	0	0	1	2	0	5	3	1	2	4	0	3	5	0	0	0	1	2	0	2	0.918696	1.0885		-1.41755	2.87178	0.430642	1	tae-miR9674a-5p	1.41755	2.87178	0.430642	1	0.998704
tae-miR122a_npr	GCCCGGUCAUAGUCAGGUAUC	PNRD	0	0	0	0	0	0	0	7	0	8	4	4	1	5	133	514	0	0	0	0	0	0.473465	2.11209		-1.41755	2.87178	0.430642	1	tae-miR122a_npr	1.41755	2.87178	0.430642	1	0.905819
tae-miR122b_npr	GCCCGGUCAUAGUCAGGUAUCU	PNRD	0	0	0	0	0	0	0	7	0	8	4	4	1	4	123	496	0	0	0	0	0	0.486739	2.05449		-1.41755	2.87178	0.430642	1	tae-miR122b_npr	1.41755	2.87178	0.430642	1	0.912234
tae-miR135a_npr	GCGAGGUGAUGAUGUUAUGUAUG	PNRD	0	7	2	4	6	3	2	5	4	16	7	7	9	4	107	69	1	1	0	0	0	1.02162	0.978841		-0.669506	3.78967	0.670342	1	tae-miR135a_npr	0.669506	3.78967	0.670342	1	0.999918
tae-miR9665-3p	GCUAGCAGUGUAAACUCAAAUCA	PNRD	0	0	0	0	0	0	0	0	0	0	0	0	1	0	0	0	0	0	0	0	0	1.52117	0.657389		0.0882527	2.48536	1	1	tae-miR9665-3p	-0.0882527	2.48536	1	1	0.968952
tae-miR170b_npr	GGAAUAAUAAAAUAGGACG	PNRD	0	1	0	0	0	0	0	0	0	0	0	0	0	0	1	4	0	0	3	0	0	1.88522	0.530443		0.0882527	2.48536	1	1	tae-miR170b_npr	-0.0882527	2.48536	1	1	0.93099
tae-miR154b_npr	GGCGAGGGACAUACACUGUACA	PNRD	0	0	0	0	0	1	0	0	0	0	0	0	0	0	0	0	0	0	0	0	0	1.84584	0.541758		0.0882527	2.48536	1	1	tae-miR154b_npr	-0.0882527	2.48536	1	1	0.935303
tae-miR145a_npr	GGUGUUUCGUCAAUAUGCAAC	PNRD	0	0	0	0	1	0	0	3	0	0	3	0	2	0	0	0	0	0	0	0	0	1.13426	0.881634		-0.852789	2.69013	0.658385	1	tae-miR145a_npr	0.852789	2.69013	0.658385	1	0.997144
tae-miR020b_npr	GUCCGGAAAUACUUGUCCUAG	PNRD	0	4	3	1	1	3	8	23	2	14	21	5	7	17	0	0	1	35	5	15	2	0.534712	1.87016		-1.71993	3.91348	0.109379	0.591093	tae-miR020b_npr	1.71993	3.91348	0.109379	0.591093	0.932642
tae-miR128a_npr	GUGGAUGAUGAGAUCACAAGUAA	PNRD	0	11	3	7	3	2	10	8	1	3	12	6	14	2	55	51	6	7	6	9	3	1.69627	0.589527		-0.222056	3.77379	1	1	tae-miR128a_npr	0.222056	3.77379	1	1	0.951347
tae-miR074a_npr	UAAAAACAUUCUUAUAUUUUC	PNRD	0	0	0	0	0	0	0	0	0	0	0	0	0	0	0	0	0	0	0	0	0	1.64336	0.60851		0.0882527	2.48536	1	1	tae-miR074a_npr	-0.0882527	2.48536	1	1	0.956837
tae-miR2033a_2_npr	UAAACUGAGAGAGAGGGAGUA	PNRD	0	6	6	4	3	2	3	11	6	14	8	9	11	9	0	3	0	17	2	14	2	0.773097	1.2935		-1.07938	3.9695	0.352672	1	tae-miR2033a_2_npr	1.07938	3.9695	0.352672	1	0.988155
tae-miR102a_npr	UAAGCGCGUUGGCGUCGAACG	PNRD	0	0	0	0	0	0	0	0	0	0	0	0	0	0	0	0	0	0	0	0	0	1.64336	0.60851		0.0882527	2.48536	1	1	tae-miR102a_npr	-0.0882527	2.48536	1	1	0.956837
tae-miR131a_npr	UAAGUUUCUUAGAUACUGGUA	PNRD	0	4	0	2	7	2	0	0	0	0	0	0	0	0	0	0	0	1	0	2	1	5.20597	0.192087		1.34345	2.98142	0.726708	1	tae-miR131a_npr	-1.34345	2.98142	0.726708	1	0.637018
tae-miR1120c-5p	UAAUAUAAGAACGUUUUUGAC	PNRD	0	13	9	20	236	84	1	47	4	30	40	11	63	17	5	2	2	134	33	106	19	4.14469	0.241272		1.111	6.22486	0.159851	0.811919	tae-miR1120c-5p	-1.111	6.22486	0.159851	0.811919	0.710534
tae-miR074b_npr	UAAUAUAAGAACGUUUUUUAC	PNRD	0	2	0	0	5	0	0	0	0	2	0	0	0	0	0	0	0	3	1	2	2	2.79699	0.357528		0.636525	2.67158	1	1	tae-miR074b_npr	-0.636525	2.67158	1	1	0.831784
tae-miR153b_npr	UAAUAUAAGAGUGUUUAGAUA	PNRD	0	0	0	0	0	1	0	0	0	0	0	0	0	0	0	0	0	0	0	0	0	1.84584	0.541758		0.0882527	2.48536	1	1	tae-miR153b_npr	-0.0882527	2.48536	1	1	0.935303
tae-miR073b_1_npr	UAAUAUAGGAACGUUAUUGAC	PNRD	0	0	1	1	0	3	0	0	0	2	1	1	0	1	0	0	1	0	0	3	0	1.95907	0.510446		0.636525	2.67158	1	1	tae-miR073b_1_npr	-0.636525	2.67158	1	1	0.922838
tae-miR154a_npr	UACAGUUUAUGUCCCCGGCAG	PNRD	0	0	0	0	0	1	0	0	0	0	0	0	0	0	0	0	1	0	0	0	0	1.84584	0.541758		0.0882527	2.48536	1	1	tae-miR154a_npr	-0.0882527	2.48536	1	1	0.935303
tae-miR148a_npr	UACUCCUAAUGGAGCAGUUGGUA	PNRD	0	1	2	0	5	5	1	0	1	1	0	1	0	0	0	0	12	2	0	0	0	2.76526	0.361629		0.0918192	2.99918	1	1	tae-miR148a_npr	-0.0918192	2.99918	1	1	0.835059
tae-miR9669-5p	UACUGUGGGCACUUAUUUGAC	PNRD	0	3	35	3	23	25	170	89	21	67	99	31	111	46	1786	3359	203	0	0	0	0	0.676971	1.47717		-1.48425	6.12832	0.0476477	0.318622	tae-miR9669-5p	1.48425	6.12832	0.0476477	0.318622	0.973066
tae-miR017a_npr	UAGCCAAGGAUGAUUUGCCU	PNRD	0	6	0	7	6	5	2	10	0	7	6	2	10	26	0	0	69	0	0	0	2	1.22002	0.819661		-0.669506	3.78967	0.670342	1	tae-miR017a_npr	0.669506	3.78967	0.670342	1	0.992903
tae-miR132a_npr	UAUAAACUUGGUCAAAGUUUG	PNRD	0	13	3	2	94	42	2	1	0	2	1	1	0	1	0	0	9	0	17	22	4	23.7994	0.0420179		4.02676	4.79991	0.00177411	0.0222486	tae-miR132a_npr	-4.02676	4.79991	0.00177411	0.0222486	0.243774
tae-miR072a_1_npr	UAUAAAUUUGGUCAAACUUUA	PNRD	0	0	0	0	10	1	0	0	0	0	0	0	0	0	0	0	0	0	4	1	0	4.10642	0.243521		1.03286	2.83534	1	1	tae-miR072a_1_npr	-1.03286	2.83534	1	1	0.713513
tae-miR164b_npr	UAUAUAAGUGACGUGGUUUUA	PNRD	0	0	0	0	2	0	0	0	0	0	0	0	0	0	0	0	0	0	0	0	0	2.09547	0.477219		0.0882527	2.48536	1	1	tae-miR164b_npr	-0.0882527	2.48536	1	1	0.90767
tae-miR2049a_npr	UAUAUUCUGGGACAGAGGGAG	PNRD	0	0	1	0	0	2	0	9	0	5	1	3	4	6	0	0	0	1	0	2	1	0.681506	1.46734		-1.41755	2.87178	0.430642	1	tae-miR2049a_npr	1.41755	2.87178	0.430642	1	0.973964
tae-miR125a_npr	UAUGGAUGAAGAUAUGCACU	PNRD	0	21	8	19	17	7	20	34	1	33	25	20	36	26	490	425	1	45	0	29	14	1.29697	0.771031		-0.559306	4.96396	0.605363	1	tae-miR125a_npr	0.559306	4.96396	0.605363	1	0.987909
tae-miR041a_npr	UAUGGGACAGAGGGAGUAGUAG	PNRD	0	8	10	4	5	3	0	39	19	45	43	30	51	49	0	0	0	3	0	4	1	0.28246	3.54033		-2.7863	5.25888	0.00156555	0.0202108	tae-miR041a_npr	2.7863	5.25888	0.00156555	0.0202108	0.760621
tae-miR2048a_npr	UAUUAGUUUACAGAGGGAGUA	PNRD	0	9	10	10	43	19	47	9	1	14	16	7	13	5	6	23	23	15	16	12	10	3.76713	0.265454		1.08467	4.7115	0.315121	1	tae-miR2048a_npr	-1.08467	4.7115	0.315121	1	0.741042
tae-miR155a_1_npr	UAUUUCGGUACAGAGGGAGUA	PNRD	0	6	2	4	9	1	5	7	2	13	14	17	14	15	0	0	2	2	0	3	0	0.828824	1.20653		-1.07938	3.9695	0.352672	1	tae-miR155a_1_npr	1.07938	3.9695	0.352672	1	0.993671
tae-miR155b_npr	UAUUUCGGUACAGAGGGAGUAA	PNRD	0	1	0	0	0	1	3	2	0	5	6	5	6	6	0	0	1	1	0	2	0	0.633552	1.5784		-1.41755	2.87178	0.430642	1	tae-miR155b_npr	1.41755	2.87178	0.430642	1	0.963389
tae-miR173a_npr	UAUUUGAACGACAAGUAGUAU	PNRD	0	0	0	0	0	0	0	0	0	0	0	0	0	0	0	0	0	0	0	1	0	1.64336	0.60851		0.0882527	2.48536	1	1	tae-miR173a_npr	-0.0882527	2.48536	1	1	0.956837
tae-miR033a_npr	UCAAAGGAUGAGCAAAUACU	PNRD	0	27	7	4	9	9	0	16	3	21	14	10	14	12	122	105	2	10	12	7	1	1.53206	0.652718		-0.264078	4.4472	0.884696	1	tae-miR033a_npr	0.264078	4.4472	0.884696	1	0.967911
tae-miR031a_npr	UCAAUUAAUUUGGAUCGGAGG	PNRD	0	7	5	4	1	4	0	33	5	36	34	12	29	27	0	0	1	12	5	6	5	0.384645	2.5998		-2.28852	4.49519	0.0236304	0.182278	tae-miR031a_npr	2.28852	4.49519	0.0236304	0.182278	0.852426
tae-miR004a_1_npr	UCACAAAUAUAAGAUGUUCU	PNRD	0	33	12	21	210	94	35	8	1	4	5	7	8	4	7	15	0	412	0	310	115	19.3229	0.051752		3.40737	5.96532	0.000231473	0.00421871	tae-miR004a_1_npr	-3.40737	5.96532	0.000231473	0.00421871	0.283012
tae-miR2009b_npr	UCAGAUGAGAAGGCAGAUCAUA	PNRD	6	3771	2729	2712	1592	1063	315	2194	362	2211	3050	1565	2232	2137	8	22	302	1227	214	1513	399	2.30755	0.43336		0.301999	11.606	0.646057	1	tae-miR2009b_npr	-0.301999	11.606	0.646057	1	0.884131
tae-miR2012a_npr	UCAUCUAUUUUGGAACGGAGG	PNRD	0	61	24	42	176	103	28	68	13	56	68	42	67	59	39	34	20	48	6	21	17	2.57876	0.387784		0.457282	6.64215	0.541636	1	tae-miR2012a_npr	-0.457282	6.64215	0.541636	1	0.854668
tae-miR9659-3p	UCCAAUGGUUGUUCACGGCAUC	PNRD	0	0	0	0	0	0	0	0	0	0	0	0	0	0	0	0	0	0	0	0	0	1.64336	0.60851		0.0882527	2.48536	1	1	tae-miR9659-3p	-0.0882527	2.48536	1	1	0.956837
tae-miR2017a_npr	UCCGUCCGGAAAUACUUGUCA	PNRD	0	354	222	214	240	209	194	657	149	731	880	387	877	691	142	84	31	726	97	464	170	0.73624	1.35825		-1.34569	9.31312	0.0466665	0.313188	tae-miR2017a_npr	1.34569	9.31312	0.0466665	0.313188	0.983288
tae-miR1137b-5p	UCCGUUCCAGAAUAGAUGACC	PNRD	0	20	11	14	19	7	1	111	16	70	117	73	128	106	0	4	3	8	2	3	2	0.321022	3.11505		-2.53098	6.19694	0.00179078	0.0222486	tae-miR1137b-5p	2.53098	6.19694	0.00179078	0.0222486	0.800011
tae-miR023a_npr	UCGCAAAUAAUGGUGGCCCU	PNRD	0	0	0	0	0	0	1	0	0	0	0	0	0	0	0	1	0	0	0	0	1	1.7031	0.587166		0.0882527	2.48536	1	1	tae-miR023a_npr	-0.0882527	2.48536	1	1	0.950631
tae-miR023b_npr	UCGCAAAUAAUGGUGGCCCUCG	PNRD	0	0	0	0	0	0	1	0	0	0	0	0	0	0	0	1	0	0	0	0	1	1.7031	0.587166		0.0882527	2.48536	1	1	tae-miR023b_npr	-0.0882527	2.48536	1	1	0.950631
tae-miR075a_npr	UCGCUGUAGUACGCGCAGUCC	PNRD	0	0	0	0	0	0	0	0	0	0	0	0	0	0	0	0	0	0	0	0	0	1.64336	0.60851		0.0882527	2.48536	1	1	tae-miR075a_npr	-0.0882527	2.48536	1	1	0.956837
tae-miR068a_npr	UCGGGGCUCCGGAGAGGGGG	PNRD	0	0	0	0	0	0	1	0	0	0	2	0	0	0	0	7	7	0	0	0	0	1.4617	0.684133		0.0882527	2.48536	1	1	tae-miR068a_npr	-0.0882527	2.48536	1	1	0.974474
tae-miR1122c-3p	UCUAAUAUUAUGGGACGGAGG	PNRD	0	10	15	8	19	10	21	35	9	40	65	28	47	38	0	5	2	10	4	6	3	0.667428	1.49829		-1.45196	5.31334	0.0797222	0.463136	tae-miR1122c-3p	1.45196	5.31334	0.0797222	0.463136	0.971111
tae-miR079a_1_npr	UCUAUCUCAAAAUGUAAGACA	PNRD	0	0	1	1	2	0	0	0	0	0	0	0	1	0	0	0	0	0	3	4	0	2.45684	0.407027		0.0882527	2.48536	1	1	tae-miR079a_1_npr	-0.0882527	2.48536	1	1	0.867791
tae-miR2022a_npr	UCUAUUUUAGAACGGAGGGAG	PNRD	0	10	4	4	19	12	0	18	1	32	25	17	25	32	12	0	0	16	0	7	6	0.915062	1.09282		-1.00996	4.59375	0.366588	1	tae-miR2022a_npr	1.00996	4.59375	0.366588	1	0.998581
tae-miR9678-3p	UCUGGCGAGGGACAUACACUGU	PNRD	0	22	26	18	94	62	0	1	0	0	1	0	1	1	0	0	0	1	0	2	1	39.5246	0.0253007		4.59476	5.2717	0.000160239	0.00302667	tae-miR9678-3p	-4.59476	5.2717	0.000160239	0.00302667	0.166947
tae-miR6197-5p	UCUGUAAACAAAUGUAGGACG	PNRD	0	22	9	10	29	23	9	31	7	28	43	9	27	10	0	0	1	369	460	593	204	1.44046	0.694224		-0.349476	5.0604	0.767877	1	tae-miR6197-5p	0.349476	5.0604	0.767877	1	0.976374
tae-miR109a_npr	UCUGUAAACUUGUAUAAGAGC	PNRD	0	0	1	1	4	0	9	0	0	0	0	0	1	2	0	0	2	0	8	4	2	2.87008	0.348422		0.636525	2.67158	1	1	tae-miR109a_npr	-0.636525	2.67158	1	1	0.824311
tae-miR186a_npr	UCUGUACCGAAAUACUUGUAG	PNRD	0	2	0	2	0	3	5	6	0	3	3	1	3	3	0	2	15	5	3	5	4	1.40505	0.71172		-0.304517	2.85348	1	1	tae-miR186a_npr	0.304517	2.85348	1	1	0.979442
tae-miR1130b-3p	UCUUAUAUUAUGGGACGGAGG	PNRD	0	48	77	62	165	91	101	179	39	260	223	162	189	178	18	36	7	47	29	48	7	0.936816	1.06745		-0.996307	7.59535	0.148857	0.76233	tae-miR1130b-3p	0.996307	7.59535	0.148857	0.76233	0.999232
tae-miR5062-5p	UGAACCUUAGGGAACAGCCGCAU	PNRD	2	5053	2115	1402	5852	4888	216	18077	3495	23216	26697	10772	18014	15758	83	76	78	1171	0	641	1473	0.403166	2.48037		-2.21502	13.8187	0.00118321	0.0158244	tae-miR5062-5p	2.21502	13.8187	0.00118321	0.0158244	0.865242
tae-miR045a_npr	UGAAGACUAGUUUAUUACAU	PNRD	0	25	15	17	178	36	45	67	4	44	52	36	86	43	39	20	4	936	579	2152	691	2.19167	0.456273		0.241836	6.21002	0.774231	1	tae-miR045a_npr	-0.241836	6.21002	0.774231	1	0.896964
tae-miR167c-5p	UGAAGCUGCCAGCAUGAUCUGC	PNRD	5	2254	3573	1571	1685	1455	2554	115	42	212	339	129	310	408	2668	7240	244	504	203	423	827	18.2419	0.0548189		3.28414	10.7656	5.33162e-06	0.000147933	tae-miR167c-5p	-3.28414	10.7656	5.33162e-06	0.000147933	0.294707
tae-miR2059a_npr	UGACAAGUAUUUCCGGACGGAGG	PNRD	0	38	17	35	43	33	18	155	52	192	243	107	227	175	24	13	3	140	12	76	21	0.362783	2.75647		-2.35902	7.21181	0.00152432	0.0198579	tae-miR2059a_npr	2.35902	7.21181	0.00152432	0.0198579	0.83597
tae-miR032b_npr	UGACAGUAGGGGUAGCGAGGC	PNRD	0	0	0	0	0	0	0	0	0	0	2	1	2	1	0	0	0	0	0	0	0	1.08634	0.920519		0.0882527	2.48536	1	1	tae-miR032b_npr	-0.0882527	2.48536	1	1	0.998764
tae-miR152a_npr	UGACCAAGUUUGUAGAGAAAA	PNRD	0	3	2	3	4	2	2	20	1	10	6	5	15	12	7	0	1	80	10	122	2	0.724145	1.38094		-1.36131	3.72449	0.251568	1	tae-miR152a_npr	1.36131	3.72449	0.251568	1	0.981455
tae-miR9671-5p	UGACUUUACACAACUGUCCGGC	PNRD	0	4	0	3	24	34	0	2	0	1	1	3	6	1	0	1	0	0	0	0	0	7.26858	0.137578		1.95669	4.01346	0.143889	0.755619	tae-miR9671-5p	-1.95669	4.01346	0.143889	0.755619	0.532056
tae-miR2005a_2_npr	UGAGAAGGCAGAUCAUAAUAGC	PNRD	0	1648	1588	1024	899	595	7794	1245	202	1182	1461	1123	1245	1091	309	1066	198	859	2391	1725	261	2.6321	0.379924		0.491129	10.8569	0.456799	1	tae-miR2005a_2_npr	-0.491129	10.8569	0.456799	1	0.848999
tae-miR5384-3p	UGAGCGCGCCGCCGUCGAAUG	PNRD	0	0	0	0	2	0	0	0	0	0	0	0	0	0	6	4	28	0	0	0	0	2.09547	0.477219		0.0882527	2.48536	1	1	tae-miR5384-3p	-0.0882527	2.48536	1	1	0.90767
tae-miR165a_npr	UGAUGCCUGAAGAUUGCACUG	PNRD	0	0	0	0	0	0	0	0	0	0	0	0	0	0	3	0	0	0	0	0	0	1.64336	0.60851		0.0882527	2.48536	1	1	tae-miR165a_npr	-0.0882527	2.48536	1	1	0.956837
tae-miR001a_1_npr	UGCAGCGCCGGUGAACCGCUC	PNRD	0	1	0	0	0	0	0	1	0	2	3	2	5	4	0	0	3	0	0	0	1	0.767262	1.30334		-0.852789	2.69013	0.658385	1	tae-miR001a_1_npr	0.852789	2.69013	0.658385	1	0.987453
tae-miR012a_1_npr	UGCAGGGUGAGGGUGGGAUUC	PNRD	0	1	0	0	0	0	0	0	0	0	0	0	0	0	0	0	0	0	0	0	0	1.88522	0.530443		0.0882527	2.48536	1	1	tae-miR012a_1_npr	-0.0882527	2.48536	1	1	0.93099
tae-miR444c_1_npr	UGCAGUUGCUGUCUCAAGCUU	PNRD	0	94	43	53	392	174	28	82	4	79	95	55	70	69	46	64	8	58	57	113	192	4.30759	0.232149		1.19463	7.23093	0.0985906	0.547104	tae-miR444c_1_npr	-1.19463	7.23093	0.0985906	0.547104	0.698132
tae-miR138a_1_npr	UGGACAUGUAUAACAUGGUGG	PNRD	0	0	0	0	0	0	0	0	0	0	0	0	0	0	0	0	0	0	0	0	0	1.64336	0.60851		0.0882527	2.48536	1	1	tae-miR138a_1_npr	-0.0882527	2.48536	1	1	0.956837
tae-miR113a_npr	UGGCUACUUCCUUUCCCUUGCC	PNRD	0	3	6	2	2	1	3	9	1	3	2	4	7	7	16	22	0	0	1	1	0	1.26728	0.789093		-0.567183	3.39397	1	1	tae-miR113a_npr	0.567183	3.39397	1	1	0.989952
tae-miR056a_npr	UGGCUGUUGGUAGAGUGGAAG	PNRD	0	0	0	0	0	0	0	6	2	2	4	0	7	5	0	0	0	0	0	0	0	0.412298	2.42543		-1.82238	3.03512	0.282609	1	tae-miR056a_npr	1.82238	3.03512	0.282609	1	0.871206
tae-miR2035a_npr	UGGGCACAACCCACCAGGGCGCGC	PNRD	0	1	1	0	0	3	0	0	0	0	0	0	0	0	0	0	0	0	0	0	0	2.74749	0.363968		0.636525	2.67158	1	1	tae-miR2035a_npr	-0.636525	2.67158	1	1	0.836901
tae-miR190a_npr	UGGGGGCGCGGCUGGAGAUG	PNRD	0	1	1	1	0	1	0	28	2	10	29	18	11	8	9	8	12	20	0	1	0	0.24656	4.05581		-3.12575	3.77374	0.0141459	0.121746	tae-miR190a_npr	3.12575	3.77374	0.0141459	0.121746	0.717491
tae-miR159a_npr	UGUAGAAAUAGGCACCGGUGC	PNRD	0	13	4	7	50	11	15	42	18	41	49	25	80	45	39	128	1	197	56	169	57	0.666429	1.50053		-1.45909	5.60972	0.0705429	0.42303	tae-miR159a_npr	1.45909	5.60972	0.0705429	0.42303	0.970901
tae-miR9657a-3p	UGUGCUUCCUCGUCGAACGGU	PNRD	0	10	14	15	11	10	20	46	5	40	52	23	52	66	34	1	0	0	0	0	0	0.656697	1.52277		-1.45196	5.31334	0.0797222	0.463136	tae-miR9657a-3p	1.45196	5.31334	0.0797222	0.463136	0.968799
tae-miR108a_npr	UGUGUCUCAACUGCGGGUCGC	PNRD	0	0	0	0	0	0	0	0	0	0	0	0	0	0	0	0	0	0	0	0	0	1.64336	0.60851		0.0882527	2.48536	1	1	tae-miR108a_npr	-0.0882527	2.48536	1	1	0.956837
tae-miR044c_npr	UGUUAUGAUCUGCUUCUCAUC	PNRD	0	12	10	4	36	20	129	7	0	4	10	1	17	9	43	74	14	10	12	18	22	5.61365	0.178137		1.45831	4.73764	0.14853	0.76233	tae-miR044c_npr	-1.45831	4.73764	0.14853	0.76233	0.612841
tae-miR044b_npr	UGUUAUGAUCUGCUUCUCAUU	PNRD	0	0	0	0	7	3	1	1	1	0	1	3	0	2	0	2	0	1	1	1	1	1.83924	0.543702		0.0918192	2.99918	1	1	tae-miR044b_npr	-0.0918192	2.99918	1	1	0.936023
tae-miR042a_npr	UGUUGGCUCGACUCACUCAGA	PNRD	0	1	2	2	6	1	0	784	123	764	844	361	443	404	300	30	1	1	2	5	8	0.0125527	79.6638		-7.2394	8.57732	7.38452e-14	2.28797e-11	tae-miR042a_npr	7.2394	8.57732	7.38452e-14	2.28797e-11	0.0962955
tae-miR025a_npr	UUAAUUGACGCAGCCUCUAUA	PNRD	0	7	7	3	25	6	0	23	2	27	21	11	40	24	0	4	1	13	6	26	24	0.903855	1.10637		-1.00996	4.59375	0.366588	1	tae-miR025a_npr	1.00996	4.59375	0.366588	1	0.99816
tae-miR187a_npr	UUACUUGUUUUAGAUUUGUCU	PNRD	0	0	0	0	1	0	0	1	0	0	1	0	0	0	0	0	1	0	0	1	0	1.60811	0.62185		0.0882527	2.48536	1	1	tae-miR187a_npr	-0.0882527	2.48536	1	1	0.960422
tae-miR065a_npr	UUAGGAAACAUGUAGUUUAGA	PNRD	0	0	0	1	6	1	0	3	2	4	6	2	5	0	0	0	0	123	0	151	42	0.966807	1.03433		-0.869279	3.01708	0.726708	1	tae-miR065a_npr	0.869279	3.01708	0.726708	1	0.999795
tae-miR189a_npr	UUAGGCACUCGUCAGUGACCA	PNRD	0	4	4	1	13	7	23	1	0	0	1	0	0	1	1	6	50	5	7	8	25	7.68732	0.130084		2.17107	3.44526	0.266667	1	tae-miR189a_npr	-2.17107	3.44526	0.266667	1	0.51514
tae-miR2046a_npr	UUAUAUUAGUUUACAGAGGGA	PNRD	0	1	1	2	48	15	66	8	1	3	4	0	8	3	39	132	16	12	17	26	2	5.66736	0.176449		1.7297	4.31549	0.183672	0.903068	tae-miR2046a_npr	-1.7297	4.31549	0.183672	0.903068	0.609801
tae-miR094a_1_npr	UUCAGUUUUCUCCAACAUCUUA	PNRD	0	0	0	0	0	1	0	7	2	1	5	1	3	2	0	0	0	0	0	0	0	0.519507	1.9249		-1.41755	2.87178	0.430642	1	tae-miR094a_1_npr	1.41755	2.87178	0.430642	1	0.926617
tae-miR057a_npr	UUCCACUCUACCAACAGCCACG	PNRD	0	0	0	0	0	0	0	69	16	105	60	79	137	139	9	0	20	0	0	0	0	0.0276799	36.1273		-5.57496	5.9243	2.02888e-07	7.85769e-06	tae-miR057a_npr	5.57496	5.9243	2.02888e-07	7.85769e-06	0.178777
tae-miR050b_npr	UUCGCCGGAGAAGCAUGUUGC	PNRD	0	0	1	0	0	0	0	2	0	0	0	0	0	0	11	4	0	0	0	0	0	1.63657	0.611034		0.0882527	2.48536	1	1	tae-miR050b_npr	-0.0882527	2.48536	1	1	0.957532
tae-miR102b_npr	UUCGCCGGUAGCGCGUUUUCC	PNRD	0	0	1	2	0	0	3	3	0	1	0	0	1	0	23	45	2	4	0	1	0	1.91471	0.522271		0.0882527	2.48536	1	1	tae-miR102b_npr	-0.0882527	2.48536	1	1	0.927742
tae-miR9657b-5p	UUCGUCGGAGAAGCAUGUUGC	PNRD	0	0	0	0	0	0	0	0	0	0	0	0	0	0	0	0	0	0	0	0	0	1.64336	0.60851		0.0882527	2.48536	1	1	tae-miR9657b-5p	-0.0882527	2.48536	1	1	0.956837
tae-miR170a_npr	UUCUAUUUUGUUGGUUUCUA	PNRD	0	9	0	8	0	1	3	0	0	0	0	0	0	0	129	47	0	0	0	0	0	6.633	0.150761		1.59888	3.11322	0.521739	1	tae-miR170a_npr	-1.59888	3.11322	0.521739	1	0.560202
tae-miR035b_npr	UUCUCUUCUCUUCUCUCCUCU	PNRD	0	1	0	0	3	0	2	0	0	0	0	0	0	0	0	2	0	0	0	0	0	2.68287	0.372735		0.0882527	2.48536	1	1	tae-miR035b_npr	-0.0882527	2.48536	1	1	0.843648
tae-miR9654a-3p	UUCUGAAAGGCUUGAAGCGAAU	PNRD	0	41	5	11	73	50	0	3	0	8	4	4	6	7	0	0	1	31	2	74	60	11.4381	0.0874271		2.79725	5.10656	0.00792498	0.075166	tae-miR9654a-3p	-2.79725	5.10656	0.00792498	0.075166	0.40358
tae-miR1120b-3p	UUCUUAUAUUGUGGGACAGAG	PNRD	0	10	7	15	91	38	11	100	12	106	137	27	94	72	5	0	3	22	43	39	10	0.760072	1.31566		-1.31545	6.27295	0.0826284	0.47462	tae-miR1120b-3p	1.31545	6.27295	0.0826284	0.47462	0.986554
tae-miR2014a_npr	UUCUUAUAUUUUGGGACGGAG	PNRD	0	10	6	23	52	17	10	31	5	20	37	16	34	27	3	3	0	18	27	36	8	1.63246	0.612571		-0.202689	5.21713	0.859853	1	tae-miR2014a_npr	0.202689	5.21713	0.859853	1	0.957952
tae-miR133a_npr	UUCUUCCAGGAUCGUUCAUUA	PNRD	0	1	0	0	0	0	0	0	0	1	0	0	0	1	0	0	0	0	0	0	0	1.60177	0.624308		0.0882527	2.48536	1	1	tae-miR133a_npr	-0.0882527	2.48536	1	1	0.961059
tae-miR127a_npr	UUGACGCUCAAACGGAUGUAU	PNRD	0	0	0	2	1	0	0	1	0	1	2	2	2	1	4	2	0	0	0	0	0	1.40173	0.713404		-0.852789	2.69013	0.658385	1	tae-miR127a_npr	0.852789	2.69013	0.658385	1	0.979723
tae-miR112a_1_npr	UUGAGACAUUUAUUUUGGGAC	PNRD	0	1	3	5	20	2	1	46	9	33	37	25	50	44	5	1	0	4	3	14	0	0.361469	2.76649		-2.40424	4.95768	0.00666491	0.0666133	tae-miR112a_1_npr	2.40424	4.95768	0.00666491	0.0666133	0.834932
tae-miR047a_npr	UUGAGGUGGAUUUGAAGGGGAU	PNRD	0	1	0	0	45	19	3	78	22	73	114	111	131	90	1	0	0	3	0	6	0	0.256628	3.89669		-2.84198	6.19795	0.000387624	0.00621201	tae-miR047a_npr	2.84198	6.19795	0.000387624	0.00621201	0.730287
tae-miR022a_npr	UUGCACUACAGAGGACAUCAA	PNRD	0	0	0	0	0	0	0	0	0	0	0	0	0	0	0	0	0	0	0	0	0	1.64336	0.60851		0.0882527	2.48536	1	1	tae-miR022a_npr	-0.0882527	2.48536	1	1	0.956837
tae-miR9660-5p	UUGCGAGCAACGGAUGAAUC	PNRD	0	11	8	4	3	0	141	8	1	9	12	2	10	7	17	41	1	37	0	87	17	3.02385	0.330704		0.671333	4.23604	0.612094	1	tae-miR9660-5p	-0.671333	4.23604	0.612094	1	0.808921
tae-miR120a_npr	UUGCUAAAAAUAGGACAUAU	PNRD	0	2	0	0	1	1	4	1	0	0	2	0	3	2	0	0	0	4	2	2	2	1.66805	0.599503		-0.304517	2.85348	1	1	tae-miR120a_npr	0.304517	2.85348	1	1	0.954291
tae-miR028a_npr	UUGCUGGAAGAGUUUUAUUCAA	PNRD	0	0	0	1	1	1	0	1	0	0	1	0	2	0	5	0	1	11	0	8	1	1.79557	0.556926		0.0882527	2.48536	1	1	tae-miR028a_npr	-0.0882527	2.48536	1	1	0.940765
tae-miR076b_npr	UUGGGACAUGUGAUGUUACAGUA	PNRD	0	0	0	0	2	1	0	7	1	4	6	2	10	2	0	0	2	5	1	1	0	0.567513	1.76208		-1.82238	3.03512	0.282609	1	tae-miR076b_npr	1.82238	3.03512	0.282609	1	0.944369
tae-miR058a_npr	UUGUACAAUGGGAGAUGCUUA	PNRD	0	1	3	1	12	4	4	4	0	8	1	7	1	4	0	0	0	18	3	10	2	2.12127	0.471417		0.0930731	3.37702	1	1	tae-miR058a_npr	-0.0930731	3.37702	1	1	0.904797
tae-miR117a_npr	UUUAGACUAGAAAUAGAGCAG	PNRD	0	0	0	0	0	0	0	0	0	0	0	0	0	0	0	0	0	0	0	0	0	1.64336	0.60851		0.0882527	2.48536	1	1	tae-miR117a_npr	-0.0882527	2.48536	1	1	0.956837
tae-miR9675-3p	UUUAUGAUCACUCUCGUUUUG	PNRD	0	8	11	6	56	30	8	0	0	1	2	0	2	2	102	40	21	5	0	6	2	17.1631	0.0582646		3.62849	4.48163	0.00753089	0.0725385	tae-miR9675-3p	-3.62849	4.48163	0.00753089	0.0725385	0.307501
tae-miR2034a_npr	UUUGACCAAAGCUAAUAUGCGGAC	PNRD	0	0	1	0	0	0	0	0	0	0	0	0	0	0	0	0	2	0	0	0	0	1.89817	0.526822		0.0882527	2.48536	1	1	tae-miR2034a_npr	-0.0882527	2.48536	1	1	0.929565
tae-miR9653a-3p	UUUGAGACUUUGGCCAUGGCC	PNRD	1	69	94	75	98	40	0	43	0	16	44	24	20	31	9675	10523	50	0	10	9	80	5.92749	0.168705		1.64255	6.28458	0.035292	0.257285	tae-miR9653a-3p	-1.64255	6.28458	0.035292	0.257285	0.595525
tae-miR5048-5p	UUUGCAGGUUUUAGGUCUAAGU	PNRD	5	1128	1045	1802	8741	4534	1049	1973	231	1992	2542	1069	2190	1553	1120	1172	1232	1278	1320	1634	1019	3.79341	0.263615		1.01861	11.7465	0.124032	0.666404	tae-miR5048-5p	-1.01861	11.7465	0.124032	0.666404	0.738836
tae-miR2275-3p	UUUGGUUUCCUCCAAUAUCUCG	PNRD	0	0	0	0	3	0	0	27	0	14	27	4	30	18	0	0	0	0	0	0	1	0.210621	4.74787		-3.12575	3.77374	0.0141459	0.121746	tae-miR2275-3p	3.12575	3.77374	0.0141459	0.121746	0.666723
tae-miR129a_npr	UUUGUAAACUUUCAUAAGACG	PNRD	0	0	0	0	0	0	0	0	0	0	0	0	0	0	0	0	0	0	0	1	0	1.64336	0.60851		0.0882527	2.48536	1	1	tae-miR129a_npr	-0.0882527	2.48536	1	1	0.956837
tae-miR191a_npr	UUUUUGUAUCUCGAGCAAUGU	PNRD	0	0	0	0	6	0	3	0	0	0	2	1	2	0	0	0	0	0	0	1	1	2.2417	0.446089		0.636525	2.67158	1	1	tae-miR191a_npr	-0.636525	2.67158	1	1	0.891411
NA= Not available

## Sheet: Rice
			Hit counts on the basis of perfect match (100% identity, 0 mismatch and 100% query coverage in each library
2330Rice_miRfrommiRBAse+PMRD+publicationmiR	miR_sequence	database name	Rice_SRR037746_All8tisssues	Rice_ERR035780_SeedlingRoot14days	Rice_SRR172845_RootCG14cultivar_sRNAlibrary	Rice_SRR521267_Root_4leafstageseedling	Rice_SRR771494_Root_nipponbare	Rice_SRR771495_Root_nipponbare	Rice_SRR771496_Shoot_NipponbareRSF	Rice_SRR771497_Shoot_NipponbareRSG	Rice_SRR711312_leaf_Wildtype	Rice_SRR711313_leaf_Wildtype	Rice_SRR711314_leaf_Wildtype	Rice_SRR711315_leafT2_PiZt11-R	Rice_SRR711316_leafT2_PiZt11-R	Rice_SRR711317_leafT4-PiZt-11-R	Rice_SRR711318_leafT4-PiZt-11-S	Rice_SRR711319_leafT6-PiZt-11-R	Rice_SRR711320_leafT6-Pi9-R	Rice_SRR711321_leafT6-Spin1i-1-R	Rice_SRR172844_leaf_O_glaberrimaleafsRNAlibrary	Rice_SRR020461_leaf_floweringStage	Rice_SRR020462_leaf_floweringStage	Rice_SRR521266_rufi_leaf_unique	Rice_ERR035779_14dayseedlingleaf	Rice_SRR643880_leaf_Control	Rice_SRR172846_O_glaberrimapaniclesRNAlibrary	Rice_SRX272936_4Runpanicle	Rice_SRR203039_Anther_TCP	Rice_ERR035777_Anther_BCP	Rice_ERR035778_seedlingOnemonthCallus	Rice_ERR035781_Anther_TCP	Rice_ERR035782_Anther_UNM	Rice_SRR771499_Embryo_Kitaake	Rice_SRR771501_Embryo_Kitaake	Rice_SRR771504_Embryo_F1kitaake_nipponbare	Rice_SRR771506_Embryo_F1kitaake_nipponbare	Rice_SRR771498_Endosperm_Nipponbare	Rice_SRR771500_Endosperm_KITAAKE	Rice_SRR771505_Endosperm_F1kitaake_nipponbare	Rice_SRR771507_Endosperm_F1kitaake_nipponbare	Rice_ERR037689_seedlingCold14Day	Rice_ERR037690_seedlingDraught14Day	Rice_ERR037691_seedlingDrought14Day_SKUDTl4	Rice_ERR037692_seedlingSaltstress14Day	Rice_ERR037693_seedlingSalt14Day_SKUSTL2	Rice_ERR037694_seedlingControl14Day	Rice_ERR037695_seedlingControl14Day	Rice_SRR032099_seedling_ProteinComplex_AGO1a
osa-miR156a	UGACAGAAGAGAGUGAGCAC	miRBase.V20	46216	99883	798922	17745	26349	99876	71916	51087	93078	79041	44999	119638	45781	68159	50517	32641	58050	35356	949521	539182	261957	99986	99884	99876	635900	1813	36201	54223	99819	15448	11478	28350	38554	272447	204036	14780	13609	48030	34268	161532	347216	341127	94943	109579	287775	325030	56077
osa-miR156b-3p	GCUCACUCUCUAUCUGUCAGC	miRBase.V20	29	9	4	20	1519	1183	606	101	95	28	23	61	42	39	91	19	48	48	16	0	1	0	0	33	20	11	0	0	3	0	0	1285	1271	71493	32894	59	4	652	383	995	1771	1833	555	831	1188	1618	0
osa-miR156c-3p	GCUCACUUCUCUCUCUGUCAGC	miRBase.V20	12	24	1025	164	1314	580	1318	271	110	112	72	172	128	194	231	89	140	55	696	6	9	190	8	286	818	18	10	0	12	0	0	992	753	23175	10675	80	19	371	192	10261	15487	17157	5865	8277	12522	17088	0
osa-miR156f-3p	GCUCACUUCUCUUUCUGUCAGC	miRBase.V20	16	6	214	83	684	420	1648	285	55	40	29	68	58	46	48	41	39	34	159	3	3	11	6	63	205	1	0	0	0	0	1	146	29	345	259	14	2	14	16	4520	9876	10412	3546	4909	6697	8427	16
osa-miR156j-3p	GCUCGCUCCUCUUUCUGUCAGC	miRBase.V20	7	0	77	73	981	945	2614	721	59	60	45	77	69	105	87	37	62	40	95	1	5	56	0	2	77	1	8	0	0	0	0	733	522	3551	3036	345	192	1284	824	1638	2043	2407	716	1069	1256	2053	60
osa-miR160a-5p	UGCCUGGCUCCCUGUAUGCCA	miRBase.V20	66	5	734	72	107	63	122	257	170	68	102	119	164	185	263	85	80	54	587	60	54	30	1	20	673	367	14	0	20	1	1	3	6	438	238	7	0	45	19	3116	4847	5462	1767	2691	3499	5030	8
osa-miR160a-3p	GCGUGCAAGGAGCCAAGCAUG	miRBase.V20	104	24	262	3	1975	3759	561	672	13	5	1	3	5	3	8	5	0	1	841	54	48	1	2	0	380	30	0	0	5	0	0	163	492	5865	3637	97	28	509	305	31	50	50	13	22	37	43	0
osa-miR160c-3p	GCGUGCACGGAGCCAAGCAUA	miRBase.V20	8	0	5	0	2	3	81	181	0	0	0	0	0	0	0	0	0	0	6	0	0	0	0	0	1	0	0	0	0	0	0	16	88	398	263	4	0	16	3	2	3	0	0	1	0	4	0
osa-miR160d-3p	GCGUGCGAGGAGCCAAGCAUG	miRBase.V20	14	0	10	0	14	21	48	169	0	0	0	0	1	0	0	0	0	0	58	10	7	0	1	0	16	0	0	0	1	0	0	38	187	1479	962	3	0	27	9	3	1	3	0	3	2	10	0
osa-miR162a	UCGAUAAACCUCUGCAUCCAG	miRBase.V20	190	252	1277	164	522	1256	2277	1128	2839	2907	2241	4698	2977	3104	3724	1944	2306	1209	872	599	489	248	429	227	1259	511	431	243	169	67	30	227	261	1052	637	231	80	826	650	2915	4606	4479	3385	3867	4722	5106	15257
osa-miR164a	UGGAGAAGCAGGGCACGUGCA	miRBase.V20	647	928	4769	499	3490	6273	90929	37582	265	205	325	416	433	401	615	181	494	450	9279	3096	4529	914	3721	1739	4808	107	148	159	128	27	1169	2898	3418	18333	14620	521	185	1461	1084	19579	21001	22600	8830	11849	22728	28971	206
osa-miR166a-5p	GGAAUGUUGUCUGGUUCAAGG	miRBase.V20	12	6	199	1862	1066	6090	222	719	63	49	45	63	22	24	102	10	68	25	101	1	3	23	0	1	102	14	5	0	1	0	0	287	1838	9870	5971	32	13	153	75	567	445	437	247	268	373	397	0
osa-miR166a-3p	UCGGACCAGGCUUCAUUCCCC	miRBase.V20	9946	6511	26260	6700	100042	100065	31404	19883	82491	98010	82792	92262	84531	99897	99880	99878	96101	72417	28290	33132	30116	4313	3549	2946	55749	223253	2546	458	5012	174	454	40964	58009	105879	103601	5894	856	6979	8280	49824	58031	59812	20723	26103	39585	50421	53096
osa-miR166b-5p	GGAAUGUUGUCUGGCUCGGGG	miRBase.V20	19	23	109	750	41	138	47	79	32	36	33	61	49	40	42	18	50	39	61	10	3	258	3	4	203	41	3	0	1	0	0	41	204	2829	1789	4	3	44	17	834	762	785	359	494	538	710	0
osa-miR166c-5p	GGAAUGUUGUCUGGUCCGAG	miRBase.V20	18	0	2	1	1	7	95	90	2	8	10	19	20	15	29	3	25	11	5	4	6	40	2	0	26	17	1	0	0	0	0	0	1	5	1	0	0	4	7	39	30	34	15	18	22	41	0
osa-miR166d-5p	GGAAUGUUGUCUGGCUCGAGG	miRBase.V20	9946	6511	26260	6700	100042	100065	31404	19883	82491	98010	82792	92262	84531	99897	99880	99878	96101	72417	28290	33132	30116	4313	3549	2946	55749	223253	2546	458	5012	174	454	40964	58009	105879	103601	5894	856	6979	8280	49824	58031	59812	20723	26103	39585	50421	53096
osa-miR166e-3p	UCGAACCAGGCUUCAUUCCCC	miRBase.V20	1	15	139	4	138	372	52	52	42	30	32	18	35	183	223	89	99	47	135	9	17	1	8	1	126	64	0	2	11	0	3	252	246	1012	965	14	2	27	18	33	42	44	10	11	34	24	18
osa-miR167a-5p	UGAAGCUGCCAGCAUGAUCUA	miRBase.V20	18139	1144	43366	154	8853	14151	13259	21676	516	818	1718	480	971	1232	3353	529	974	325	125617	270825	314169	32	4407	2441	47980	52	115	925	28283	131	4681	15766	43308	305759	185691	1655	724	6870	4816	2741	3107	3035	1929	2161	2939	3149	9974
osa-miR167a-3p	AUCAUGCAUGACAGCCUCAUUU	miRBase.V20	10	3	78	0	0	0	0	0	26	37	63	17	38	27	86	14	15	9	199	268	265	0	5	0	71	19	0	0	13	0	0	0	0	6	1	0	0	0	0	0	2	1	0	0	1	1	0
osa-miR167c-3p	GGUCAUGCUGCGGCAGCCUCACU	miRBase.V20	12	2	9	0	1	1	4	6	0	0	0	0	0	0	0	0	0	0	19	0	1	0	0	45	8	0	0	0	0	0	0	4	12	134	52	1	0	4	1	6	10	6	0	3	7	9	0
osa-miR169a	CAGCCAAGGAUGACUUGCCGA	miRBase.V20	34	119	867	4	38	70	520	248	18	17	17	18	11	36	27	4	9	8	2641	225	61	1	220	3655	1522	14	0	6	23	0	1	1	8	4	8	8	9	117	113	110	170	174	65	56	112	151	49
osa-miR171a	UGAUUGAGCCGCGCCAAUAUC	miRBase.V20	0	0	574	0	45	82	193	54	0	0	0	0	0	0	0	0	0	0	217	0	1	1	1	1	379	0	7	0	0	0	0	12	27	63	890	6	1	11	10	6	2	4	6	3	5	1	1
osa-miR393a	UCCAAAGGGAUCGCAUUGAUC	miRBase.V20	31	11	1084	19	1610	2650	23646	30860	1080	817	1215	1022	1283	1270	2336	547	1239	1229	1221	207	194	42	22	33	1012	198	17	2	0	0	0	16	20	367	196	10	5	232	311	3167	4419	4033	1679	2072	2855	3511	97
osa-miR394	UUGGCAUUCUGUCCACCUCC	miRBase.V20	40	1	13970	96	24	50	489	431	132	159	158	249	160	292	345	114	202	99	8283	50	39	1061	27	15767	11289	74	28	0	1	0	0	9	2	146	112	1	0	7	5	2264	3292	3238	915	1145	2377	2970	88
osa-miR395b	GUGAAGUGUUUGGGGGAACUC	miRBase.V20	2	2	0	0	32	54	60	52	0	0	0	18	0	0	20	2	2	16	0	0	0	4	0	0	4	2	2	0	0	0	0	88	50	248	244	32	20	18	20	6	10	8	4	4	16	8	0
osa-miR395t	GUGAAGUGUUUGGGGAAACUC	miRBase.V20	0	0	0	0	0	0	0	0	0	0	0	0	0	0	0	0	0	0	0	0	0	0	0	0	0	0	0	0	0	0	0	0	0	0	0	0	0	0	0	0	0	0	0	0	0	0	0
osa-miR395c	GUGAAGUGUUUGGAGGAACUC	miRBase.V20	0	0	0	0	4	8	12	8	0	0	0	0	0	0	0	0	0	0	0	0	0	0	0	0	0	0	0	0	0	0	0	22	20	46	38	0	0	0	4	2	0	0	0	0	0	0	0
osa-miR395a	GUGAAGUGCUUGGGGGAACUC	miRBase.V20	0	0	0	0	8	15	191	46	2	2	1	2	4	4	7	4	10	5	0	0	0	1	1	0	0	0	0	0	0	0	0	1	3	25	3	21	12	40	29	1	1	0	0	1	1	0	121
osa-miR395f	GUGAAUUGUUUGGGGGAACUC	miRBase.V20	0	0	0	0	0	2	0	0	4	0	0	8	2	4	0	0	0	14	0	0	0	0	0	0	0	0	0	0	2	0	0	4	4	6	4	0	0	0	2	0	2	0	2	0	0	0	0
osa-miR395u	GUGAAGCGUUUGGGGGAAAUC	miRBase.V20	0	0	0	0	0	0	0	0	0	0	0	0	0	0	0	0	0	0	0	0	0	0	0	0	0	0	0	0	0	0	0	6	2	8	8	0	0	0	0	0	0	0	0	0	0	0	0
osa-miR396a-5p	UUCCACAGCUUUCUUGAACUG	miRBase.V20	9	4	75	51	72	162	267	135	156	110	64	189	181	141	114	77	71	153	39	2	4	4	0	0	308	598	147	16	14	9	3	20	33	368	269	236	91	496	1515	20	58	60	12	17	19	39	6741
osa-miR396a-3p	GUUCAAUAAAGCUGUGGGAA	miRBase.V20	11	12	0	33	8	20	1	12	3	0	0	0	0	0	0	0	0	0	0	0	0	2	0	0	23	11	36	20	9	0	1	1	10	71	48	92	123	381	560	1	3	4	1	2	0	3	0
osa-miR396c-5p	UUCCACAGCUUUCUUGAACUU	miRBase.V20	10	0	436	2	490	1202	34676	16609	6156	4233	2107	5990	3206	3728	2605	1990	2623	1776	329	60	76	274	29	44	430	997	29	5	0	0	6	81	108	315	190	37	41	126	87	1127	2083	1840	790	996	1170	1547	167185
osa-miR396c-3p	GGUCAAGAAAGCUGUGGGAAG	miRBase.V20	21	0	26	0	21	26	668	3645	5	6	2	3	2	9	10	1	4	0	14	2	3	3	2	35	39	0	1	0	0	0	2	6	6	26	33	0	2	3	0	338	266	295	62	89	174	178	0
osa-miR397a	UCAUUGAGUGCAGCGUUGAUG	miRBase.V20	2450	11	4124	118	113311	170593	331639	65847	44248	47091	19009	70549	31104	80075	68736	29530	26031	17817	8231	2523	1028	4926	45	675	3949	4090	15	3	16085	0	2	16815	21547	155340	98184	2321	1000	4005	3310	1269	2479	2546	1142	1327	2026	2453	13678
osa-miR397b	UUAUUGAGUGCAGCGUUGAUG	miRBase.V20	0	0	0	2	76	108	196	30	8	0	0	6	2	0	10	0	0	0	0	0	0	2	0	0	0	0	0	0	6	0	0	22	16	114	116	8	10	6	4	8	6	8	0	8	4	4	0
osa-miR398a	UGUGUUCUCAGGUCACCCCUU	miRBase.V20	0	0	7	0	0	1	4	1	0	0	0	0	0	0	0	0	0	0	5	0	0	0	0	0	5	0	0	0	0	0	0	0	1	1	0	0	0	4	2	0	2	0	0	0	0	0	104
osa-miR398b	UGUGUUCUCAGGUCGCCCCUG	miRBase.V20	14	0	26	1	1871	1875	4774	692	9647	6629	2832	10124	4851	16658	15946	6282	5258	3369	23	16	15	30	0	0	27	477	1	0	33	0	0	1157	812	9793	14050	230	68	308	380	690	841	948	291	471	672	926	687
osa-miR399a	UGCCAAAGGAGAAUUGCCCUG	miRBase.V20	0	0	0	0	38	51	846	24	9	1	4	8	2	7	7	1	3	0	0	4	3	0	0	0	8	10	0	0	0	0	0	0	5	7	4	27	5	73	120	40	52	59	25	31	20	26	0
osa-miR399d	UGCCAAAGGAGAGUUGCCCUG	miRBase.V20	6	0	7	9	89	171	1201	29	675	553	402	547	526	835	890	328	869	430	19	28	23	11	0	40	102	811	1	0	0	0	0	0	27	5	4	44	7	107	211	287	540	499	219	319	360	426	26
osa-miR399e	UGCCAAAGGAGAUUUGCCCAG	miRBase.V20	0	0	0	0	1	1	2	1	0	0	0	0	0	1	1	0	0	0	0	0	0	0	1	0	3	0	0	0	0	0	0	0	1	2	1	35	3	39	133	7	1	3	1	5	1	2	0
osa-miR399h	UGCCAAAGGAGACUUGCCCAG	miRBase.V20	0	0	0	0	4	0	22	0	0	0	0	0	0	0	0	0	0	0	0	0	0	0	0	0	2	0	0	4	0	0	8	0	0	0	0	2	0	0	20	6	4	4	4	6	4	0	0
osa-miR399i	UGCCAAAGGAGAGCUGCCCUG	miRBase.V20	0	0	4	0	22	16	70	4	0	0	0	0	0	0	2	0	0	2	16	0	2	0	0	20	16	32	0	0	0	0	0	0	10	6	0	186	10	886	474	2	4	8	2	12	6	20	0
osa-miR399j	UGCCAAAGGAGAGUUGCCCUA	miRBase.V20	3	0	0	3	41	91	1391	37	0	1	0	1	6	1	0	0	0	0	5	17	5	0	0	0	8	19	3	0	0	0	0	0	7	1	3	14	0	33	91	106	171	182	91	144	95	145	57
osa-miR399k	UGCCAAAGGAAAUUUGCCCCG	miRBase.V20	0	0	0	0	34	32	556	26	8	4	14	6	2	12	10	4	4	0	0	0	0	0	0	0	0	32	0	0	0	0	0	0	6	0	0	2	0	28	36	66	64	90	40	40	14	42	0
osa-miR156k	UGACAGAAGAGAGAGAGCACA	miRBase.V20	3	2	99	116	0	2	3	0	0	0	0	1	0	1	0	0	0	0	30	7	3	2170	1	3	35	0	89	9	55	0	0	0	0	8	3	1	0	1	1	54	180	166	63	58	189	133	3
osa-miR156l-5p	CGACAGAAGAGAGUGAGCAUA	miRBase.V20	0	85	2	439	3	19	3	5	0	0	0	0	0	0	0	0	0	0	0	0	0	7	1	0	0	0	3	0	0	0	0	0	0	0	1	4	0	10	11	48	59	60	27	24	50	69	0
osa-miR159a.2	UUGCAUGCCCCAGGAGCUGCA	miRBase.V20	64	2	4118	162	63	120	108	80	0	6	0	3	2	14	9	4	0	0	9253	1018	635	266	2	3031	4234	4	1	0	4	0	1	6	55	547	459	2	1	16	14	7587	18712	21478	4275	6567	12231	17714	0
osa-miR159a.1	UUUGGAUUGAAGGGAGCUCUG	miRBase.V20	143	707	290970	56349	238146	309847	268329	393698	46640	19820	20162	30912	33059	47502	58358	27603	28691	16151	170232	817	586	749215	828	6449	158860	12233	2261	19	637	4	127	187756	154355	494874	400329	38303	25399	37117	63735	80016	70258	66110	83262	98241	92705	102451	999722
osa-miR159c	AUUGGAUUGAAGGGAGCUCCA	miRBase.V20	0	0	302	18	2	0	0	0	0	0	0	0	0	0	0	0	0	0	210	0	0	58	0	0	238	0	6	0	0	0	0	0	0	0	0	0	0	0	0	40	40	40	32	46	52	50	0
osa-miR159d	AUUGGAUUGAAGGGAGCUCCG	miRBase.V20	0	0	0	0	0	0	0	0	0	0	0	0	0	0	0	0	0	0	0	0	0	14	0	0	0	0	0	0	0	0	0	0	0	0	0	0	0	0	0	0	0	0	0	0	0	0	0
osa-miR159e	AUUGGAUUGAAGGGAGCUCCU	miRBase.V20	0	0	0	0	2	8	0	0	62	88	64	170	32	170	202	76	124	54	0	0	0	2	0	0	0	4	0	0	0	0	0	0	4	10	6	2	2	2	6	0	0	0	2	0	0	0	4
osa-miR159f	CUUGGAUUGAAGGGAGCUCUA	miRBase.V20	2	0	2162	3396	18	48	12	30	6	6	6	0	6	18	8	4	30	16	1360	0	0	17058	0	0	1270	12	74	0	2	0	0	198	488	1828	1298	14	26	44	28	1932	1346	1278	882	1252	1810	2130	58
osa-miR319a-5p	AGCUGCCGAAUCAUCCAUUCA	miRBase.V20	13	10	0	2	5	3	2	9	0	0	0	0	0	0	0	0	0	0	0	0	0	0	0	0	0	0	0	0	576	0	0	11	59	226	159	4	0	1	3	0	0	0	0	0	0	0	0
osa-miR319a-3p	ACUGGAUGACGCGGGAGCUAA	miRBase.V20	4803	2739	108	2112	2440	3957	2042	15153	2179	1496	1166	2033	1709	1718	2278	1178	1744	618	74	1	0	41	4	11	260	7891	54	1	99923	2	14	6903	39148	105394	103344	1481	1084	3705	1877	676	913	907	211	341	564	749	38
osa-miR319a-3p.2-3p	UUGGACUGAAGGGUGCUCCC	miRBase.V20	271	7	108	1979	2415	3926	2037	14954	2177	1496	1166	2033	1709	1718	2278	1178	1744	618	74	1	0	40	0	11	229	7891	54	0	93	0	0	6781	38273	251312	166549	1460	1048	3628	1832	671	911	906	211	341	564	749	38
osa-miR160e-5p	UGCCUGGCUCCCUGUAUGCCG	miRBase.V20	50	0	213	132	126	61	65	86	64	54	63	91	106	71	118	32	61	54	160	10	24	12	1	81	219	85	11	0	1	0	1	20	32	1665	829	3	1	35	5	2474	2524	3106	706	1152	2004	3157	41
osa-miR160e-3p	GCGUGCGAGGUGCCAAGCAUG	miRBase.V20	1	0	0	0	16	19	5	29	0	0	0	0	0	0	0	0	0	0	0	0	0	0	0	0	0	0	0	0	0	0	0	38	149	787	561	7	0	10	13	0	1	2	0	0	1	1	0
osa-miR160f-5p	UGCCUGGCUCCCUGAAUGCCA	miRBase.V20	9	0	159	1	0	0	44	24	25	20	27	72	39	50	51	31	34	14	137	92	75	32	1	82	180	3	303	8	0	19	0	0	0	0	1	1	0	4	0	505	909	1135	328	497	718	992	244
osa-miR160f-3p	GCAUUGAGGGAGUCAUGCAGG	miRBase.V20	0	0	0	0	4	11	211	134	0	0	2	3	5	0	2	0	3	0	2	0	0	0	0	0	0	1	6	0	0	0	0	4	15	34	32	3	1	4	5	38	21	26	18	12	36	34	0
osa-miR162b	UCGAUAAGCCUCUGCAUCCAG	miRBase.V20	114	8	884	48	168	312	198	100	186	288	242	416	402	378	394	194	300	54	908	66	48	62	16	296	2574	660	60	0	28	6	2	114	32	202	124	4	2	26	12	370	576	474	322	384	518	574	530
osa-miR164c	UGGAGAAGCAGGGUACGUGCA	miRBase.V20	10	12	6	38	118	230	830	116	0	0	2	0	0	0	0	0	2	0	14	10	12	8	2	0	8	4	4	4	2	0	2	88	72	764	672	8	2	16	10	14	8	22	0	18	24	20	0
osa-miR164d	UGGAGAAGCAGGGCACGUGCU	miRBase.V20	62	56	340	375	15544	26452	7513	5715	13	3	14	18	12	5	30	7	15	3	506	151	213	63	107	119	479	28	35	6	6	2	61	62	62	620	602	20	5	118	107	1376	1567	1690	677	885	1573	2102	38
osa-miR164e	UGGAGAAGCAGGGCACGUGAG	miRBase.V20	284	15300	22	482	2210	4932	24	26	0	0	0	0	0	0	0	0	0	0	24	510	122	10	34	0	12	2	2	18	2506	0	2	992	684	1362	1668	1482	1166	7386	7874	28	18	22	16	6	26	24	0
osa-miR166k-5p	GGUUUGUUGUCUGGCUCGAGG	miRBase.V20	19	0	0	0	1	4	24	32	0	4	5	10	9	4	1	1	2	1	3	4	3	31	0	8	6	3	4	0	0	0	0	17	97	1052	775	3	1	13	8	45	40	45	19	15	39	32	0
osa-miR166k-3p	UCGGACCAGGCUUCAAUCCCU	miRBase.V20	1703	11	4800	0	25	72	1880	2087	16505	10164	7809	15500	13880	15641	20302	10204	7989	7049	10275	2748	2956	91	192	1018	20665	6260	123	1	86	0	29	570	1008	9953	7169	45	10	290	258	3958	6417	6523	2151	2758	3974	4861	657
osa-miR166l-5p	GGAUUGUUGUCUGGUUCAAGG	miRBase.V20	1	0	0	1	1	23	107	301	2	3	2	9	4	2	5	7	3	13	0	0	0	0	0	0	0	1	0	0	0	0	0	15	136	947	461	3	4	31	16	84	33	44	22	25	32	25	0
osa-miR167d-5p	UGAAGCUGCCAGCAUGAUCUG	miRBase.V20	24170	20441	189237	1111	67867	109091	189377	152024	15521	10914	10106	14831	11923	19161	24337	8201	10232	6103	315188	789883	607873	4740	99745	21799	166471	4493	262	6134	7682	593	9587	4593	6271	57237	35639	9903	4966	47826	39242	33084	38498	38007	23519	25517	35491	39645	24362
osa-miR167d-3p	GAUCAUGCUGUGCAGUUUCAUC	miRBase.V20	2	12	3	10	13	25	87	35	16	2	11	12	17	8	25	1	12	16	24	3	2	1	2	13	16	8	0	0	0	0	1	4	15	68	59	0	0	2	4	204	361	346	142	151	232	244	0
osa-miR167e-3p	AGAUCAUGUUGCAGCUUCACU	miRBase.V20	51	13	95	1	2	0	26	41	54	18	16	34	36	48	47	9	12	14	150	29	25	4	136	0	188	92	0	2	2	0	11	1	2	3	3	4	7	40	19	177	462	427	192	214	334	343	0
osa-miR167h-3p	AGGUCAUGCUGUAGUUUCAUC	miRBase.V20	2	12	512	29	47	103	183	54	463	320	436	477	398	573	1118	230	519	242	326	31	31	78	15	0	312	226	44	0	0	0	0	10	15	65	69	39	22	207	86	1779	3077	3045	1220	1295	2794	3051	0
osa-miR168a-5p	UCGCUUGGUGCAGAUCGGGAC	miRBase.V20	312163	19902	24986	14143	45733	72191	114385	141703	63713	42503	42288	57660	51453	83020	91394	41076	51064	31328	38552	709464	540161	6387	20953	12793	73551	23452	751	4142	4648	2064	6152	8535	11531	67210	60428	40693	35644	194611	240616	51331	41316	44400	33166	43547	49615	65447	31462
osa-miR168a-3p	GAUCCCGCCUUGCACCAAGUGAAU	miRBase.V20	13	9	629	14	384	426	468	374	695	566	575	956	613	1217	650	370	417	256	941	87	53	138	4	24	575	457	13	14	2	2	1	26	61	421	225	161	58	338	802	1640	1799	1938	1173	1351	1351	1569	0
osa-miR168b	AGGCUUGGUGCAGCUCGGGAA	miRBase.V20	0	0	0	0	0	0	0	0	0	0	0	0	0	0	0	0	0	0	0	0	0	0	0	0	0	0	0	0	0	0	0	0	0	0	0	0	0	0	4	0	0	0	0	0	0	0	0
osa-miR169b	CAGCCAAGGAUGACUUGCCGG	miRBase.V20	299	62	5432	106	1976	4792	54557	9259	37	30	39	55	47	54	107	37	30	13	19649	707	555	9	94	10142	7581	30	12	1	32	0	1	12	62	46	51	297	119	452	1452	528	654	593	501	565	655	778	5163
osa-miR169d	UAGCCAAGGAUGAAUUGCCGG	miRBase.V20	16	0	0	0	0	0	8	20	0	0	0	0	0	0	0	0	0	0	0	0	0	0	0	0	0	0	0	0	0	0	0	0	0	0	0	0	0	0	0	0	0	0	0	0	0	0	0
osa-miR169e	UAGCCAAGGAUGACUUGCCGG	miRBase.V20	46	0	15	0	1	2	52	4	1	4	3	2	3	0	5	2	0	1	19	1	2	0	0	36	59	2	1	0	0	0	1	0	4	11	7	2	0	1	7	0	2	1	1	1	1	0	4
osa-miR169f.2	UGAGGACAAGAGCUGAUUCGG	miRBase.V20	28	9	3012	462	67	112	11	3	13	6	2	24	16	12	20	8	7	11	1715	151	160	1972	1	9	1779	8	6	0	0	0	0	0	2	0	0	3	1	14	16	428	422	402	280	257	240	262	0
osa-miR169f.1	UAGCCAAGGAUGACUUGCCUA	miRBase.V20	0	0	3498	0	31	111	186	121	24	22	61	29	60	61	120	17	32	16	11619	0	2	0	3	7961	3881	2	0	0	0	0	0	0	3	3	8	134	3	282	496	26	66	47	21	30	43	66	15
osa-miR169h	UAGCCAAGGAUGACUUGCCUG	miRBase.V20	8	15	14772	8	99	175	709	369	345	328	427	307	507	474	1129	233	509	234	51145	45	59	2	37	98070	17636	22	0	0	7	0	0	7	20	91	100	47	2	58	91	404	1077	1021	335	341	715	696	30
osa-miR169i-5p.2	UGGUGAUAAGGGUGUAGCUCUG	miRBase.V20	0	1	323	25	31	65	491	230	605	439	600	341	504	958	1115	319	1085	515	158	5	4	102	18	107	188	7	0	0	0	0	0	1	16	17	16	0	0	1	2	233	233	227	290	335	475	511	0
osa-miR169i-3p	UGAGUCGCUCUUAUCACUCAUG	miRBase.V20	6	5	600	25	15	18	61	15	63	30	47	46	83	105	122	23	69	31	890	6	4	13	13	4474	479	4	0	0	7	0	0	1	2	6	4	0	0	1	0	135	357	292	127	149	159	196	45
osa-miR169n	UAGCCAAGAAUGACUUGCCUA	miRBase.V20	1	2	4726	1	15	23	138	24	75	44	75	85	94	100	241	57	117	42	16945	7	6	2	1	13277	5978	4	10	0	0	1	0	897	282	4537	5803	211	16	857	1343	7	40	22	7	6	14	15	12
osa-miR169p	UAGCCAAGGACAAACUUGCCGG	miRBase.V20	0	0	2	0	0	0	0	0	0	0	0	0	0	0	0	0	0	0	12	0	0	0	0	14	2	2	0	0	0	0	0	0	0	0	0	0	0	0	0	0	0	0	0	0	0	0	0
osa-miR169q	UAGCCAAGGAGACUGCCCAUG	miRBase.V20	0	0	0	0	0	0	0	0	0	0	0	0	0	0	0	0	0	0	0	0	0	0	0	0	0	0	0	0	0	0	0	0	0	0	0	0	0	0	0	0	0	0	0	0	2	0	0
osa-miR171b	UGAUUGAGCCGUGCCAAUAUC	miRBase.V20	99	103	1999	112	74317	102379	187281	78732	115	76	185	243	195	190	321	74	193	105	3628	228	344	72	89	689	2805	51	7	0	70	1	5	20572	35611	188798	174311	2627	1856	25962	20386	6943	9407	9484	3555	4223	7843	9432	1244
osa-miR171c-5p	GGAUAUUGGUGCGGUUCAAUC	miRBase.V20	5	6	3	1	6	18	51	62	0	1	0	0	2	0	5	0	0	0	5	2	7	2	0	0	11	1	0	0	1	0	0	17	115	570	371	9	6	44	57	35	23	23	13	11	23	20	0
osa-miR171d-5p	UGUUGGCCCGGCUCACUCAGA	miRBase.V20	8	0	9	0	0	0	2	2	2	1	4	0	0	0	2	0	2	1	4	0	2	1	0	9	12	0	0	1	1	0	0	0	4	32	16	0	0	2	1	8	3	4	2	1	4	5	0
osa-miR171e-5p	UGUUGGCUCGGCUCACUCAGA	miRBase.V20	8	0	3	0	2	5	131	155	0	0	1	0	3	2	4	0	2	4	4	0	0	2	5	36	65	1	1	0	10	0	0	45	352	2700	2095	22	3	180	48	324	138	170	54	94	116	157	0
osa-miR171f-5p	UGUUGGCAUGGUUCAAUCAAA	miRBase.V20	0	14	4	7	179	267	28	15	0	0	0	0	0	0	2	0	0	0	34	0	0	0	0	0	26	2	0	0	0	0	0	0	1	0	0	0	1	0	1	3	6	8	3	3	8	6	9
osa-miR171g	GAGGUGAGCCGAGCCAAUAUC	miRBase.V20	0	0	0	0	0	2	0	0	0	0	0	0	0	0	0	0	0	0	0	0	0	0	0	0	0	0	0	0	0	0	0	0	0	0	0	0	0	0	0	0	0	0	0	0	0	0	0
osa-miR172a	AGAAUCUUGAUGAUGCUGCAU	miRBase.V20	3275	1197	508444	30	31	66	921	439	12	5	11	32	16	24	48	5	32	4	661117	10190	9780	205	3791	99720	359358	1	3	19	2	38	30	1	1	23	7	2	4	8	28	1011	2483	2292	1110	1046	1957	2037	15
osa-miR172b	GGAAUCUUGAUGAUGCUGCAU	miRBase.V20	45	0	10895	0	0	0	6	7	0	0	0	0	0	0	0	1	0	0	7122	6	3	1	3	139	9603	5	2	4	0	0	3	1	4	10	5	0	2	25	62	9	14	15	9	10	19	17	0
osa-miR172c	UGAAUCUUGAUGAUGCUGCAC	miRBase.V20	6	0	122	0	0	0	2	0	0	10	0	0	0	20	8	8	0	0	52	0	0	0	0	418	36	0	0	0	164	0	0	0	0	0	0	0	0	0	2	0	0	0	0	0	0	0	0
osa-miR166g-5p	AAUGGAGGCUGAUCCAAGAUC	miRBase.V20	2	10	12	117	31	60	39	30	0	0	0	0	0	0	0	0	0	0	6	0	0	6	0	9	12	1	0	0	0	0	0	22	103	314	360	0	4	9	2	8	10	11	16	8	6	16	0
osa-miR166g-3p	UCGGACCAGGCUUCAUUCCUC	miRBase.V20	7059	2150	7086	57	168	169	2348	2457	2869	2761	2242	4436	3552	3715	4264	2139	2360	2136	10642	17233	16880	881	641	1389	34159	2874	161	30	124	12	68	1955	2631	11441	9532	178	23	288	193	4029	4286	4572	1673	2100	3384	4151	2422
osa-miR166h-5p	GGAAUGUUGGCUGGCUCGAGG	miRBase.V20	0	0	0	0	0	0	0	0	0	0	0	0	0	0	0	0	0	0	0	0	0	0	0	0	0	0	0	0	0	0	0	0	0	0	0	0	0	0	0	0	0	0	0	0	0	0	0
osa-miR166i-5p	AAUGCAGUUUGAUCCAAGAUC	miRBase.V20	0	0	0	1	8	12	94	90	17	27	31	34	35	26	47	12	36	26	0	1	1	5	0	0	3	4	0	0	0	0	0	11	38	313	233	1	2	3	0	22	45	45	22	20	42	46	0
osa-miR166i-3p	UCGGAUCAGGCUUCAUUCCUC	miRBase.V20	194	60	121	0	2	1	8	5	25	16	18	7	4	3	8	11	2	1	238	292	346	1	113	89	410	6	1	0	26	0	0	2	7	44	78	1	0	4	0	8	18	7	4	4	15	12	4
osa-miR171h	GUGAGCCGAACCAAUAUCACU	miRBase.V20	0	0	0	2	70	122	0	8	0	0	4	0	0	0	0	0	0	0	0	0	0	0	0	0	0	0	0	0	0	0	0	0	0	0	0	0	0	0	0	0	2	0	0	0	0	0	0
osa-miR393b-5p	UCCAAAGGGAUCGCAUUGAUCU	miRBase.V20	50	0	472	2	40	90	548	534	2134	1620	2416	2002	2538	2502	4616	1084	2448	2440	768	382	352	10	14	66	836	384	4	0	0	0	0	0	4	12	18	0	0	8	4	556	782	704	442	666	844	1018	20
osa-miR393b-3p	UCAGUGCAAUCCCUUUGGAAU	miRBase.V20	40	0	2312	14	986	2174	28578	15900	6690	6684	10584	10766	7686	6130	2836	3454	8530	5992	1272	132	132	52	22	40	1600	658	70	0	0	0	0	10	4	24	20	4	4	126	156	10728	22772	20314	16930	16726	19564	20120	11838
osa-miR408-5p	CAGGGAUGAGGCAGAGCAUGG	miRBase.V20	830	115	109	224	2968	5156	3961	2351	125	130	38	252	167	225	305	116	178	94	379	4574	1919	271	68	13	134	12	2	2	6107	2	0	828	4604	35202	43202	154	409	905	555	204	641	670	421	449	505	581	0
osa-miR408-3p	CUGCACUGCCUCUUCCCUGGC	miRBase.V20	921	117	267	514	27262	17450	41897	6259	2031	2902	1101	4018	2101	3681	3488	1630	1851	1162	473	4679	1977	978	71	15	320	554	7	2	6594	2	0	14923	13529	108710	114301	2145	598	2604	1398	3080	3556	3916	1830	2360	3281	4152	8559
osa-miR172d-5p	GCAGCACCAUCAAGAUUCAC	miRBase.V20	0	0	0	0	0	0	0	0	0	0	0	0	0	0	0	0	0	0	0	0	0	0	0	0	0	0	0	0	0	0	0	0	0	0	0	0	0	0	0	0	0	0	0	0	0	0	0
osa-miR171i-5p	AGGUAUUGGCGUGCCUCAAUC	miRBase.V20	2	0	11	0	0	1	20	62	0	0	0	2	0	0	0	0	0	0	12	0	1	0	1	14	9	0	0	0	0	0	0	14	118	406	406	3	2	17	2	2	1	0	0	0	0	2	0
osa-miR171i-3p	GGAUUGAGCCGCGUCAAUAUC	miRBase.V20	0	0	0	0	0	0	0	3	0	0	0	0	0	0	0	0	0	0	0	0	0	0	0	0	2	0	0	0	0	0	0	0	0	4	1	0	0	0	0	0	5	1	2	2	0	3	0
osa-miR166m	UCGGACCAGGCUUCAUUCCCU	miRBase.V20	1684	222	5051	47	15612	19874	6585	5687	80361	97315	95797	92381	83141	99711	99699	99813	99817	86304	7554	18109	14681	177	418	675	8130	64562	4	24	91	16	16	2783	3193	10584	10785	255	58	386	321	259	327	293	166	179	204	324	6841
osa-miR166j-5p	GAAUGACGUCCGGUCUGAAGA	miRBase.V20	9	0	133	13	10	7	50	15	637	558	710	667	806	858	1477	409	1325	632	99	161	143	418	1	0	113	333	3	0	0	0	0	0	0	0	0	3	5	16	43	137	211	212	166	155	202	216	0
osa-miR413	CUAGUUUCACUUGUUCUGCAC	miRBase.V20	0	0	0	0	0	0	0	0	0	0	0	0	0	0	0	0	0	0	0	0	0	0	0	0	0	0	0	0	0	0	0	0	0	0	0	0	0	4	0	0	0	0	0	0	0	0	0
osa-miR414	UCAUCCUCAUCAUCAUCGUCC	miRBase.V20	0	0	6	0	0	0	0	0	0	6	0	0	0	0	0	0	0	0	0	0	0	0	0	0	12	0	0	0	0	0	2	2	4	14	20	0	2	4	0	0	2	0	4	2	0	0	0
osa-miR415	AACAGAACAGAAGCAGAGCAG	miRBase.V20	0	0	0	0	0	0	0	0	0	0	0	0	0	0	0	0	0	0	0	0	0	1	0	0	0	0	0	0	0	0	0	0	0	0	1	0	0	0	0	0	0	0	0	0	0	0	0
osa-miR416	UGUUCGUCCGUACACUGUUCA	miRBase.V20	4	0	0	0	0	0	0	0	0	0	0	0	0	2	0	0	0	0	0	0	0	0	8	0	8	0	0	2	0	0	0	4	2	14	10	0	0	0	0	0	0	2	0	0	0	2	0
osa-miR417	GAAUGUAGUGAAUUUGUUCCA	miRBase.V20	0	0	0	0	0	0	2	0	0	0	0	0	0	0	2	0	0	0	0	0	0	0	0	0	0	0	0	0	0	0	0	0	0	2	2	0	0	0	6	0	2	0	0	2	4	2	0
osa-miR418	UAAUGUGAUGAUGAAAUGACG	miRBase.V20	0	0	0	0	0	0	0	0	0	0	0	0	0	0	0	0	0	0	0	0	0	2	0	0	0	0	0	0	0	0	0	0	0	0	0	0	0	0	0	0	0	0	0	0	0	0	0
osa-miR419	UGAUGAAUGCUGACGAUGUUG	miRBase.V20	0	0	0	0	0	0	0	0	0	0	0	0	0	0	0	0	0	0	0	0	0	0	0	0	0	0	0	0	0	0	0	0	0	2	0	0	0	4	0	0	2	0	0	0	0	0	0
osa-miR426	UUUUGGAAGUUUGUCCUUACG	miRBase.V20	0	0	0	0	0	0	0	0	0	0	0	0	0	0	0	0	0	0	0	0	0	0	0	0	0	0	0	0	0	0	0	0	0	0	0	0	0	0	0	0	0	0	0	0	0	0	0
osa-miR435	UUAUCCGGUAUUGGAGUUGA	miRBase.V20	56	10	870	18	116	170	748	312	76	42	40	46	44	64	126	40	64	6	1734	180	120	178	8	46	1088	18	8	2	0	0	0	88	258	1068	962	862	1328	3696	3484	224	272	236	220	292	316	332	310
osa-miR437	AAAGUUAGAGAAGUUUGACUU	miRBase.V20	6	0	980	46	168	344	800	616	567	327	427	582	526	636	1145	310	458	237	900	23	28	723	0	68	565	160	22	0	0	0	0	124	528	4588	3563	389	247	2655	5163	500	982	940	767	760	947	912	0
osa-miR438	UUCCCACGCGUUAUAGUGAAA	miRBase.V20	0	0	0	0	0	0	0	0	0	0	0	0	0	0	0	0	0	0	0	0	0	0	0	0	0	0	0	0	0	0	0	0	0	0	4	0	0	0	2	0	0	0	0	0	0	0	0
osa-miR390-5p	AAGCUCAGGAGGGAUAGCGCC	miRBase.V20	277	333	2029	31	2526	5619	18990	16425	110	58	97	232	188	84	180	75	164	119	1407	68	91	3	20	104	1496	124	1	2	283	1	23	6505	26407	235565	139135	978	1660	5734	2935	679	537	520	262	351	421	513	0
osa-miR390-3p	CGCUAUCUAUCCUGAGCUCC	miRBase.V20	68	19	33	21	399	408	2621	1172	7	6	16	40	33	4	52	15	52	11	64	3	2	1	0	125	62	11	2	0	16	0	1	940	3323	32320	21700	90	96	699	314	224	248	220	82	110	180	216	0
osa-miR439a	UGUCGAACCGCGGUUGUUCGA	miRBase.V20	0	0	4	0	30	54	96	72	2	14	2	8	2	0	2	4	0	4	4	0	0	0	0	22	6	2	0	0	0	0	0	4	4	146	90	6	2	68	78	104	80	140	34	68	92	102	0
osa-miR440	AGUGUCUCCUGAUGAUCGGGACAA	miRBase.V20	88	0	240	0	8	16	38	20	0	4	2	0	0	0	4	4	0	0	648	20	30	0	0	64	310	2	2	0	0	0	0	14	64	474	484	62	24	402	806	4	4	2	0	0	2	0	0
osa-miR396e-5p	UCCACAGGCUUUCUUGAACUG	miRBase.V20	452	159	14502	2137	10067	19706	99962	57029	116689	96989	81197	174432	137895	128040	124476	78554	114412	65851	16249	2836	2819	7874	420	8819	25216	24795	333	26	6	11	30	596	976	4314	3576	1352	397	7573	8042	19999	33436	29291	13895	16329	21302	25804	1611363
osa-miR396e-3p	AUGGUUCAAGAAAGCCCAUGGAAA	miRBase.V20	12	0	348	8	18	48	814	272	0	2	0	0	6	0	14	2	0	0	1078	0	4	0	6	156	326	2	0	0	0	0	0	0	4	46	54	8	6	82	98	10	26	2	6	12	8	10	0
osa-miR443	AUCACAAUACAAUAAAUCUGGA	miRBase.V20	0	0	0	0	0	0	0	4	0	0	0	0	0	0	0	0	0	2	0	0	0	0	0	0	0	0	0	0	0	0	0	6	4	12	10	0	0	0	0	0	0	0	0	0	0	0	0
osa-miR444a-5p	GCUAGAGGUGGCAACUGCAUA	miRBase.V20	52	54	363	1	201	437	924	864	6	11	7	3	1	5	28	15	19	14	1067	78	91	15	121	14	410	13	3	3	26	0	4	95	145	1044	813	174	56	887	851	244	283	304	132	198	282	356	0
osa-miR444a-3p.2	UGCAGUUGCUGCCUCAAGCUU	miRBase.V20	169	16	5925	9	479	571	1235	608	470	365	348	376	390	549	811	165	310	120	13031	971	931	6	17	5809	6764	335	16	5	17	3	6	195	146	2417	1797	317	71	2197	2247	2340	3100	3403	951	1293	2329	2857	138
osa-miR444a-3p.1	UUGCUGCCUCAAGCUUGCUGC	miRBase.V20	2	0	62	2	3	4	10	1	5	4	4	6	3	8	18	3	7	2	127	6	6	8	0	44	66	0	0	0	0	0	0	2	3	19	14	1	0	7	17	208	284	289	62	97	185	222	14
osa-miR528-5p	UGGAAGGGGCAUGCAGAGGAG	miRBase.V20	24089	689	2120	703	55584	49643	46803	60627	452	603	375	1450	599	885	1529	435	570	392	2394	130626	62968	101566	939	34	2089	215	474	64	99902	21	200	15742	23799	236800	180391	5488	322	5280	6201	2522	5559	6157	1786	2617	3197	4365	149
osa-miR528-3p	CCUGUGCUUGCCUCUUCCAUU	miRBase.V20	1	0	4	5	444	318	293	120	655	501	346	1013	589	1413	2126	518	787	328	7	14	15	35	1	0	14	221	4	0	2	0	0	65	273	3732	3158	38	21	68	30	625	1586	1552	768	985	1098	1335	0
osa-miR529a	CUGUACCCUCUCUCUUCUUC	miRBase.V20	20	2	0	4	44	44	468	304	12	4	12	26	2	0	14	2	2	8	0	0	2	0	0	0	352	144	70	0	0	0	0	148	98	558	352	12	0	6	6	878	768	1140	200	428	524	1124	0
osa-miR530-5p	UGCAUUUGCACCUGCACCUA	miRBase.V20	342	0	234	0	0	2	0	2	10	2	0	4	0	6	6	0	0	0	190	2894	890	48	0	4	200	11326	34	0	0	0	0	0	0	0	0	4	0	2	0	6320	17432	17750	6514	8390	9206	11092	0
osa-miR530-3p	AGGUGCAGAGGCAGAUGCAAC	miRBase.V20	398	0	282	0	8	10	196	992	0	0	0	0	0	0	0	0	0	0	242	1382	990	176	0	34	248	642	148	0	0	0	0	0	2	0	0	84	4	124	162	426	608	588	272	370	332	470	0
osa-miR531a	CUCGCCGGGGCUGCGUGCCGCCAU	miRBase.V20	0	0	7	3	278	53	1234	45	21	23	28	6	11	43	31	8	8	9	21	0	0	11	0	34	18	0	6	0	0	0	0	334	0	325	350	65	8	1642	626	10	3	4	3	2	2	1	0
osa-miR535-5p	UGACAACGAGAGAGAGCACGC	miRBase.V20	2948	1510	62111	3434	1321	2128	910	739	355	314	278	507	447	281	274	159	194	121	52511	30395	14499	3826	1205	5197	53790	778	378	25	96	7	206	2656	1200	11707	9271	392	332	1934	1904	34859	59370	59410	26847	26392	66234	76863	1723
osa-miR535-3p	GUGCUUUCUCCCGUUGUCACU	miRBase.V20	2	3	203	8	101	65	130	41	107	71	84	111	182	99	146	46	81	36	158	40	30	17	2	0	262	326	4	0	0	0	1	147	68	1254	819	22	3	113	152	628	851	930	305	379	895	1015	0
osa-miR395o	AUGAAGUGUUUGGAGGAACUC	miRBase.V20	0	0	0	0	2	10	10	12	0	0	2	8	0	0	0	0	0	0	0	0	0	0	0	0	0	0	0	0	0	0	0	6	4	12	10	0	0	2	0	0	2	0	2	0	0	0	0
osa-miR395v	GUGAAGUAUUUGGCGGAACUC	miRBase.V20	0	0	0	0	0	0	0	0	0	0	0	0	0	0	0	0	0	0	0	0	0	0	0	0	0	0	0	0	0	0	0	0	0	0	0	0	0	0	0	0	0	0	0	0	0	0	0
osa-miR395w	GUGAAGUGUUUGGGGGAUUCUC	miRBase.V20	0	0	0	0	0	0	6	6	0	0	0	0	0	0	4	0	0	0	0	0	0	0	0	0	0	0	0	0	0	0	0	16	6	8	8	4	0	0	0	0	0	0	0	0	0	0	0
osa-miR810a	UCAUAAGCCCACCACAUGUGG	miRBase.V20	0	0	14	0	96	354	104	116	0	0	0	0	0	0	10	0	0	0	18	0	0	0	0	0	16	10	116	0	2	2	0	10	18	570	284	32	0	188	192	108	198	128	134	138	136	182	0
osa-miR812a	GACGGACGGUUAAACGUUGGAC	miRBase.V20	54	28	116	18	24	40	44	32	6	0	2	0	20	0	4	4	8	0	160	20	22	6	2	328	192	4	4	2	6	0	2	54	94	1090	820	16	12	50	46	162	198	182	106	98	134	198	0
osa-miR814a	CACUUCAUAGUACAACGAAUCU	miRBase.V20	2	0	0	6	2	4	18	26	18	24	40	40	48	42	38	10	34	36	24	2	2	18	0	0	6	24	0	0	4	0	0	12	16	152	110	0	0	8	6	34	40	36	22	20	14	22	0
osa-miR815a	AAGGGGAUUGAGGAGAUUGGG	miRBase.V20	438	86	10	358	76	114	236	400	22	28	0	10	34	20	66	16	38	12	64	446	462	168	24	8	24	24	166	12	40	0	4	338	286	1646	1272	48	12	34	28	88	114	108	58	66	78	70	0
osa-miR816	GUGACAUAUUUUACUACAAC	miRBase.V20	0	0	0	0	0	0	0	0	0	0	0	0	0	0	0	0	0	0	6	2	0	0	0	0	10	0	0	0	0	0	0	0	0	4	2	0	0	0	0	2	0	8	0	2	4	2	0
osa-miR817	UCCAACUUGAGGCCCGAUUGA	miRBase.V20	0	0	0	0	2	2	6	2	0	8	12	22	10	4	4	10	10	0	4	0	0	0	0	0	0	2	0	0	0	0	0	10	4	36	52	2	0	8	38	4	4	4	6	6	2	2	0
osa-miR818a	AAUCCCUUAUAUUAUGGGACGG	miRBase.V20	24	8	1500	0	20	114	170	182	0	0	0	2	0	2	0	0	0	0	3474	36	82	12	4	366	1442	18	0	0	8	0	0	148	180	1046	1038	26	16	104	138	4	20	20	10	4	10	6	0
osa-miR820a	UCGGCCUCGUGGAUGGACCAG	miRBase.V20	5562	0	279564	1743	6928	7984	18429	8581	1886	1222	1449	1781	2060	2360	3009	1216	2119	932	286783	12833	11704	601	0	299062	128500	1335	395	344	3	12	84	6493	10039	56577	48161	30938	24616	154114	154137	23855	27364	31655	13329	19777	18069	26981	368
osa-miR821a	AAGUCAUCAACAAAAAAGUUGAAU	miRBase.V20	0	0	0	0	2	0	4	0	0	0	0	0	0	0	0	0	0	0	0	0	0	0	0	0	0	0	0	0	0	0	0	4	12	32	38	0	0	6	8	0	0	0	0	0	0	0	0
osa-miR529b	AGAAGAGAGAGAGUACAGCUU	miRBase.V20	6	178	8	0	2058	9336	7156	13940	12	0	6	14	30	20	30	6	8	2	28	0	20	0	148	0	26	10	0	0	0	0	8	12	18	26	10	28	8	162	74	110	116	140	60	48	152	184	0
osa-miR1423-5p	AGGCAACUACACGUUGGGCGCUCG	miRBase.V20	106	0	490	0	104	120	144	116	100	50	58	56	124	74	106	50	40	38	610	16	24	0	0	904	276	28	4	0	0	0	0	314	336	4738	3244	394	692	2618	4122	90	102	144	50	58	82	124	0
osa-miR1423-3p	AGCGCCCAAGCGGUAGUUGUC	miRBase.V20	0	0	307	0	760	681	2588	1969	220	226	221	369	351	254	465	124	311	157	781	0	0	0	0	973	188	153	0	0	0	0	0	730	1009	11164	9395	1386	1062	10041	15105	1645	1589	1641	527	758	1038	1371	0
osa-miR1424	AUGCACACUGAUGCUGAUUGU	miRBase.V20	0	0	0	0	0	0	0	0	0	0	0	0	0	0	0	0	0	0	0	0	0	0	0	0	0	0	0	0	0	0	0	0	0	0	0	0	0	0	0	0	0	0	0	0	0	0	0
osa-miR1425-5p	UAGGAUUCAAUCCUUGCUGCU	miRBase.V20	161	143	15426	313	3342	2746	12182	5140	11177	9214	15461	15893	14021	20764	25136	5073	19418	8492	24795	1169	723	1657	200	27495	17665	2199	425	32	339	34	5	770	975	19899	21250	4997	3621	35357	35384	15122	25416	20809	14289	12908	22289	19903	924
osa-miR1425-3p	CAGCAAGAACUGGAUCUUAAU	miRBase.V20	124	49	304	62	35	63	103	71	13	20	10	8	14	29	50	9	13	8	377	524	444	469	42	0	297	15	49	4	30	1	1	13	47	339	347	68	47	663	611	20	73	59	86	76	109	107	0
osa-miR1426	AGAAUCUUGAUGAUGAUUAAA	miRBase.V20	0	0	0	0	0	0	0	0	0	0	0	0	0	0	0	0	0	0	0	0	0	0	0	0	0	0	0	0	0	0	0	0	0	0	0	0	0	0	0	0	0	0	0	0	0	0	0
[truncated: 2,174 more rows]
[truncated: 42 more columns]

## Sheet: Maize
			Hit counts on the basis of perfect match (100% identity, 0 mismatch and 100% query coverage in each library																																												Fold change values were calculated by cumulative transcript per million (TPM) of one tissue versus average of cumulative TPM of other tissues.
[truncated: 285 more rows]
[truncated: 43 more columns]
